# Supplementary material for: The origin of septin ring size control in budding yeast
Source: EMBO J. 2025 Oct 2;44(22):6466–98. doi: 10.1038/s44318-025-00571-5 (PMC12623784; doi:10.1038/s44318-025-00571-5)
Supplement: Supplementary file 3 — Source data Fig. 1 [file 44318_2025_571_MOESM3_ESM.zip]

Archive with 20 entries (17 files):
- Figure_1/
- __MACOSX/._Figure_1
- Figure_1/.DS_Store
- __MACOSX/Figure_1/._.DS_Store
- Figure_1/1g/
- __MACOSX/Figure_1/._1g
- Figure_1/1d/
- __MACOSX/Figure_1/._1d
- Figure_1/1g/microscope_quant_wt_vol_cdc42_cluster.csv
- __MACOSX/Figure_1/1g/._microscope_quant_wt_vol_cdc42_cluster.csv
- Figure_1/1g/README.md
- __MACOSX/Figure_1/1g/._README.md
- Figure_1/1g/microscope_quant_cdc24_38A_vol_cdc42_cluster.csv
- __MACOSX/Figure_1/1g/._microscope_quant_cdc24_38A_vol_cdc42_cluster.csv
- Figure_1/1d/positive_feedback_model_vol_cluster.csv
- __MACOSX/Figure_1/1d/._positive_feedback_model_vol_cluster.csv
- Figure_1/1d/README.md
- __MACOSX/Figure_1/1d/._README.md
- Figure_1/1d/negative_feedback_model_vol_cluster.csv
- __MACOSX/Figure_1/1d/._negative_feedback_model_vol_cluster.csv
