# Supplementary material for: The origin of septin ring size control in budding yeast
Source: EMBO J. 2025 Oct 2;44(22):6466–98. doi: 10.1038/s44318-025-00571-5 (PMC12623784; doi:10.1038/s44318-025-00571-5)
Supplement: Supplementary file 3 — Source data Fig. 1 [file 44318_2025_571_MOESM3_ESM.zip › Figure_1/1g/microscope_quant_wt_vol_cdc42_cluster.csv]

...1	experiment_foldername	position	strain	generation_num	Cell_ID	time_point_of_max_cdc42_cluster_size_before_bud_emerg	max_cdc42_cluster_size	G1_duration	frame_i_of_max_cdc42_cluster_size	frame_i	cell_vol_fl	cell_cycle_stage	relative_ID	relationship	emerg_frame_i	division_frame_i	is_cell_excluded	is_cell_dead	cdc42_cluster_cell_median	cdc42_cluster_cell_std	cdc42_cluster_threshold_val	cdc42_cluster_size	cdc42_cluster_max	cdc42_cluster_total_intensity	cdc42_cluster_median	cdc42_cluster_mean	cdc42_cluster_std	cdc42_cluster_q05	cdc42_cluster_q25	cdc42_cluster_q75	cdc42_cluster_mean_brightest_10pixels	cdc42_cluster_incell_background_median	cdc42_cluster_corrected_mean	cdc42_cluster_corrected_sum	strain_type	ring_diameter
234	20220408	16	DLY16571	1	2	9	212	28	47	47	68.66582127437613	G1	1	mother	-1	28	0	0	0.0105642143720944	0.00203793061051	0.0146400755931145	212	1807	239675	1113	1130.5424528301887	205.56737657265748	825.3	991.75	1540.8	1611.1	677	453.5424528301887	96151	mutant	16.42944866646031
235	20220408	16	DLY16571	1	5	10	235	17	141	141	68.37248052831987	G1	3	mother	38	134	0	0	0.0104749059141902	0.0017179555762417	0.0139108170666736	235	1518	242935	1025	1033.7659574468084	153.53089823695095	811.1	926	1321.5	1414.6	678	355.76595744680844	83604.99999999999	mutant	17.297725082009
236	20220408	16	DLY16571	1	6	10	213	42	133	133	51.47622997781596	G1	4	mother	49	101	0	0	0.0116501790623313	0.0029880238510068	0.0176262267643451	213	2301	300052	1378	1408.694835680751	266.3553449539476	1040.8	1207	1887	2019.9	756	652.6948356807511	139024	mutant	16.46815177937675
237	20220408	16	DLY16571	1	8	12	215	40	131	131	62.9469684171355	G1	2	mother	57	103	0	0	0.0109470565872278	0.0022687520854409	0.0154845607581096	215	1801	255739	1179	1189.4837209302325	203.6418617930183	891.1	1031	1544.4	1651	706	483.4837209302325	103949	mutant	16.545286401814263
238	20220408	16	DLY16571	1	10	15	236	50	136	136	55.88208612185746	G1	1	mother	61	101	0	0	0.0124987279514544	0.0027666457313651	0.0180320194141848	236	1907	314527	1325	1332.7415254237287	186.7707426486747	1044.5	1194	1652.5	1780.6	803	529.7415254237287	125018.99999999996	mutant	17.334489682638438
239	20220408	16	DLY16571	2	2	9	212	13	107	107	65.75074125188598	G1	8	mother	-1	103	0	0	0.0115018363323278	0.0015787262291601	0.0146592887906482	212	1634	234921	1089	1108.117924528302	185.42259296158625	837.1	962.25	1403.8	1511.1	746	362.117924528302	76769.00000000001	mutant	16.42944866646031
240	20220408	16	DLY16571	2	3	4	220	37	33	33	62.10607387316257	G1	-1	mother	-1	-1	0	0	0.0094765005744081	0.0010711014007653	0.0116187033759388	220	1322	189372	853	860.7818181818182	131.25190089139016	653.55	768.75	1089.1999999999998	1168.9	617	243.78181818181812	53631.99999999999	mutant	16.73656774376801
241	20220408	16	DLY16571	2	4	10	236	47	38	38	80.38781488186729	G1	-1	mother	-1	-1	0	0	0.0096170408146046	0.0011918025932393	0.0120006460010833	236	1345	208736	865.5	884.4745762711865	135.08921796820474	683	793.75	1122.5	1231.9	626	258.4745762711865	61000.000000000015	mutant	17.334489682638438
242	20220408	16	DLY16571	3	1	1	159	32	59	59	114.68432244056164	G1	2	mother	-1	28	0	0	0.0103816861174595	0.0012522703487422	0.012886226814944	159	1366	146463	911	921.1509433962264	139.14212401429924	714.5	825	1145.6	1218.6	674	247.15094339622647	39297.00000000001	mutant	14.228319915326999
243	20220408	16	DLY16571	3	3	19	254	34	149	149	74.20918144702726	G1	5	mother	-1	134	0	0	0.0112397493573533	0.0023750197070861	0.0159897887715256	254	1859	314059	1215	1236.4527559055118	205.1253019504883	941.3	1099.5	1619.3	1756.6	731	505.4527559055118	128385	mutant	17.983404693292407
244	20220408	16	DLY16571	3	4	7	242	20	114	114	86.40535644593729	G1	6	mother	-1	101	0	0	0.010638079604381	0.0017776399355167	0.0141933594754145	242	1638	257811	1041	1065.3347107438017	181.8881670810113	798.1	935.25	1396.75	1500.1	692	373.3347107438017	90347	mutant	17.55346033766304
245	20220408	16	DLY16571	4	1	15	153	41	127	127	111.80406959152768	G1	10	mother	-1	101	0	0	0.0110110229297547	8.263936272434e-4	0.0126638101842416	153	1175	132485	867	865.9150326797386	99.8333217265644	698	805	1026.6	1067.7	713	152.9150326797386	23396.000000000007	mutant	13.957279475043833
246	20220408	17	DLY16571	1	4	11	250	79	120	120	66.2885376567249	G1	1	mother	9	52	0	0	0.010360726412204301	0.001531513376802	0.0134237531658085	250	1464	248806	979	995.224	147.2754895561376	776.45	888.5	1259.0499999999995	1357.3	673	322.22400000000005	80556.00000000001	mutant	17.841241161527712
247	20220408	17	DLY16571	1	6	21	306	63	142	142	77.84963894665675	G1	2	mother	54	100	0	0	0.0117374631207831	0.0027358283117679	0.017209119744319	306	2005	394083	1268	1287.8529411764705	191.62028750331407	1004.5	1153.75	1635.5	1765.1	764	523.8529411764705	160298.99999999997	mutant	19.738573927438622
248	20220408	17	DLY16571	2	1	8	227	8	0	0	112.45098246951636	G1	-1	mother	-1	-1	0	0	0.0100954946080577	0.0010979479758923	0.0122913905598423	227	1314	197812	853	871.4185022026431	123.96388635495244	695.6	793.5	1114.6	1181.3	650	221.41850220264317	50261.99999999999	mutant	17.000746355818674
249	20220408	17	DLY16571	2	2	17	304	53	36	36	83.12829628965429	G1	-1	mother	-1	-1	0	0	0.0103866824588901	0.0018964127505044	0.014179507959899	304	1764	327434	1057.5	1077.0855263157894	173.7289345078974	829.3	956	1368.4	1557.6	672	405.08552631578937	123145.99999999996	mutant	19.67396303746374
250	20220408	17	DLY16571	3	1	10	264	26	68	68	114.49269498650594	G1	4	mother	-1	52	0	0	0.0105012338318978	0.0015797758734243	0.0136607855787465	264	1634	278776	1010.5	1055.969696969697	194.8825380252959	801	911.75	1416.2499999999998	1519.4	678	377.969696969697	99784	mutant	18.333991376950163
251	20220408	17	DLY16571	3	2	6	241	11	107	107	92.0387919158234	G1	6	mother	-1	100	0	0	0.0102954932199443	0.0015351541896133	0.013365801599171	241	1585	252182	1009	1046.3983402489628	193.48620587645297	785	902	1399	1492.1	666	380.3983402489628	91676.00000000004	mutant	17.517155313611116
252	20220408	17	DLY16571	4	1	4	288	27	145	145	111.98942350398728	G1	7	mother	-1	122	0	0	0.0109569103089251	0.0024013938170395	0.0157596979430043	288	1933	359818	1211	1249.3680555555557	239.93911978202863	907.35	1077.75	1699.0499999999995	1806.9	702	547.3680555555557	157642.00000000003	mutant	19.149229459268767
253	20220408	18	DLY16571	1	1	15	273	67	78	78	56.999217856225926	G1	3	mother	-1	26	0	0	0.011642899976537	0.0033934381569739	0.0184297762904848	273	2303	395673	1425	1449.3516483516485	255.63911319850223	1089.2	1261	1954.6	2090.9	750	699.3516483516485	190923.00000000003	mutant	18.643883600599406
254	20220408	18	DLY16571	1	4	8	310	35	39	39	82.21214884407838	G1	5	mother	-1	12	0	0	0.0121109203282382	0.0032127027329602	0.0185363257941586	310	2262	454408	1438.5	1465.832258064516	255.38706409645025	1120	1273	1935.95	2074.7	779	686.832258064516	212918	mutant	19.867165345562018
255	20220408	18	DLY16571	1	10	9	625	14	104	104	227.8139257291169	G1	6	mother	7	99	0	0	0.0111692513498168	0.0027348834591928	0.0166390182682025	625	2143	777293	1216	1243.6688	208.53442283364157	944	1099	1621.9999999999998	1846.5	729	514.6687999999999	321667.99999999994	mutant	28.209479177387816
256	20220408	18	DLY16571	1	11	1	347	37	84	84	92.0639499488834	G1	7	mother	6	48	0	0	0.0117152194063028	0.0023625245842336	0.0164402685747701	347	1830	418322	1201	1205.5389048991356	166.6367446944828	952.6	1091	1504.1	1668.4	765	440.5389048991356	152867.00000000003	mutant	21.019374919894773
257	20220408	18	DLY16571	1	13	17	282	46	87	87	70.88786020537822	G1	5	mother	20	58	0	0	0.012127639132399	0.0031550783817818	0.0184377958959627	282	2166	412409	1454.5	1462.4432624113474	239.2517264824178	1107.5	1272.5	1890.7	2026.4	779	683.4432624113474	192731	mutant	18.948708441878455
258	20220408	18	DLY16571	1	14	14	278	52	127	127	64.80642282136809	G1	4	mother	48	89	0	0	0.0118895126167213	0.0024602783335955	0.0168100692839124	278	1748	341869	1229.5	1229.7446043165469	156.34350286517437	960.65	1128.25	1489.4499999999998	1586.6	771	458.74460431654666	127530.99999999996	mutant	18.81384047546846
259	20220408	18	DLY16571	1	15	77	210	88	103	103	53.05871594921842	G1	7	mother	52	92	0	0	0.0118459736288197	0.0022558516877443	0.0163576770043084	210	1811	265608	1248	1264.8	182.26233840264425	982.65	1145.5	1576.55	1681.4	765	499.8	104958	mutant	16.351767622932517
260	20220408	18	DLY16571	1	17	8	247	70	155	155	59.3822402558505	G1	3	mother	58	93	0	0	0.0111526309846533	0.0022868550293544	0.0157263410433623	247	1791	293529	1164	1188.3765182186237	182.89611201085415	911.4	1056	1501.8	1618.5	720	468.37651821862346	115689	mutant	17.733870630789692
261	20220408	18	DLY16571	1	18	10	248	43	146	146	55.554132439828976	G1	5	mother	73	113	0	0	0.011553727267325	0.0032021316969735	0.0179579906612722	248	2280	353333	1403	1424.729838709677	255.943297172862	1064.55	1252.75	1862.7499999999995	2047	749	675.7298387096773	167580.99999999997	mutant	17.769732893161912
262	20220408	18	DLY16571	1	20	7	110	13	182	182	69.60930563171762	G1	2	mother	86	175	0	0	0.0099211407343879	6.420638357354e-4	0.0112052684058589	110	1068	87378	779	794.3454545454546	103.05712770229889	653.95	710.5	955.65	985.3	642	152.34545454545457	16758.000000000004	mutant	11.834540545406394
263	20220408	18	DLY16571	1	21	24	326	49	148	148	77.42917856730314	G1	11	mother	86	123	0	0	0.0109960785280034	0.0037459664881626	0.0184880115043286	326	2324	480943	1432	1475.2852760736196	282.1718489854952	1097	1248.25	2027.5	2137.9	721	754.2852760736196	245897	mutant	20.37341629633241
264	20220408	18	DLY16571	1	25	9	500	12	152	152	143.68245113561238	G1	10	mother	114	149	0	0	0.0121278911513638	0.0037043743840948	0.0195366399195535	500	2478	776315	1521.5	1552.63	293.58467449783546	1138.85	1334.75	2100.2	2331	796	756.6300000000001	378315.00000000006	mutant	25.2313252202016
265	20220408	18	DLY16571	2	1	5	188	40	171	171	66.0273459266233	G1	22	mother	-1	136	0	0	0.0107511587535361	0.0012832316478391	0.0133176220492144	188	1481	184359	963	980.6329787234042	141.276507125549	788.4	869.5	1244.4	1320.9	693	287.6329787234042	54074.99999999999	mutant	15.471555655790098
266	20220408	18	DLY16571	2	2	14	258	85	71	71	77.8481488409523	G1	-1	mother	-1	-1	0	0	0.0105629635097853	0.0011297359863992	0.0128224354825837	258	1292	233650	899.5	905.6201550387595	118.51374131549522	738.85	820.25	1109.0499999999995	1197.5	683	222.6201550387597	57435.99999999999	mutant	18.12445316531431
267	20220408	18	DLY16571	2	4	4	287	14	99	99	88.52583821744057	G1	14	mother	-1	89	0	0	0.0111857306003323	0.0022781621334256	0.0157420548671836	287	1824	350333	1195	1220.6724738675955	226.9676120238684	887.2	1051.5	1647.1999999999998	1731.7	725	495.6724738675957	142257.99999999997	mutant	19.115955360352558
268	20220408	18	DLY16571	2	6	4	355	6	2	2	175.82158808838165	G1	-1	mother	-1	-1	0	0	0.0099631461739815	0.0018760031312201	0.0137151524364218	355	1802	385135	1055	1084.887323943662	206.78579440787288	795.9	929	1447.6	1632.4	641	443.88732394366207	157580.00000000003	mutant	21.260292528114064
269	20220408	18	DLY16571	2	7	2	190	5	3	3	97.40878164497076	G1	-1	mother	-1	-1	0	0	0.0097995561899323	9.321791611192e-4	0.0116639145121709	190	1087	150884	792	794.1263157894737	98.44846283104177	634.8	731.75	943.55	1005.3	627	167.1263157894737	31754	mutant	15.553633450087505
270	20220408	18	DLY16571	2	10	5	679	6	150	150	246.8756109751215	G1	25	mother	7	149	0	0	0.010688117018374	0.002306136675453	0.0153003903692801	679	1874	769020	1118	1132.5773195876288	181.85283377708603	867.9	1003.5	1451.3000000000002	1685	693	439.5773195876288	298473	mutant	29.40288507740653
271	20220408	18	DLY16571	2	11	7	258	12	128	128	93.20383707808811	G1	21	mother	6	123	0	0	0.010420394911466	0.0018166669204042	0.0140537287522745	258	1876	285228	1063.5	1105.5348837209303	224.59992153186133	802.55	933	1516.6499999999996	1679.3	676	429.5348837209304	110820.00000000004	mutant	18.12445316531431
272	20220408	18	DLY16571	2	13	4	245	8	153	153	84.78111838761623	G1	24	mother	20	149	0	0	0.0112580515105327	0.0020999218252355	0.0154578951610038	245	1999	300939	1203	1228.322448979592	234.0438431500634	914.2	1056	1660.4	1837.9	736	492.3224489795919	120619	mutant	17.66192765414112
273	20220408	18	DLY16571	3	3	3	277	30	54	54	128.0083904900947	G1	1	mother	-1	26	0	0	0.0111719155034578	0.001745332182149	0.014662579867756	277	1373	276738	995	999.0541516245488	121.8742647886832	806.8	913	1218.4	1289.9	722	277.0541516245487	76743.99999999999	mutant	18.77997214831907
274	20220408	18	DLY16571	3	4	8	251	16	157	157	90.91563465258662	G1	23	mother	-1	149	0	0	0.01123733995196	0.0015836506605302	0.0144046412730206	251	1795	279903	1078	1115.151394422311	197.8330642305185	821.5	972.5	1466	1610.9	730	385.15139442231066	96672.99999999996	mutant	17.876888032555495
275	20220408	18	DLY16571	3	5	7	248	7	12	12	136.25714440971734	G1	4	mother	-1	12	0	0	0.0107214934497846	0.0021589839610955	0.0150394613719756	248	2159	306468	1177	1235.758064516129	276.9441649493264	866.8	1025.75	1774.3499999999997	1894	688	547.758064516129	135844	mutant	17.769732893161912
276	20220408	18	DLY16571	3	6	4	399	32	127	127	208.4251483915646	G1	10	mother	-1	99	0	0	0.01153586065222	0.0019016447188189	0.0153391500898579	399	1718	446217	1103	1118.3383458646615	153.7572976307383	878	1018.5	1395.7999999999995	1553	746	372.3383458646617	148563.00000000003	mutant	22.539356209735228
277	20220408	18	DLY16571	3	7	2	204	3	49	49	94.37509701247085	G1	11	mother	-1	48	0	0	0.0102242069406447	0.0018734336290647	0.0139710741987742	204	2048	231065	1077	1132.671568627451	241.40959614983345	807.15	970.5	1565.55	1704.6	661	471.6715686274511	96221	mutant	16.11647812414279
278	20220408	18	DLY16571	4	3	0	130	41	134	134	125.73766633392697	G1	17	mother	-1	93	0	0	0.010844204822867	0.0011262018262405	0.0130966084753481	130	1366	123967	936	953.5923076923076	135.88885142213985	756.8	850.25	1199.05	1243.9	699	254.5923076923077	33097	mutant	12.865501965161373
279	20220408	18	DLY16571	4	5	9	291	13	63	63	129.2840165870949	G1	13	mother	-1	58	0	0	0.0109440252394024	0.0021959930136783	0.0153360112667591	291	1956	356153	1187	1223.893470790378	235.21496856074583	895	1046	1646.5	1787.1	707	516.8934707903779	150415.99999999997	mutant	19.248706645328987
280	20220408	18	DLY16571	5	5	0	236	60	173	173	150.54946024401715	G1	18	mother	-1	113	0	0	0.0113209197900869	0.0014705725934217	0.0142620649769305	236	1460	241273	1015	1022.3432203389832	134.16558197331975	830.75	919.75	1230.75	1349.3	722	300.3432203389831	70881.00000000001	mutant	17.334489682638438
281	20220408	19	DLY16571	1	3	14	219	72	125	125	54.83702516120721	G1	2	mother	30	67	0	0	0.0107198975667803	0.00222929674117	0.0151784910491204	219	1770	253296	1134	1156.6027397260275	191.50331063290128	875.8	1027.5	1503.1	1616.4	695	461.6027397260275	101091	mutant	16.698486766680407
282	20220408	19	DLY16571	1	4	11	204	46	148	148	58.12406537779153	G1	1	mother	66	113	0	0	0.0102273253485466	0.0020648942270649	0.0143571138026765	204	1723	227049	1083.5	1112.985294117647	185.00202643143405	874.45	971.25	1465.85	1555	662	450.9852941176471	92001	mutant	16.11647812414279
283	20220408	19	DLY16571	2	1	9	250	65	56	56	77.93842661422258	G1	-1	mother	-1	-1	0	0	0.0099389842077551	0.0015276204787634	0.0129942251652819	250	1486	248694	983	994.776	166.1867558621926	757.9	868.75	1312.0499999999995	1382.4	644	350.77599999999995	87693.99999999999	mutant	17.841241161527712
284	20220408	19	DLY16571	2	2	6	185	28	23	23	108.88709512712052	G1	-1	mother	-1	-1	0	0	0.0101877540975014	0.0011330181359832	0.0124537903694679	185	1379	171014	919	924.4	136.3179986529906	733	828	1157.9999999999995	1245.8	652	272.4	50393.99999999999	mutant	15.347615963921077
285	20220408	19	DLY16571	3	1	3	312	37	147	147	97.28907999386038	G1	4	mother	-1	113	0	0	0.0103450910947645	0.0015698928264034	0.0134848767475713	312	1445	306994	963.5	983.9551282051282	145.60815624823084	773.85	880	1248.6	1343.9	676	307.9551282051282	96082	mutant	19.931149940667517
286	20220408	19	DLY16571	3	2	10	274	35	92	92	109.21933962141824	G1	3	mother	-1	67	0	0	0.0104882915611416	0.00214395326109	0.0147761980833218	274	1790	310917	1116	1134.7335766423355	195.6501565629837	858.95	988	1503.3999999999992	1630.5	678	456.7335766423357	125145	mutant	18.677998695187732
287	20220408	19	DLY16571	4	2	22	266	36	157	157	114.38323679616704	G1	6	mother	-1	142	0	0	0.0108890862184415	0.0020465870171162	0.0149822602526739	266	1737	312617	1153.5	1175.251879699248	199.15728589871352	867	1026	1509	1622.7	709	466.2518796992481	124023	mutant	18.403307281560924
288	20220408	20	DLY16571	1	3	14	403	26	47	47	100.43303043486648	G1	2	mother	-1	35	0	0	0.011740192900373	0.004805466462585	0.0213511258255431	403	2800	711019	1708	1764.3151364764267	371.4694613809176	1268.4	1478	2442.2	2691.9	773	991.3151364764268	399500	mutant	22.65205369339104
289	20220408	20	DLY16571	1	4	9	344	9	144	144	104.33644486859032	G1	2	mother	49	144	0	0	0.0098784592380496	0.0012653010139286	0.0124090612659068	344	1252	305992	882	889.5116279069767	117.79998758104394	706.15	813	1082.7999999999995	1200.6	636	253.51162790697677	87208	mutant	20.928315827817965
290	20220408	20	DLY16571	2	3	0	385	3	194	194	159.87249014986503	G1	5	mother	-1	191	0	0	0.0119976946186705	0.0033682087290821	0.0187341120768349	385	2718	601133	1491	1561.3844155844156	342.8638937351903	1091.6	1299	2205	2371.6	774	787.3844155844156	303143	mutant	22.140398025397776
291	20220408	20	DLY16571	3	2	6	313	13	42	42	170.2329015396887	G1	3	mother	-1	35	0	0	0.0105736544100367	0.0012002698318733	0.0129741940737833	313	1575	306762	948	980.070287539936	169.57568219697384	756.6	851	1305.4	1423.9	684	296.0702875399361	92670	mutant	19.963065333312567
292	20220408	20	DLY16571	4	2	8	464	9	145	145	193.1355143758148	G1	4	mother	-1	144	0	0	0.0111548056204193	0.0018955352777824	0.0149458761759843	464	1778	519685	1101	1120.010775862069	172.55866659882244	867.15	990.5	1422.4	1589.1	723	397.01077586206907	184213.0000000001	mutant	24.306031118985995
293	20220408	21	DLY16571	1	5	12	294	100	123	123	80.20747619461365	G1	6	mother	-1	35	0	0	0.0113497481333788	0.0021142997617516	0.015578347656882	294	1642	345371	1161.5	1174.7312925170068	172.53681232076937	925.6	1056.75	1467.7499999999998	1564.9	735	439.7312925170068	129281	mutant	19.347672370394786
294	20220408	21	DLY16571	1	8	1	272	60	103	103	69.89660669144395	G1	2	mother	3	44	0	0	0.0101389328025068	0.0022546551649064	0.0146482431323196	272	1807	308568	1104	1134.4411764705883	191.8893969385475	872.1	994	1487.9	1611.9	650	484.4411764705883	131768	mutant	18.609705966725112
295	20220408	21	DLY16571	1	9	5	200	74	137	137	62.58939857758609	G1	1	mother	24	68	0	0	0.0093750389011573	0.0010431211587841	0.0114612812187256	200	1239	167799	831	838.995	122.29781263375074	650.7	754	1057.25	1117.2	604	234.995	46999	mutant	15.957691216057308
296	20220408	21	DLY16571	1	10	7	285	8	179	179	104.37766552840937	G1	7	mother	56	178	0	0	0.0102167742487783	0.0018367403714635	0.0138902549917053	285	1671	301307	1030	1057.2175438596491	186.9282676217608	792.4	921	1413.6	1531.2	654	403.21754385964914	114917	mutant	19.04923279949934
297	20220408	21	DLY16571	1	16	7	226	57	163	163	46.632704490321615	G1	2	mother	83	113	0	0	0.0108834947682413	0.002149526909227	0.0151825485866953	226	1873	269184	1169.5	1191.0796460176991	206.74481477239743	908	1026.25	1557.75	1644.3	712	479.07964601769913	108272	mutant	16.96325844612841
298	20220408	21	DLY16571	2	1	6	178	21	17	17	57.52657189339115	G1	-1	mother	-1	-1	0	0	0.0090942021281634	7.543321147229e-4	0.0106028663576093	178	1116	135489	761.5	761.1741573033707	106.63535475027422	600.2	684.25	971.6	1019.5	587	174.17415730337075	31002.999999999996	mutant	15.054455784347004
299	20220408	21	DLY16571	2	2	0	183	2	2	2	106.89744045938048	G1	-1	mother	-1	-1	0	0	0.0100772306850007	9.95210595879e-4	0.0120676518767587	183	1228	157256	860	859.3224043715848	120.27009626428836	666.8	781.5	1071.2	1131.1	644	215.32240437158475	39404.00000000001	mutant	15.26443044094783
300	20220408	21	DLY16571	2	7	4	246	55	51	51	90.856120829958	G1	-1	mother	-1	-1	0	0	0.0108013627676868	0.0016449759203377	0.0140913146083624	246	1452	259319	1055.5	1054.1422764227643	155.57446678928108	801.75	948.5	1354.5	1401.7	697	357.1422764227643	87857.00000000003	mutant	17.697935698969246
301	20220408	21	DLY16571	2	8	12	236	26	174	174	69.81903112417248	G1	18	mother	3	158	0	0	0.0098872875278166	0.0015771998364809	0.0130416872007785	236	1308	226387	951	959.2669491525425	133.39266271787034	764.25	863	1192.5	1254.1	641	318.26694915254234	75110.99999999999	mutant	17.334489682638438
302	20220408	21	DLY16571	3	1	9	192	33	92	92	62.097415224496046	G1	9	mother	-1	68	0	0	0.0101190384604904	0.0012202866909814	0.0125596118424533	192	1390	178946	916.5	932.0104166666666	145.69452880882793	716.85	830.75	1193.2499999999998	1277.4	655	277.01041666666663	53185.99999999999	mutant	15.635280380893438
303	20220408	21	DLY16571	3	2	4	209	35	78	78	109.5306811006908	G1	8	mother	-1	44	0	0	0.009792959154627	0.0011520394284855	0.0120970380115982	209	1235	179780	857	860.1913875598086	117.742731965122	680.6	769	1076.2	1130.5	630	230.19138755980865	48110	mutant	16.312788383647018
304	20220408	21	DLY16571	3	6	7	253	36	64	64	102.2572998733778	G1	5	mother	-1	35	0	0	0.0104687693427038	0.001771692138486	0.014012153619676	253	1839	276555	1071	1093.102766798419	198.34564122146548	824.6	955	1461	1623.6	675	418.102766798419	105780	mutant	17.94796937867892
305	20220408	21	DLY16571	3	7	6	290	7	179	179	114.01293736123267	G1	10	mother	-1	178	0	0	0.0111776475863357	0.0022162068775605	0.0156100613414568	290	1845	343268	1162.5	1183.6827586206896	186.8730973958559	912.45	1044.75	1510.95	1669.2	723	460.6827586206896	133597.99999999997	mutant	19.21560480373171
306	20220408	21	DLY16571	4	1	0	122	2	175	175	69.12536959913244	G1	17	mother	-1	173	0	0	0.0096454019268373	8.555638677153e-4	0.0113565296622681	122	1253	101299	807.5	830.3196721311475	133.13017581062496	610.15	738.75	1055.8	1097.3	624	206.3196721311475	25171	mutant	12.463355264843006
307	20220408	21	DLY16571	4	2	7	225	28	135	135	110.17264696473912	G1	16	mother	-1	113	0	0	0.0097176582302579	0.0011861514025781	0.0120899610354141	225	1401	203283	880	903.48	160.6764611122474	677.4	779	1203.6	1272.5	631	272.48	61308.00000000001	mutant	16.925687506432688
308	20220408	21	DLY16571	4	6	4	262	30	144	144	100.26956971950943	G1	12	mother	-1	118	0	0	0.010559590981319	0.0016702602182182	0.0139001114177556	262	1604	281832	1059	1075.6946564885495	182.65933724531376	793.15	929.5	1379.75	1489.8	682	393.6946564885495	103147.99999999996	mutant	18.26441241104166
309	20220408	22	DLY16571	1	1	8	190	62	73	73	64.04530844379956	G1	2	mother	-1	19	0	0	0.010636143070417	0.0015445688388268	0.0137252807480706	190	1401	197240	1040	1038.1052631578948	139.6425115247171	825.75	939	1289.55	1348.8	683	355.1052631578948	67470.00000000001	mutant	15.553633450087505
310	20220408	22	DLY16571	1	6	16	210	99	87	87	63.616151116968375	G1	5	mother	-1	4	0	0	0.0108678227403624	0.001612537908576	0.0140928985575145	210	1457	218661	1031	1041.2428571428572	159.08540105846285	793.7	934.25	1331.4	1386	695	346.24285714285725	72711.00000000003	mutant	16.351767622932517
311	20220408	22	DLY16571	1	7	46	214	79	82	82	47.493710481547225	G1	4	mother	3	49	0	0	0.0107468143750389	0.0017820009228859	0.0143108162208108	214	1502	229163	1072	1070.8551401869158	165.50532234920703	826.65	935.25	1362.1	1417.8	706	364.85514018691583	78078.99999999999	mutant	16.50676414605009
312	20220408	22	DLY16571	1	8	13	221	86	121	121	58.26595396933645	G1	5	mother	10	48	0	0	0.0115156469900932	0.0022529120388664	0.0160214710678261	221	1906	274765	1215	1243.2805429864254	222.0256457235992	939	1080	1669	1780.8	750	493.2805429864254	109015	mutant	16.774562271083887
313	20220408	22	DLY16571	1	10	10	345	51	118	118	91.85558264856644	G1	2	mother	42	77	0	0	0.0126224594221816	0.003991939523115	0.0206063384684116	345	2969	563736	1586	1634.017391304348	294.5434683879551	1219	1430	2193.6	2472.1	813	821.0173913043479	283251.00000000006	mutant	20.958712816717327
314	20220408	22	DLY16571	1	11	9	239	80	167	167	65.07465083485994	G1	3	mother	48	96	0	0	0.0099553469498645	0.0019010646077778	0.0137574761654202	239	1702	252650	1020	1057.112970711297	192.3822679677453	781.9	929	1419.8	1555.5	645	412.11297071129707	98495	mutant	17.44431859350499
315	20220408	22	DLY16571	1	13	7	194	30	134	134	59.03825476302506	G1	5	mother	74	111	0	0	0.0100541692522023	0.001772216350311	0.0135986019528245	194	1746	211265	1075	1088.994845360825	202.7745560764131	789.65	954.5	1411.8499999999997	1566.2	655	433.9948453608247	84194.99999999999	mutant	15.716503163191918
316	20220408	22	DLY16571	1	17	49	211	60	148	148	61.72554068097679	G1	2	mother	100	137	0	0	0.0121392346408541	0.0023780903464511	0.0168954153337564	211	1710	263623	1232	1249.398104265403	167.99030325268038	1008	1118	1508.5	1629.9	775	474.3981042654029	100098	mutant	16.39065416446578
317	20220408	22	DLY16571	1	19	24	262	46	174	174	61.76208041217906	G1	6	mother	104	152	0	0	0.0117494722052188	0.0021537274470078	0.0160569270992345	262	1907	321838	1208.5	1228.3893129770993	209.50705767117205	907.1	1087.5	1556.9	1749.3	764	464.3893129770993	121670	mutant	18.26441241104166
318	20220408	22	DLY16571	2	1	8	200	25	153	153	70.9053410588966	G1	14	mother	-1	136	0	0	0.0108342020129222	0.0018242167102009	0.0144826354333241	200	1842	227461	1119	1137.305	228.3196924818357	827.75	950.75	1552.6999999999998	1690.1	695	442.30500000000006	88461.00000000001	mutant	15.957691216057308
319	20220408	22	DLY16571	2	3	7	189	47	40	40	64.48936080087873	G1	-1	mother	-1	-1	0	0	0.0097582220601971	0.0011331796981471	0.0120245814564914	189	1439	170774	880	903.5661375661376	154.500396795443	691.8	803	1170.8	1277.6	632	271.5661375661375	51325.99999999999	mutant	15.512648837479231
320	20220408	22	DLY16571	2	4	1	53	2	1	1	117.15689575563208	G1	-1	mother	-1	-1	0	0	0.0106449198679525	0.0012289972049835	0.0131029142779195	53	1176	48710	929	919.0566037735848	125.8511272495208	701	845	1114.4	1093.3	688	231.05660377358487	12246.000000000002	mutant	8.214724333230155
321	20220408	22	DLY16571	2	6	0	187	27	179	179	74.34652464731708	G1	19	mother	-1	152	0	0	0.0110621397688425	0.0012529347655287	0.0135680092999001	187	1351	183420	974	980.855614973262	121.82623510303996	789.2	895	1194.9	1243.8	715	265.85561497326205	49715	mutant	15.430353037616328
322	20220408	22	DLY16571	2	10	13	330	22	182	182	83.30674755465952	G1	22	mother	42	173	0	0	0.0120643036502337	0.0019423267633482	0.0159489571769303	330	1919	393596	1172.5	1192.7151515151515	193.99233993188952	900.8	1060	1524.5	1703.6	789	403.7151515151516	133226	mutant	20.49802550887777
323	20220408	22	DLY16571	3	2	19	254	22	22	22	165.055653351834	G1	1	mother	-1	19	0	0	0.0105590114911615	0.0012348435447641	0.0130286985806899	254	1415	245217	950.5	965.4212598425196	157.49745561245442	735	848.5	1261.5	1353.4	677	288.4212598425197	73259	mutant	17.983404693292407
324	20220408	22	DLY16571	3	3	13	226	30	113	113	59.15884724055825	G1	11	mother	-1	96	0	0	0.0104041967784816	0.0015416701376905	0.0134875370538627	226	1610	229833	1006	1016.9601769911504	155.5457227488284	783	916	1314.25	1400.3	671	345.96017699115043	78187	mutant	16.96325844612841
325	20220408	22	DLY16571	3	4	10	212	43	82	82	127.00374054272632	G1	7	mother	-1	49	0	0	0.0102789167828395	0.0013862486906537	0.0130514141641471	212	1322	201104	942.5	948.6037735849056	135.76607790714277	750.1	844.5	1191.2999999999995	1249.7	662	286.60377358490564	60759.99999999999	mutant	16.42944866646031
326	20220408	22	DLY16571	3	5	4	231	5	5	5	110.00819993728452	G1	6	mother	-1	4	0	0	0.0108200972296176	0.0019999576684167	0.0148200125664512	231	1806	270150	1122	1169.4805194805194	235.25910614279476	852	1000	1645.5	1737.2	698	471.4805194805194	108912	mutant	17.14987856615383
327	20220408	22	DLY16571	4	2	9	341	22	90	90	154.01081669979186	G1	10	mother	-1	77	0	0	0.0111047949892377	0.0017628934520184	0.0146305818932745	341	1736	370029	1070	1085.1290322580646	158.97697432439435	844	981	1356	1522.4	714	371.1290322580646	126555.00000000004	mutant	20.83685880248485
328	20220408	22	DLY16571	4	4	10	231	31	156	156	130.743900540386	G1	16	mother	-1	135	0	0	0.0104903522817856	0.0016512184210929	0.0137927891239715	231	1596	243059	1027	1052.2034632034631	184.93672062994108	778	915	1373.5	1480.6	678	374.2034632034631	86440.99999999999	mutant	17.14987856615383
329	20220408	22	DLY16571	4	5	9	249	25	64	64	114.50840114650904	G1	8	mother	-1	48	0	0	0.0117065017544891	0.0021137474634471	0.0159339966813835	249	2069	310000	1212	1244.9799196787149	237.64156549939997	909.6	1074	1718.4	1843.8	748	496.9799196787149	123748	mutant	17.805522925178455
330	20220408	22	DLY16571	5	2	12	295	12	137	137	148.22960117207893	G1	17	mother	-1	137	0	0	0.0112444560714666	0.0020062168259081	0.015256889723283	295	1801	340034	1133	1152.657627118644	171.2266851167316	917.4	1036.5	1444.7	1616.6	725	427.6576271186441	126159	mutant	19.38054864282415
331	20220408	22	DLY16571	5	5	11	286	31	131	131	112.1912283106367	G1	13	mother	-1	111	0	0	0.01140216747547	0.0019344400760419	0.0152710476275539	286	1778	318000	1097	1111.8881118881118	159.09174486831873	888.75	988.25	1398.75	1519.8	730	381.8881118881118	109219.99999999996	mutant	19.08262324195121
332	20220408	23	DLY16571	1	1	4	293	6	73	73	102.80103862473878	G1	2	mother	-1	71	0	0	0.0100693458911669	0.001556252357991	0.013181850607149	293	1633	295124	987	1007.2491467576792	175.16956984285451	775.6	880	1335.7999999999995	1461.8	655	352.2491467576792	103209	mutant	19.314740138231286
333	20220408	23	DLY16571	1	3	19	232	65	54	54	59.94791539265586	G1	4	mother	-1	8	0	0	0.0106768956838574	0.0019472003812811	0.0145712964464197	232	1708	253722	1089	1093.6293103448277	173.1057096895148	850.3	962.25	1386.9	1488.1	697	396.6293103448277	92018	mutant	17.186959427966244
334	20220408	23	DLY16571	1	6	26	290	41	117	117	62.61628395563539	G1	4	mother	41	102	0	0	0.0110408230584777	0.0025142745040967	0.0160693720666712	290	2011	354402	1214.5	1222.0758620689655	197.77559846552043	916.9	1089.5	1557.4	1720.1	715	507.07586206896553	147052	mutant	19.21560480373171
335	20220408	23	DLY16571	1	8	8	242	42	158	158	77.06487853444632	G1	1	mother	78	124	0	0	0.0103244245262837	0.0017843418688072	0.0138931082638983	242	1639	252839	1029	1044.7892561983472	181.8062524730372	775.15	922.5	1407.95	1493.3	670	374.7892561983472	90699	mutant	17.55346033766304
336	20220408	23	DLY16571	2	1	9	316	21	136	136	113.34662418421487	G1	8	mother	-1	124	0	0	0.0101769027955547	0.0019952566097648	0.0141674160150843	316	1680	343589	1055.5	1087.3069620253164	183.09910528616325	838.5	945	1427.25	1574	667	420.3069620253164	132816.99999999997	mutant	20.0585068271871
337	20220408	23	DLY16571	2	3	12	231	52	169	169	77.19508437070361	G1	7	mother	-1	129	0	0	0.0100941258416264	0.0014347406638876	0.0129636071694018	231	1705	226572	965	980.8311688311688	167.17741328705995	723.5	863	1287	1372.5	651	329.83116883116884	76191	mutant	17.14987856615383
338	20220408	23	DLY16571	3	2	8	357	117	180	180	181.3930464089617	G1	1	mother	-1	71	0	0	0.0105836730965064	0.0021378739573506	0.0148594210112077	357	2138	423155	1141	1185.3081232492998	248.8573669668565	857.6	1010	1653.3999999999996	1881.8	692	493.3081232492998	176111.00000000003	mutant	21.320096563347295
339	20220408	23	DLY16571	3	4	12	264	32	28	28	88.88772847632796	G1	3	mother	-1	8	0	0	0.0103388512287932	0.0017102382440801	0.0137593277169535	264	1558	277215	1030	1050.0568181818182	173.80658167140933	794.6	923	1372.95	1474.3	663	387.05681818181824	102183	mutant	18.333991376950163
340	20220408	23	DLY16571	4	4	8	253	34	130	130	99.95732879851188	G1	6	mother	-1	102	0	0	0.0105898986733151	0.0012996716978264	0.013189242068968	253	1357	243095	948	960.8498023715416	126.51807495561565	769.8	873	1191.6	1256	679	281.8498023715415	71308	mutant	17.94796937867892
341	20220408	24	DLY16571	1	3	25	145	37	35	35	69.09230544073401	G1	2	mother	-1	23	0	0	0.0110869731571993	0.0014732309365249	0.0140334350302492	145	1326	141528	976	976.0551724137932	128.33811911538098	764.6	900	1169	1232.7	707	269.0551724137931	39013	mutant	13.58748446131949
342	20220408	24	DLY16571	1	7	28	262	29	51	51	69.72206947053701	G1	1	mother	6	50	0	0	0.0103274040639115	0.0013840325908179	0.0130954692455473	262	1349	241012	914	919.8931297709923	121.86099902171712	728.35	848.75	1126.9	1214.3	673	246.89312977099237	64685.99999999999	mutant	18.26441241104166
343	20220408	24	DLY16571	1	9	28	417	52	84	84	117.63774679168012	G1	4	mother	16	60	0	0	0.0108825149406572	0.0032045480273137	0.0172916109952847	417	2202	572258	1343	1372.3213429256596	250.2803269585229	993	1187	1820.2	2031.5	708	664.3213429256596	277022.00000000006	mutant	23.04215463350949
344	20220408	24	DLY16571	1	10	23	278	43	94	94	66.54930893116084	G1	2	mother	34	74	0	0	0.0123174769787439	0.0039369201099546	0.0201913171986532	278	2542	465465	1636	1674.3345323741007	333.8924561303423	1232	1414	2294.95	2448.9	801	873.3345323741007	242787	mutant	18.81384047546846
345	20220408	24	DLY16571	1	12	41	208	61	120	120	52.04262129398632	G1	3	mother	61	100	0	0	0.0124839349461707	0.0021924512764494	0.0168688374990696	208	1920	262438	1251	1261.7211538461538	198.4172205194616	958.45	1115.5	1589.9499999999998	1720.8	805	456.7211538461538	94998	mutant	16.273715780512877
346	20220408	24	DLY16571	1	14	11	344	43	143	143	77.37792386130019	G1	1	mother	63	111	0	0	0.0116668023599895	0.0027726457498983	0.0172120938597862	344	2175	452742	1278.5	1316.110465116279	220.07032307829164	1016.15	1163	1700.85	1965	764	552.1104651162791	189926	mutant	20.928315827817965
347	20220408	24	DLY16571	1	15	16	264	47	154	154	62.17483383988228	G1	7	mother	80	123	0	0	0.0121176084760787	0.0032919138484744	0.0187014361730276	264	2229	385304	1432.5	1459.4848484848485	243.1009107361275	1117.9	1276.75	1899.55	2049.7	774	685.4848484848485	180968	mutant	18.333991376950163
348	20220408	24	DLY16571	1	19	16	323	42	181	181	67.33805033838692	G1	2	mother	114	155	0	0	0.0118897299146811	0.0027422827199692	0.0173742953546197	323	1937	426014	1310	1318.9287925696594	200.9090899430932	1022.2	1165.5	1696.9	1807.5	771	547.9287925696594	176981	mutant	20.279456919490165
349	20220408	24	DLY16571	2	1	5	197	5	0	0	77.15655371704986	G1	-1	mother	-1	-1	0	0	0.010848556224958	0.0010509476280235	0.012950451481005	197	1345	181549	913	921.5685279187816	137.39757283031017	699.8	821	1152.4	1226.6	694.5	227.06852791878168	44732.49999999999	mutant	15.837556323903858
350	20220408	24	DLY16571	2	3	7	300	27	120	120	92.5875109495512	G1	12	mother	-1	100	0	0	0.0115956056408766	0.0028052973678705	0.0172062003766177	300	2157	415919	1370.5	1386.3966666666668	265.6663809910635	998	1191.25	1844.2	1975	753	633.3966666666668	190019.00000000003	mutant	19.544100476116796
351	20220408	24	DLY16571	2	7	7	222	8	124	124	74.65466238078736	G1	15	mother	6	123	0	0	0.011124246639774	0.0016789491381599	0.0144821449160939	222	1518	230887	1022	1040.0315315315315	142.0902640926065	815.2	947	1276.75	1344.6	726	314.0315315315315	69715	mutant	16.812470934731934
352	20220408	24	DLY16571	2	9	7	278	7	164	164	123.40708635863383	G1	17	mother	16	164	0	0	0.011253096075177	0.0011598227357164	0.01357274154661	278	1435	277021	977	996.4784172661872	147.79578768668142	770	896.5	1261.9	1335.8	726	270.4784172661871	75193.00000000001	mutant	18.81384047546846
353	20220408	24	DLY16571	2	10	25	212	25	159	159	61.08163229990407	G1	20	mother	34	159	0	0	0.0118969768897177	9.715425298724e-4	0.0138400619494626	212	1300	206082	970	972.0849056603772	115.23099179593189	787.65	893	1164.9	1218.7	773	199.08490566037733	42205.99999999999	mutant	16.42944866646031
354	20220408	24	DLY16571	3	1	12	172	12	50	50	76.87870077769311	G1	7	mother	-1	50	0	0	0.0110730864703334	0.0010672051379762	0.0132074967462859	172	1297	162940	953	947.3255813953488	133.63821708823582	743	857	1168.6	1234	710	237.32558139534888	40820.00000000001	mutant	14.798554040663838
355	20220408	24	DLY16571	3	2	10	243	10	23	23	135.67934405133943	G1	3	mother	-1	23	0	0	0.0113767320147934	0.0022366852225748	0.0158501024599431	243	1903	295641	1190	1216.6296296296296	228.3389714241882	899.2	1045	1692.1999999999998	1768.9	734	482.6296296296296	117279	mutant	17.58969042850512
356	20220408	24	DLY16571	3	7	9	259	23	187	187	75.12825490570042	G1	24	mother	6	173	0	0	0.0118890694171581	0.0022386579179598	0.0163663852530779	259	1904	324790	1237	1254.015444015444	206.6917943000652	965.5	1102.5	1660	1803.3	768	486.015444015444	125878	mutant	18.159544104586082
357	20220408	24	DLY16571	4	1	7	170	10	114	114	72.7182570191806	G1	14	mother	-1	111	0	0	0.0110698756847279	0.0011958659570865	0.013461607598901	170	1412	172746	995	1016.1529411764706	165.96767976519885	765.75	885.25	1293.6999999999998	1335.1	717.5	298.65294117647056	50770.99999999999	mutant	14.712264360219255
358	20220408	24	DLY16571	4	2	35	214	39	78	78	139.71228233388587	G1	10	mother	-1	74	0	0	0.0126140056381674	0.0016210735301472	0.0158561526984619	214	1881	254998	1163	1191.5794392523364	191.221236912678	933.3	1056.25	1546.5	1692.7	800	391.5794392523365	83798	mutant	16.50676414605009
359	20220408	24	DLY16571	5	1	12	261	31	179	179	73.80721055405314	G1	22	mother	-1	160	0	0	0.0113247722438941	0.0018555653959484	0.015035903035791	261	1625	294614	1108	1128.789272030651	178.83412775221444	857	1008	1437	1530.2	741	387.7892720306513	101213	mutant	18.229523339239496
360	20220408	24	DLY16571	5	2	10	242	31	176	176	133.54145987614675	G1	19	mother	-1	155	0	0	0.0128978309130126	0.0020677552549603	0.0170333414229333	242	2239	330307	1319	1364.904958677686	260.796307695571	986.45	1164	1817.95	1964	830	534.904958677686	129447	mutant	17.55346033766304
361	20220408	25	DLY16571	1	3	6	224	46	60	60	63.03439568039558	G1	4	mother	-1	20	0	0	0.0102211615430437	0.0014815234739768	0.0131842084909973	224	1433	220889	978	986.1116071428572	159.2304065349148	752.4	857.75	1243.85	1323.9	667	319.1116071428571	71481	mutant	16.88803298257901
362	20220408	25	DLY16571	1	6	31	326	57	75	75	76.13340160579855	G1	1	mother	4	49	0	0	0.0116105105185119	0.0030377650886715	0.0176860406958549	326	2000	443391	1349.5	1360.0950920245398	227.06701567557892	1009.75	1208	1778.25	1924.7	766	594.0950920245398	193675	mutant	20.37341629633241
363	20220408	25	DLY16571	1	7	15	340	49	124	124	102.62002710081	G1	2	mother	37	90	0	0	0.0113395049032035	0.001557636442164	0.0144547777875315	340	1850	358417	1049.5	1054.1676470588236	148.89407450894555	822.85	952	1307.35	1457.7	737	317.1676470588236	107837.00000000004	mutant	20.806283791440396
364	20220408	25	DLY16571	1	8	21	247	70	139	139	61.426971364600575	G1	4	mother	48	90	0	0	0.0113984764904944	0.0026467976108962	0.0166920717122869	247	2285	320409	1265	1297.2024291497976	236.33349693912572	994.3	1127.5	1760.4999999999998	1911.4	743	554.2024291497976	136888	mutant	17.733870630789692
365	20220408	25	DLY16571	1	10	13	243	76	176	176	53.16090342229722	G1	3	mother	67	113	0	0	0.0105476425776955	0.0023110606204767	0.015169763818649	243	1661	280830	1151	1155.679012345679	178.1676161261119	890.3	1017.5	1464.1999999999998	1528.7	688	467.679012345679	113646	mutant	17.58969042850512
366	20220408	25	DLY16571	2	1	3	226	3	0	0	105.90403993471922	G1	-1	mother	-1	-1	0	0	0.0106627548216899	0.0013229694934425	0.0133086938085751	226	1569	227512	990.5	1006.6902654867256	172.0033998247039	749.75	883.25	1314.5	1439.3	682	324.6902654867257	73380.00000000001	mutant	16.96325844612841
367	20220408	25	DLY16571	2	2	4	292	36	32	32	143.17200095755513	G1	-1	mother	-1	-1	0	0	0.0105396264942056	0.0014673133107854	0.0134742531157764	292	1365	285695	973	978.4075342465752	128.05211513212296	783.55	886.75	1193	1274.7	686	292.4075342465753	85383	mutant	19.281751659604673
368	20220408	25	DLY16571	2	3	11	183	29	135	135	68.41194279173727	G1	10	mother	-1	113	0	0	0.0102933530908012	0.0011677180535609	0.0126287891979231	183	1394	171775	924	938.6612021857924	154.93825659958094	711.1	823.5	1207.3000000000002	1274.4	663	275.6612021857924	50446.00000000001	mutant	15.26443044094783
369	20220408	25	DLY16571	2	6	6	253	32	177	177	92.19712106551124	G1	13	mother	4	151	0	0	0.0109442256526343	0.002070966680085	0.0150861590128044	253	1977	298787	1148	1180.9762845849802	231.4106410973211	837.6	1011	1575.7999999999995	1742	703	477.97628458498025	120928	mutant	17.94796937867892
370	20220408	25	DLY16571	3	1	6	308	32	75	75	103.98544278173073	G1	6	mother	-1	49	0	0	0.0115940826697033	0.0030441291506303	0.0176823409709641	308	2278	445616	1412.5	1446.8051948051948	281.8390343293762	1054.05	1238.75	1962.65	2150.7	744	702.8051948051948	216464	mutant	19.802974013476614
371	20220408	25	DLY16571	3	2	4	251	56	142	142	159.055521582418	G1	7	mother	-1	90	0	0	0.0106353026012731	0.001336787454993	0.0133088775112593	251	1639	261871	1005	1043.3107569721114	201.4642985480724	758.5	905.5	1445.5	1538.2	683	360.31075697211145	90437.99999999996	mutant	17.876888032555495
372	20220408	25	DLY16571	3	4	8	234	27	39	39	88.91088653620872	G1	3	mother	-1	20	0	0	0.0112850434403901	0.0022040230234763	0.0156930894873427	234	1673	274472	1158	1172.957264957265	166.2681077170291	906.25	1048.25	1480.6999999999998	1585.3	720	452.9572649572649	105992	mutant	17.26088217525478
373	20220408	25	DLY16571	4	4	6	221	37	124	124	90.38827753502386	G1	8	mother	-1	90	0	0	0.0108398908070253	0.0019995408804204	0.014838972567866201	221	1876	258926	1141	1171.6108597285067	218.4881053736304	887	1009	1594	1723.9	698	473.61085972850674	104668	mutant	16.774562271083887
374	20220408	26	DLY16571	1	6	15	242	75	70	70	74.13748143838458	G1	5	mother	-1	10	0	0	0.0106602872486613	0.0025268891918715	0.0157140656324043	242	2116	300540	1210	1241.900826446281	234.7038719748316	906	1049.5	1614.1	1778.4	688	553.9008264462809	134043.99999999997	mutant	17.55346033766304
375	20220408	26	DLY16571	1	7	29	349	34	73	73	109.71714741881372	G1	3	mother	26	68	0	0	0.0101073577431418	0.0012887630995926	0.0126848839423271	349	1296	317025	896	908.3810888252148	124.88023276864229	716.4	818	1128.4	1205.8	659	249.38108882521487	87033.99999999999	mutant	21.079862454783044
376	20220408	26	DLY16571	1	8	8	181	68	131	131	55.51417546536472	G1	2	mother	27	71	0	0	0.0096314749176	8.386020661381e-4	0.0113086790498762	181	1184	147600	807	815.4696132596686	117.94958851236902	650	735	1018	1073.3	623	192.46961325966856	34837.00000000001	mutant	15.180789096653193
377	20220408	26	DLY16571	1	11	20	202	49	111	111	53.06700207544886	G1	5	mother	49	82	0	0	0.0104857649502295	0.0014179537284044	0.0133216724070383	202	1468	201877	981	999.3910891089108	158.1733931381433	765.1	891.25	1298.8	1368.9	680	319.39108910891093	64517.00000000001	mutant	16.03728119216293
378	20220408	26	DLY16571	1	13	8	246	55	184	184	55.62533212884262	G1	5	mother	94	137	0	0	0.0113478336830526	0.0021266326255792	0.015601098934211	246	1696	284603	1155.5	1156.9227642276423	167.40017693505433	902.25	1034.25	1442	1531.4	737	419.9227642276424	103301	mutant	17.697935698969246
379	20220408	26	DLY16571	1	14	5	349	21	149	149	118.06756670918767	G1	3	mother	93	133	0	0	0.0102599390959216	0.0017057637768536	0.013671466649629	349	1727	368737	1032	1056.5530085959886	179.99848988017425	791.4	928	1383.3999999999996	1526.9	664	392.55300859598856	137001	mutant	21.079862454783044
380	20220408	26	DLY16571	2	1	11	259	46	35	35	74.96576026404232	G1	-1	mother	-1	-1	0	0	0.0106586638478638	0.0021236144041838	0.0149058926562315	259	1852	297221	1121	1147.571428571429	196.79891378136912	873.8	1011	1544.1	1640	687	460.5714285714287	119288.00000000004	mutant	18.159544104586082
381	20220408	26	DLY16571	2	2	10	174	26	16	16	93.65383172974252	G1	-1	mother	-1	-1	0	0	0.0105402174361338	9.383962196727e-4	0.0124170098754792	174	1262	159170	907	914.7701149425288	134.03929781879978	692.6	824.5	1136.1999999999998	1192.5	681	233.77011494252872	40676	mutant	14.884343478431232
382	20220408	26	DLY16571	2	3	22	120	25	3	3	287.9876560612742	G1	-1	mother	-1	-1	0	0	0.0108251461065876	9.907971386689e-4	0.0128067403839254	120	1154	103685	850.5	864.0416666666666	106.19686089470297	709.8	777	1037.1	1070.3	701	163.04166666666663	19565	mutant	12.360774464742066
383	20220408	26	DLY16571	2	4	8	177	123	115	115	126.58527022771158	G1	-1	mother	-1	-1	0	0	0.0089179089603391	3.035536813438e-4	0.0095250163230269	177	885	113230	640	639.7175141242938	76.6572780682048	528.4	586	757.8	803.1	578	61.71751412429376	10923.999999999996	mutant	15.012108426804138
384	20220408	26	DLY16571	2	6	8	223	30	151	151	71.4392555631734	G1	12	mother	-1	129	0	0	0.0109467639266083	0.0016533481849531	0.0142534602965146	223	1638	246774	1092	1106.609865470852	202.98983891042124	804.3	958.5	1489.6	1558.1	711	395.6098654708521	88221.00000000003	mutant	16.85029431422316
385	20220408	26	DLY16571	2	7	9	359	15	156	156	100.94912630149624	G1	18	mother	26	150	0	0	0.0100737495911158	0.0016664550716906	0.013406659734497	359	1692	361857	979	1007.958217270195	167.18008882105138	774	893	1318	1473.8	660	347.9582172701949	124917	mutant	21.37973331358283
386	20220408	26	DLY16571	3	1	5	265	17	111	111	82.23727119181787	G1	9	mother	-1	99	0	0	0.0108899245914259	0.0019664744619088	0.0148228735152436	265	1864	299881	1106	1131.6264150943396	194.83395945027905	849.4	987	1466.6	1600.2	706	425.6264150943396	112791	mutant	18.36868202552426
387	20220408	26	DLY16571	3	2	6	253	28	93	93	98.44880902754672	G1	8	mother	-1	71	0	0	0.0103090963186157	0.0013423324186384	0.0129937611558926	253	1471	242043	943	956.6916996047432	149.00637905236513	730	847	1208	1304	671	285.6916996047431	72280.00000000001	mutant	17.94796937867892
388	20220408	26	DLY16571	3	3	8	301	24	84	84	295.00240638372026	G1	7	mother	-1	68	0	0	0.0105085548598412	0.0014120930583494	0.0133327409765401	301	1873	310321	1007	1030.966777408638	193.43725679968256	787	888	1353	1567.4	679	351.9667774086379	105942	mutant	19.576646877473273
389	20220408	26	DLY16571	3	4	5	220	6	162	162	126.63872316471988	G1	20	mother	-1	161	0	0	0.0094800496427028	7.25706356024e-4	0.0109314623547508	220	1146	172748	772	785.2181818181818	112.8426403785524	629.95	703.75	991.4499999999998	1056.4	608	177.21818181818185	38988.00000000001	mutant	16.73656774376801
390	20220408	26	DLY16571	3	5	0	277	38	48	48	98.8654957533704	G1	6	mother	-1	10	0	0	0.0103686892793554	0.0012146121477067	0.0127979135747688	277	1351	256117	908	924.6101083032491	123.2436741545863	745	841	1173.2	1225.8	662	262.61010830324915	72743.00000000001	mutant	18.77997214831907
391	20220408	26	DLY16571	4	2	2	205	39	189	189	96.01126810256312	G1	17	mother	-1	152	0	0	0.0108536866847076	0.0011441486203099	0.0131419839253275	205	1384	194610	945	949.3170731707318	127.82107140011264	770.6	862	1155.4	1236.7	697	252.31707317073176	51725.00000000001	mutant	16.15593100600236
392	20220408	26	DLY16571	4	3	3	448	37	167	167	261.92466919493046	G1	14	mother	-1	133	0	0	0.0111430389719333	0.0015566134548751	0.0142562658816836	448	1489	452870	1002	1010.8705357142856	133.7171061943786	817.05	917.5	1255.9	1364.4	714	296.87053571428567	132997.99999999997	mutant	23.883285285767386
393	20220408	26	DLY16571	4	5	10	230	11	83	83	87.01818266332214	G1	11	mother	-1	82	0	0	0.0102810122346878	0.0013687993474527	0.0130186109295933	230	1573	221685	945	963.8478260869564	156.04338407207595	745.85	848.5	1230.1999999999998	1382.2	668	295.8478260869565	68045	mutant	17.112717355495807
394	20220408	26	DLY16571	5	5	16	280	23	144	144	83.71350621321801	G1	13	mother	-1	137	0	0	0.0110625756599366	0.0016066813073632	0.0142759382746631	280	1515	296354	1039.5	1058.4071428571428	158.64087459364544	817.9	943.25	1359.15	1446.2	718	340.40714285714284	95314	mutant	18.881394877652593
395	20220408	27	DLY16571	1	1	18	406	22	34	34	182.1406472981956	G1	4	mother	-1	30	0	0	0.0102340212350362	0.0015349274421008	0.0133038761192379	406	1508	388918	945	957.9261083743844	140.11112570011625	750.25	855.25	1200	1319.6	670	287.9261083743843	116898	mutant	22.736210219877808
396	20220408	27	DLY16571	1	2	10	215	76	93	93	42.86467159518367	G1	5	mother	-1	27	0	0	0.0103209893847531	0.0013763893556343	0.0130737680960219	215	1368	203761	936	947.7255813953489	126.0091692732757	760.1	865.5	1170.9	1241.4	671	276.72558139534885	59496	mutant	16.545286401814263
397	20220408	27	DLY16571	1	8	7	258	35	83	83	110.35164431671332	G1	7	mother	16	55	0	0	0.0104275165656574	0.001504678758383	0.0134368740824234	258	1781	270877	1019.5	1049.9108527131782	191.3373674345716	786.35	915.25	1389.3999999999996	1537	675	374.9108527131782	96726.99999999996	mutant	18.12445316531431
398	20220408	27	DLY16571	2	6	6	293	14	8	8	119.28794777010886	G1	-1	mother	-1	-1	0	0	0.0104594638783181	0.001401823950965	0.0132631117802482	293	1655	291727	968	995.6552901023892	166.20906880771	772	877	1326.1999999999998	1422.3	676	319.6552901023892	93659	mutant	19.314740138231286
399	20220408	27	DLY16571	2	7	10	336	15	5	5	378.2735753494642	G1	-1	mother	-1	-1	0	0	0.0109132169670617	0.0016239135527528	0.0141610440725674	336	1966	375928	1068.5	1118.8333333333333	231.7602457453316	821.25	957.75	1557	1758.7	696	422.83333333333326	142071.99999999997	mutant	20.683531783305643
400	20220408	27	DLY16571	3	4	14	402	20	36	36	263.07925000698333	G1	1	mother	-1	30	0	0	0.0105464834743011	0.0010452722882007	0.0126370280507025	402	1300	365505	895	909.2164179104476	128.0765878967274	715.1	815.75	1132	1246	684	225.2164179104477	90537	mutant	22.623931952327283
401	20220408	27	DLY16571	3	5	9	246	35	53	53	99.31391292233744	G1	2	mother	-1	27	0	0	0.0103284211826109	0.0013722001003997	0.0130728213834105	246	1651	241282	965	980.8211382113822	167.06028474825456	738.25	861	1244.75	1409.9	669	311.82113821138216	76708.00000000001	mutant	17.697935698969246
402	20220408	27	DLY16571	3	6	6	265	22	80	80	115.40064392059276	G1	10	mother	-1	61	0	0	0.0100732817455108	0.001010684517888	0.0120946507812869	265	1213	231513	865	873.6339622641509	117.9716226565736	705	795	1091.9999999999998	1167.5	651	222.6339622641509	58997.99999999999	mutant	18.36868202552426
403	20220408	27	DLY16571	3	7	10	291	36	81	81	358.98273935674695	G1	8	mother	-1	55	0	0	0.0110878949235588	0.0017472917597286	0.0145824784430161	291	2044	349363	1141	1200.560137457045	267.18801505105483	841.5	1007.5	1729.5	1859.3	714	486.5601374570447	141589	mutant	19.248706645328987
404	20220408	28	DLY16571	1	5	16	294	52	79	79	74.32670033208763	G1	2	mother	1	43	0	0	0.0118524043600192	0.0027850181371004	0.0174224406342201	294	2032	392490	1321	1335	212.83234115654716	1031.95	1179.5	1726.1	1897.2	775	560	164640	mutant	19.347672370394786
405	20220408	28	DLY16571	1	6	11	215	40	91	91	54.11351270549724	G1	1	mother	19	62	0	0	0.0106232450925579	0.0014051741215287	0.0134335933356155	215	1402	212700	979	989.3023255813954	130.83338150304724	779.7	907	1241.0999999999997	1308.3	683	306.3023255813954	65855.00000000001	mutant	16.545286401814263
406	20220408	28	DLY16571	1	7	19	167	53	96	96	57.296720747947	G1	4	mother	28	62	0	0	0.010382060502738	9.333558359202e-4	0.0122487721745785	167	1272	149044	892	892.4790419161677	134.0478437389357	697.3	786	1129.7999999999995	1186.8	668	224.4790419161677	37488.00000000001	mutant	14.581872443920643
407	20220408	28	DLY16571	1	9	11	299	48	148	148	72.4327761833771	G1	2	mother	76	111	0	0	0.0115319863092463	0.0017131739877781	0.0149583342848026	299	1535	326668	1090	1092.5351170568565	157.752254660288	847.8	978.5	1408.1999999999998	1463.4	755	337.5351170568563	100923.00000000004	mutant	19.511499785403828
408	20220408	28	DLY16571	1	15	11	193	31	176	176	42.41475283401977	G1	6	mother	103	155	0	0	0.0110928864610503	0.0016829918545599	0.0144588701701701	193	1683	215202	1097	1115.0362694300518	179.0147871582569	862.8	979	1413.6	1509.7	726	389.0362694300518	75084	mutant	15.67594437773643
409	20220408	28	DLY16571	2	1	6	54	18	12	12	86.84964012391033	G1	-1	mother	-1	-1	0	0	0.0102603482764899	6.156594450083e-4	0.0114916671665065	54	1024	43251	792	800.9444444444445	89.19006269731297	673.7	741.5	988	941.2	657	143.94444444444446	7773.000000000001	mutant	8.291859587312052
410	20220408	28	DLY16571	2	2	0	123	0	0	0	143.05385131668072	G1	-1	mother	-1	-1	0	0	0.0120278402353062	0.001658852411893	0.0153455450590922	123	1557	134861	1074	1096.4308943089432	146.2456493022976	902.4	1006	1376.3	1432.1	778	318.43089430894315	39167.00000000001	mutant	12.514330345744634
411	20220408	28	DLY16571	2	3	26	265	70	44	44	57.60778037171057	G1	-1	mother	-1	-1	0	0	0.0100838609513952	0.0013490801605978	0.0127820212725908	265	1471	245495	914	926.3962264150944	132.14113947017802	730	843	1150.1999999999998	1264.8	661.5	264.8962264150944	70197.5	mutant	18.36868202552426
412	20220408	28	DLY16571	2	4	12	210	27	15	15	98.87733557934516	G1	-1	mother	-1	-1	0	0	0.0096950925629562	0.0011788258838016	0.0120527443305595	210	1219	185555	881.5	883.5952380952381	130.4357275632076	682.35	779	1106.3499999999997	1157.1	627	256.5952380952381	53884.99999999999	mutant	16.351767622932517
413	20220408	28	DLY16571	2	5	11	268	40	175	175	79.45048605878377	G1	14	mother	1	146	0	0	0.0115962201626182	0.0017012128725668	0.0149986459077518	268	1743	304799	1114.5	1137.3097014925372	193.3366997187028	857.05	992.75	1483.6	1603.1	762	375.3097014925372	100582.99999999996	mutant	18.47236308621676
414	20220408	28	DLY16571	3	1	7	233	19	74	74	81.5511729598016	G1	6	mother	-1	62	0	0	0.0107589264173139	0.0010375704481138	0.0128340673135417	233	1451	219790	931	943.304721030043	141.78199678698635	736.8	843	1217.1999999999998	1299	695	248.30472103004297	57855.000000000015	mutant	17.22396045987371
415	20220408	28	DLY16571	3	2	11	227	32	64	64	141.71603705389091	G1	5	mother	-1	43	0	0	0.0113046907412925	0.0013309293501728	0.0139665494416382	227	1749	237123	1028	1044.5947136563875	185.8033956155668	775.6	918	1368.2999999999995	1528.6	726	318.59471365638774	72321.00000000001	mutant	17.000746355818674
416	20220408	28	DLY16571	3	3	8	269	34	144	144	75.71571378207457	G1	8	mother	-1	118	0	0	0.0102857168021769	0.0010189634870651	0.0123236437763073	269	1222	237146	877	881.5836431226766	121.19705555500715	705	791	1090	1166.6	675	206.58364312267656	55570.99999999999	mutant	18.5067943613625
417	20220408	28	DLY16571	3	4	0	219	21	83	83	93.0238962866311	G1	7	mother	-1	62	0	0	0.0097023125308643	0.0010377602363874	0.0117778330036392	219	1144	184504	831	842.4840182648402	109.480940024291	677.9	783.5	1038.7999999999995	1109.4	623	219.4840182648402	48067	mutant	16.698486766680407
418	20220408	28	DLY16571	4	1	9	243	18	131	131	78.20196729423215	G1	11	mother	-1	122	0	0	0.0108890236521536	0.0013994527118989	0.0136879290759515	243	1723	242434	990	997.670781893004	144.3482822719477	777.4	895	1235.2999999999995	1355.1	702.5	295.1707818930041	71726.5	mutant	17.58969042850512
419	20220408	28	DLY16571	4	2	18	186	27	120	120	135.51704449535538	G1	9	mother	-1	111	0	0	0.0109530970526965	8.970291730771e-4	0.0127471553988508	186	1232	170740	899	917.956989247312	121.09792660278914	723	832.5	1144.75	1179.6	715	202.95698924731187	37750.00000000001	mutant	15.389040103942165
420	20220408	28	DLY16571	4	4	5	211	43	159	159	104.86050346823863	G1	13	mother	-1	121	0	0	0.010512248835448	0.001178658421405	0.012869565678258	211	1308	194538	903	921.9810426540284	131.9864262044791	732	826.5	1183	1237	678	243.98104265402844	51480	mutant	16.39065416446578
421	20220408	28	DLY16571	5	2	9	295	25	188	188	130.3818516148121	G1	18	mother	-1	172	0	0	0.0115370737759556	0.0014770123926675	0.0144910985612907	295	1497	303369	1020	1028.3694915254237	132.69392237527188	819.4	937.5	1265	1366.7	752	276.36949152542365	81528.99999999997	mutant	19.38054864282415
422	20220408	29	DLY16571	1	1	0	248	91	102	102	94.45832022592664	G1	2	mother	-1	11	0	0	0.010717564783594	0.0013390638874051	0.0133956925584042	248	1401	241676	962	974.5	137.65961410246183	779.35	862	1208.3	1283.7	691	283.5	70308	mutant	17.769732893161912
423	20220408	29	DLY16571	1	3	11	232	53	54	54	74.82497509661376	G1	4	mother	-1	12	0	0	0.0103098848321002	0.0013018652207537	0.0129136152736076	232	1379	220260	945	949.396551724138	135.78112961867413	749.1	851.75	1196.4499999999998	1269.7	667	282.3965517241379	65515.99999999999	mutant	17.186959427966244
424	20220408	29	DLY16571	1	8	33	136	66	41	41	65.46912910945265	G1	7	mother	-1	8	0	0	0.0080144348179844	1.529416558714e-4	0.0083203181297272	136	757	76559	559.5	562.9338235294117	63.77836188084603	469.75	523.75	680.75	702.9	522	40.93382352941171	5566.999999999993	mutant	13.159049284959082
425	20220408	29	DLY16571	1	10	24	260	90	112	112	59.87263907447672	G1	5	mother	4	46	0	0	0.0127472551743188	0.0028972357310497	0.0185417266364183	260	1863	357822	1369.5	1376.2384615384617	186.24164633186203	1077.7	1237.75	1706.05	1767.6	814	562.2384615384615	146181.99999999997	mutant	18.19456736586892
426	20220408	29	DLY16571	1	12	9	242	48	90	90	65.05502182414628	G1	4	mother	17	51	0	0	0.0118650787531504	0.00296069494589	0.0177864686449305	242	2164	345083	1404.5	1425.9628099173551	270.9717793949547	1029.15	1214.25	1908.5	1992.4	765	660.9628099173553	159953	mutant	17.55346033766304
427	20220408	29	DLY16571	1	13	13	204	75	128	128	71.16004263697887	G1	2	mother	22	66	0	0	0.0103515860104712	0.0011645942699934	0.0126807745504581	204	1340	192284	924	942.5686274509804	148.27848797501048	728.9	825	1178.55	1264.6	673	269.56862745098044	54992.00000000001	mutant	16.11647812414279
428	20220408	29	DLY16571	1	14	10	205	92	163	163	57.607562425794114	G1	6	mother	27	79	0	0	0.0101467025764549	0.0017809791221452	0.0137086608207454	205	1537	212229	1026	1035.2634146341463	163.56581096051076	784	924	1331.6	1428.3	654	381.26341463414633	78159	mutant	16.15593100600236
429	20220408	29	DLY16571	1	15	16	110	53	128	128	60.839444838697126	G1	7	mother	47	91	0	0	0.007979892635658	9.973880216503797e-5	0.0081793702399881	110	750	62055	560	564.1363636363636	56.43427025756719	469.05	534	647	666.3	519	45.136363636363626	4964.999999999999	mutant	11.834540545406394
430	20220408	29	DLY16571	1	16	21	260	39	116	116	55.62232015549144	G1	4	mother	65	98	0	0	0.0122211998878836	0.0018785913448031	0.0159783825774898	260	1823	308017	1164	1184.680769230769	179.44288253289952	938.25	1064.25	1504.4	1653.9	803.5	381.1807692307693	99107.00000000004	mutant	18.19456736586892
431	20220408	29	DLY16571	1	18	11	242	21	134	134	56.920016986833794	G1	3	mother	66	124	0	0	0.010407742035278	0.0013797809308649	0.013167303897008	242	1359	231673	940.5	957.3264462809916	139.05809492224515	761.15	850.75	1218.2499999999998	1304	671	286.3264462809917	69291	mutant	17.55346033766304
432	20220408	29	DLY16571	1	19	15	131	48	156	156	56.61786210353431	G1	8	mother	75	123	0	0	0.0080641609925317	1.185771174518e-4	0.0083013152274353	131	697	74233	567	566.6641221374045	56.65411470298496	464.5	535	664	670.4	524	42.66412213740455	5588.999999999995	mutant	12.914889870235298
433	20220408	29	DLY16571	1	20	9	235	41	158	158	57.36968586842117	G1	5	mother	78	126	0	0	0.0106317535819441	0.0014785490301797	0.0135888516423036	235	1400	231839	971	986.5489361702128	144.4089374736637	750.1	889.5	1241.9999999999998	1326.6	693	293.5489361702128	68984	mutant	17.297725082009
434	20220408	29	DLY16571	1	21	21	210	61	160	160	54.23769505136614	G1	2	mother	87	120	0	0	0.0105078871199424	0.0016006738623375	0.0137092348446176	210	1490	218454	1025	1040.2571428571428	161.65686932933147	801.35	936	1334.55	1415.5	680	360.25714285714275	75653.99999999997	mutant	16.351767622932517
435	20220408	29	DLY16571	1	24	4	298	44	193	193	78.64336872688322	G1	1	mother	103	153	0	0	0.011846774201109	0.0028082031300633	0.0174631804612356	298	1956	388990	1284.5	1305.3355704697988	204.9772326770701	1009	1154.25	1677.0499999999995	1801.3	764	541.3355704697988	161318.00000000003	mutant	19.47884453275087
436	20220408	29	DLY16571	1	28	3	199	29	167	167	54.334688630425006	G1	4	mother	116	141	0	0	0.0110817925363521	0.0018944561819362	0.0148707049002245	199	1719	228511	1139	1148.2964824120604	191.86494815191	879.7	1001.5	1443.6999999999998	1566.8	715	433.2964824120604	86226.00000000003	mutant	15.91774699517169
437	20220408	29	DLY16571	2	1	6	189	27	174	174	76.73055427603454	G1	24	mother	-1	153	0	0	0.0110898524595902	0.0016039464336908	0.0142977453269718	189	1645	209296	1064	1107.3862433862437	209.21244113350735	826.6	962	1483.4	1565.7	714	393.38624338624345	74350.00000000001	mutant	15.512648837479231
438	20220408	29	DLY16571	2	3	20	247	25	129	129	79.95427378975421	G1	18	mother	-1	124	0	0	0.0108191587524959	0.0016250003191596	0.0140691593908153	247	1520	246724	995	998.8825910931174	130.65409403468027	797	905.5	1225	1303.4	699	299.8825910931174	74071	mutant	17.733870630789692
439	20220408	29	DLY16571	2	5	2	205	3	1	1	85.17163935242856	G1	-1	mother	-1	-1	0	0	0.0104867255099941	0.0012882065448015	0.0130631385995972	205	1340	197432	955	963.0829268292684	145.5442869528186	747.8	852	1206.6	1271.9	675	288.0829268292684	59057.00000000001	mutant	16.15593100600236
440	20220408	29	DLY16571	2	6	7	206	26	19	19	56.541121481792686	G1	-1	mother	-1	-1	0	0	0.0097782297117999	0.0013970991995172	0.0125724281108345	206	1384	196076	933.5	951.8252427184466	155.70194498940847	719.25	830.75	1203.75	1308.4	637.5	314.3252427184466	64751	mutant	16.195287778099022
441	20220408	29	DLY16571	2	8	6	164	23	140	140	73.54234965371859	G1	19	mother	-1	123	0	0	0.0080149124390918	1.461050797319e-4	0.0083071225985556	164	704	92660	559.5	565	55.59083974374406	487.35	526	670.4	680.6	521	44	7216	mutant	14.450303987687134
442	20220408	29	DLY16571	2	9	13	192	81	68	68	71.77308014068242	G1	-1	mother	-1	-1	0	0	0.0095319396013884	0.0010562623520449	0.0116444643054783	192	1322	166321	857.5	866.2552083333334	135.73807680126677	664.3	769.5	1092.35	1177.1	617	249.25520833333337	47857.00000000001	mutant	15.635280380893438
443	20220408	29	DLY16571	2	10	10	201	11	188	188	73.00024421263234	G1	32	mother	4	187	0	0	0.0115645751223088	0.0010992639135263	0.0137631029493615	201	1449	191685	949	953.6567164179104	122.2956069927109	769	863	1167	1218.4	752	201.6567164179105	40533.000000000015	mutant	15.99753570059363
444	20220408	29	DLY16571	2	12	14	302	26	159	159	67.88497992924847	G1	26	mother	17	147	0	0	0.0117425044330824	0.0029105142605354	0.0175635329541533	302	2036	410538	1343	1359.3973509933776	214.56259462648728	1019.15	1198	1747.4	1889.1	763	596.3973509933776	180112.00000000003	mutant	19.60913925979463
445	20220408	29	DLY16571	3	2	10	225	10	11	11	84.35882809884838	G1	1	mother	-1	11	0	0	0.0100747992354572	0.001017095028349	0.0121089892921553	225	1169	192625	854	856.1111111111111	111.18453573970764	687.2	776	1035.4	1090.8	653	203.1111111111111	45699.99999999999	mutant	16.925687506432688
446	20220408	29	DLY16571	3	4	4	209	4	12	12	137.5073387825926	G1	3	mother	-1	12	0	0	0.0098681223653752	0.0010032369169125	0.0118745961992003	209	1365	187651	867	897.8516746411483	145.2339871171414	682.8	803	1147.1999999999998	1267.8	630.5	267.3516746411483	55876.49999999999	mutant	16.312788383647018
447	20220408	29	DLY16571	3	5	8	233	31	69	69	80.99294129258095	G1	10	mother	-1	46	0	0	0.0112678929707285	0.0015332064809901	0.0143343059327087	233	1602	250964	1062	1077.098712446352	164.8338313957154	826	957	1359	1455.4	732	345.098712446352	80408.00000000001	mutant	17.22396045987371
448	20220408	29	DLY16571	3	6	7	177	53	125	125	65.63388084494105	G1	14	mother	-1	79	0	0	0.0108597445857091	0.0013917602402886	0.0136432650662863	177	1540	183141	1009	1034.6949152542372	163.65358075495743	800	914	1341	1395.9	697	337.69491525423723	59771.99999999999	mutant	15.012108426804138
449	20220408	29	DLY16571	3	7	2	296	38	44	44	107.51147123283508	G1	8	mother	-1	8	0	0	0.0081060868809396	2.071778817634e-4	0.0085204426444666	296	773	169660	573	573.1756756756756	56.172901062101566	482.75	537.75	667.25	709.4	527	46.17567567567562	13667.999999999984	mutant	19.413369239820483
450	20220408	29	DLY16571	3	9	7	213	33	155	155	78.94076864068852	G1	23	mother	-1	129	0	0	0.0102079866530526	0.0012875165087685	0.0127830196705898	213	1355	202770	947	951.9718309859156	150.1298628931907	680	867	1221.8	1266.7	662	289.9718309859155	61764.00000000001	mutant	16.46815177937675
451	20220408	29	DLY16571	4	2	7	245	20	79	79	92.0817292713028	G1	13	mother	-1	66	0	0	0.010561920463772	0.0016094349780219	0.0137807904198159	245	1566	259819	1043	1060.4857142857145	181.84742651633056	789.8	922	1390.8	1503.1	681	379.4857142857143	92974	mutant	17.66192765414112
452	20220408	29	DLY16571	4	4	8	360	13	56	56	131.26802820226567	G1	12	mother	-1	51	0	0	0.0109364852777283	0.0016695586339075	0.0142756025455434	360	1541	363770	997	1010.4722222222222	147.64644069742175	794.6	911.75	1268.05	1400.8	709	301.4722222222222	108530	mutant	21.409489393833255
453	20220408	29	DLY16571	4	5	10	238	28	144	144	74.32952072739546	G1	20	mother	-1	126	0	0	0.0114071839258883	0.0018433323685574	0.0150938486630031	238	1685	261653	1088	1099.3823529411766	155.6142100762554	888.4	977.5	1379.0499999999995	1502.9	739	360.3823529411766	85771.00000000003	mutant	17.407785949022028
454	20220408	29	DLY16571	4	7	34	244	48	105	105	108.87167187462096	G1	15	mother	-1	91	0	0	0.0082377921652284	1.662450571103e-4	0.0085702822794491	244	778	140679	571	576.5532786885246	58.67429923645911	489	543.75	676.9499999999999	714.2	535	41.55327868852464	10139.000000000013	mutant	17.625846048215095
455	20220408	29	DLY16571	5	2	6	223	22	136	136	92.95481894613064	G1	21	mother	-1	120	0	0	0.0109549614722769	0.0017058720509121	0.0143667055741012	223	1678	243857	1076	1093.5291479820628	187.88012064440127	844	951	1426.7999999999995	1571	711	382.5291479820628	85304	mutant	16.85029431422316
456	20220408	29	DLY16571	5	4	14	222	17	101	101	130.28233122306497	G1	16	mother	-1	98	0	0	0.0109287276077535	0.0014490500003181	0.0138268276083899	222	1437	228001	1026.5	1027.0315315315315	154.86819125766328	801.3	913.25	1291.9	1380.6	710	317.0315315315315	70381	mutant	16.812470934731934
457	20220408	29	DLY16571	6	4	8	233	21	154	154	122.54668611002738	G1	28	mother	-1	141	0	0	0.0116241372191993	0.0023001108235699	0.0162243588663392	233	2192	311324	1289	1336.1545064377683	272.4157422815028	977	1124	1853.2	1993.5	748	588.1545064377683	137040.00000000003	mutant	17.22396045987371
687	20220426	16	DLY16571	1	2	24	198	40	23	23	48.70639569627181	G1	1	mother	-1	7	0	0	0.0108274669619388	9.468084358904e-4	0.0127210838337196	198	1306	181535	904	916.8434343434344	125.00097265206723	743.0500000000001	829	1121.7999999999995	1191.8	707	209.8434343434343	41548.99999999999	mutant	15.877702285203682
688	20220426	16	DLY16571	1	4	10	189	71	65	65	51.74955851329325	G1	3	mother	-1	4	0	0	0.0101087539109597	0.0013037824202693	0.0127163187514984	189	1438	179303	935	948.6931216931216	140.44099480376792	735.6	847	1196.8	1258.3	656	292.6931216931217	55319.00000000001	mutant	15.512648837479231
689	20220426	16	DLY16571	1	5	53	202	75	72	72	41.47233879146558	G1	1	mother	15	50	0	0	0.0112943582073724	0.0021331984666228	0.0155607551406181	202	1696	237297	1176	1174.7376237623762	168.5425746674757	907.85	1071.25	1462.85	1567.7	738	436.7376237623762	88220.99999999999	mutant	16.03728119216293
690	20220426	16	DLY16571	1	7	10	221	48	97	97	55.56711312225969	G1	3	mother	27	59	0	0	0.0102455216093854	0.0018530913898161	0.0139517043890177	221	1542	234877	1052	1062.79185520362	170.78096401888254	786	945	1353	1430.1	669	393.7918552036199	87028	mutant	16.774562271083887
691	20220426	16	DLY16571	1	8	10	241	40	120	120	57.908001951430244	G1	2	mother	48	90	0	0	0.0099896405050069	0.0019905787285638	0.0139707979621346	241	1638	257328	1039	1067.7510373443984	189.38920235273076	801	938	1449	1557	654	413.7510373443984	99714	mutant	17.517155313611116
692	20220426	16	DLY16571	1	9	6	210	40	135	135	57.55332086989005	G1	1	mother	68	101	0	0	0.0106886392512813	0.001847906036127	0.0143844513235354	210	1604	230482	1080.5	1097.5333333333333	168.22275859091275	846.9	975.25	1388.55	1488.4	688.5	409.0333333333333	85897	mutant	16.351767622932517
693	20220426	16	DLY16571	1	11	6	179	58	176	176	53.81401085241672	G1	4	mother	76	124	0	0	0.0098882889301709	0.0011834225684405	0.012255134067052	179	1353	160435	891	896.2849162011173	135.10005539602764	684.3	793	1122.4	1205.4	634	262.2849162011173	46949	mutant	15.09668435477122
694	20220426	16	DLY16571	1	21	12	268	27	180	180	46.0898559182406	G1	1	mother	135	165	0	0	0.0128922039986948	0.003010970105996	0.0189141442106868	268	2396	387625	1427	1446.3619402985075	241.52461859462696	1079.95	1263.75	1813.9	2033	849	597.3619402985075	160093.00000000003	mutant	18.47236308621676
695	20220426	16	DLY16571	2	2	21	214	21	90	90	65.60316714040317	G1	8	mother	-1	90	0	0	0.0100879584687922	8.251786235086e-4	0.0117383157158094	214	1176	176973	821.5	826.9766355140187	102.19549899505584	677.1	748.75	976.35	1055.9	655	171.97663551401865	36802.99999999999	mutant	16.50676414605009
696	20220426	16	DLY16571	2	4	3	201	40	161	161	72.58127269504922	G1	11	mother	-1	124	0	0	0.0097331273781776	0.0010944271160832	0.0119219816103441	201	1340	178183	861	886.4825870646766	143.14029907464126	683	780	1134	1244	629	257.48258706467664	51754.00000000001	mutant	15.99753570059363
697	20220426	16	DLY16571	2	5	3	220	25	194	194	69.33911914750547	G1	17	mother	15	172	0	0	0.0115680317843242	0.0017675200851585	0.0151030719546413	220	1738	251536	1157	1143.3454545454545	186.99946214621903	830.9	999.25	1442.7499999999998	1541.8	739	404.34545454545446	88955.99999999999	mutant	16.73656774376801
698	20220426	16	DLY16571	2	7	3	184	27	179	179	66.26947327447846	G1	14	mother	27	155	0	0	0.0099750398728929	0.0011134244582937	0.0122018887894805	184	1328	162837	886	884.9836956521739	130.19356306900517	690	788.75	1106.65	1181.1	644	240.98369565217388	44340.99999999999	mutant	15.306079714651624
699	20220426	16	DLY16571	2	8	11	240	21	180	180	64.83862627201012	G1	19	mother	48	170	0	0	0.0103502697364805	0.0017155354809751	0.0137813406984307	240	1649	247795	1030.5	1032.4791666666667	170.3676893250954	770.9	901.5	1325.65	1446.9	674	358.47916666666674	86035.00000000001	mutant	17.480774889473267
700	20220426	16	DLY16571	3	1	6	311	7	8	8	102.37299217360412	G1	2	mother	-1	7	0	0	0.0103155313351469	0.0019329267281124	0.0141813847913719	311	1759	323326	1016	1039.6334405144694	167.8980533222012	802.5	928	1360.5	1485.5	666	373.6334405144694	116200	mutant	19.899183360445615
701	20220426	16	DLY16571	3	3	0	145	22	26	26	83.96131169451186	G1	4	mother	-1	4	0	0	0.0099957845565199	9.677050163899e-4	0.0119311945892999	145	1140	120043	828	827.8827586206896	99.25345496971124	679	753	1007.5999999999998	1027.7	647	180.88275862068963	26228	mutant	13.58748446131949
702	20220426	16	DLY16571	4	1	9	148	17	58	58	101.94550047450544	G1	5	mother	-1	50	0	0	0.0108249093700255	0.0012972332635975	0.0134193758972207	148	1459	147754	988	998.3378378378378	152.51466717477754	772.15	887.75	1271.25	1335	696	302.3378378378378	44745.99999999999	mutant	13.727325035155395
703	20220426	16	DLY16571	4	3	6	252	24	78	78	82.16859480020791	G1	7	mother	-1	59	0	0	0.0106188823026901	0.0020079694478731	0.0146348211984365	252	1706	286969	1123.5	1138.765873015873	206.75354535748264	820.1	986.5	1517.5	1608	679	459.765873015873	115861	mutant	17.91246396432554
704	20220426	16	DLY16571	5	1	0	174	33	134	134	119.369423945173	G1	9	mother	-1	101	0	0	0.010712418180685	0.0011557665720288	0.0130239513247426	174	1274	158313	915.5	909.8448275862067	119.14385225733386	724.65	824.5	1099	1170	691	218.8448275862069	38078.99999999999	mutant	14.884343478431232
705	20220426	16	DLY16571	5	3	4	230	24	145	145	87.37771679073224	G1	12	mother	-1	125	0	0	0.0101976481812136	0.0015196158789559	0.0132368799391254	230	1621	233228	980.5	1014.0347826086957	174.43014948981642	787.45	897.25	1347.3	1438.9	664	350.03478260869565	80508	mutant	17.112717355495807
706	20220426	16	DLY16571	6	1	18	171	23	171	171	114.22651510001452	G1	21	mother	-1	165	0	0	0.011362813092891	0.0014521301291312	0.0142670733511534	171	1523	175993	1015	1029.1988304093568	148.23442868168405	830.5	913	1307	1385.3	733	296.1988304093568	50650.00000000001	mutant	14.755472278097805
707	20220426	17	DLY16571	1	2	11	265	54	58	58	60.77588349320158	G1	1	mother	-1	15	0	0	0.0108467806602461	0.0019208342004721	0.0146884490611905	265	1590	286538	1071	1081.2754716981133	156.32673681634063	856.4	956	1367.1999999999996	1482.6	710	371.2754716981133	98388	mutant	18.36868202552426
708	20220426	17	DLY16571	1	3	23	201	30	59	59	72.15068314756797	G1	7	mother	-1	52	0	0	0.0100483416769748	0.0011219001311967	0.0122921419393682	201	1313	173569	860	863.5273631840796	113.5905648169568	692	778	1055	1119.3	649	214.5273631840796	43120	mutant	15.99753570059363
709	20220426	17	DLY16571	1	8	11	190	43	95	95	72.90818195605765	G1	5	mother	-1	62	0	0	0.0105319712804576	0.001691652198949	0.0139152756783557	190	1750	206508	1061.5	1086.884210526316	190.7726871744096	815.5	944.75	1431	1540.4	683	403.8842105263159	76738.00000000001	mutant	15.553633450087505
710	20220426	17	DLY16571	1	10	13	200	48	80	80	57.8755383779723	G1	9	mother	5	45	0	0	0.0120084175318288	0.0035960407618578	0.0192004990555445	200	2554	318288	1526.5	1591.44	335.5240176201996	1152.95	1350.5	2276.85	2393.5	775.5	815.94	163188	mutant	15.957691216057308
711	20220426	17	DLY16571	1	11	21	204	70	92	92	48.453846920413206	G1	4	mother	6	43	0	0	0.010715740759671	0.0015729831116426	0.0138617069829563	204	1381	202638	978	993.3235294117648	128.93771575612	815.45	906	1220.6	1297.6	702	291.32352941176475	59430.00000000001	mutant	16.11647812414279
712	20220426	17	DLY16571	1	12	1	211	115	188	188	64.04187719573648	G1	6	mother	26	74	0	0	0.0105335960306315	0.0011048097863605	0.0127432156033526	211	1272	191148	894	905.914691943128	126.55003814229	723	805	1136	1189.9	683	222.914691943128	47035.00000000001	mutant	16.39065416446578
713	20220426	17	DLY16571	1	14	4	241	42	115	115	73.46102511482903	G1	1	mother	33	77	0	0	0.0103422243629684	0.0015954422702676	0.0135331089035036	241	1724	248813	1012	1032.4190871369294	169.80502209239097	786	906	1322	1417	674	358.4190871369294	86378.99999999999	mutant	17.517155313611116
714	20220426	17	DLY16571	1	16	10	240	48	135	135	49.5540491790789	G1	4	mother	61	97	0	0	0.0110021346941692	0.0027831110596294	0.0165683568134281	240	1925	307696	1254.5	1282.0666666666666	233.814143902564	933.25	1119.75	1710.3499999999997	1805.4	703	579.0666666666666	138976	mutant	17.480774889473267
715	20220426	17	DLY16571	1	18	15	248	28	136	136	49.575828966791	G1	3	mother	83	123	0	0	0.0111018735891001	0.0019880215103039	0.0150779166097081	248	1583	276528	1095	1115.032258064516	161.35841868956797	870.7	1006.5	1406.5499999999995	1497.7	720	395.0322580645161	97968	mutant	17.769732893161912
716	20220426	17	DLY16571	1	19	29	189	32	131	131	47.00078636824918	G1	9	mother	84	128	0	0	0.0115854646559997	0.0025113520237015	0.0166081687034028	189	1981	247149	1297	1307.6666666666667	211.66585426665745	996.6	1170	1682.8	1788.4	748	559.6666666666667	105777	mutant	15.512648837479231
717	20220426	17	DLY16571	1	22	5	209	37	168	168	43.93111869796916	G1	10	mother	94	136	0	0	0.0106993069498991	0.0016113735995111	0.0139220541489214	209	1514	219860	1038	1051.9617224880385	168.35735651218178	811.8	931	1320.6	1398.1	698.5	353.4617224880383	73873.5	mutant	16.312788383647018
718	20220426	17	DLY16571	1	23	9	258	40	169	169	66.52828359677514	G1	7	mother	96	138	0	0	0.0108033738287631	0.0016385398175994	0.014080453463962	258	1607	272303	1046.5	1055.437984496124	171.352910093433	806.7	925	1363.6999999999996	1493.2	706	349.43798449612405	90155	mutant	18.12445316531431
719	20220426	17	DLY16571	1	24	14	247	27	159	159	45.36745322476427	G1	8	mother	107	146	0	0	0.0109600003416327	0.0010653848663006	0.013090770074234	247	1336	233340	929	944.6963562753036	128.6212502625905	759.3	854	1171.1999999999998	1261.6	713	231.69635627530363	57228.99999999999	mutant	17.733870630789692
720	20220426	17	DLY16571	1	25	16	213	28	158	158	47.9744336043639	G1	5	mother	112	146	0	0	0.010920209580031	0.001012437599673	0.0129450847793771	213	1255	197609	911	927.7417840375588	126.21062204879574	732.2	844	1138.7999999999995	1210.3	710	217.74178403755863	46378.99999999999	mutant	16.46815177937675
721	20220426	17	DLY16571	1	29	5	175	32	188	188	48.39334304791005	G1	11	mother	114	161	0	0	0.0093029997860298	0.0010116077773611	0.0113262153407521	175	1465	145884	815	833.6228571428571	150.67078792750067	636.9	734	1129.1999999999996	1215.3	605	228.62285714285716	40009	mutant	14.927053303604616
722	20220426	17	DLY16571	2	2	9	230	23	124	124	67.40054647636286	G1	17	mother	-1	110	0	0	0.0103886539096742	0.001300317566157	0.0129892890419884	230	1409	220190	954.5	957.3478260869564	134.3382520860495	765.15	857	1171	1280	673	284.3478260869565	65399.99999999999	mutant	17.112717355495807
723	20220426	17	DLY16571	2	3	4	232	13	132	132	75.56928369215663	G1	18	mother	-1	123	0	0	0.0105947364649714	0.0015083918369478	0.0136115201388672	232	1471	234500	998.5	1010.7758620689656	149.65282156901412	787.55	898	1277.9	1339.7	679.5	331.27586206896547	76855.99999999999	mutant	17.186959427966244
724	20220426	17	DLY16571	2	4	5	209	5	0	0	69.45612403583397	G1	-1	mother	-1	-1	0	0	0.010550509157921	0.0019588627421073	0.0144682346421356	209	1789	233016	1102	1114.909090909091	219.07536524899865	835.4	942	1497.6	1614.5	673	441.909090909091	92359	mutant	16.312788383647018
725	20220426	17	DLY16571	2	6	7	223	25	18	18	61.31559584856339	G1	-1	mother	-1	-1	0	0	0.0106508422817657	0.0014817701100577	0.0136143825018811	223	1506	227895	1016	1021.95067264574	154.28083498007277	794.1	903	1305.1	1379.5	691.5	330.4506726457399	73690.5	mutant	16.85029431422316
726	20220426	17	DLY16571	2	8	1	113	13	158	158	77.90631524082207	G1	24	mother	-1	146	0	0	0.0101492633229202	8.19614846531e-4	0.0117884930159824	113	1105	93658	829	828.8318584070796	105.96199875300655	662.6	756	991.8	1017.4	651	177.8318584070796	20095	mutant	11.994835078277376
727	20220426	17	DLY16571	2	9	0	270	4	4	4	144.22390866784454	G1	-1	mother	-1	-1	0	0	0.0104733662549552	0.0020586721882512	0.0145907106314578	270	1846	311738	1117	1154.585185185185	229.8898733189336	850.35	987.25	1602.5499999999993	1715.1	672	482.5851851851851	130297.99999999996	mutant	18.5411616971131
728	20220426	17	DLY16571	2	10	13	192	28	151	151	69.95324578523565	G1	22	mother	5	136	0	0	0.0109711436269531	0.0014918401751587	0.0139548239772705	192	1537	197591	1022.5	1029.1197916666667	159.2663558580089	796	911.5	1299.15	1368.4	701	328.11979166666674	62999.000000000015	mutant	15.635280380893438
729	20220426	17	DLY16571	2	11	5	191	21	177	177	62.47511989875012	G1	29	mother	6	161	0	0	0.0098187550710807	0.0013658527910346	0.0125504606531501	191	1502	184242	937	964.6178010471205	162.30823722659426	734.5	851.5	1248	1353.8	629	335.61780104712045	64103.00000000001	mutant	15.594510349620345
730	20220426	17	DLY16571	2	14	9	237	25	173	173	74.07784616606678	G1	34	mother	33	157	0	0	0.0107740166933225	9.066220840721e-4	0.0125872608614669	237	1251	208921	869	881.5232067510549	112.37897611018391	718.4	811	1077.6	1158.6	698	183.5232067510549	43495.00000000001	mutant	17.371176474327626
731	20220426	17	DLY16571	3	1	16	276	17	16	16	84.52418824778927	G1	2	mother	-1	15	0	0	0.0100066671729224	8.686014181099e-4	0.0117438700091422	276	1261	227863	814.5	825.5905797101449	109.10423708059784	678.75	744	1020.5	1106.4	648	177.59057971014488	49014.99999999999	mutant	18.746042631630413
732	20220426	17	DLY16571	3	3	12	119	19	184	184	74.9740666758748	G1	39	mother	-1	177	0	0	0.0109266665478854	6.254625103273e-4	0.01217759156854	119	1071	100231	819	842.2773109243698	111.56585456748812	700	758.5	1030.3	1041.4	708	134.27731092436977	15979.000000000004	mutant	12.309163489997376
733	20220426	17	DLY16571	3	4	0	238	17	60	60	74.42919852119691	G1	11	mother	-1	43	0	0	0.0102455247113055	0.0013274892730128	0.0129005032573311	238	1323	218425	901	917.752100840336	131.6039445072684	709.55	836	1148.4499999999998	1229.6	664	253.75210084033608	60392.99999999999	mutant	17.407785949022028
734	20220426	17	DLY16571	3	5	13	187	49	98	98	106.35079219562104	G1	8	mother	-1	62	0	0	0.011111285547953	0.0011370688476457	0.0133854232432444	187	1554	182709	963	977.0534759358288	157.50412039836712	746.5	857	1227	1322.9	717	260.05347593582883	48629.99999999999	mutant	15.430353037616328
735	20220426	17	DLY16571	3	6	10	231	39	103	103	70.22426956898997	G1	12	mother	-1	74	0	0	0.0100226519855501	0.0018689769618676	0.0137606059092854	231	1786	251587	1065	1089.121212121212	195.06709475154392	829	936	1423	1551.5	656	433.121212121212	100050.99999999996	mutant	17.14987856615383
736	20220426	17	DLY16571	3	7	43	229	43	52	52	93.73320820941032	G1	3	mother	-1	52	0	0	0.011124095691332	0.001912301168335	0.0149486980280021	229	1560	253592	1089	1107.3886462882097	167.60614065832155	855.2	988	1399.2	1492.8	721.5	385.88864628820966	88368.50000000001	mutant	17.075475271404667
737	20220426	17	DLY16571	3	9	7	317	38	76	76	146.13052716558752	G1	10	mother	-1	45	0	0	0.0111442886321585	0.0029769846116968	0.0170982578555523	317	2421	441543	1356	1392.8801261829651	303.36667927962185	967.4	1150	1898	2137.9	721	671.8801261829653	212986	mutant	20.090219901261573
738	20220426	17	DLY16571	4	1	2	251	39	114	114	84.47353367641037	G1	14	mother	-1	77	0	0	0.0099230643370267	7.739526453136e-4	0.011470969627654	251	1112	200359	792	798.2430278884462	100.41987897236244	642.5	726.5	972	1045	640	158.24302788844625	39719.00000000001	mutant	17.876888032555495
739	20220426	17	DLY16571	4	4	11	267	13	99	99	76.05445415861351	G1	16	mother	-1	97	0	0	0.0105495139732145	0.0020728462179084	0.0146952064090314	267	1647	302382	1112	1132.5168539325844	172.04949503605695	880.9	1004	1428.8	1501.4	693	439.5168539325844	117351.00000000004	mutant	18.437867513470433
740	20220426	17	DLY16571	4	5	9	232	11	148	148	104.84580184687388	G1	25	mother	-1	146	0	0	0.0103382924329577	0.0010585521624183	0.0124553967577943	232	1347	211765	893	912.7801724137933	133.06968923490322	740.2	819.75	1163.15	1248.1	677	235.78017241379317	54701.00000000001	mutant	17.186959427966244
741	20220426	17	DLY16571	4	6	12	248	23	165	165	71.34239334556244	G1	31	mother	-1	154	0	0	0.0105767182998974	0.0012417941344388	0.013060306568775	248	1206	225532	893.5	909.4032258064516	119.12611366671922	735.05	826	1130.1999999999998	1178.9	690	219.4032258064516	54411.99999999999	mutant	17.769732893161912
742	20220426	17	DLY16571	4	7	15	207	32	155	155	91.25971022000093	G1	23	mother	-1	138	0	0	0.0108484484480795	0.0010875045842854	0.0130234576166505	207	1310	191304	922	924.1739130434784	121.00356802202184	746.2	829.5	1126.8	1207.5	700	224.17391304347825	46404	mutant	16.23454913941803
743	20220426	17	DLY16571	4	9	18	233	42	152	152	140.8917296785337	G1	19	mother	-1	128	0	0	0.0114600293014965	0.0012966440146218	0.0140533173307401	233	1516	243450	1034	1044.8497854077252	159.9088493377414	809.6	921	1309.6	1422.8	737	307.8497854077252	71728.99999999997	mutant	17.22396045987371
744	20220426	17	DLY16571	5	4	4	235	21	163	163	77.56697908947771	G1	28	mother	-1	146	0	0	0.0111412886374101	0.0014921768001643	0.0141256422377389	235	1595	249092	1032	1059.9659574468085	174.09544615819067	802.4	930	1376.0999999999997	1489.7	719	340.9659574468085	80127	mutant	17.297725082009
745	20220426	18	DLY16571	1	4	6	212	58	88	88	62.65334670862831	G1	2	mother	2	36	0	0	0.0094931272533226	0.0011308796966264	0.0117548866465755	212	1429	184487	845.5	870.2216981132076	135.03515580313442	694.55	779.75	1114.2499999999995	1244	616	254.2216981132076	53895.00000000001	mutant	16.42944866646031
746	20220426	18	DLY16571	1	5	8	222	61	156	156	63.21067641440934	G1	1	mother	63	103	0	0	0.0108522881590741	0.0022467295443325	0.0153457472477393	222	1779	263975	1163	1189.0765765765766	204.96448492842333	891.1	1041	1544.75	1659.1	702	487.0765765765766	108131	mutant	16.812470934731934
747	20220426	18	DLY16571	1	7	9	208	64	155	155	50.21350370842296	G1	2	mother	66	100	0	0	0.0105443322199022	0.001050379460965	0.0126450911418322	208	1318	189716	897	912.0961538461538	123.25450680095054	723.7	838.75	1134.5499999999995	1233.1	681	231.0961538461538	48067.99999999999	mutant	16.273715780512877
748	20220426	18	DLY16571	2	1	11	233	62	51	51	66.4250453603052	G1	-1	mother	-1	-1	0	0	0.01001190043716	9.10231580856e-4	0.0118323635988722	233	1109	197627	833	848.1845493562232	108.99188977146748	687	769	1040.6	1082.5	649	199.1845493562232	46410.00000000001	mutant	17.22396045987371
749	20220426	18	DLY16571	2	2	1	128	1	0	0	91.82445509099296	G1	-1	mother	-1	-1	0	0	0.0107261312095633	0.0010253638667169	0.0127768589429971	128	1444	118880	924.5	928.75	139.95401030338502	731	823.75	1163.15	1209.8	686	242.75	31072	mutant	12.766152972845846
750	20220426	18	DLY16571	2	4	5	231	27	157	157	58.72141884247403	G1	8	mother	2	135	0	0	0.0109027118411269	0.0019104401510618	0.0147235921432507	231	1631	252904	1087	1094.8225108225108	166.38605454467188	832	978.5	1356	1498.8	705.5	389.3225108225108	89933.5	mutant	17.14987856615383
751	20220426	18	DLY16571	3	1	4	225	27	126	126	76.1049316586894	G1	5	mother	-1	103	0	0	0.0104629623607466	0.0019074772080731	0.0142779167768928	225	1999	254277	1112	1130.12	213.7844372259122	833.8	974	1510.4	1670.1	678	452.1199999999999	101726.99999999996	mutant	16.925687506432688
752	20220426	18	DLY16571	3	2	13	232	29	52	52	92.10311539062124	G1	4	mother	-1	36	0	0	0.0102627585697061	7.736249620115e-4	0.0118100084937291	232	1071	187887	806	809.8577586206897	102.76627117652924	659	730	995.45	1034.6	661	148.85775862068965	34535	mutant	17.186959427966244
753	20220426	18	DLY16571	4	1	6	217	18	192	192	71.79415122719354	G1	9	mother	-1	179	0	0	0.0105936000058717	0.001315916383974	0.0132254327738198	217	1596	214540	968	988.663594470046	159.9654692346084	768.4	865	1273.1999999999998	1376.2	685	303.66359447004606	65895	mutant	16.622063085174787
754	20220426	18	DLY16571	4	2	0	200	37	137	137	96.50407734660388	G1	7	mother	-1	100	0	0	0.0105777497785647	0.0014532869093901	0.013484323597345	200	1643	205176	998.5	1025.88	185.37771063426152	767.95	886.5	1380.05	1462	677	348.8800000000001	69776.00000000003	mutant	15.957691216057308
755	20220426	19	DLY16571	1	5	20	237	52	89	89	59.913816789567626	G1	3	mother	18	57	0	0	0.010262346972474	0.0021595214192616	0.0145813898109974	237	1740	257782	1058	1087.68776371308	185.82445886567396	815.2	956	1426.3999999999996	1549.7	656	431.6877637130801	102310	mutant	17.371176474327626
756	20220426	19	DLY16571	1	6	10	205	85	140	140	57.66251279496119	G1	1	mother	22	65	0	0	0.0097436565493982	7.050684327791e-4	0.0111537934149565	205	1131	161692	779	788.7414634146342	104.95702483051362	633.2	720	980.2	1037.8	629	159.74146341463415	32747	mutant	16.15593100600236
757	20220426	19	DLY16571	1	7	35	193	58	96	96	39.33406449825078	G1	2	mother	29	73	0	0	0.0102895954013452	0.0014696829172571	0.0132289612358594	193	1797	187981	957	973.9948186528496	157.4702372539714	759.6	860	1247.1999999999998	1379.9	668	305.99481865284974	59057	mutant	15.67594437773643
758	20220426	19	DLY16571	1	8	16	286	43	138	138	67.97407656710165	G1	3	mother	72	111	0	0	0.0104978036769303	0.0016112516703338	0.013720307017598	286	1505	285405	988.5	997.9195804195804	140.84136727356878	803.5	895.25	1242.75	1360.2	678	319.9195804195804	91497	mutant	19.08262324195121
759	20220426	19	DLY16571	1	9	11	237	46	167	167	53.12012664104046	G1	1	mother	92	132	0	0	0.0102989382327565	0.0020127324247545	0.0143244030822656	237	1831	259741	1073	1095.9535864978902	186.60995773752128	851.4	962	1422	1592.5	674	421.9535864978902	100003	mutant	17.371176474327626
760	20220426	19	DLY16571	2	1	6	210	21	15	15	75.86968919421604	G1	-1	mother	-1	-1	0	0	0.0096451590287736	9.489844149672e-4	0.011543127858708	210	1320	174138	824	829.2285714285714	119.39683788928076	664.35	742.25	1036.1	1111	622	207.2285714285714	43517.99999999999	mutant	16.351767622932517
761	20220426	19	DLY16571	2	2	10	205	28	18	18	63.577313979800735	G1	-1	mother	-1	-1	0	0	0.0104035559063042	0.0011733935187505	0.0127503429438054	205	1361	187448	913	914.380487804878	110.66584116050466	734.6	842	1098.6	1155.7	670	244.38048780487804	50098	mutant	16.15593100600236
762	20220426	19	DLY16571	2	3	1	308	17	16	16	101.43406516102156	G1	-1	mother	-1	-1	0	0	0.0097733786460685	0.0014344275956835	0.0126422338374356	308	1417	286206	913.5	929.2402597402596	130.29699118406705	737.5	846	1162.0999999999997	1268.6	627	302.2402597402597	93090	mutant	19.802974013476614
763	20220426	19	DLY16571	3	1	3	240	26	88	88	86.1852170511802	G1	6	mother	-1	65	0	0	0.0098028608943538	0.0012238043613225	0.0122504696169989	240	1245	212056	873	883.5666666666667	123.7428269526045	675.9	803.75	1110.8999999999996	1178.8	636	247.56666666666672	59416.000000000015	mutant	17.480774889473267
764	20220426	19	DLY16571	3	2	6	246	36	103	103	78.35659626352385	G1	7	mother	-1	73	0	0	0.0102318423900872	0.0015923398201909	0.0134165220304692	246	1583	241513	972	981.760162601626	140.44712064522554	770.5	886.25	1222.75	1322.8	667	314.760162601626	77431	mutant	17.697935698969246
765	20220426	19	DLY16571	3	3	5	255	14	66	66	105.98247843092524	G1	5	mother	-1	57	0	0	0.0095099713267918	0.0010025816244077	0.0115151345756072	255	1244	218299	849	856.0745098039216	130.64638074294402	662.7	757	1092.5	1165.2	614	242.0745098039216	61729.000000000015	mutant	18.01877032173579
766	20220426	19	DLY16571	4	1	11	234	12	133	133	78.35336963193136	G1	9	mother	-1	132	0	0	0.0097929603733661	0.00119696686197	0.0121868940973062	234	1273	203051	854	867.7393162393163	117.75788391213598	698.65	782	1069.9	1150.4	635	232.73931623931628	54461.00000000001	mutant	17.26088217525478
767	20220426	19	DLY16571	4	2	4	240	32	178	178	80.2688560074902	G1	11	mother	-1	150	0	0	0.0105629283548946	0.0021292694445727	0.0148214672440401	240	1919	281244	1135	1171.85	211.52577266139463	872.8	1016.5	1557	1669.6	685	486.8499999999999	116843.99999999996	mutant	17.480774889473267
768	20220426	19	DLY16571	4	3	9	243	28	130	130	97.81317490197542	G1	8	mother	-1	111	0	0	0.0103747480859517	0.0012347629748882	0.0128442740357281	243	1284	230781	938	949.716049382716	145.10472176120507	720	838	1205.4	1250.8	669	280.71604938271605	68214	mutant	17.58969042850512
769	20220426	19	DLY16571	5	3	10	260	13	175	175	102.36070378238448	G1	13	mother	-1	172	0	0	0.0102025430845226	0.0012698539437464	0.0127422509720156	260	1368	236973	898.5	911.4346153846154	127.21160276758653	726.85	824.75	1139.15	1251.9	656	255.43461538461543	66413.00000000001	mutant	18.19456736586892
770	20220426	20	DLY16571	1	4	37	258	119	124	124	68.98590414629915	G1	2	mother	12	42	0	0	0.011187910733099	0.0020443730257076	0.0152766567845142	258	1632	296106	1131	1147.6976744186047	181.70329356898424	895	1008.5	1471.3	1555.4	721	426.6976744186047	110088	mutant	18.12445316531431
771	20220426	20	DLY16571	2	1	17	234	79	62	62	69.16498915436178	G1	-1	mother	-1	-1	0	0	0.0105026635246646	0.0014545661802034	0.0134117958850715	234	1480	227864	953	973.7777777777778	153.5247751999329	752.95	873.25	1264.7	1375.8	685	288.77777777777783	67574.00000000001	mutant	17.26088217525478
772	20220426	20	DLY16571	2	2	2	216	11	9	9	93.1131674835313	G1	-1	mother	-1	-1	0	0	0.0095816662205523	0.0010271904384076	0.0116360470973675	216	1102	176197	821.5	815.7268518518518	107.32537246743824	652.25	734	996.5	1046.5	619	196.72685185185185	42493	mutant	16.583719174624104
773	20220426	20	DLY16571	3	1	2	202	25	142	142	77.23730551782005	G1	7	mother	-1	119	0	0	0.010614418100599	0.001444885644058	0.0135041893887152	202	1536	212617	1032.5	1052.5594059405942	179.06417604926327	779.15	932.5	1358.7499999999998	1470.9	685	367.55940594059416	74247.00000000001	mutant	16.03728119216293
774	20220426	20	DLY16571	3	2	6	245	32	68	68	85.28137237884455	G1	4	mother	-1	42	0	0	0.0112058149034947	0.0019343652383063	0.0150745453801073	245	1742	288477	1141	1177.4571428571428	203.10211365573863	907.4	1015	1538.6	1635.7	721	456.4571428571428	111832	mutant	17.66192765414112
775	20220426	20	DLY16571	4	2	7	248	25	134	134	83.50849252709021	G1	6	mother	-1	116	0	0	0.010903745093674	0.0014274107322744	0.013758566558223	248	1440	255772	1035.5	1031.3387096774193	153.7613561028685	783.45	920.5	1299.3	1362.5	705	326.3387096774193	80931.99999999999	mutant	17.769732893161912
776	20220426	22	DLY16571	1	1	5	235	38	57	57	69.44325912433702	G1	2	mother	-1	24	0	0	0.0106141201736304	0.0016680479490261	0.0139502160716828	235	1576	245528	1031	1044.8	177.1138785003784	779.4	907.5	1366.6999999999998	1454.8	687	357.79999999999995	84082.99999999999	mutant	17.297725082009
777	20220426	22	DLY16571	1	5	7	256	23	24	24	72.81161781660387	G1	6	mother	-1	8	0	0	0.0099560782303454	0.0016738595897297	0.0133037974098048	256	1369	251453	969	982.23828125	128.24671756343668	798	891	1206.75	1289	646	336.23828125	86077	mutant	18.0540666735282
778	20220426	22	DLY16571	1	8	10	178	23	24	24	59.97241803283942	G1	7	mother	-1	11	0	0	0.0096156088245491	0.00124008880114	0.0120957864268292	178	1356	160635	874	902.443820224719	151.07494862570636	700.55	802.5	1180.9	1279.9	626	276.44382022471905	49206.99999999999	mutant	15.054455784347004
779	20220426	22	DLY16571	1	10	16	229	43	65	65	47.82570325366247	G1	3	mother	4	38	0	0	0.010874576032744	0.0014862109088457	0.0138469978504356	229	1484	232118	992	1013.6157205240174	155.1734370332931	791.2	906	1286.6	1385.1	707	306.61572052401743	70214.99999999999	mutant	17.075475271404667
780	20220426	22	DLY16571	1	11	40	249	62	72	72	57.1737464730475	G1	6	mother	14	50	0	0	0.0110433171826476	0.0019345882240812	0.0149124936308101	249	1755	281059	1120	1128.751004016064	177.99014640666897	849	1011	1445	1532	721	407.75100401606414	101529.99999999996	mutant	17.805522925178455
781	20220426	22	DLY16571	1	12	2	182	56	107	107	60.69616527072398	G1	4	mother	17	53	0	0	0.0101288280021541	0.0010042000607506	0.0121372281236554	182	1255	161853	885.5	889.3021978021978	124.45901349089068	700.15	798.25	1103.15	1151.9	654	235.30219780219784	42825.00000000001	mutant	15.222667215103916
782	20220426	22	DLY16571	1	14	9	246	40	83	83	48.72068499956956	G1	7	mother	21	52	0	0	0.0111847945602544	0.0028015149981681	0.0167878245565907	246	2024	324010	1281	1317.1138211382113	235.49995954816535	974.5	1142	1723	1836.7	736	581.1138211382113	142953.99999999997	mutant	17.697935698969246
783	20220426	22	DLY16571	1	16	7	277	57	120	120	63.156913554845566	G1	5	mother	32	70	0	0	0.010299595044776899	0.0021605836090329	0.0146207622628428	277	1737	310453	1086	1120.768953068592	193.41456955149064	842	991	1501.2	1621.7	668	452.76895306859205	125417	mutant	18.77997214831907
784	20220426	22	DLY16571	1	18	9	201	42	104	104	42.69922328738963	G1	8	mother	35	71	0	0	0.0103908953015453	0.0019972681087459	0.0143854315190372	201	1520	217521	1060	1082.1940298507463	160.10095435770475	832	968	1373	1426	669	413.1940298507464	83052.00000000001	mutant	15.99753570059363
785	20220426	22	DLY16571	1	19	4	229	15	167	167	74.0175519915853	G1	2	mother	54	156	0	0	0.0104645578677686	0.0012336813063664	0.0129319204805016	229	1311	212292	922	927.0393013100436	120.61274864884614	761	832	1127.4	1206.5	671	256.0393013100437	58633.00000000001	mutant	17.075475271404667
786	20220426	22	DLY16571	1	21	4	210	51	159	159	70.0903044931618	G1	1	mother	63	112	0	0	0.0096315778209941	0.0011457509777003	0.0119230797763949	210	1479	188712	878.5	898.6285714285714	152.94666092607375	687.45	786.25	1208.15	1285	625	273.6285714285714	57461.99999999999	mutant	16.351767622932517
787	20220426	22	DLY16571	1	22	11	225	41	129	129	57.53858664836058	G1	3	mother	66	99	0	0	0.0104474925478877	0.0017833882016549	0.0140142689511976	225	1587	236676	1038	1051.8933333333334	155.44718917440167	818.2	950	1346.4	1432	674	377.89333333333343	85026.00000000003	mutant	16.925687506432688
788	20220426	22	DLY16571	1	23	8	198	50	148	148	55.91166946706591	G1	6	mother	72	106	0	0	0.0100933776275126	8.659755903262e-4	0.011825328808165	198	1180	164186	816	829.2222222222222	114.48634125718084	648.85	750	1040	1094.6	650	179.22222222222217	35485.99999999999	mutant	15.877702285203682
789	20220426	22	DLY16571	1	24	9	212	47	151	151	51.24511197129156	G1	4	mother	83	113	0	0	0.0112675738328415	9.737147847e-4	0.0132150034022417	212	1286	199516	943.5	941.11320754716985	122.75453500093812	750.3	849.5	1132.35	1189.7	730	211.11320754716985	44756.00000000001	mutant	16.42944866646031
790	20220426	22	DLY16571	1	25	5	204	42	163	163	57.83410496390437	G1	10	mother	82	126	0	0	0.0104217288035939	0.0012100455319378	0.0128418198674697	204	1496	196319	956	962.3480392156864	145.9089880379991	758.15	854.25	1215.9	1317.4	677	285.3480392156863	58211.00000000001	mutant	16.11647812414279
791	20220426	22	DLY16571	1	26	6	242	41	155	155	57.03157982004139	G1	7	mother	87	120	0	0	0.0105631062266008	0.0017675195171116	0.014098145260824	242	1504	256946	1048	1061.7603305785124	168.0773643588216	805.1	938.5	1345.9	1457.5	690	371.7603305785124	89966	mutant	17.55346033766304
792	20220426	22	DLY16571	1	27	13	248	52	162	162	58.380762260891125	G1	5	mother	88	123	0	0	0.0108246411452538	0.0019233429046802	0.0146713269546144	248	1558	274287	1094	1105.9959677419354	169.98044237556422	840.75	988	1399.5499999999995	1468.7	702	403.9959677419354	100190.99999999996	mutant	17.769732893161912
793	20220426	22	DLY16571	1	29	16	252	50	169	169	54.995973328262	G1	14	mother	93	135	0	0	0.0123140977100766	0.0028209258543813	0.017955949418839202	252	2102	345226	1337	1369.9444444444443	218.86403351749803	1055.7	1217.75	1786.05	1894.6	800	569.9444444444443	143625.99999999997	mutant	17.91246396432554
794	20220426	22	DLY16571	1	31	9	263	47	174	174	58.65472083348154	G1	8	mother	99	136	0	0	0.010828771362491	0.0029038469682088	0.0166364652989087	263	2010	343368	1265	1305.5817490494296	232.93082241713276	969.3	1137.5	1732.4	1875.8	706	599.5817490494296	157690	mutant	18.29923496393627
795	20220426	22	DLY16571	1	34	16	313	27	167	167	58.25450070919114	G1	11	mother	113	156	0	0	0.0106323786160136	0.0017166477657628	0.0140656741475393	313	1412	321292	1025	1026.4920127795526	143.9003052794781	799.6	919	1275.6	1347.8	693	333.4920127795526	104382.99999999996	mutant	19.963065333312567
796	20220426	22	DLY16571	1	37	6	238	30	174	174	64.62239615757233	G1	3	mother	116	150	0	0	0.0104260364671266	0.0020422757078006	0.014510587882728	238	1864	272419	1122	1144.6176470588234	212.21998066342152	843.35	985.75	1522.75	1652.2	686	458.6176470588234	109150.99999999996	mutant	17.407785949022028
797	20220426	22	DLY16571	2	1	9	192	25	128	128	71.934522047756	G1	21	mother	-1	112	0	0	0.0103611064063098	0.0012282058511549	0.0128175181086196	192	1239	173371	885.5	902.9739583333334	124.8224753940502	712.55	820.75	1163.6	1199	674	228.97395833333337	43963.00000000001	mutant	15.635280380893438
798	20220426	22	DLY16571	2	3	3	174	3	0	0	125.883760580822	G1	-1	mother	-1	-1	0	0	0.011416793188252	0.0017740956776828	0.0149649845436178	174	1798	205424	1160.5	1180.5977011494251	218.2168835598597	883.25	1029	1613	1668.2	729	451.59770114942535	78578.00000000001	mutant	14.884343478431232
799	20220426	22	DLY16571	2	4	3	253	16	13	13	75.35888296715024	G1	-1	mother	-1	-1	0	0	0.0105527479677567	0.0021413002560787	0.0148353484799141	253	1942	299571	1149	1184.0750988142292	241.25288565005064	847.6	1007	1678.7999999999995	1816	682	502.0750988142293	127025	mutant	17.94796937867892
800	20220426	22	DLY16571	2	5	12	226	17	75	75	74.24260322672896	G1	16	mother	-1	70	0	0	0.0101245893650824	0.0010276821192323	0.012179953603547	226	1427	203634	896.5	901.0353982300884	134.9533796396698	698	804.25	1157.25	1241.4	654	247.0353982300885	55830	mutant	16.96325844612841
801	20220426	22	DLY16571	2	8	8	217	27	90	90	60.03111670237535	G1	18	mother	-1	71	0	0	0.0101912373313354	9.335463760669e-4	0.0120583300834692	217	1260	190864	873	879.557603686636	123.58928431682222	686	802	1102	1150.3	663	216.557603686636	46993	mutant	16.622063085174787
802	20220426	22	DLY16571	2	10	12	199	24	138	138	52.27948052202749	G1	25	mother	4	126	0	0	0.0111909128118981	0.0012696937018571	0.0137303002156125	199	1434	200798	985	1009.035175879397	142.77396750750253	816.2	900	1259.5	1332.5	723	286.035175879397	56921	mutant	15.91774699517169
803	20220426	22	DLY16571	2	11	6	216	13	163	163	72.51335337966796	G1	34	mother	14	156	0	0	0.0102212395549557	0.0012068443219804	0.0126349281989165	216	1597	202946	921.5	939.5648148148148	148.74790836675393	730	830	1205	1314.7	665.5	274.0648148148148	59197.99999999999	mutant	16.583719174624104
804	20220426	22	DLY16571	2	12	19	114	24	166	166	51.64467179203628	G1	33	mother	17	161	0	0	0.0103106094802603	5.182673400604e-4	0.0113471441603812	114	997	87422	764.5	766.859649122807	88.36337230317302	621.95	708.5	890.7	916.7	669	97.859649122807	11156	mutant	12.047792665040703
805	20220426	22	DLY16571	2	14	10	210	22	147	147	53.51936023054393	G1	29	mother	21	135	0	0	0.0110308690798543	0.001956954292536	0.0149447776649265	210	1698	237944	1096.5	1133.0666666666666	181.44634608593392	879.75	1012.25	1495.55	1576	715	418.0666666666666	87793.99999999999	mutant	16.351767622932517
806	20220426	22	DLY16571	2	16	6	222	25	191	191	72.6752431027161	G1	41	mother	32	172	0	0	0.0105866431284053	0.0011626115658901	0.0129118662601856	222	1337	203237	906	915.481981981982	121.32766720127846	732	837	1125.2999999999995	1206.2	689	226.481981981982	50279.00000000001	mutant	16.812470934731934
807	20220426	22	DLY16571	2	18	10	198	29	183	183	45.98296176182432	G1	36	mother	35	164	0	0	0.0112046384242228	0.0017957511600684	0.0147961407443597	198	1862	218986	1089.5	1105.989898989899	189.6641366902411	828.85	972.75	1432.75	1522.8	723.5	382.4898989898991	75733.00000000001	mutant	15.877702285203682
808	20220426	22	DLY16571	3	2	10	326	29	43	43	97.78691550657057	G1	1	mother	-1	24	0	0	0.0105892509424798	0.0016048006573315	0.0137988522571429	326	1365	311335	937.5	955.0153374233128	128.90562157627534	778.25	860.5	1183	1297.2	682	273.01533742331287	89003	mutant	20.37341629633241
809	20220426	22	DLY16571	3	3	6	319	27	59	59	122.59330999001703	G1	10	mother	-1	38	0	0	0.0102074490272521	0.0018815786105693	0.0139706062483908	319	1712	350436	1074	1098.5454545454545	199.6720437364023	807	949	1465.1	1575.1	660	438.5454545454545	139896	mutant	20.153496341094687
810	20220426	22	DLY16571	3	4	6	215	29	76	76	74.7574147345673	G1	12	mother	-1	53	0	0	0.0101806650432022	0.0010463693631676	0.0122734037695375	215	1292	185882	852	864.5674418604651	124.4323066569432	693.9	779	1110.8	1174.6	660	204.56744186046512	43982	mutant	16.545286401814263
811	20220426	22	DLY16571	3	5	8	191	13	128	128	79.47409539714688	G1	27	mother	-1	123	0	0	0.0099910710268131	8.210651542131e-4	0.0116332013352395	191	1349	161639	826	846.2774869109948	126.66694369112597	669.5	749.5	1067	1129.8	647.5	198.77748691099475	37966.5	mutant	15.594510349620345
812	20220426	22	DLY16571	3	6	5	303	5	8	8	102.39874674921766	G1	5	mother	-1	8	0	0	0.0096331956985975	0.0013311618619146	0.0122955194224269	303	1391	265244	870	875.3927392739274	119.05616535206384	681	799.5	1069.9	1182.3	622	253.39273927392745	76778.00000000001	mutant	19.64157789116634
813	20220426	22	DLY16571	3	7	9	201	9	11	11	101.72841158741424	G1	8	mother	-1	11	0	0	0.0098204359634312	0.0011077672119178	0.0120359703872669	201	1313	175616	876	873.7114427860696	128.5819572094348	689	769	1106	1167.9	635	238.7114427860696	47980.99999999999	mutant	15.99753570059363
814	20220426	22	DLY16571	3	8	10	160	16	143	143	67.88600583695211	G1	31	mother	-1	136	0	0	0.0101630183720875	0.0012992872148072	0.0127615928017021	160	1562	158465	979.5	990.40625	177.70658038164345	755.4	865	1316.25	1422.6	656	334.40625	53505	mutant	14.27299292922217
815	20220426	22	DLY16571	4	2	9	280	30	177	177	113.28393937648482	G1	19	mother	-1	156	0	0	0.0117576645327981	0.0019740140497399	0.015705692632278	280	1825	340555	1189	1216.267857142857	207.1344017670849	902.85	1068	1589.5	1696	766	450.2678571428571	126075	mutant	18.881394877652593
816	20220426	22	DLY16571	4	3	8	255	16	107	107	133.33184051198535	G1	22	mother	-1	99	0	0	0.010200317340146	0.0011271986637495	0.0124547146676452	255	1412	236546	908	927.6313725490196	152.5534730939223	702.2	813.5	1199.3	1304.1	653	274.6313725490196	70031	mutant	18.01877032173579
817	20220426	22	DLY16571	4	4	8	150	36	141	141	77.79595594567975	G1	24	mother	-1	113	0	0	0.010624903187482	0.0011935706250867	0.0130120444376554	150	1536	148160	943	987.7333333333332	188.85178197611893	747.7	845	1377.8999999999996	1405.5	676	311.7333333333333	46760	mutant	13.81976597885342
818	20220426	22	DLY16571	4	5	4	203	9	172	172	80.84816267628486	G1	45	mother	-1	167	0	0	0.0106417979456524	0.0015588213080371	0.0137594405617267	203	1531	214576	1046	1057.0246305418718	171.9567031776332	808.1	933	1366	1445.3	689	368.02463054187183	74708.99999999999	mutant	16.07692842495848
819	20220426	22	DLY16571	4	6	3	216	21	68	68	102.38489953292454	G1	11	mother	-1	50	0	0	0.0101781330111961	0.0015060761490996	0.0131902853093955	216	1710	226725	1036	1049.6527777777778	212.56666664851696	759	886.75	1427	1553.2	654	395.65277777777783	85461.00000000001	mutant	16.583719174624104
820	20220426	22	DLY16571	4	7	3	305	34	83	83	108.43611675679222	G1	14	mother	-1	52	0	0	0.0103541697808259	0.0011414556032037	0.0126370809872333	305	1163	267200	868	876.0655737704918	105.40284452758785	729.4	803	1064.6	1129.9	669	207.06557377049185	63155.00000000001	mutant	19.706294962377495
821	20220426	22	DLY16571	5	3	4	268	16	162	162	112.69234788443094	G1	37	mother	-1	150	0	0	0.0107471884712493	0.0019689743810137	0.0146851372332768	268	2073	316913	1149.5	1182.511194029851	240.4918077111697	869.05	1022.75	1658.6499999999996	1845.9	699	483.5111940298507	129581	mutant	18.47236308621676
822	20220426	22	DLY16571	5	6	1	214	13	118	118	97.3251247696514	G1	23	mother	-1	106	0	0	0.0100973110864938	9.317319748579e-4	0.0119607750362096	214	1177	177492	824.5	829.4018691588785	104.92719859908604	683.95	748	996.1	1094	653	176.40186915887853	37750.00000000001	mutant	16.50676414605009
823	20220426	22	DLY16571	5	7	10	207	16	126	126	104.38083038576735	G1	26	mother	-1	120	0	0	0.0103809702888629	8.508881886286e-4	0.0120827466661202	207	1281	176377	847	852.0628019323672	114.99952076301908	697.3	770.5	1069.7	1132.7	666	186.0628019323672	38515	mutant	16.23454913941803
824	20220426	22	DLY16571	6	6	6	199	29	174	174	89.06824346184486	G1	39	mother	-1	151	0	0	0.0109134855631261	0.0015580372056497	0.0140295599744257	199	1701	217682	1067	1093.8793969849246	199.19512800957745	821.7	939	1462.1	1561.8	711	382.8793969849246	76193	mutant	15.91774699517169
825	20220426	22	DLY16571	6	7	11	142	21	179	179	92.73320893063028	G1	43	mother	-1	169	0	0	0.0111821165154502	9.881785930165e-4	0.0131584737014833	142	1268	131625	918	926.93661971831	123.8370814558518	731.45	838.5	1145.5	1173.9	720	206.93661971830988	29385.000000000004	mutant	13.446189622059965
826	20220426	23	DLY16571	1	1	5	244	47	59	59	61.745705765168744	G1	2	mother	-1	17	0	0	0.0104560470394118	0.0015921098428774	0.0136402667251667	244	1540	247457	1004.5	1014.1680327868852	143.98218398804116	808.75	904.25	1253.55	1345.5	674	340.1680327868852	83000.99999999999	mutant	17.625846048215095
827	20220426	23	DLY16571	1	4	27	260	38	44	44	73.15102859699618	G1	3	mother	-1	33	0	0	0.0119736569824672	0.0026365825463798	0.0172468220752269	260	1986	340124	1297.5	1308.1692307692308	227.3479420306288	974.65	1142.25	1722.4	1870.8	764	544.1692307692308	141484	mutant	18.19456736586892
828	20220426	23	DLY16571	1	5	12	276	25	74	74	52.07834193222892	G1	2	mother	23	61	0	0	0.0121308587995228	0.0025244668230688	0.0171797924456604	276	1887	362894	1311	1314.8333333333333	198.44798476428232	1011.5	1161.75	1671.75	1781	789	525.8333333333333	145129.99999999997	mutant	18.746042631630413
829	20220426	23	DLY16571	1	6	4	57	12	140	140	50.54515709041599	G1	1	mother	65	132	0	0	0.0107588159465331	9.571079077181e-4	0.0126730317619695	57	1165	50829	878	891.7368421052631	115.49535212274787	728	794	1077.6	1072.3	689	202.73684210526312	11555.999999999998	mutant	8.51907589177983
830	20220426	23	DLY16571	1	8	4	71	13	160	160	60.6992568622423	G1	4	mother	72	151	0	0	0.0087970394733679	4.070998606756e-4	0.0096112391947191	71	851	47526	665	669.3802816901408	87.85028336462321	536.5	605.5	816.5	808	568	101.3802816901408	7197.999999999997	mutant	9.507891862878783
831	20220426	23	DLY16571	1	10	10	267	22	131	131	46.986275339254526	G1	2	mother	82	119	0	0	0.0119681776775605	0.0028303131823179	0.0176288040421964	267	2080	369755	1354	1384.8501872659176	240.2011485991573	1060	1194	1820.4	1930.8	788	596.8501872659176	159359	mutant	18.437867513470433
832	20220426	23	DLY16571	1	12	0	229	35	156	156	96.077230223529	G1	3	mother	87	121	0	0	0.0099718707541293	8.575640574052e-4	0.0116869988689399	229	1120	189342	812	826.82096069869	97.78538257513372	687.2	761	996.2	1050.5	645	181.82096069869	41637.00000000001	mutant	17.075475271404667
833	20220426	23	DLY16571	1	14	9	292	25	151	151	58.85251175022846	G1	5	mother	87	135	0	0	0.0112964620650803	0.0035483076578824	0.0183930773808452	292	2326	438627	1466.5	1502.1472602739725	281.61644874691297	1117.3	1286.75	2026.25	2155.4	735	767.1472602739725	224007	mutant	19.281751659604673
834	20220426	23	DLY16571	2	1	12	278	18	138	138	78.47868645800337	G1	6	mother	-1	132	0	0	0.0110096988855898	0.0020281837680131	0.0150660664216162	278	1734	316577	1130	1138.7661870503598	181.538903238558	875.4	1009.25	1443.3	1612.1	713	425.7661870503598	118363.00000000004	mutant	18.81384047546846
835	20220426	23	DLY16571	2	4	9	241	39	181	181	103.42245204801038	G1	8	mother	-1	151	0	0	0.0092569795301044	9.966039186555e-4	0.0112501873674155	241	1238	195612	788	811.6680497925311	117.91106156661112	655	729	1039	1125.3	601	210.66804979253104	50770.99999999999	mutant	17.517155313611116
836	20220426	23	DLY16571	2	5	0	171	16	151	151	69.97462809761893	G1	14	mother	23	135	0	0	0.0102153870074099	8.635316124168e-4	0.0119424502322436	171	1186	147806	851	864.3625730994152	119.16491890431818	691	789	1101	1130.1	659	205.3625730994152	35116.99999999999	mutant	14.755472278097805
837	20220426	23	DLY16571	3	2	5	386	5	17	17	142.42433736680454	G1	1	mother	-1	17	0	0	0.0098314637074786	0.0015861721435485	0.0130038079945758	386	1546	378016	956	979.3160621761658	164.19124638565506	744.5	866	1281.5	1439.6	634	345.3160621761658	133292	mutant	22.16913314200113
838	20220426	23	DLY16571	3	3	42	454	53	44	44	284.99400042584193	G1	4	mother	-1	33	0	0	0.0112623462295121	0.0017764421194893	0.0148152304684907	454	1577	484368	1051	1066.8898678414098	147.25935714712125	851.85	963.75	1324.1	1491.7	725	341.8898678414098	155218.00000000006	mutant	24.04268606686374
839	20220426	23	DLY16571	4	2	8	346	20	73	73	142.02754498432842	G1	5	mother	-1	61	0	0	0.0110019787725938	0.0017569676279088	0.0145159140284115	346	1647	375064	1064.5	1084	171.86456221590518	833	957.5	1390	1525.4	710	374	129404	mutant	20.98906578384008
840	20220426	23	DLY16571	4	3	0	377	22	143	143	267.28022844628	G1	12	mother	-1	121	0	0	0.0108557262292467	0.0012743710791531	0.0134044683875529	377	1655	380589	990	1009.5198938992042	158.10843155705427	799.8	886	1267.4	1442.9	701	308.51989389920425	116312	mutant	21.909160375631842
841	20220426	23	DLY16571	5	2	8	248	18	129	129	142.18941352143264	G1	10	mother	-1	119	0	0	0.011163138696279	0.0020275270643451	0.0152181928249692	248	1846	304461	1199.5	1227.6653225806451	240.96140788059645	883.2	1040.5	1688.3	1801.4	714	513.6653225806451	127389	mutant	17.769732893161912
842	20220426	23	DLY16571	6	2	6	270	14	181	181	131.40177209254415	G1	16	mother	-1	173	0	0	0.0119187537928512	0.0021082154265592	0.0161351846459697	270	2211	356707	1262	1321.137037037037	284.5753296719298	924.9	1117.25	1866.7	2040.5	772	549.1370370370371	148267	mutant	18.5411616971131
843	20220426	24	DLY16571	1	9	24	268	50	58	58	61.84704209476705	G1	5	mother	-1	32	0	0	0.0108755780015884	0.0018562566786902	0.014588091358969	268	1595	294191	1080	1097.7276119402984	168.40694666593166	830	982.5	1387.3	1495.3	712	385.7276119402984	103374.99999999996	mutant	18.47236308621676
844	20220426	24	DLY16571	1	10	4	247	7	165	165	98.6467153594417	G1	1	mother	23	162	0	0	0.0106880467103016	0.0010129669270505	0.0127139805644026	247	1227	218682	883	885.3522267206478	111.8564065819311	715.3	799.5	1067.1999999999998	1149.1	687	198.35222672064776	48993	mutant	17.733870630789692
845	20220426	24	DLY16571	1	11	9	237	67	131	131	60.3337360383493	G1	6	mother	36	73	0	0	0.0108883983486728	0.0022238886864236	0.01533617572152	237	1877	281382	1180	1187.26582278481	198.49856521672743	882	1055	1542	1664.3	704	483.2658227848101	114534	mutant	17.371176474327626
846	20220426	24	DLY16571	1	12	11	450	11	180	180	155.05790479799316	G1	2	mother	41	180	0	0	0.010461915445994	0.001719703802512	0.013901323051018	450	1508	458075	1008	1017.9444444444443	150.15289697217236	793.45	911.5	1279.7499999999998	1417.2	676	341.94444444444446	153875	mutant	23.936536824085962
847	20220426	24	DLY16571	1	13	7	228	42	120	120	62.92385622402552	G1	5	mother	55	85	0	0	0.0105083075411095	0.0020116465060918	0.0145316005532931	228	2033	257808	1108.5	1130.7368421052631	202.29221753255425	855.35	993	1532.6999999999991	1661	677	453.7368421052631	103452	mutant	17.03815178355966
848	20220426	24	DLY16571	1	15	11	241	58	171	171	57.56010777981316	G1	9	mother	83	124	0	0	0.0105195106741731	0.00207046837809	0.0146604474303533	241	1781	276612	1125	1147.7676348547718	202.91292602988048	840	995	1508	1589.6	683	464.7676348547718	112009	mutant	17.517155313611116
849	20220426	24	DLY16571	1	18	7	255	44	184	184	59.69741337878415	G1	5	mother	108	147	0	0	0.0108003449548093	0.0022828978600857	0.0153661406749807	255	1814	299720	1161	1175.3725490196075	189.87706660603925	884.8	1042	1510.4	1641	700	475.3725490196077	121219.99999999996	mutant	18.01877032173579
850	20220426	24	DLY16571	2	1	0	324	22	22	22	121.2675630187582	G1	-1	mother	-1	-1	0	0	0.01020103815712	0.0016240613012858	0.0134491607596917	324	1531	329616	1001.5	1017.3333333333334	155.82621294883384	776	915	1301.3999999999992	1420.9	657	360.33333333333337	116748	mutant	20.310825007719227
851	20220426	24	DLY16571	2	2	11	399	40	29	29	156.97290672013304	G1	-1	mother	-1	-1	0	0	0.0112023048747482	0.0019184676822508	0.0150392402392499	399	1566	430394	1076	1078.6817042606517	151.6342269676373	845.1	970.5	1352.4999999999998	1446.3	727	351.6817042606517	140321.00000000003	mutant	22.539356209735228
852	20220426	24	DLY16571	2	6	7	272	35	28	28	72.89165720407304	G1	-1	mother	-1	-1	0	0	0.010560388511066	0.0016611938243715	0.0138827761598092	272	1710	286385	1038	1052.8860294117646	184.9349991820632	802.7	929.75	1395.6999999999998	1546	681	371.88602941176464	101153	mutant	18.609705966725112
853	20220426	24	DLY16571	2	9	4	225	8	128	128	66.75053155337216	G1	15	mother	-1	124	0	0	0.0099111724575486	0.0011951011353473	0.0123013747282433	225	1396	207340	913	921.5111111111112	145.56581134352518	704	814	1195.8	1258.6	642	279.51111111111106	62889.99999999999	mutant	16.925687506432688
854	20220426	24	DLY16571	2	13	5	180	27	186	186	69.24907863073574	G1	19	mother	55	164	0	0	0.0105029895830423	0.001447519875605	0.0133980293342525	180	1746	183662	993.5	1020.3444444444444	185.1978618253768	777.9	879.5	1384.15	1465.2	685	335.34444444444443	60362	mutant	15.138795132120961
855	20220426	24	DLY16571	3	1	6	396	30	186	186	204.858520295508	G1	10	mother	-1	162	0	0	0.011080751441676	0.0019856294877509	0.0150520104171779	396	1917	469194	1177.5	1184.8333333333333	209.788860909287	886.5	1027.75	1554.5	1693	711	473.83333333333326	187638	mutant	22.45446191105733
856	20220426	24	DLY16571	3	5	9	268	22	45	45	134.6261250282183	G1	9	mother	-1	32	0	0	0.0106329031275554	0.0015503675119799	0.0137336381515152	268	1641	275273	997	1027.1380597014925	180.0340130777847	797.35	893.75	1388.9	1517.9	682	345.13805970149247	92497	mutant	18.47236308621676
857	20220426	24	DLY16571	3	6	4	236	27	96	96	83.20715193518727	G1	11	mother	-1	73	0	0	0.0102336695368544	0.0012930193239436	0.0128197081847417	236	1368	223268	936.5	946.0508474576272	130.87643593226653	749	851.75	1180.75	1233	662	284.0508474576271	67036	mutant	17.334489682638438
858	20220426	24	DLY16571	3	9	14	225	15	170	170	67.58189076833641	G1	21	mother	-1	169	0	0	0.0104709745670367	0.0010600579252137	0.0125910904174643	225	1257	201467	889	895.4088888888889	107.7601943044982	714.8	829	1073.4	1146.4	676	219.4088888888889	49367	mutant	16.925687506432688
859	20220426	24	DLY16571	4	5	5	290	22	102	102	131.38359262477968	G1	13	mother	-1	85	0	0	0.0106267971246343	0.0020627790857119	0.0147523552960582	290	1860	336544	1135.5	1160.496551724138	230.10653077509724	851.35	984.75	1603.8000000000002	1733.7	692.5	467.9965517241381	135719.00000000003	mutant	19.21560480373171
860	20220426	24	DLY16571	4	6	10	208	20	154	154	74.97421060003347	G1	17	mother	-1	143	0	0	0.0100347524195492	0.0012174975345632	0.0124697474886758	208	1392	193487	920.5	930.2259615384615	147.67067016167604	719.2	823.5	1203.0999999999997	1284	648	282.22596153846155	58703	mutant	16.273715780512877
861	20220426	24	DLY16571	5	5	22	289	25	150	150	123.5536083942006	G1	18	mother	-1	147	0	0	0.0108419052131175	8.282282343028e-4	0.0124983616817231	289	1146	245232	838	848.553633217993	109.43540887287548	677.8	769	1031.6	1100.2	700	148.55363321799302	42931.99999999999	mutant	19.182445840623714
862	20220426	25	DLY16571	1	5	8	264	55	81	81	71.83226748551613	G1	2	mother	3	34	0	0	0.0107990833185359	0.0017974914665107	0.0143940662515573	264	1624	285037	1070	1079.685606060606	178.5529896020921	828	942.5	1425.1999999999998	1487.4	710	369.685606060606	97597	mutant	18.333991376950163
863	20220426	25	DLY16571	1	6	9	206	84	134	134	69.57628252777103	G1	4	mother	18	59	0	0	0.0091922054252377	6.103123063657e-4	0.0104128300379693	206	993	149318	718	724.8446601941747	90.6265951751464	590.5	659.25	887.75	934	595	129.8446601941747	26747.99999999999	mutant	16.195287778099022
864	20220426	25	DLY16571	1	7	8	214	53	111	111	68.36905009274457	G1	3	mother	21	66	0	0	0.010054711332259	0.0014820548608234	0.0130188210539058	214	1541	208846	956	975.9158878504672	159.16030369077805	729.65	866.5	1249.7	1354.6	649	326.91588785046724	69959.99999999999	mutant	16.50676414605009
865	20220426	25	DLY16571	1	9	4	187	57	136	136	62.56972472208019	G1	1	mother	42	83	0	0	0.0097691721018625	0.0012233402964546	0.0122158526947717	187	1358	170914	899	913.9786096256684	142.80744888446955	694.2	820.5	1159.5	1238.7	628	285.97860962566847	53478	mutant	15.430353037616328
866	20220426	25	DLY16571	1	10	9	179	49	122	122	54.69707396333931	G1	2	mother	50	82	0	0	0.0101102591022142	0.0010266622607359	0.012163583623686	179	1471	159631	884	891.7932960893854	135.47721059989792	696.6	793	1129.2	1182.5	652	239.79329608938545	42922.99999999999	mutant	15.09668435477122
867	20220426	25	DLY16571	1	12	6	214	43	170	170	56.53464692381858	G1	2	mother	98	133	0	0	0.010505061898265	0.0012600295556927	0.0130251210096505	214	1358	201465	932.5	941.4252336448598	138.1703253325963	737	844	1198.3	1264.9	680	261.42523364485976	55944.99999999999	mutant	16.50676414605009
868	20220426	25	DLY16571	1	13	6	288	52	188	188	74.0910082219967	G1	4	mother	102	142	0	0	0.0104949406551206	0.0017685707692275	0.0140320821935758	288	1487	303477	1036	1053.7395833333333	161.02524677772237	811.5	931.75	1327.1499999999996	1407.5	681	372.73958333333326	107348.99999999996	mutant	19.149229459268767
869	20220426	25	DLY16571	2	1	4	164	39	37	37	63.06386509027656	G1	-1	mother	-1	-1	0	0	0.0096168057901459	7.086577337752e-4	0.0110341212576965	164	1236	129188	773	787.7317073170732	106.62334535707387	622.6	722	959.7	1020.1	622	165.7317073170732	27180.000000000004	mutant	14.450303987687134
870	20220426	25	DLY16571	2	2	2	49	2	0	0	104.31807138654246	G1	-1	mother	-1	-1	0	0	0.0106636312138783	9.57251149351e-4	0.0125781335125805	49	1296	41775	842	852.5510204081633	124.95681886392364	678.6	774	1054.9999999999998	1039	691	161.55102040816325	7915.999999999999	mutant	7.898654169668588
871	20220426	25	DLY16571	2	3	11	170	18	9	9	65.76296043105218	G1	-1	mother	-1	-1	0	0	0.0094275994310783	7.559327618445e-4	0.0109394649547674	170	1133	135977	786.5	799.864705882353	112.55001210534584	629.35	715.25	1011.4	1047.2	608	191.86470588235292	32617	mutant	14.712264360219255
872	20220426	25	DLY16571	2	4	13	306	17	4	4	102.5454005283074	G1	-1	mother	-1	-1	0	0	0.0103271284103328	7.925330867818e-4	0.0119121945838964	306	1080	251907	814	823.2254901960785	100.70680671571984	663.75	757	1004.25	1053.7	670	153.22549019607845	46887.00000000001	mutant	19.738573927438622
873	20220426	25	DLY16571	2	5	4	219	20	147	147	73.60766381012903	G1	11	mother	3	131	0	0	0.0105614369243037	0.001157613320376	0.0128766635650557	219	1548	212938	952	972.3196347031964	165.28718090510242	722.2	852	1273.1	1379.7	689	283.3196347031964	62047	mutant	16.698486766680407
874	20220426	25	DLY16571	2	7	6	208	24	178	178	76.53432908474775	G1	21	mother	21	160	0	0	0.0100560882553978	0.0015882282323177	0.0132325447200333	208	1758	212799	995.5	1023.0721153846154	193.70985835121616	748.85	883	1355.4499999999998	1475.7	650	373.07211538461536	77599	mutant	16.273715780512877
875	20220426	25	DLY16571	2	10	8	219	20	184	184	57.52344413393659	G1	22	mother	50	171	0	0	0.0103300937533362	0.0010486187771821	0.0124273313077005	219	1196	193847	885	885.1461187214612	122.35391670242625	687.5	787.5	1099.2	1148.7	673	212.1461187214612	46460.00000000001	mutant	16.698486766680407
876	20220426	25	DLY16571	3	1	11	157	26	98	98	68.90736842830754	G1	9	mother	-1	83	0	0	0.0097631117867999	7.249654662717e-4	0.0112130427193434	157	1156	126684	801	806.9044585987261	118.31679290491952	615	728	1009.7999999999998	1054	631	175.90445859872614	27617.000000000004	mutant	14.138550439257221
877	20220426	25	DLY16571	3	2	0	166	15	49	49	106.32968330488754	G1	5	mother	-1	34	0	0	0.0103655956763086	0.0010461955554882	0.012457986787285	166	1255	144087	862	867.9939759036145	116.463267749083	702.5	789.25	1098	1153	666	201.99397590361448	33531	mutant	14.538148590038452
878	20220426	25	DLY16571	3	3	7	193	34	93	93	70.09648064583278	G1	7	mother	-1	66	0	0	0.0097133001435796	0.0011667575433958	0.0120468152303712	193	1577	174364	889	903.440414507772	151.5525792370533	692.2	793	1156.8	1256.5	629	274.44041450777206	52967.00000000001	mutant	15.67594437773643
879	20220426	25	DLY16571	3	4	36	265	42	65	65	105.07144516173778	G1	6	mother	-1	59	0	0	0.0096616312624185	6.548692783272e-4	0.010971369819073	265	1048	198992	744	750.9132075471698	91.59745822817676	621.4	686	914.6	978.1	626	124.9132075471698	33102	mutant	18.36868202552426
880	20220426	25	DLY16571	4	1	10	179	19	156	156	73.19539315770557	G1	19	mother	-1	145	0	0	0.0104023261845813	0.0012918454904918	0.012986017165565	179	1416	173379	943	968.5977653631284	143.91642979853316	751.6	870.5	1240.5	1296.6	669	299.5977653631285	53628	mutant	15.09668435477122
881	20220426	25	DLY16571	4	2	4	249	15	93	93	104.6522377803619	G1	10	mother	-1	82	0	0	0.0108120392696313	0.0018129809401884	0.0144380011500082	249	1843	280503	1118	1126.5180722891566	209.95777131997136	822	968	1520.8	1628.1	699	427.51807228915663	106452	mutant	17.805522925178455
882	20220426	25	DLY16571	4	3	4	220	30	167	167	69.06228947547399	G1	16	mother	-1	141	0	0	0.0104048426384368	0.0020143711042028	0.0144335848468424	220	1618	242539	1085.5	1102.45	178.27387574383206	832.6	976.5	1394	1488.2	673	429.4500000000001	94479	mutant	16.73656774376801
883	20220426	25	DLY16571	4	4	12	252	23	153	153	105.13295043483704	G1	13	mother	-1	142	0	0	0.009905685497573	8.926335162655e-4	0.011690952530104	252	1303	216623	856	859.6150793650794	131.23977908348743	660.65	770.5	1074.45	1173.9	641	218.6150793650794	55091.00000000001	mutant	17.91246396432554
884	20220426	25	DLY16571	5	2	0	180	32	165	165	106.26729724514996	G1	12	mother	-1	133	0	0	0.0109269266429159	8.891318085699e-4	0.0127051902600557	180	1282	159845	891	888.0277777777778	112.1076581067183	705.9	817.5	1072	1147.3	702	186.02777777777783	33485.00000000001	mutant	15.138795132120961
885	20220426	26	DLY16571	1	2	9	203	40	40	40	60.756526289407454	G1	1	mother	-1	9	0	0	0.0108876465443049	0.0019699204033484	0.0148274873510018	203	1694	230939	1118	1137.6305418719212	201.3435082844188	864.1	973	1522.1	1586	696	441.6305418719212	89651	mutant	16.07692842495848
886	20220426	26	DLY16571	1	3	7	236	64	108	108	54.17194076251145	G1	1	mother	17	51	0	0	0.0106350077767076	0.0017446082078604	0.0141242241924286	236	1571	250026	1043.5	1059.4322033898304	168.7807713972482	813.5	947	1313.5	1457	687	372.4322033898304	87893.99999999999	mutant	17.334489682638438
887	20220426	26	DLY16571	1	4	7	214	54	138	138	45.99260021733181	G1	2	mother	50	91	0	0	0.0102682254301201	0.0020548574861214	0.0143779404023631	214	1637	237500	1088	1109.8130841121497	178.38460658417023	851.55	979.25	1432.85	1530.7	662	447.8130841121495	95832	mutant	16.50676414605009
888	20220426	26	DLY16571	1	6	38	198	53	131	131	58.91067115088296	G1	1	mother	76	116	0	0	0.010681316306678	0.0012242579989647	0.0131298323046075	198	1333	189321	953.5	956.1666666666666	137.18710035951085	742.1	857.25	1222.15	1260.7	698	258.16666666666663	51116.99999999999	mutant	15.877702285203682
889	20220426	26	DLY16571	2	2	5	186	8	96	96	64.50638457248989	G1	4	mother	-1	91	0	0	0.0102360486395548	0.0011902743426906	0.0126165973249361	186	1399	177967	936.5	956.8118279569892	158.62738536262	711.25	849	1220.25	1284.5	660	296.8118279569892	55206.99999999999	mutant	15.389040103942165
890	20220426	26	DLY16571	3	1	7	220	7	9	9	94.84613995408556	G1	2	mother	-1	9	0	0	0.0102896975781167	0.001224991447075	0.0127396804722668	220	1290	200653	897	912.0590909090909	127.9294591103412	733.6	823.5	1152.1	1214.3	661	251.05909090909088	55232.99999999999	mutant	16.73656774376801
891	20220426	26	DLY16571	3	2	10	210	28	161	161	64.61796351144163	G1	8	mother	-1	143	0	0	0.0107227106269957	0.0016585927934718	0.0140398962139393	210	1565	223174	1045	1062.7333333333331	173.7404340178141	805	933.5	1349.1999999999998	1441.3	696	366.73333333333335	77014	mutant	16.351767622932517
892	20220426	26	DLY16571	4	1	9	248	24	66	66	94.38896505125489	G1	3	mother	-1	51	0	0	0.0105278683478314	0.0014162072496015	0.0133602828470345	248	1744	244182	963	984.6048387096774	166.60092449054122	745.9	861.75	1261.25	1403.5	682	302.60483870967744	75046	mutant	17.769732893161912
893	20220426	26	DLY16571	5	1	15	217	35	136	136	91.86785925100448	G1	6	mother	-1	116	0	0	0.0105163175250771	0.0010267635456622	0.0125698446164016	217	1345	199873	913	921.073732718894	132.77226301513045	714.6	826	1156.4	1237.3	678	243.073732718894	52747	mutant	16.622063085174787
894	20220426	26	DLY16571	6	1	9	192	15	185	185	91.57726573527503	G1	12	mother	-1	179	0	0	0.0105913356968053	8.748523454844e-4	0.0123410403877743	192	1450	171495	887.5	893.203125	134.5166322996319	701.65	802.75	1130	1205.5	688	205.203125	39399	mutant	15.635280380893438
895	20220426	27	DLY16571	1	2	6	225	74	80	80	64.88525819862699	G1	1	mother	-1	12	0	0	0.0101818241486621	0.0022142324079106	0.0146102889644835	225	1801	258818	1125	1150.3022222222223	210.44802418637863	835.8	999	1546.7999999999995	1652.8	661	489.3022222222223	110093.00000000004	mutant	16.925687506432688
896	20220426	27	DLY16571	1	4	6	267	45	67	67	75.94850395873377	G1	3	mother	-1	28	0	0	0.01075607845727	0.0023947127707901	0.0155455039988503	267	1963	324907	1191	1216.880149812734	224.01814202878748	906.9	1045	1599.1	1753.3	696	520.8801498127341	139075	mutant	18.437867513470433
897	20220426	27	DLY16571	1	5	15	284	75	122	122	57.4480825325913	G1	1	mother	17	62	0	0	0.0110419839072528	0.0032328282752891	0.0175076404578311	284	2093	396045	1375.5	1394.524647887324	238.7420437982985	1048.6	1220.75	1810.4	1935.1	722	672.5246478873239	190997	mutant	19.015783725757565
898	20220426	27	DLY16571	1	8	20	311	45	125	125	71.32882350694456	G1	3	mother	63	100	0	0	0.0109111118852957	0.0023156447858671	0.0155424014570299	311	1746	366948	1148	1179.8971061093248	187.8304009187817	903.5	1050	1532	1648.1	714	465.8971061093248	144894	mutant	19.899183360445615
899	20220426	27	DLY16571	1	10	6	250	51	165	165	64.29001198499644	G1	4	mother	74	120	0	0	0.0103547146822749	0.0019198401133002	0.0141943949088754	250	1860	278510	1107	1114.04	197.3943221067921	799.9	963.5	1436.1	1594.9	677	437.04	109260	mutant	17.841241161527712
900	20220426	27	DLY16571	2	2	8	222	33	167	167	68.2172300732359	G1	12	mother	-1	142	0	0	0.0104961704759141	0.0013287452945315	0.0131536610649773	222	1413	215145	964.5	969.1216216216216	135.17712298148132	763.25	881.25	1216.5	1290.1	685	284.12162162162167	63075.000000000015	mutant	16.812470934731934
901	20220426	27	DLY16571	2	4	13	229	14	121	121	80.30304559739805	G1	10	mother	-1	120	0	0	0.010362706710499	0.0011061959191819	0.0125750985488628	229	1277	206332	899	901.0131004366812	122.93622020730469	708.4	816	1113.4	1184.9	673	228.01310043668127	52215.000000000015	mutant	17.075475271404667
902	20220426	27	DLY16571	3	1	3	271	4	13	13	96.9425934778297	G1	2	mother	-1	12	0	0	0.0102963377712719	0.0017229135106589	0.0137421647925897	271	1690	278478	1003	1027.5940959409595	185.39877586058472	777.5	902.5	1349	1543.5	669	358.5940959409595	97179.00000000004	mutant	18.575465448360347
903	20220426	27	DLY16571	3	3	11	453	34	51	51	143.68927905506283	G1	4	mother	-1	28	0	0	0.0103478534803918	0.0017305049653368	0.0138088634110654	453	1468	446188	972	984.9624724061812	141.90294822624375	774.4	887	1226.4	1383.3	669	315.96247240618106	143131.00000000003	mutant	24.016192740836935
904	20220426	27	DLY16571	4	1	13	302	41	90	90	203.08203489261987	G1	5	mother	-1	62	0	0	0.0109251843945488	0.0014686617148322	0.0138625078242134	302	1777	322545	1041.5	1068.0298013245033	194.54525624587995	796.05	932.5	1465.6999999999998	1600.4	701	367.0298013245033	110843	mutant	19.60913925979463
905	20220426	27	DLY16571	4	3	5	389	28	123	123	145.01817322793127	G1	8	mother	-1	100	0	0	0.0100784886454087	0.0019321078473074	0.0139427043400237	389	1747	419704	1049	1078.93059125964	196.17266623250865	823.8	933	1460.3999999999996	1614.8	651	427.9305912596401	166465	mutant	22.255115881567058
906	20220426	27	DLY16571	5	1	14	259	36	162	162	95.32715887209632	G1	14	mother	-1	140	0	0	0.0115228897958234	0.0010269233801854	0.0135767365561942	259	1291	247664	946	956.2316602316604	128.39860263956103	753.5	865.5	1177.2	1235.8	752	204.23166023166027	52896.00000000001	mutant	18.159544104586082
907	20220426	27	DLY16571	5	3	9	261	11	175	175	134.2345462077751	G1	16	mother	-1	173	0	0	0.0103944967613401	0.0013039802431366	0.0130024572476133	261	1560	261919	975	1003.5210727969348	188.30875777099493	746	871	1378	1478.9	673	330.52107279693485	86266	mutant	18.229523339239496
908	20220426	28	DLY16571	1	4	7	254	64	59	59	67.79086433439268	G1	3	mother	-1	2	0	0	0.0108694195254056	0.0019845228797097	0.014838465284825	254	1749	291267	1135	1146.7204724409448	189.0494993458761	842.6	1016	1472.6999999999998	1580.7	706	440.7204724409448	111943	mutant	17.983404693292407
909	20220426	28	DLY16571	1	6	32	225	41	62	62	56.46526221669167	G1	2	mother	11	53	0	0	0.0108442657046461	0.002032209018229	0.0149086837411043	225	1484	234842	1031	1043.7422222222222	140.1721964646641	839.6	942	1304.4	1376.9	704	339.7422222222221	76441.99999999999	mutant	16.925687506432688
910	20220426	28	DLY16571	1	7	6	247	71	117	117	59.5185546874435	G1	3	mother	19	52	0	0	0.0102338519491344	0.0013212220130298	0.012876295975194	247	1478	233810	938	946.5991902834008	142.7379371568673	734.5	849.5	1218.4	1294.6	666	280.59919028340084	69308.00000000001	mutant	17.733870630789692
911	20220426	28	DLY16571	1	9	17	159	55	102	102	45.33050455705229	G1	1	mother	17	64	0	0	0.0101898228734687	6.876916997195e-4	0.0115652062729079	159	1104	123493	774	776.6855345911949	92.3842221796183	635.9	710	924.2	970.7	663	113.68553459119494	18076	mutant	14.228319915326999
912	20220426	28	DLY16571	1	11	30	281	62	144	144	62.6853529092923	G1	4	mother	67	112	0	0	0.0113445540839539	0.0023874800573617	0.0161195141986774	281	1987	340869	1200	1213.0569395017794	188.19870139374424	936	1082	1507	1733.7	738	475.0569395017794	133491.00000000003	mutant	18.91508160359296
913	20220426	28	DLY16571	1	12	25	245	77	171	171	59.30924969951264	G1	3	mother	85	119	0	0	0.011091931118411	0.0021740736365967	0.0154400783916044	245	1665	285113	1154	1163.726530612245	180.57209174325575	917	1039	1499.6	1591.6	726	437.7265306122449	107243	mutant	17.66192765414112
914	20220426	28	DLY16571	1	14	13	257	35	167	167	44.15304213075373	G1	6	mother	95	145	0	0	0.010443816383502	0.002939340461074	0.01632249730565	257	1964	332715	1253	1294.6108949416343	218.9356557527793	960.8	1153	1680	1814	686	608.6108949416343	156413.00000000003	mutant	18.089294154193436
915	20220426	28	DLY16571	1	15	12	233	33	157	157	59.81119997043218	G1	2	mother	99	136	0	0	0.0102856513089731	0.0011482510350434	0.01258215337906	233	1447	211323	897	906.96566523605145	136.59978392020514	712.6	811	1125.9999999999998	1265.8	669	237.96566523605145	55445.99999999999	mutant	17.22396045987371
916	20220426	28	DLY16571	1	18	8	230	53	186	186	49.08772612599631	G1	1	mother	102	141	0	0	0.0104950013353259	0.0017129000609926	0.0139208014573113	230	1480	237851	1021.5	1034.1347826086956	160.35510623150722	788.1	918.75	1293.3	1363.6	680	354.1347826086956	81450.99999999999	mutant	17.112717355495807
917	20220426	28	DLY16571	2	1	15	200	16	1	1	64.86571194290973	G1	-1	mother	-1	-1	0	0	0.0102058645068089	0.0012863060824054	0.0127784766716198	200	1362	181979	894	909.895	128.0830745063531	727.85	817.5	1124.1999999999998	1214.8	663	246.895	49379	mutant	15.957691216057308
918	20220426	28	DLY16571	2	2	10	344	10	0	0	188.63271349671064	G1	-1	mother	-1	-1	0	0	0.0105957390904931	0.0017407249162201	0.0140771889229334	344	1792	369930	1037.5	1075.3779069767445	209.2981688056221	797.3	921	1442.7999999999995	1680.3	682	393.3779069767442	135322.00000000003	mutant	20.928315827817965
919	20220426	28	DLY16571	2	4	9	219	38	141	141	72.21072553680598	G1	11	mother	-1	112	0	0	0.01058275738053	0.0012803367122904	0.0131434308051108	219	1441	214819	978	980.9086757990868	144.12304759164977	775.5	883	1211.1999999999998	1340.3	687	293.9086757990867	64365.99999999999	mutant	16.698486766680407
920	20220426	28	DLY16571	2	6	8	266	25	163	163	72.3543401893321	G1	14	mother	11	145	0	0	0.0100759308751948	0.0013442169881891	0.0127643648515731	266	1411	248124	916.5	932.796992481203	140.81610999122256	732.5	822.25	1200	1273.4	652	280.796992481203	74692	mutant	18.403307281560924
921	20220426	28	DLY16571	3	1	2	257	37	99	99	76.05416347227082	G1	9	mother	-1	64	0	0	0.0107417236684916	0.0015725890679527	0.0138869018043971	257	1526	261969	1008	1019.3346303501944	169.3026119227098	777.4	890	1338.7999999999995	1445.2	699	320.3346303501945	82325.99999999999	mutant	18.089294154193436
922	20220426	28	DLY16571	3	2	0	342	45	98	98	204.5643267298764	G1	6	mother	-1	53	0	0	0.0107169928275931	0.0016814593615614	0.014079911550716	342	1692	362307	1043.5	1059.377192982456	176.17560303734157	793.5	933	1379	1541.4	683	376.3771929824561	128721	mutant	20.867389014906145
923	20220426	28	DLY16571	3	3	14	209	16	4	4	97.06990481223016	G1	4	mother	-1	2	0	0	0.0097247215443802	9.507106446722e-4	0.0116261428337247	209	1108	166767	795	797.9282296650717	96.29624157195884	641	730	964.8	1016.4	629	168.92822966507174	35305.99999999999	mutant	16.312788383647018
924	20220426	28	DLY16571	4	1	9	177	19	151	151	77.88654603170535	G1	18	mother	-1	141	0	0	0.0103643259786382	9.305543024334e-4	0.012225434583505	177	1145	152492	859	861.5367231638418	113.10417205459311	688	777	1058.8	1085.3	671	190.53672316384177	33724.99999999999	mutant	15.012108426804138
925	20220426	28	DLY16571	4	2	11	295	35	160	160	182.60459154999555	G1	15	mother	-1	136	0	0	0.010255739937851	0.0011860212761265	0.0126277824901041	295	1438	279270	932	946.6779661016948	152.50538647647116	727.1	840.5	1219.8000000000002	1344.9	664	282.6779661016949	83390	mutant	19.38054864282415
926	20220426	28	DLY16571	4	3	9	273	32	75	75	102.19757198309895	G1	7	mother	-1	52	0	0	0.0105582623984752	0.001536197699006	0.0136306577964873	273	1358	264605	956	969.2490842490844	119.31107281485237	785.8	889	1184.4	1256.9	684	285.24908424908426	77873	mutant	18.643883600599406
927	20220426	28	DLY16571	5	3	9	220	31	141	141	94.9924190948808	G1	12	mother	-1	119	0	0	0.0107036247171735	9.606833514247e-4	0.0126249914200229	220	1306	200315	902	910.5227272727273	120.58352228686738	730.9	824.75	1112	1192.4	689	221.52272727272725	48734.99999999999	mutant	16.73656774376801
928	20220426	29	DLY16571	1	4	36	245	76	42	42	63.760595047305394	G1	3	mother	-1	2	0	0	0.0107117998969579	0.0015444521589299	0.0138007042148178	245	1616	249759	1000	1019.4244897959184	151.43218126507614	790.6	915	1283.6	1382.2	692	327.4244897959184	80219	mutant	17.66192765414112
929	20220426	29	DLY16571	1	5	13	282	56	112	112	67.69926996663996	G1	3	mother	24	69	0	0	0.0110150374660508	0.0022133635956224	0.0154417646572957	282	1835	332831	1157	1180.2517730496454	182.36812124324928	916.15	1048.75	1507.8999999999996	1664.6	716	464.2517730496454	130919	mutant	18.948708441878455
930	20220426	29	DLY16571	1	9	7	214	31	149	149	65.18411061808904	G1	4	mother	79	125	0	0	0.0101203443528332	0.0017015631561158	0.0135234706650648	214	1758	220908	1009.5	1032.2803738317757	181.7928005315224	795.3	884.25	1340.8	1502.1	655	377.2803738317757	80738	mutant	16.50676414605009
931	20220426	29	DLY16571	2	4	5	219	17	137	137	75.85980002952176	G1	9	mother	-1	125	0	0	0.010174958110842	9.835298943976e-4	0.0121420178996374	219	1388	190455	853	869.6575342465753	129.74508401784158	677.9	774	1072.1999999999998	1176.9	663	206.65753424657527	45257.99999999999	mutant	16.698486766680407
932	20220426	29	DLY16571	3	3	5	284	21	18	18	83.94935825224096	G1	4	mother	-1	2	0	0	0.0104472953861549	0.0015183461840758	0.0134839877543066	284	1303	265697	921	935.5528169014084	123.01483088971683	764.3	856	1159.1	1224.1	675	260.5528169014085	73997.00000000001	mutant	19.015783725757565
933	20220426	29	DLY16571	4	3	8	211	31	92	92	86.68601753691915	G1	5	mother	-1	69	0	0	0.0109180359796281	0.0015372412884076	0.0139925185564434	211	1587	215317	1007	1020.4597156398104	152.36732877995857	807	908.5	1291	1397.2	703	317.4597156398104	66983.99999999999	mutant	16.39065416446578
934	20220426	29	DLY16571	5	3	4	157	26	167	167	82.24163747150845	G1	13	mother	-1	145	0	0	0.0107675100395208	0.0011842621848931	0.0131360344093071	157	1347	156107	981	994.312101910828	155.7707303275945	746.6	868	1261.8	1294.3	698	296.312101910828	46521	mutant	14.138550439257221
935	20220426	30	DLY16571	1	1	31	234	47	62	62	66.32649942888122	G1	2	mother	-1	46	0	0	0.0098215657304957	0.001538460352671	0.0128984864358379	234	1446	222418	944	950.5042735042736	145.41482800581028	735.65	850	1185.05	1298.2	637	313.5042735042736	73360.00000000001	mutant	17.26088217525478
936	20220426	30	DLY16571	1	4	10	320	49	174	174	81.5875758586781	G1	2	mother	88	135	0	0	0.0109848128202797	0.0024777926374205	0.0159403980951208	320	1745	393278	1199	1228.99375	196.60488603017347	938.95	1081	1585.35	1689.1	711	517.9937500000001	165758.00000000003	mutant	20.185060176161283
937	20220426	30	DLY16571	1	6	8	262	48	181	181	69.65672217446229	G1	1	mother	94	141	0	0	0.0099719259931438	0.0019655216327529	0.0139029692586496	262	1893	282430	1048.5	1077.9770992366412	192.04561583000145	837.05	941	1405.75	1550.6	648	429.9770992366412	112654	mutant	18.26441241104166
938	20220426	30	DLY16571	2	1	7	229	26	160	160	80.79333277881646	G1	6	mother	-1	141	0	0	0.0098821538462115	0.0011953894720003	0.0122729327902122	229	1360	208413	912	910.1004366812228	138.31220127538774	701	802	1139.8	1222.3	644	266.10043668122273	60937.00000000001	mutant	17.075475271404667
939	20220426	30	DLY16571	3	2	13	273	41	74	74	86.56997307467937	G1	1	mother	-1	46	0	0	0.011261490415778	0.0018395744973755	0.0149406394105292	273	1601	294044	1060	1077.084249084249	153.25449950993453	859.2	972	1351.5999999999997	1473.4	728	349.084249084249	95299.99999999996	mutant	18.643883600599406
940	20220426	30	DLY16571	4	2	7	254	15	143	143	104.3726984838878	G1	4	mother	-1	135	0	0	0.0104384847474019	0.0012520374667533	0.0129425596809085	254	1212	225645	879.5	888.3661417322835	115.66199310444766	713	803	1092.1	1145.7	675	213.3661417322835	54195.00000000001	mutant	17.983404693292407
