# Supplementary material for: The origin of septin ring size control in budding yeast
Source: EMBO J. 2025 Oct 2;44(22):6466–98. doi: 10.1038/s44318-025-00571-5 (PMC12623784; doi:10.1038/s44318-025-00571-5)
Supplement: Supplementary file 3 — Source data Fig. 1 [file 44318_2025_571_MOESM3_ESM.zip › Figure_1/1g/README.md]

# Fig. 1g

Data is provided in a tidy format in a csv-file(s). Left plot uses the file `microscope_quant_wt_vol_cdc42_cluster.csv` and right plot the file `microscope_quant_cdc24_38A_vol_cdc42_cluster.csv`, and both files are produced from experiments are described in the manuscript.

## Left plot

Plotted variables are `x=cell_vol_fl` (cell volume in fL) and `y=max_cdc42_cluster_size*SCALE_AREA` (model cluster area in µm^2, where `SCALE_AREA=0.0865202^2` is converting from pixel to µm^2). Both variables are log10 transformed in the plot.

## Right plot

Plotted variables are `x=cell_vol_fl` (cell volume in fL) and `y=max_cdc42_cluster_size*SCALE_AREA` (model cluster area in µm^2, where `SCALE_AREA=0.0865202^2` is converting from pixel to µm^2). Both variables are log10 transformed in the plot.
