# Supplementary material for: The origin of septin ring size control in budding yeast
Source: EMBO J. 2025 Oct 2;44(22):6466–98. doi: 10.1038/s44318-025-00571-5 (PMC12623784; doi:10.1038/s44318-025-00571-5)
Supplement: Supplementary file 3 — Source data Fig. 1 [file 44318_2025_571_MOESM3_ESM.zip › Figure_1/1d/positive_feedback_model_vol_cluster.csv]

...1	t	cdc42_max	pole_ratio	pole_ratio_strict	run_index	term_crit	n_poles	scale_k2b	scale_bem	scale_Dm	scale_r	scale_cdc42	scale_f	scale_k3	scale_k8h	scale_k9h	scale_k8max	scale_k8max2	scale_k8max_2	r_num	pole_size	term_criteria	V	pole_diameter
0	620.0286172565862	599.0338284733181	3.586922018833986	1.4072584911649562	1	Max_it	1	1	1	0.062	1.6	1	1	1	1	1	1	1	1	4	2.8294610800292372	Max_it	268.082573106329	1.89804682170443
0	620.9167999704516	598.8254994081409	3.586922018833986	1.4072584911649562	3	Max_it	1	1	1	0.062	1.6	1	1	1	1	1	1	1	1	4	2.8294610800292372	Max_it	268.082573106329	1.89804682170443
0	620.7392875008461	599.3705800505472	3.5657602370119563	1.375515818431912	2	Max_it	1	1	1	0.062	1.6	1	1	1	1	1	1	1	1	4	2.765638649652638	Max_it	268.082573106329	1.8765181840807446
0	633.8044534975792	575.7263736352949	3.660988255211089	1.4707438366310444	1	Max_it	1	1	1	0.065	1.568	1	1	1	1	1	1	1	1	3.92	2.840004545527451	Max_it	252.317173147092	1.9015798943492133
0	632.615059119155	574.8774828770969	3.735054491588192	1.4707438366310444	2	Max_it	1	1	1	0.065	1.568	1	1	1	1	1	1	1	1	3.92	2.840004545527451	Max_it	252.317173147092	1.9015798943492133
0	632.7573795389474	574.7348504178509	3.7138927097661623	1.4813247275420591	3	Max_it	1	1	1	0.065	1.568	1	1	1	1	1	1	1	1	3.92	2.8604362329053465	Max_it	252.317173147092	1.9084078513065197
0	646.3998644424322	548.4681584663454	3.872606073431383	1.5659718548301766	2	Max_it	1	1	1	0.068	1.537	1	1	1	1	1	1	1	1	3.8425	2.9055046083200278	Max_it	237.6458517444734	1.9233833119592438
0	649.2088804094041	548.7851747716811	3.862025182520368	1.555390963919162	1	Max_it	1	1	1	0.068	1.537	1	1	1	1	1	1	1	1	3.8425	2.8858728204259734	Max_it	237.6458517444734	1.9168743819151912
0	651.0091543814989	547.7311966331596	3.872606073431383	1.5871336366522062	3	Max_it	1	1	1	0.068	1.537	1	1	1	1	1	1	1	1	3.8425	2.944768184108136	Max_it	237.6458517444734	1.9363355344785766
0	666.6881094528402	526.0419671681344	3.9149296370754416	1.5871336366522062	2	Max_it	1	1	1	0.071	1.505	1	1	1	1	1	1	1	1	3.7624999999999997	2.8234257883546268	Max_it	223.1095370791003	1.896021456987806
0	667.176994920616	526.5705222391704	3.872606073431383	1.5659718548301766	3	Max_it	1	1	1	0.071	1.505	1	1	1	1	1	1	1	1	3.7624999999999997	2.785780111176565	Max_it	223.1095370791003	1.8833388968761626
0	660.3040945834233	526.7808523348025	3.862025182520368	1.5765527457411914	1	Max_it	1	1	1	0.071	1.505	1	1	1	1	1	1	1	1	3.7624999999999997	2.804602949765596	Max_it	223.1095370791003	1.889690816753482
0	678.787515203725	512.3241104595152	3.830282509787324	1.544810073008147	2	Max_it	1	1	1	0.074	1.474	1	1	1	1	1	1	1	1	3.685	2.636088223980809	Max_it	209.60473340375594	1.8320403298462207
0	677.6458129309542	512.725744320707	3.872606073431383	1.5342291820971323	1	Max_it	1	1	1	0.074	1.474	1	1	1	1	1	1	1	1	3.685	2.61803282518642	Max_it	209.60473340375594	1.8257554388367763
0	682.5231154434755	505.5394745822504	3.9149296370754416	1.5659718548301766	3	Max_it	1	1	1	0.074	1.474	1	1	1	1	1	1	1	1	3.685	2.672199021569588	Max_it	209.60473340375594	1.8445458697644277
0	706.7881569654419	483.66313682435225	4.020738546185589	1.6294572002962648	2	Max_it	1	1	1	0.077	1.442	1	1	1	1	1	1	1	1	3.605	2.6611132648582667	Max_it	196.2476281072784	1.8407157960524059
0	706.1797509254739	482.2211022698025	4.020738546185589	1.6400380912072796	1	Max_it	1	1	1	0.077	1.442	1	1	1	1	1	1	1	1	3.605	2.67839322112358	Max_it	196.2476281072784	1.8466824755450335
0	688.2859802808977	492.1420146975455	3.862025182520368	1.544810073008147	3	Max_it	1	1	1	0.077	1.442	1	1	1	1	1	1	1	1	3.605	2.5228736147357593	Max_it	196.2476281072784	1.7922674054533583
0	719.5093903681931	465.2744938279011	4.168871018939795	1.6611998730293092	2	Max_it	1	1	1	0.084	1.379	1	1	1	1	1	1	1	1	3.4475	2.4810773438586615	Max_it	171.63325300434454	1.7773592174198578
0	706.86216892787	467.99705416363	4.094804782562692	1.6294572002962648	1	Max_it	1	1	1	0.084	1.379	1	1	1	1	1	1	1	1	3.4475	2.4336682226384316	Max_it	171.63325300434454	1.7602961738947764
0	713.9158175387519	467.7214173902828	4.115966564384721	1.6400380912072796	3	Max_it	1	1	1	0.084	1.379	1	1	1	1	1	1	1	1	3.4475	2.4494712630451745	Max_it	171.63325300434454	1.766002173215396
0	730.8384440537395	438.2633594443443	4.105385673473706	1.6929425457623533	1	Max_it	1	1	1	0.088	1.347	1	1	1	1	1	1	1	1	3.3674999999999997	2.41249983494115	Max_it	159.9600099542646	1.7526238020505498
0	747.3692779130988	436.5320959315331	4.211194582583854	1.6929425457623533	3	Max_it	1	1	1	0.088	1.347	1	1	1	1	1	1	1	1	3.3674999999999997	2.41249983494115	Max_it	159.9600099542646	1.7526238020505498
0	730.7233302318796	437.5449294674468	4.115966564384721	1.7246852184953974	2	Max_it	1	1	1	0.088	1.347	1	1	1	1	1	1	1	1	3.3674999999999997	2.4577342068462964	Max_it	159.9600099542646	1.7689783443007476
0	702.3004486189013	479.4387825859204	4.010157655274574	1.6082954184742355	2	Max_it	1	1	1	0.08	1.411	1	1	1	1	1	1	1	1	3.5275	2.514836376300397	Max_it	183.8610248568949	1.7894102723646537
0	705.3999445678171	480.2018140562841	3.904348746164427	1.5977145275632207	1	Max_it	1	1	1	0.08	1.411	1	1	1	1	1	1	1	1	3.5275	2.498291400140525	Max_it	183.8610248568949	1.783514341105979
0	673.1520545033555	478.96124868069666	4.010157655274574	1.6082954184742355	3	Max_it	1	1	1	0.08	1.411	1	1	1	1	1	1	1	1	3.5275	2.514836376300397	Max_it	183.8610248568949	1.7894102723646537
0	739.6460646724661	412.9676756496278	4.253518146227912	1.7987514548725003	2	Max_it	1	1	1	0.092	1.316	1	1	1	1	1	1	1	1	3.29	2.4466554722643603	Max_it	149.16821854301733	1.7649868270414
0	751.5547744255052	410.70712867345554	4.369907946249074	1.8199132366945296	3	Max_it	1	1	1	0.092	1.316	1	1	1	1	1	1	1	1	3.29	2.4754396542909998	Max_it	149.16821854301733	1.7753387447044695
0	751.5915127667938	412.73655533075856	4.295841709871971	1.8093323457835149	1	Max_it	1	1	1	0.092	1.316	1	1	1	1	1	1	1	1	3.29	2.46104756327768	Max_it	149.16821854301733	1.7701703531127322
0	804.6134001709643	390.3699142821641	4.475716855359221	1.8410750185165592	3	Max_it	1	1	1	0.097	1.284	1	1	1	1	1	1	1	1	3.21	2.38391855505775	Max_it	138.54909920873763	1.742211059466515
0	789.4731182191975	389.5626892788216	4.486297746270236	1.8728176912496033	2	Max_it	1	1	1	0.097	1.284	1	1	1	1	1	1	1	1	3.21	2.4250205991104696	Max_it	138.54909920873763	1.7571659351310012
0	834.4035646852199	393.0884943715491	4.4545550735371915	1.8728176912496033	1	Max_it	1	1	1	0.097	1.284	1	1	1	1	1	1	1	1	3.21	2.4250205991104696	Max_it	138.54909920873763	1.7571659351310012
0	836.9364373278044	372.9169338094739	4.560363982647339	1.9574648185377208	3	Max_it	1	1	1	0.102	1.253	1	1	1	1	1	1	1	1	3.1325	2.413714995733053	Max_it	128.75433149601523	1.7530651392026446
0	866.9715521949169	375.4160917878909	4.5709448735583535	1.9363030367156917	2	Max_it	1	1	1	0.102	1.253	1	1	1	1	1	1	1	1	3.1325	2.3876207795629663	Max_it	128.75433149601523	1.7435633611575363
0	833.980532827417	375.47276649034336	4.560363982647339	1.9363030367156917	1	Max_it	1	1	1	0.102	1.253	1	1	1	1	1	1	1	1	3.1325	2.3876207795629663	Max_it	128.75433149601523	1.7435633611575363
0	906.3784734647966	356.42802299529296	4.623849328113427	2.0103692730927945	2	Max_it	1	1	1	0.107	1.221	1	1	1	1	1	1	1	1	3.0525	2.3539489877298374	Max_it	119.13945995256738	1.731225270571954
0	855.5697498795512	352.4039744206636	4.613268437202413	1.989207491270765	3	Max_it	1	1	1	0.107	1.221	1	1	1	1	1	1	1	1	3.0525	2.329170577332681	Max_it	119.13945995256738	1.7220894533947995
0	906.3807586617098	356.497434080527	4.634430219024442	1.9786266003597504	1	Max_it	1	1	1	0.107	1.221	1	1	1	1	1	1	1	1	3.0525	2.3167813721341033	Max_it	119.13945995256738	1.7175033215417463
0	890.8298144057635	363.43491382857513	4.708496455401545	1.9257221458046767	1	Max_it	1	1	1	0.113	1.189	1	1	1	1	1	1	1	1	2.9725	2.1381945360921124	Max_it	110.01558164176372	1.6499799506930786
0	910.3173314333256	341.6590162093973	4.782562691778648	2.0103692730927945	2	Max_it	1	1	1	0.113	1.189	1	1	1	1	1	1	1	1	2.9725	2.2321811091071506	Max_it	110.01558164176372	1.685853273308807
0	930.4737677544258	349.1918123486541	4.771981800867633	2.031531054914824	3	Max_it	1	1	1	0.113	1.189	1	1	1	1	1	1	1	1	2.9725	2.25567775236091	Max_it	110.01558164176372	1.69470295759618
0	959.4807000975104	364.3636175408398	5.269283673685324	2.243148873135118	3	Max_it	1	1	1	0.119	1.158	1	1	1	1	1	1	1	1	2.8949999999999996	2.362463448416086	Max_it	101.6328989584722	1.734353448843332
0	899.5367815328877	340.30518904674767	4.920114273621839	2.0844355094698974	1	Max_it	1	1	1	0.119	1.158	1	1	1	1	1	1	1	1	2.8949999999999996	2.195308015745136	Max_it	101.6328989584722	1.6718711010484004
0	929.845646642794	340.32549442942354	4.920114273621839	2.105597291291927	2	Max_it	1	1	1	0.119	1.158	1	1	1	1	1	1	1	1	2.8949999999999996	2.2175954067679298	Max_it	101.6328989584722	1.6803363252991905
0	950.1741705672192	328.8268362117341	5.07882763728706	2.1902444185800443	3	Max_it	1	1	1	0.126	1.126	1	1	1	1	1	1	1	1	2.8149999999999995	2.18101797413872	Max_it	93.43805871037343	1.6664208149358886
0	966.4263515288438	348.88904298441594	5.269283673685324	2.211406200402074	2	Max_it	1	1	1	0.126	1.126	1	1	1	1	1	1	1	1	2.8149999999999995	2.2020906115700125	Max_it	93.43805871037343	1.6744518051413062
0	972.0582205517012	352.7803721085893	5.406835255528516	2.274891545868162	1	Max_it	1	1	1	0.126	1.126	1	1	1	1	1	1	1	1	2.8149999999999995	2.265308523863888	Max_it	93.43805871037343	1.6983169296715912
0	973.2807829417028	324.01164079787395	5.311607237329383	2.2219870913130886	3	Max_it	1	1	1	0.134	1.095	1	1	1	1	1	1	1	1	2.7375	2.0924719807660703	Max_it	85.9312229991708	1.6322432637819877
0	968.7948306995028	334.0097320380168	5.248121891863295	2.126759073113956	2	Max_it	1	1	1	0.134	1.095	1	1	1	1	1	1	1	1	2.7375	2.00279461016181	Max_it	85.9312229991708	1.5968836205686565
0	967.538512653966	335.9198553764648	5.23754100095228	2.1902444185800443	1	Max_it	1	1	1	0.134	1.095	1	1	1	1	1	1	1	1	2.7375	2.0625795238979836	Max_it	85.9312229991708	1.6205424443648297
0	967.3724411918917	316.9368467851108	5.4703206009946035	2.33837689133425	3	Max_it	1	1	1	0.142	1.063	1	1	1	1	1	1	1	1	2.6574999999999998	2.075252381572609	Max_it	78.61554488880851	1.6255132720233543
0	1009.888770906982	319.8471191548008	5.480901491905619	2.317215109512221	1	Max_it	1	1	1	0.142	1.063	1	1	1	1	1	1	1	1	2.6574999999999998	2.056471817033491	Max_it	78.61554488880851	1.6181412917543432
0	1003.167177102318	322.913636061822	5.491482382816633	2.317215109512221	2	Max_it	1	1	1	0.142	1.063	1	1	1	1	1	1	1	1	2.6574999999999998	2.056471817033491	Max_it	78.61554488880851	1.6181412917543432
0	982.4149982371608	309.56148958532873	5.5867104010157655	2.317215109512221	1	Max_it	1	1	1	0.15	1.032	1	1	1	1	1	1	1	1	2.58	1.938276041612006	Max_it	71.93623884738155	1.570951846745515
0	985.9002963811064	307.55893118269677	5.554967728282722	2.327796000423235	3	Max_it	1	1	1	0.15	1.032	1	1	1	1	1	1	1	1	2.58	1.9471266171444805	Max_it	71.93623884738155	1.5745344097715857
0	991.627189980215	311.9982253551635	5.565548619193736	2.348957782245265	2	Max_it	1	1	1	0.15	1.032	1	1	1	1	1	1	1	1	2.58	1.9648277682094304	Max_it	71.93623884738155	1.58167519202837
0	1048.7279717610163	287.30637023305525	5.756004655592001	2.4547666913554123	1	Max_it	1	1	1	0.16	1	1	1	1	1	1	1	1	1	2.5	1.9279692509597715	Max_it	65.44984694978736	1.5667695080500552
0	1053.906116626975	284.28531430314086	5.724261982858957	2.423024018622368	2	Max_it	1	1	1	0.16	1	1	1	1	1	1	1	1	1	2.5	1.9030386140939124	Max_it	65.44984694978736	1.5566065715595472
0	1090.2368175436716	297.6787539767423	5.840651782880118	2.4441858004443975	3	Max_it	1	1	1	0.16	1	1	1	1	1	1	1	1	1	2.5	1.9196590386711518	Max_it	65.44984694978736	1.5633892031239047
