# Supplementary material for: The origin of septin ring size control in budding yeast
Source: EMBO J. 2025 Oct 2;44(22):6466–98. doi: 10.1038/s44318-025-00571-5 (PMC12623784; doi:10.1038/s44318-025-00571-5)
Supplement: Supplementary file 3 — Source data Fig. 1 [file 44318_2025_571_MOESM3_ESM.zip › Figure_1/1d/README.md]

# Fig. 1d

Data is provided in a tidy format in a csv-file(s). Left plot uses the file `negative_feedback_model_vol_cluster.csv` and right plot the file `positive_feedback_model_vol_cluster.csv`, and both files are produced from numerical simulations as described in the manuscript.

## Left plot

Plotted variables are `x=V` (model cell volume in fL) and `y=pole_size` (model cluster area in µm^2). Both variables are log10 transformed in the plot.

## Right plot

Plotted variables are `x=V` (model cell volume in fL) and `y=pole_size` (model cluster area in µm^2). Both variables are log10 transformed in the plot.
