# Supplementary material for: The origin of septin ring size control in budding yeast
Source: EMBO J. 2025 Oct 2;44(22):6466–98. doi: 10.1038/s44318-025-00571-5 (PMC12623784; doi:10.1038/s44318-025-00571-5)
Supplement: Supplementary file 3 — Source data Fig. 1 [file 44318_2025_571_MOESM3_ESM.zip › Figure_1/1d/negative_feedback_model_vol_cluster.csv]

scale_r	scale_k8max	max_val	r_num	cytosol_median	star_max	V	...1	t	cdc42_max	pole_ratio	pole_ratio_strict	run_index	term_crit	n_poles	scale_k2b	scale_bem	scale_Dm	scale_cdc42	scale_f	scale_k3	scale_k8h	scale_k9h	scale_k8max2	scale_k8max_2	pole_size	term_criteria	pole_diameter
1	0.5	78.79542539879785	2.5	0.6058781811365949	25.424579991615136	65.44984694978736	0	2261.1061237299805	51.30725829662472	2.3701195640672945	0.9946037456353825	1	Max_it	1	1	1	0.16	1	1	1	1	1	1	1	0.7811599551302522	Max_it	0.9972982230182617
1	0.5	78.79542539879785	2.5	0.6058781811365949	25.424579991615136	65.44984694978736	0	2300.506113247028	51.34784227461701	2.412443127711353	1.0580890911014706	3	Max_it	1	1	1	0.16	1	1	1	1	1	1	1	0.8310212288619704	Max_it	1.0286345760771756
1	0.5	78.79542539879785	2.5	0.6058781811365949	25.424579991615136	65.44984694978736	0	2209.8542112447453	51.288953818423465	2.465347582266427	1.089831763834515	2	Max_it	1	1	1	0.16	1	1	1	1	1	1	1	0.8559518657278297	Max_it	1.0439500772711858
1.032	0.5	81.10085437827436	2.58	0.6121607387214834	26.738939784438465	71.93623884738155	0	2073.154035692404	52.28353240579358	2.4547666913554123	1.1109935456565443	1	Max_it	1	1	1	0.15	1	1	1	1	1	1	1	0.929310430909866	Max_it	1.0877659628657792
1.032	0.5	81.10085437827436	2.58	0.6121607387214834	26.738939784438465	71.93623884738155	0	2324.7120846080456	52.348414861040446	2.327796000423235	1.0051846365463972	2	Max_it	1	1	1	0.15	1	1	1	1	1	1	1	0.8408046755851168	Max_it	1.034671813839147
1.032	0.5	81.10085437827436	2.58	0.6121607387214834	26.738939784438465	71.93623884738155	0	2225.1952630658056	52.276773415364154	2.317215109512221	1.015765527457412	3	Max_it	1	1	1	0.15	1	1	1	1	1	1	1	0.8496552511175917	Max_it	1.0401031992618823
1.063	0.5	82.4850431067244	2.6574999999999998	0.6100689661243375	26.76167470148628	78.61554488880851	0	2047.1924889896725	53.660973137228446	2.2960533276901915	1.0051846365463972	1	Max_it	1	1	1	0.142	1	1	1	1	1	1	1	0.8920768156081353	Max_it	1.0657520718129971
1.063	0.5	82.4850431067244	2.6574999999999998	0.6100689661243375	26.76167470148628	78.61554488880851	0	2180.847255448855	53.55714408169165	2.2643106549571472	0.9840228547243678	2	Max_it	1	1	1	0.142	1	1	1	1	1	1	1	0.8732962510690165	Max_it	1.0544739546949649
1.063	0.5	82.4850431067244	2.6574999999999998	0.6100689661243375	26.76167470148628	78.61554488880851	0	2118.7134595810244	53.58345058944303	2.2219870913130886	0.9628610729023384	3	Max_it	1	1	1	0.142	1	1	1	1	1	1	1	0.854515686529898	Max_it	1.0430739013542532
1.095	0.5	84.71582158964577	2.7375	0.6133994077341814	28.380166899098533	85.9312229991708	0	2137.1466881416045	54.19563003818111	2.200825309491059	0.9628610729023384	1	Max_it	1	1	1	0.134	1	1	1	1	1	1	1	0.9067378583319639	Max_it	1.0744740564279467
1.095	0.5	84.71582158964577	2.7375	0.6133994077341814	28.380166899098533	85.9312229991708	0	2051.240422247009	54.20233776407764	2.274891545868162	1.015765527457412	2	Max_it	1	1	1	0.134	1	1	1	1	1	1	1	0.9565586197787752	Max_it	1.103597871309846
1.095	0.5	84.71582158964577	2.7375	0.6133994077341814	28.380166899098533	85.9312229991708	0	2047.610850562702	54.16391517141821	2.274891545868162	1.015765527457412	3	Max_it	1	1	1	0.134	1	1	1	1	1	1	1	0.9565586197787752	Max_it	1.103597871309846
1.126	0.5	86.72619540725547	2.8149999999999995	0.6195551536991302	29.145361469737185	93.43805871037343	0	2082.21018600735	55.57600706672194	2.1585017458470004	0.9416992910803088	1	Max_it	1	1	1	0.126	1	1	1	1	1	1	1	0.9377323656924933	Max_it	1.0926838199487248
1.126	0.5	86.72619540725547	2.8149999999999995	0.6195551536991302	29.145361469737185	93.43805871037343	0	2222.2728827121828	55.69415320215294	2.200825309491059	0.9522801819913236	3	Max_it	1	1	1	0.126	1	1	1	1	1	1	1	0.9482686844081393	Max_it	1.0988053458290195
1.126	0.5	86.72619540725547	2.8149999999999995	0.6195551536991302	29.145361469737185	93.43805871037343	0	2070.1984193867147	55.36061953334549	2.1479208549359856	0.9522801819913236	2	Max_it	1	1	1	0.126	1	1	1	1	1	1	1	0.9482686844081393	Max_it	1.0988053458290195
1.158	0.5	88.5902402725327	2.8949999999999996	0.6235407608141998	29.889715002198862	101.6328989584722	0	2069.662601226142	56.79565918821281	2.1161781822029413	0.9734419638133532	1	Max_it	1	1	1	0.119	1	1	1	1	1	1	1	1.0252199870484902	Max_it	1.1425194219631494
1.158	0.5	88.5902402725327	2.8949999999999996	0.6235407608141998	29.889715002198862	101.6328989584722	0	2090.518984347182	56.52943278171225	2.073854618558882	0.9099566183472648	3	Max_it	1	1	1	0.119	1	1	1	1	1	1	1	0.9583578139801102	Max_it	1.1046352641326553
1.158	0.5	88.5902402725327	2.8949999999999996	0.6235407608141998	29.889715002198862	101.6328989584722	0	2054.465456849307	56.807486543733255	2.126759073113956	0.9628610729023384	2	Max_it	1	1	1	0.119	1	1	1	1	1	1	1	1.0140762915370936	Max_it	1.1362931117292805
1.189	0.5	89.40877516030247	2.9725	0.6357154937905105	27.112440760050987	110.01558164176372	0	2076.7111263965307	60.182951009027725	1.9045603639826472	0.8676330547032061	1	Max_it	1	1	1	0.113	1	1	1	1	1	1	1	0.9633623734041388	Max_it	1.1075157198559629
1.189	0.5	89.40877516030247	2.9725	0.6357154937905105	27.112440760050987	110.01558164176372	0	1962.4970078409144	60.10528086810639	1.9363030367156917	0.8358903819701619	3	Max_it	1	1	1	0.113	1	1	1	1	1	1	1	0.9281174085234993	Max_it	1.0870675170794313
1.189	0.5	89.40877516030247	2.9725	0.6357154937905105	27.112440760050987	110.01558164176372	0	2026.588798384261	60.028824305150266	1.8304941276055444	0.8358903819701619	2	Max_it	1	1	1	0.113	1	1	1	1	1	1	1	0.9281174085234993	Max_it	1.0870675170794313
1.221	0.5	92.26382920583816	3.0525	0.6371621566869414	30.955664528716575	119.13945995256738	0	2296.770696434286	59.64940184550361	2.031531054914824	0.9628610729023384	1	Max_it	1	1	1	0.107	1	1	1	1	1	1	1	1.1274176730706065	Max_it	1.1981121670306147
1.221	0.5	92.26382920583816	3.0525	0.6371621566869414	30.955664528716575	119.13945995256738	0	2161.414660443867	59.10916015091353	1.9257221458046767	0.8676330547032061	3	Max_it	1	1	1	0.107	1	1	1	1	1	1	1	1.0159148262834037	Max_it	1.1373227030648703
1.221	0.5	92.26382920583816	3.0525	0.6371621566869414	30.955664528716575	119.13945995256738	0	2258.505048995155	59.679677560921434	2.063273727647868	0.8993757274362502	2	Max_it	1	1	1	0.107	1	1	1	1	1	1	1	1.0530824418791378	Max_it	1.1579405031636067
1.253	0.5	93.88736604327542	3.1325	0.6370166354807274	31.091353736974277	128.75433149601523	0	2070.202519328464	60.61657106793856	1.8833985821606176	0.8147286001481324	1	Max_it	1	1	1	0.102	1	1	1	1	1	1	1	1.004627322548352	Max_it	1.1309868411214912
1.253	0.5	93.88736604327542	3.1325	0.6370166354807274	31.091353736974277	128.75433149601523	0	2142.102118332903	60.55005840534302	1.8410750185165592	0.8570521637921913	3	Max_it	1	1	1	0.102	1	1	1	1	1	1	1	1.056815754888526	Max_it	1.1599912114422308
1.253	0.5	93.88736604327542	3.1325	0.6370166354807274	31.091353736974277	128.75433149601523	0	2168.3230989724752	60.75468141719005	1.8939794730716328	0.8570521637921913	2	Max_it	1	1	1	0.102	1	1	1	1	1	1	1	1.056815754888526	Max_it	1.1599912114422308
1.284	0.5	95.31814856903438	3.21	0.644621985261678	30.89898005746813	138.54909920873763	0	2105.639561629508	62.58331040236816	1.8728176912496033	0.9099566183472648	1	Max_it	1	1	1	0.097	1	1	1	1	1	1	1	1.1782585961779681	Max_it	1.224828738468333
1.284	0.5	95.31814856903438	3.21	0.644621985261678	30.89898005746813	138.54909920873763	0	2180.5690413514303	62.41986647480972	1.9363030367156917	0.8887948365252354	3	Max_it	1	1	1	0.097	1	1	1	1	1	1	1	1.150857233476155	Max_it	1.21050276332041
1.284	0.5	95.31814856903438	3.21	0.644621985261678	30.89898005746813	138.54909920873763	0	2084.876806952837	62.146261953690775	1.7881705639614855	0.7935668183261031	2	Max_it	1	1	1	0.097	1	1	1	1	1	1	1	1.0275511013179957	Max_it	1.1438175975365303
1.316	0.5	95.06453516501733	3.29	0.6279246830740852	29.044092188864244	149.16821854301733	0	2008.0532874178864	63.67414370983124	1.7670087821394562	0.7935668183261031	1	Max_it	1	1	1	0.092	1	1	1	1	1	1	1	1.0794068259989826	Max_it	1.1723239551075342
1.316	0.5	95.06453516501733	3.29	0.6279246830740852	29.044092188864244	149.16821854301733	0	2071.4122650036284	63.617782691558354	1.8622368003385883	0.8358903819701619	2	Max_it	1	1	1	0.092	1	1	1	1	1	1	1	1.1369751900522616	Max_it	1.2031798591055771
1.316	0.5	95.06453516501733	3.29	0.6279246830740852	29.044092188864244	149.16821854301733	0	2116.823644703326	63.72278938173864	1.7987514548725003	0.8570521637921913	3	Max_it	1	1	1	0.092	1	1	1	1	1	1	1	1.165759372078901	Max_it	1.2183147919058066
1.347	0.5	98.752582260483	3.3674999999999997	0.6478360055107664	32.51515223870772	159.9600099542646	0	1993.1310272501175	64.88254009738807	1.7987514548725003	0.8570521637921913	1	Max_it	1	1	1	0.088	1	1	1	1	1	1	1	1.2213280414389571	Max_it	1.2470136965783598
1.347	0.5	98.752582260483	3.3674999999999997	0.6478360055107664	32.51515223870772	159.9600099542646	0	1988.065022216284	65.04088297979288	1.8199132366945296	0.8147286001481324	2	Max_it	1	1	1	0.088	1	1	1	1	1	1	1	1.1610155455654283	Max_it	1.2158334197850347
1.347	0.5	98.752582260483	3.3674999999999997	0.6478360055107664	32.51515223870772	159.9600099542646	0	1857.2638426365284	63.93227480223594	1.735266109406412	0.7724050365040737	3	Max_it	1	1	1	0.088	1	1	1	1	1	1	1	1.1007030496918997	Max_it	1.1838321882253073
1.379	0.5	99.80341898530645	3.4475	0.6520411775516546	31.923534925961615	171.63325300434454	0	1993.82775882396	65.94713725152887	1.7775896730504708	0.8041477092371178	1	Max_it	1	1	1	0.084	1	1	1	1	1	1	1	1.201031070912473	Max_it	1.2366083672454193
1.379	0.5	99.80341898530645	3.4475	0.6520411775516546	31.923534925961615	171.63325300434454	0	2024.421495187626	66.2036533357468	1.7141043275843826	0.7724050365040737	3	Max_it	1	1	1	0.084	1	1	1	1	1	1	1	1.1536219496922437	Max_it	1.2119558927711203
1.379	0.5	99.80341898530645	3.4475	0.6520411775516546	31.923534925961615	171.63325300434454	0	1930.3362842971503	65.54520057889421	1.6823616548513385	0.7512432546820442	2	Max_it	1	1	1	0.084	1	1	1	1	1	1	1	1.1220158688787576	Max_it	1.19523845908539
1.411	0.5	100.76662454389367	3.5275	0.638939526437757	31.703441291815267	183.8610248568949	0	1975.8539191653051	66.52481774732838	1.7035234366733678	0.7935668183261031	1	Max_it	1	1	1	0.08	1	1	1	1	1	1	1	1.2408732119903272	Max_it	1.2569522041464516
1.411	0.5	100.76662454389367	3.5275	0.638939526437757	31.703441291815267	183.8610248568949	0	2011.0744739286692	66.63533502780606	1.745847000317427	0.7724050365040737	2	Max_it	1	1	1	0.08	1	1	1	1	1	1	1	1.2077832596705853	Max_it	1.2400795973169332
1.411	0.5	100.76662454389367	3.5275	0.638939526437757	31.703441291815267	183.8610248568949	0	2051.3875439256826	66.56869257289767	1.7141043275843826	0.7618241455930589	3	Max_it	1	1	1	0.08	1	1	1	1	1	1	1	1.191238283510714	Max_it	1.2315566124901762
1.442	0.5	104.39275284403499	3.605	0.6487747592183556	36.97486751306904	196.2476281072784	0	1977.510072058788	66.22171024192231	1.7564278912284417	0.8253094910591472	1	Max_it	1	1	1	0.077	1	1	1	1	1	1	1	1.347836588694447	Max_it	1.3100071925629693
1.442	0.5	104.39275284403499	3.605	0.6487747592183556	36.97486751306904	196.2476281072784	0	2077.1930248066096	66.21759545531998	1.7564278912284417	0.7829859274150883	3	Max_it	1	1	1	0.077	1	1	1	1	1	1	1	1.2787167636331935	Max_it	1.2759752152661696
1.442	0.5	104.39275284403499	3.605	0.6487747592183556	36.97486751306904	196.2476281072784	0	1925.9223225276005	65.12896795538259	1.6823616548513385	0.8041477092371178	2	Max_it	1	1	1	0.077	1	1	1	1	1	1	1	1.3132766761638202	Max_it	1.293103165749017
1.474	0.5	106.0540265014628	3.685	0.6539337128460704	37.292067904308325	209.60473340375594	0	1757.9326132410893	66.52464142447656	1.6611998730293092	0.7724050365040737	1	Max_it	1	1	1	0.074	1	1	1	1	1	1	1	1.318044111990405	Max_it	1.2954481406415022
1.474	0.5	106.0540265014628	3.685	0.6539337128460704	37.292067904308325	209.60473340375594	0	1848.0531821879656	67.10715446119903	1.5977145275632207	0.7512432546820442	2	Max_it	1	1	1	0.074	1	1	1	1	1	1	1	1.2819333144016265	Max_it	1.2775790345843834
1.474	0.5	106.0540265014628	3.685	0.6539337128460704	37.292067904308325	209.60473340375594	0	1721.959599896819	66.43785540138076	1.6611998730293092	0.7935668183261031	3	Max_it	1	1	1	0.074	1	1	1	1	1	1	1	1.3541549095791832	Max_it	1.3130740956143658
1.505	0.5	107.17976505071037	3.7624999999999997	0.6537338448663275	37.69956876103737	223.1095370791003	0	1738.0446247134794	67.15738235714541	1.6611998730293092	0.7724050365040737	1	Max_it	1	1	1	0.071	1	1	1	1	1	1	1	1.3740672169992516	Max_it	1.322692979420258
1.505	0.5	107.17976505071037	3.7624999999999997	0.6537338448663275	37.69956876103737	223.1095370791003	0	1811.6889189656613	68.20072842089967	1.555390963919162	0.7300814728600148	2	Max_it	1	1	1	0.071	1	1	1	1	1	1	1	1.2987758626431283	Max_it	1.2859443176377252
1.505	0.5	107.17976505071037	3.7624999999999997	0.6537338448663275	37.69956876103737	223.1095370791003	0	1869.526858644875	68.89983498560485	1.6611998730293092	0.7829859274150883	3	Max_it	1	1	1	0.071	1	1	1	1	1	1	1	1.3928900555882826	Max_it	1.3317217052535264
1.537	0.5	107.6861474373715	3.8425	0.6487732110180648	36.70914203332349	237.6458517444734	0	1771.192108134126	68.68077452581751	1.544810073008147	0.7195005819490001	1	Max_it	1	1	1	0.068	1	1	1	1	1	1	1	1.3349615767956884	Max_it	1.303735352852824
1.537	0.5	107.6861474373715	3.8425	0.6487732110180648	36.70914203332349	237.6458517444734	0	1760.842209291088	68.59301565638594	1.5659718548301766	0.7406623637710296	2	Max_it	1	1	1	0.068	1	1	1	1	1	1	1	1.374225152583797	Max_it	1.3227689925453359
1.537	0.5	107.6861474373715	3.8425	0.6487732110180648	36.70914203332349	237.6458517444734	0	1830.6647979068368	69.47067493812753	1.6611998730293092	0.7935668183261031	3	Max_it	1	1	1	0.068	1	1	1	1	1	1	1	1.472384092054068	Max_it	1.3691959870822794
1.568	0.5	110.26741099532042	3.92	0.6600159120556948	38.546026511961955	252.317173147092	0	1556.5629075822894	69.36374901706064	1.5977145275632207	0.7089196910379854	1	Max_it	1	1	1	0.065	1	1	1	1	1	1	1	1.3689230543189872	Max_it	1.3202147425546253
1.568	0.5	110.26741099532042	3.92	0.6600159120556948	38.546026511961955	252.317173147092	0	1687.2252520485267	70.87735713783441	1.5130674002751032	0.6560152364829118	3	Max_it	1	1	1	0.065	1	1	1	1	1	1	1	1.2667646174295104	Max_it	1.2699979546371571
1.568	0.5	110.26741099532042	3.92	0.6600159120556948	38.546026511961955	252.317173147092	0	1710.200623815868	69.89362008820602	1.4919056184530737	0.7300814728600148	2	Max_it	1	1	1	0.065	1	1	1	1	1	1	1	1.4097864290747777	Max_it	1.3397745448876766
1.6	0.5	110.96294310514725	4	0.6591930436275205	38.35218919912831	268.082573106329	0	1781.6655487427474	71.16614509748545	1.6082954184742355	0.8041477092371178	1	Max_it	1	1	1	0.062	1	1	1	1	1	1	1	1.6168349028738498	Max_it	1.434788533424707
1.6	0.5	110.96294310514725	4	0.6591930436275205	38.35218919912831	268.082573106329	0	1735.9040123086334	71.13123304413432	1.6082954184742355	0.8041477092371178	2	Max_it	1	1	1	0.062	1	1	1	1	1	1	1	1.6168349028738498	Max_it	1.434788533424707
1.6	0.5	110.96294310514725	4	0.6591930436275205	38.35218919912831	268.082573106329	0	1707.9816903328112	70.2257573312435	1.5236482911861178	0.7300814728600148	3	Max_it	1	1	1	0.062	1	1	1	1	1	1	1	1.4679158986617846	Max_it	1.3671168825384457
