# Supplementary material for: The origin of septin ring size control in budding yeast
Source: EMBO J. 2025 Oct 2;44(22):6466–98. doi: 10.1038/s44318-025-00571-5 (PMC12623784; doi:10.1038/s44318-025-00571-5)
Supplement: Supplementary file 4 — Source data Fig. 2 [file 44318_2025_571_MOESM4_ESM.zip]

Archive with 48 entries (41 files):
- Figure_2/
- __MACOSX/._Figure_2
- Figure_2/.DS_Store
- __MACOSX/Figure_2/._.DS_Store
- Figure_2/2g/
- __MACOSX/Figure_2/._2g
- Figure_2/2f/
- __MACOSX/Figure_2/._2f
- Figure_2/2c/
- __MACOSX/Figure_2/._2c
- Figure_2/2d/
- __MACOSX/Figure_2/._2d
- Figure_2/2e/
- __MACOSX/Figure_2/._2e
- Figure_2/2b/
- __MACOSX/Figure_2/._2b
- Figure_2/2g/microscope_quant_cdc24_Bem1_Bem2_Cdc42_Gic2_hemi_cdc42_cluster.csv
- __MACOSX/Figure_2/2g/._microscope_quant_cdc24_Bem1_Bem2_Cdc42_Gic2_hemi_cdc42_cluster.csv
- Figure_2/2g/README.md
- __MACOSX/Figure_2/2g/._README.md
- Figure_2/2f/README.md
- __MACOSX/Figure_2/2f/._README.md
- Figure_2/2f/microscope_quant_cdc24_38A_conc_cdc42_cluster.csv
- __MACOSX/Figure_2/2f/._microscope_quant_cdc24_38A_conc_cdc42_cluster.csv
- Figure_2/2c/Table_S3_Yeast_filtered.csv
- __MACOSX/Figure_2/2c/._Table_S3_Yeast_filtered.csv
- Figure_2/2c/README.md
- __MACOSX/Figure_2/2c/._README.md
- Figure_2/2c/Table_S3_Yeast.xlsx
- __MACOSX/Figure_2/2c/._Table_S3_Yeast.xlsx
- Figure_2/2d/positive_feedback_model_vol_conc_cluster.csv
- __MACOSX/Figure_2/2d/._positive_feedback_model_vol_conc_cluster.csv
- Figure_2/2d/README.md
- __MACOSX/Figure_2/2d/._README.md
- Figure_2/2e/negative_feedback_model_vol_conc_cluster.csv
- __MACOSX/Figure_2/2e/._negative_feedback_model_vol_conc_cluster.csv
- Figure_2/2e/negative_feedback_model_vol_conc_cluster_strong_phos.csv
- __MACOSX/Figure_2/2e/._negative_feedback_model_vol_conc_cluster_strong_phos.csv
- Figure_2/2e/README.md
- __MACOSX/Figure_2/2e/._README.md
- Figure_2/2b/negative_positive_feedback_models_vol_cluster_slope-0P44.csv
- __MACOSX/Figure_2/2b/._negative_positive_feedback_models_vol_cluster_slope-0P44.csv
- Figure_2/2b/negative_positive_feedback_models_vol_cluster_slope-0P2.csv
- __MACOSX/Figure_2/2b/._negative_positive_feedback_models_vol_cluster_slope-0P2.csv
- Figure_2/2b/README.md
- __MACOSX/Figure_2/2b/._README.md
- Figure_2/2b/positive_feedback_model_vol_cluster_slope-1.csv
- __MACOSX/Figure_2/2b/._positive_feedback_model_vol_cluster_slope-1.csv
