# Supplementary material for: The origin of septin ring size control in budding yeast
Source: EMBO J. 2025 Oct 2;44(22):6466–98. doi: 10.1038/s44318-025-00571-5 (PMC12623784; doi:10.1038/s44318-025-00571-5)
Supplement: Supplementary file 4 — Source data Fig. 2 [file 44318_2025_571_MOESM4_ESM.zip › Figure_2/2g/microscope_quant_cdc24_Bem1_Bem2_Cdc42_Gic2_hemi_cdc42_cluster.csv]

...1	experiment_foldername	position	strain	generation_num	Cell_ID	time_point_of_max_cdc42_cluster_size_before_bud_emerg	max_cdc42_cluster_size	G1_duration	frame_i_of_max_cdc42_cluster_size	frame_i	cell_vol_fl	cell_cycle_stage	relative_ID	relationship	emerg_frame_i	division_frame_i	cdc42_cluster_cell_median	cdc42_cluster_cell_std	cdc42_cluster_threshold_val	cdc42_cluster_size	cdc42_cluster_max	cdc42_cluster_total_intensity	cdc42_cluster_median	cdc42_cluster_mean	cdc42_cluster_std	cdc42_cluster_q05	cdc42_cluster_q25	cdc42_cluster_q75	cdc42_cluster_mean_brightest_10pixels	cdc42_cluster_incell_background_median	cdc42_cluster_corrected_mean	cdc42_cluster_corrected_sum	strain_type	area	type_col
0	20250129	1	KSY321-19	1	11	3	232	17	47	47	84.70944946059896	G1	2	mother	-1	33	0.0092717941962051	5.664891367755e-4	0.0104047724697561	232	991	172425	742.5	743.2112068965517	88.36178206429453	607.1	681.75	892.45	936	605	138.21120689655174	32065.000000000004	WT	1.7366928418652803	WT
1	20250129	1	KSY321-19	1	266	8	264	28	82	82	85.84085390243371	G1	3	mother	26	62	0.0090426820860328	4.798646829531e-4	0.0100024114519391	264	1004	183619	688	695.5265151515151	83.45348492083234	576.3	639	844.7	907.7	588	107.52651515151511	28386.999999999996	WT	1.9762366821225603	WT
3	20250129	1	KSY321-19	1	735	14	280	40	114	114	84.7995475042691	G1	11	mother	51	88	0.0098825259533959	7.559586003489e-4	0.0113944431540939	280	1120	219699	774.5	784.6392857142857	92.8415041089064	635.8	726.75	947.15	1021	645	139.63928571428573	39099.00000000001	WT	2.0960086022512003	WT
4	20250129	1	KSY321-19	1	1157	4	298	26	129	129	92.51733300959428	G1	3	mother	70	107	0.0097724511318187	9.609691109005e-4	0.0116943893536198	298	1209	246645	816.5	827.6677852348994	110.91556300434726	672.25	752.25	1040.6	1124.7	635	192.66778523489936	57415.000000000015	WT	2.2307520123959206	WT
5	20250129	1	KSY321-19	1	1318	2	312	13	121	121	96.43689028677892	G1	2	mother	78	110	0.0096677403300628	0.0013826017798687	0.0124329438898003	312	1507	296937	937.5	951.7211538461538	155.68346770488304	729.1	835.5	1221.15	1375.1	631	320.7211538461538	100065	WT	2.3355524425084804	WT
6	20250129	1	KSY321-19	1	1610	2	291	12	146	146	91.66563471292616	G1	266	mother	91	136	0.0096265723774896	0.0011707768400492	0.011968126057588	291	1226	246360	837	846.5979381443299	101.7974871037025	692	779	1031	1122.6	620.5	226.09793814432987	65794.5	WT	2.1783517973396402	WT
8	20250129	1	KSY321-19	1	1864	2	286	8	146	146	101.65297666690476	G1	2	mother	114	140	0.0094543535778836	0.0010889372744477	0.011632228126779	286	1285	253582	868	886.6503496503497	143.6680205273789	679.25	783	1138	1236.5	614	272.65034965034965	77978	WT	2.14092307229944	WT
12	20250129	1	KSY321-19	1	2326	3	350	9	179	179	84.84690249499657	G1	3	mother	144	173	0.009749405532138	9.97765078625e-4	0.0117449356893881	350	1295	302502	855.5	864.2914285714286	119.86604754934584	691.35	776.75	1083.75	1174.4	641	223.29142857142855	78152	WT	2.620010752814	WT
14	20250129	1	KSY321-19	1	2476	2	398	8	191	191	114.06185545371518	G1	516	mother	152	185	0.0093284401675647	0.001144956935606	0.0116183540387768	398	1326	344713	859	866.1130653266332	135.7211513907279	669.85	762.25	1093.15	1218.6	611	255.1130653266332	101535	WT	2.9793265131999203	WT
15	20250129	1	KSY321-19	2	3	8	298	25	17	17	100.58612918440384	G1	-1	mother	-1	-1	0.0087241285768556	4.135340765528e-4	0.0095511967299612	298	959	196288	653	658.6845637583892	77.72512979719559	542.1	605	782	860.7	567	91.68456375838925	27321.999999999996	WT	2.2307520123959206	WT
16	20250129	1	KSY321-19	2	11	6	337	12	94	94	108.5615984506112	G1	735	mother	-1	88	0.0094432874657362	6.740626033168e-4	0.0107914126723698	337	1228	257986	755	765.5370919881306	107.1139024126177	607.6	688	946.6	1043.7	618	147.53709198813056	49720	WT	2.5226960677094805	WT
17	20250129	1	KSY321-19	2	266	1	420	5	140	140	112.94922419192616	G1	1610	mother	26	136	0.0105457044107053	9.104697032184e-4	0.0123666438171421	420	1295	357278	847.5	850.6619047619048	104.7764512628149	683.9	780.75	1033.05	1117.9	688	162.6619047619048	68318.00000000001	WT	3.1440129033768005	WT
20	20250129	1	KSY321-19	2	1157	11	315	14	171	171	100.08164319170164	G1	2213	mother	70	168	0.009768642411762	7.662079411375e-4	0.0113010582940372	315	1230	254791	799	808.8603174603174	108.77169703599228	649	736	1001.1	1079.1	641	167.86031746031745	52875.99999999999	WT	2.3580096775326003	WT
21	20250129	1	KSY321-19	2	1318	9	363	13	169	169	109.120502258278	G1	2025	mother	78	165	0.0096047907897139	6.512489736206e-4	0.0109072887369552	363	1104	272960	745	751.9559228650138	90.92583625724566	613.4	690	911.9	993.6	626	125.9559228650138	45722.00000000001	WT	2.7173254379185203	WT
22	20250129	1	KSY321-19	2	1610	7	409	9	185	185	126.7544573987573	G1	2465	mother	91	183	0.0093791208520761	6.208087150928e-4	0.0106207382822617	409	1008	303479	743	742.0024449877751	88.80982948465186	597	681	883	951.4	613	129.0024449877751	52762.00000000002	WT	3.0616697082883606	WT
23	20250129	1	KSY321-19	2	1864	3	401	3	183	183	127.61415921259552	G1	2470	mother	114	183	0.0092896596904238	5.239749902323e-4	0.0103376096708884	401	1083	283491	703	706.9600997506234	84.77000365807206	574	652	857	937	604	102.9600997506234	41286.99999999998	WT	3.0017837482240406	WT
25	20250129	1	KSY321-19	3	3	4	237	7	65	65	125.18032726888866	G1	266	mother	-1	62	0.0090344736777121	5.668280384193e-4	0.0101681297545507	237	1082	171525	705	723.7341772151899	92.41696588274696	598	659	889.4	972.2	585	138.7341772151899	32880.00000000001	WT	1.7741215669054804	WT
26	20250129	1	KSY321-19	3	11	3	322	9	139	139	129.70910779841304	G1	1785	mother	-1	133	0.0104285440699672	6.844320297809e-4	0.011797408129529	322	1283	267467	820.5	830.6428571428571	108.93598793609544	663.05	758.75	1006.8	1132.9	681	149.6428571428571	48184.99999999999	WT	2.4104098925888806	WT
35	20250129	2	KSY321-19	1	5	4	318	26	31	31	96.470409464152	G1	7	mother	-1	9	0.0086297154868629	5.996633468495e-4	0.0098290421805621	318	1031	223296	689.5	702.188679245283	96.22589838312376	565.85	631.75	867.5999999999999	942.3	560	142.18867924528297	45215.99999999999	WT	2.38046691255672	WT
38	20250129	2	KSY321-19	1	24	1	415	28	87	87	123.34207090275372	G1	7	mother	20	60	0.0085020635400694	0.0010791495359431	0.0106603626119557	415	1344	330001	782	795.1831325301205	129.93497986530377	614.5	698	1037.4999999999998	1163.4	557	238.18313253012047	98846	WT	3.1065841783366004	WT
44	20250129	2	KSY321-19	1	65	3	379	9	112	112	100.173678554331	G1	7	mother	68	106	0.008829843857688	9.229454759879e-4	0.0106757348096639	379	1143	296477	772	782.2612137203166	112.37389460882768	617.9	695.5	995.4999999999998	1068.8	577	205.26121372031665	77794	WT	2.8370973580471603	WT
47	20250129	2	KSY321-19	1	76	0	225	17	155	155	92.96837747405144	G1	24	mother	89	138	0.0088727934098921	5.564491427336e-4	0.0099856916953593	225	1024	163425	717	726.3333333333334	102.3270139199702	577	659	919.9999999999998	968.1	574	152.33333333333337	34275.00000000001	WT	1.6842926268090004	WT
49	20250129	2	KSY321-19	1	87	5	346	15	152	152	90.60784839154157	G1	5	mother	99	142	0.0095287869442476	0.0012058614757851	0.011940509895818	346	1283	304510	868.5	880.0867052023121	130.24662465358932	691	788	1109.5	1185.7	625	255.08670520231212	88260	WT	2.5900677727818406	WT
51	20250129	2	KSY321-19	1	98	1	266	15	155	155	98.56070034874476	G1	33	mother	103	141	0.0088428547768837	7.89484945659e-4	0.0104218246682018	266	1068	197713	733.5	743.281954887218	98.58201145566356	595.5	670.5	924	980.8	575	168.28195488721803	44763	WT	1.9912081721386403	WT
54	20250129	2	KSY321-19	1	112	2	272	7	148	148	86.62976475944728	G1	7	mother	107	143	0.0087507334281377	7.200186409927e-4	0.0101907707101233	272	1094	198642	722.5	730.3014705882352	95.55009618095792	583	666.75	898.6999999999999	983.9	568	162.30147058823525	44145.99999999999	WT	2.0361226421868803	WT
56	20250129	2	KSY321-19	1	132	1	269	11	174	174	101.1470770923898	G1	65	mother	116	164	0.0099570096837363	9.632369092279e-4	0.0118834835021923	269	1292	229712	847	853.9479553903345	110.2244966898954	693.4	765	1032.8	1121.5	650	203.94795539033453	54861.99999999999	WT	2.0136654071627604	WT
67	20250129	2	KSY321-19	2	3	2	173	10	8	8	84.39992589187108	G1	4	mother	-1	-1	0.0077998500518552	1.376285149685e-4	0.0080751070817922	173	703	94707	541	547.4393063583815	50.81592149096097	458	513	624.2	646.6	508	39.43930635838149	6822.999999999997	WT	1.2950338863909203	WT
70	20250129	2	KSY321-19	2	13	7	125	9	86	86	90.87101868039488	G1	52	mother	3	84	0.0080260288136161	1.534535202632e-4	0.0083329358541426	125	679	70175	558	561.4	46.210301881723296	488.6	533	641.6	654.5	523	38.39999999999998	4799.999999999997	WT	0.9357181260050002	WT
71	20250129	2	KSY321-19	2	23	3	162	12	108	108	95.97048964579464	G1	61	mother	11	99	0.0077888681404797	1.327158184885e-4	0.0080542997774567	162	682	88178	537	544.3086419753087	46.713506116660994	478	508.5	620.8	645.2	508	36.30864197530866	5882.000000000003	WT	1.2126906913024802	WT
74	20250129	2	KSY321-19	2	38	3	175	7	123	123	89.29438681580726	G1	75	mother	42	119	0.0081210136645657	1.895153322765e-4	0.0085000443291189	175	764	101198	572	578.2742857142857	56.94051202969711	500.1	540	670	705.8	528.5	49.774285714285725	8710.500000000002	WT	1.310005376407	WT
79	20250129	2	KSY321-19	2	69	5	194	12	165	165	83.32412402961378	G1	140	mother	70	158	0.0078302141056639	0.00013053222533769999	0.0080912785563394991	194	698	105737	541.5	545.0360824742268	52.11420584286374	470.65	507	640.7	669.3	509	36.03608247422676	6990.999999999991	WT	1.4522345315597602	WT
82	20250129	2	KSY321-19	3	3	8	104	8	45	45	97.70723253239736	G1	23	mother	-1	45	0.0077024947698911	9.87482562629492e-5	0.007899991282417	104	710	55668	528	535.2692307692307	46.461156391704655	466.9	504.5	604	624.5	501	34.26923076923072	3563.9999999999945	WT	0.7785174808361601	WT
86	20250129	2	KSY321-19	3	13	2	211	8	133	133	86.96190563717933	G1	80	mother	3	127	0.0081996011672957	2.466278628809e-4	0.0086928568930576	211	746	123337	580	584.5355450236967	60.900294686884685	490.5	539	688	715.7	532	52.53554502369673	11085.00000000001	WT	1.5794921966964401	WT
87	20250129	2	KSY321-19	3	23	6	121	13	147	147	103.711650099297	G1	125	mother	11	140	0.007790708636631	1.075577796064e-4	0.0080058241958438	121	670	65413	534	540.603305785124	51.54416854878769	456	507	631	642.6	508	32.60330578512401	3945.000000000005	WT	0.9057751459728401	WT
89	20250129	2	KSY321-19	3	38	1	282	3	160	160	94.72558170315256	G1	146	mother	42	158	0.0087922577632796	7.466268937603e-4	0.0102855115508003	282	980	198498	692	703.8936170212766	84.10511003337234	579.1	645	846.8	904	575	128.89361702127655	36347.99999999999	WT	2.1109800922672806	WT
92	20250129	2	KSY321-19	4	3	9	204	11	88	88	95.7411537935676	G1	56	mother	-1	86	0.007795027109711	1.082287896838e-4	0.0080114846890787	204	698	110916	542	543.7058823529412	50.12935976547041	471	505.75	626.85	656.1	508	35.70588235294122	7284.000000000008	WT	1.5270919816401602	WT
95	20250129	2	KSY321-19	4	13	6	294	9	172	172	89.23739607855036	G1	163	mother	3	169	0.0087087857038969	6.325092346931e-4	0.0099738041732832	294	878	198728	672	675.9455782312925	72.00002667355186	556.3	624.25	801.0999999999998	843	567	108.94557823129252	32030.000000000004	WT	2.20080903236376	WT
97	20250129	2	KSY321-19	5	3	10	176	10	125	125	94.8272172185247	G1	88	mother	-1	125	0.0078434108142443	1.29763037069e-4	0.0081029368883824	176	767	96850	548	550.2840909090909	56.30435734462952	470.5	510	643	681.3	511	39.28409090909088	6913.9999999999945	WT	1.3174911214150402	WT
100	20250129	2	KSY321-19	6	3	10	149	15	168	168	86.54766514812056	G1	162	mother	-1	163	0.0078959401770213	1.140192959622e-4	0.0081239787689457	149	698	81692	541	548.2684563758389	52.4296436044506	471.8	514	638	660.7	513	35.26845637583892	5255	WT	1.1153760061979603	WT
104	20250129	3	KSY321-19	1	2	6	223	18	13	13	88.77760571223006	G1	1	mother	-1	1	0.0087249400908773	5.805037382776e-4	0.0098859475674325	223	1023	151902	672	681.1748878923767	86.8780955991934	548.3000000000001	624	831.9	897.2	569	112.17488789237666	25015	WT	1.6693211367929202	WT
106	20250129	3	KSY321-19	1	10	5	208	31	80	80	90.44513393827415	G1	2	mother	20	54	0.0087247498389437	4.052893600672e-4	0.0095353285590782	208	912	135720	649.5	652.5	74.69251069448767	529.35	602.75	780.3	816.8	565	87.5	18200	WT	1.5570349616723203	WT
109	20250129	3	KSY321-19	1	15	1	246	29	142	142	131.92024467351683	G1	7	mother	63	114	0.0088620849870606	5.567545002024e-4	0.0099755939874656	246	998	173250	693	704.2682926829268	89.33403772056344	583	641.5	873	941.3	575	129.2682926829268	31800	WT	1.8414932719778403	WT
111	20250129	3	KSY321-19	1	19	3	239	16	142	142	100.38477004848544	G1	10	mother	86	129	0.0087363385479406	4.169214570937e-4	0.0095701814621282	239	851	156894	651	656.4602510460251	71.42539696882719	545.8	600.5	786.2	826	569	87.46025104602506	20902.99999999999	WT	1.7890930569215602	WT
114	20250129	3	KSY321-19	1	26	16	206	25	157	157	93.20736432728792	G1	1	mother	120	148	0.009213876723748	4.767295693245e-4	0.0101673358623972	206	1011	147093	702.5	714.0436893203884	86.5321256577864	581.5	651	862.75	915.3	598	116.04368932038837	23905	WT	1.5420634716562402	WT
118	20250129	3	KSY321-19	2	2	4	310	7	57	57	123.00618759259656	G1	10	mother	-1	54	0.0085813086494222	4.117417451004e-4	0.0094047921396231	310	917	201016	638.5	648.4387096774194	76.72885514093309	528.35	594.25	776	836.8	560	88.43870967741941	27416.00000000002	WT	2.3205809524924	WT
119	20250129	3	KSY321-19	2	7	5	345	12	121	121	98.35065632888325	G1	15	mother	7	114	0.0088784460375511	0.00073728265359300005	0.0103530113447372	345	986	256639	736	743.8811594202898	96.18020718280977	585.6	673	915	961.4	582	161.8811594202898	55848.99999999999	WT	2.5825820277738005	WT
121	20250129	3	KSY321-19	2	13	8	283	13	133	133	107.91094403060828	G1	20	mother	49	128	0.0087194248806861	5.442847390199e-4	0.009807994358726	283	953	191087	670	675.2190812720848	81.37715745862839	540.1	619.5	809.5999999999999	881.3	568	107.21908127208484	30343.00000000001	WT	2.1184658372753202	WT
124	20250129	3	KSY321-19	2	18	7	283	13	169	169	102.7989643916136	G1	33	mother	84	163	0.0090089467189275	6.339597713634e-4	0.0102768662616543	283	947	203030	708	717.4204946996466	85.9498366546248	587.2	658	868.8	919.6	589	128.4204946996466	36342.99999999999	WT	2.1184658372753202	WT
125	20250129	3	KSY321-19	2	23	2	354	5	189	189	90.62994704822592	G1	50	mother	105	186	0.0091310171302964	9.584935477576e-4	0.0110480042258118	354	1169	283659	792	801.2966101694915	112.26408856677809	633.6	723.25	1006.7499999999998	1090.4	599	202.2966101694915	71612.99999999999	WT	2.6499537328461606	WT
128	20250129	3	KSY321-19	3	7	7	418	10	167	167	127.3042695363478	G1	30	mother	7	164	0.0092559617724884	6.544739272959e-4	0.0105649096270804	418	1045	310694	739	743.2870813397129	91.50443226955863	598.5	681.5	891.15	964	604	139.28708133971293	58222	WT	3.1290414133607207	WT
137	20250129	4	KSY321-19	1	4	4	242	16	45	45	105.08232614466144	G1	1	mother	-1	33	0.0093656780151813	6.777443104478e-4	0.0107211666360769	242	1129	185974	743	768.4876033057851	111.76499959995604	613.2	688.25	972.85	1024.5	607	161.48760330578511	39080	WT	1.8115502919456803	WT
138	20250129	4	KSY321-19	1	12	1	261	9	94	94	107.88297748395294	G1	1	mother	42	85	0.0095332606727915	9.157815855356e-4	0.0113648238438628	261	1138	218628	826	837.6551724137931	118.79479337503076	653	751	1039	1096.6	618	219.65517241379317	57330.00000000001	WT	1.9537794470984404	WT
140	20250129	4	KSY321-19	1	20	3	356	10	135	135	87.9741115723424	G1	1	mother	93	128	0.0093865024115348	0.0012535371130735	0.011893576637682	356	1412	310327	860.5	871.7050561797753	135.5196825426385	669.75	781	1106.75	1228.2	615	256.7050561797753	91387	WT	2.6649252228622404	WT
144	20250129	4	KSY321-19	1	85	3	323	9	177	177	87.3284199431641	G1	1	mother	132	171	0.0088520793831277	4.823612143885e-4	0.0098168018119049	323	969	221734	678	686.4829721362229	86.2849454732111	553.3	624.5	836.8999999999997	905.5	577	109.48297213622288	35362.99999999999	WT	2.4178956375969203	WT
145	20250129	4	KSY321-19	1	116	7	315	16	183	183	120.91831708549611	G1	2	mother	141	174	0.0102959631769618	0.0010284320608095	0.0123528272985809	315	1144	275524	873	874.6793650793651	99.86286813096702	718	801.5	1058.6	1106.9	668	206.67936507936508	65104	WT	2.3580096775326003	WT
146	20250129	4	KSY321-19	2	2	5	323	14	9	9	98.25031235948391	G1	-1	mother	-1	-1	0.0087617287588004	4.594229241542e-4	0.0096805746071088	323	886	214894	662	665.3065015479876	74.83241661823384	546.3	608	801	846	569	96.30650154798764	31107.000000000007	WT	2.4178956375969203	WT
150	20250129	4	KSY321-19	2	28	10	444	14	184	184	108.16331414762598	G1	126	mother	93	180	0.009406405607114	0.0010569418912583	0.0115202893896306	444	1136	362340	807	816.081081081081	104.2425822223376	656.15	740.75	999.55	1082.8	621	195.08108108108104	86615.99999999999	WT	3.3236707835697605	WT
160	20250129	5	KSY321-19	1	3	6	324	23	26	26	106.19299466335792	G1	1	mother	-1	9	0.0090394250420336	6.078784626374e-4	0.0102551819673085	324	978	231901	710.5	715.7438271604939	85.93307289659556	592.15	653	878.55	930.8	590	125.74382716049388	40741.000000000015	WT	2.4253813826049604	WT
161	20250129	5	KSY321-19	1	8	2	324	16	30	30	95.5328284451187	G1	6	mother	-1	16	0.0082196133318651	7.176490038047e-4	0.0096549113394745	324	979	223487	682.5	689.7746913580247	88.9969924666818	559.45	627.75	850.55	923.1	536	153.7746913580247	49823.00000000001	WT	2.4253813826049604	WT
162	20250129	5	KSY321-19	1	20	8	266	22	59	59	83.35307194781538	G1	2	mother	-1	45	0.0093754674693577	4.916059932915e-4	0.0103586794559407	266	955	188637	700	709.1616541353384	80.05768711645852	595.25	657	870.75	920.4	610	99.16165413533838	26377.00000000001	WT	1.9912081721386403	WT
163	20250129	5	KSY321-19	1	29	2	209	29	65	65	85.72486900621405	G1	7	mother	3	38	0.008230466785688	4.213636522075e-4	0.0090731940901031	209	901	133613	634	639.2966507177033	83.05096168971275	517.4	579	782	835.6	534	105.2966507177033	22006.99999999999	WT	1.5645207066803604	WT
165	20250129	5	KSY321-19	1	46	1	228	13	64	64	92.90897652895552	G1	6	mother	24	52	0.0090738039985482	4.879010373747e-4	0.0100496060732978	228	928	160119	696	702.2763157894736	85.57328838295399	577.35	640.25	845.3	887.8	589	113.27631578947364	25826.99999999999	WT	1.7067498618331203	WT
166	20250129	5	KSY321-19	1	63	0	203	25	94	94	87.69523933874875	G1	8	mother	33	69	0.0081941878711019	2.64490136888e-4	0.008723168144878	203	832	119698	586	589.6453201970444	60.54109311807936	492.2	546.5	689	733.7	532	57.645320197044384	11702.000000000013	WT	1.5196062366321201	WT
167	20250129	5	KSY321-19	1	64	5	312	21	83	83	87.05015788877022	G1	3	mother	33	67	0.0096592881723591	8.094466700928e-4	0.0112781815125449	312	1099	245859	780.5	788.0096153846154	94.97076087072742	653	717.25	953.35	1035.7	630	158.00961538461536	49298.99999999999	WT	2.3355524425084804	WT
171	20250129	5	KSY321-19	1	95	1	274	30	136	136	89.50467490734869	G1	32	mother	65	107	0.0102058009048361	0.0011837669283576	0.0125733347615513	274	1259	243271	875	887.8503649635037	121.17808070931125	719.65	798.75	1107.5999999999997	1168	667	220.8503649635037	60513.000000000015	WT	2.0510941322029606	WT
172	20250129	5	KSY321-19	1	96	7	315	26	111	111	95.45677977752284	G1	1	mother	62	92	0.0101905362592351	8.488841594263e-4	0.0118883045780877	315	1203	260946	830	828.4	100.34919349412148	675.4	756	986.3	1067.7	667	161.39999999999998	50840.99999999999	WT	2.3580096775326003	WT
174	20250129	5	KSY321-19	1	101	5	234	23	116	116	86.88215521577165	G1	29	mother	68	98	0.0081258380682396	3.385033981705e-4	0.0088028448645807	234	803	142342	597.5	608.2991452991453	66.70393380899115	515.85	562	729.35	769.5	528	80.29914529914527	18789.999999999996	WT	1.7516643318813603	WT
176	20250129	5	KSY321-19	1	130	2	250	17	133	133	83.46965685358147	G1	2	mother	91	118	0.0097050719744849	7.666037427205e-4	0.0112382794599259	250	1217	202583	796.5	810.332	110.77655788116908	646.45	736.25	1001.4	1097.2	631	179.332	44833	WT	1.8714362520100003	WT
179	20250129	5	KSY321-19	2	3	6	347	9	70	70	127.25820100676646	G1	64	mother	-1	67	0.0094923952461675	5.728308864348e-4	0.0106380570190372	347	979	254002	729	731.9942363112392	82.13333484648408	606	679	888.4	941	618	113.9942363112392	39556.00000000001	WT	2.5975535177898803	WT
180	20250129	5	KSY321-19	2	7	0	259	2	2	2	112.14550631966526	G1	-1	mother	-1	-1	0.0085532754732846	5.27384244066e-4	0.0096080439614167	259	996	176188	672	680.2625482625483	91.88367975374828	546.9	612	854.9	919.1	556	124.26254826254832	32184.00000000001	WT	1.9388079570823602	WT
181	20250129	5	KSY321-19	2	8	0	272	12	81	81	115.02994543273614	G1	63	mother	-1	69	0.0083589235854643	3.999446403085e-4	0.0091588128660814	272	887	169614	618	623.5808823529412	69.46264920455864	514.55	578	736.9	789.3	543	80.58088235294122	21918.00000000001	WT	2.0361226421868803	WT
183	20250129	5	KSY321-19	2	29	4	318	9	103	103	104.88497385215476	G1	101	mother	3	98	0.008455762068804	4.010558239956e-4	0.0092578737167952	318	864	201466	628	633.5408805031446	72.06406497596382	522.85	588.25	758.3	818.9	552	81.54088050314465	25930	WT	2.38046691255672	WT
184	20250129	5	KSY321-19	2	32	6	336	11	112	112	108.73694361331349	G1	95	mother	15	107	0.0107091487072315	7.713695503075e-4	0.0122518878078466	336	1270	285620	844.5	850.0595238095239	102.47056501752752	686	776.75	1016.25	1108.5	697	153.05952380952385	51428.000000000015	WT	2.5152103227014404	WT
185	20250129	5	KSY321-19	2	46	7	444	10	102	102	106.37874338141596	G1	98	mother	24	99	0.0089379128282443	8.247610909703e-4	0.0105874350101849	444	1063	327232	732	737.009009009009	94.59672541572618	598	670	899.8499999999999	1004.8	586	151.009009009009	67047.99999999999	WT	3.3236707835697605	WT
186	20250129	5	KSY321-19	2	63	3	346	6	127	127	98.81223655418948	G1	138	mother	33	124	0.00808016224504	3.823753025008e-4	0.0088449128500416	346	794	211254	602.5	610.5606936416185	65.61177695977635	515	566	739	777	525	85.56069364161851	29604.000000000007	WT	2.5900677727818406	WT
187	20250129	5	KSY321-19	2	64	2	333	6	125	125	116.47992443476176	G1	137	mother	33	121	0.0094379342006332	5.441295585485e-4	0.0105261933177303	333	992	239121	715	718.081081081081	85.94748048566791	586.8	652	867.1999999999998	932.6	610	108.08108108108104	35990.999999999985	WT	2.4927530876773205	WT
188	20250129	5	KSY321-19	2	91	0	223	0	138	138	86.32003779765282	G1	153	mother	64	138	0.0086785435146529	3.402500455104e-4	0.0093590436056739	223	833	140734	628	631.0941704035874	71.01730422684383	522.7	583	769.9999999999998	792.1	566	65.09417040358744	14516	WT	1.6693211367929202	WT
190	20250129	5	KSY321-19	3	2	8	264	9	46	46	130.12801615834994	G1	20	mother	-1	45	0.0095921329485642	4.545365681721e-4	0.0105012060849084	264	994	190421	721.5	721.2916666666666	85.89622309902087	596.45	664.75	875.8999999999999	939.6	623	98.29166666666664	25948.99999999999	WT	1.9762366821225603	WT
193	20250129	5	KSY321-19	3	7	6	305	8	40	40	128.41280242784515	G1	29	mother	-1	38	0.0083586270092285	4.911287564592e-4	0.009340884522147	305	926	199270	646	653.344262295082	78.11783559194754	546.8	602	799.2	862.1	545	108.344262295082	33045.00000000001	WT	2.2831522274522005	WT
194	20250129	5	KSY321-19	3	8	8	283	10	112	112	110.41818053204535	G1	122	mother	-1	110	0.0085009717797022	2.311915590366e-4	0.0089633548977756	283	751	170324	600	601.851590106007	58.45162799694089	510	561.5	701	735.1	554	47.85159010600705	13541.999999999996	WT	2.1184658372753202	WT
202	20250129	5	KSY321-19	5	7	14	402	14	120	120	130.87864844023235	G1	131	mother	-1	120	0.0091063886372833	5.560594039192e-4	0.0102185074451217	402	954	278961	694.5	693.9328358208955	81.96211942910794	567.05	633	830.95	888.1	593	100.93283582089556	40575.00000000001	WT	3.0092694932320807	WT
204	20250129	6	KSY322-1	1	3	10	341	34	32	32	95.62242309094904	G1	2	mother	-1	8	0.0091983829751109	6.823096921646e-4	0.0105630023594402	341	990	249091	729	730.4721407624634	88.53332433111284	594	666	899	959.1	597	133.47214076246337	45514.00000000001	CDC24/cdc24Δ	2.5526390477416405	other
205	20250129	6	KSY322-1	1	5	11	250	23	59	59	87.3370844878006	G1	1	mother	7	47	0.0093808205375478	5.962725453242e-4	0.0105733656281963	250	983	179697	709	718.788	84.67613037922789	592	659.5	877.3499999999997	926.1	607	111.788	27947.000000000004	CDC24/cdc24Δ	1.8714362520100003	other
207	20250129	6	KSY322-1	1	17	4	263	30	108	108	88.29576753749201	G1	1	mother	54	82	0.0092267056841625	7.061828236194e-4	0.0106390713314015	263	1006	193555	735	735.9505703422053	79.26397053131731	611.1	674	868.1999999999998	913	600	135.9505703422053	35755	CDC24/cdc24Δ	1.9687509371145202	other
210	20250129	6	KSY322-1	1	32	3	442	25	149	149	83.63910870217946	G1	3	mother	96	127	0.0101690612995655	8.113783834353e-4	0.0117918180664361	442	1120	357595	802.5	809.0384615384615	98.17398843315348	661	741.5	985	1070.2	664	145.03846153846155	64107.00000000001	CDC24/cdc24Δ	3.3086992935536808	other
212	20250129	6	KSY322-1	1	36	5	297	35	170	170	90.71061273843324	G1	1	mother	106	140	0.0096321466298657	0.001273628916915	0.0121794044636957	297	1378	273659	905	921.4107744107744	144.07435750324441	701	821	1167.4	1262.7	628	293.4107744107744	87142.99999999999	CDC24/cdc24Δ	2.2232662673878805	other
213	20250129	6	KSY322-1	1	40	5	330	48	191	191	83.57615854807163	G1	17	mother	113	148	0.0096596279764983	8.12027487968e-4	0.0112836829524344	330	1086	257577	775	780.5363636363636	93.5546196588075	646.35	717.25	940.55	1009.3	627	153.5363636363636	50666.99999999999	CDC24/cdc24Δ	2.4702958526532006	other
214	20250129	6	KSY322-1	1	44	10	333	20	152	152	99.4955660703392	G1	2	mother	115	142	0.0104876442902644	6.478564866232e-4	0.0117833572635109	333	1202	270354	805	811.8738738738739	96.5997392218314	657.2	746	982.4	1052.2	688	123.87387387387388	41250.00000000001	CDC24/cdc24Δ	2.4927530876773205	other
215	20250129	6	KSY322-1	1	45	8	334	21	163	163	105.43587414265149	G1	22	mother	118	150	0.0096954298984414	0.0011713810296457	0.0120381919577328	334	1336	289910	849.5	867.9940119760479	122.70562588091144	697.3	786.5	1091.9499999999994	1201.7	630	237.9940119760479	79490	CDC24/cdc24Δ	2.50023883268536	other
217	20250129	6	KSY322-1	1	54	6	334	15	192	192	98.44899687657671	G1	1	mother	151	183	0.0104118731955885	9.70221167846e-4	0.0123523155312806	334	1141	284554	852	851.9580838323353	97.62437810874248	689.95	779.5	1019.35	1069	675	176.95808383233532	59104	CDC24/cdc24Δ	2.50023883268536	other
218	20250129	6	KSY322-1	1	55	3	270	3	184	184	86.12933645842345	G1	2	mother	151	184	0.0105093953197463	9.019117646566e-4	0.0123132188490596	270	1397	245750	905	910.1851851851852	124.53892357100636	723.45	818.75	1115.55	1238.3	686	224.1851851851852	60530.00000000001	CDC24/cdc24Δ	2.0211511521708	other
219	20250129	6	KSY322-1	2	1	2	166	6	4	4	101.1480838880694	G1	-1	mother	-1	-1	0.0092188998381888	4.912650748097e-4	0.0102014299878083	166	909	115156	681.5	693.710843373494	75.5541025526856	584	643	826.75	857.5	595	98.71084337349396	16385.999999999996	CDC24/cdc24Δ	1.2426336713346402	other
221	20250129	6	KSY322-1	2	13	11	360	16	141	141	108.36093085111922	G1	35	mother	43	136	0.0089298986253606	8.059233234733e-4	0.0105417452723073	360	1134	269182	740	747.7277777777778	94.8250043533734	602.95	687	913.35	1006.7	581	166.72777777777776	60021.99999999999	CDC24/cdc24Δ	2.6948682028944004	other
223	20250129	6	KSY322-1	2	32	1	320	7	180	180	105.50440743643702	G1	53	mother	96	174	0.00963434490321	6.476435081154e-4	0.010929631919441	320	1058	247310	772	772.84375	102.52216509583428	607.95	697	950.4	1014.6	626	146.84375	46990	CDC24/cdc24Δ	2.3954384025728004	other
224	20250129	6	KSY322-1	3	1	6	245	6	47	47	131.7300111383406	G1	5	mother	-1	47	0.0093012191163935	4.450908989912e-4	0.0101914009143761	245	999	170741	693	696.9020408163266	88.82690456965675	561.2	638	848.9999999999998	915.7	602	94.90204081632658	23251.00000000001	CDC24/cdc24Δ	1.8340075269698004	other
236	20250129	7	KSY322-1	1	10	5	258	15	36	36	95.7479471219915	G1	4	mother	-1	26	0.008521956064334	5.245358819462e-4	0.0095710278282264	258	1048	174925	665.5	678.0038759689922	83.66523816974478	546.7	619	826.3	878.1	553	125.00387596899223	32251	CDC24/cdc24Δ	1.9313222120743203	other
237	20250129	7	KSY322-1	1	14	0	180	19	85	85	91.07793044703102	G1	3	mother	34	66	0.0088265359550518	4.523195415606e-4	0.009731175038173	180	907	119641	658.5	664.6722222222222	80.4200659423557	540.85	612.25	808.05	841.9	574	90.67222222222222	16321	CDC24/cdc24Δ	1.3474341014472002	other
238	20250129	7	KSY322-1	1	15	2	284	12	68	68	104.34538221616012	G1	4	mother	34	58	0.0090341996564809	4.854857930792e-4	0.0100051712426394	284	948	197300	690	694.7183098591549	80.35869114298619	569.9	642.75	828.9499999999998	910.3	589	105.71830985915494	30024.000000000004	CDC24/cdc24Δ	2.1259515822833603	other
239	20250129	7	KSY322-1	1	16	8	256	28	91	91	87.60123106337353	G1	10	mother	42	71	0.0084429732793297	3.042844076425e-4	0.0090515420946148	256	768	157162	612	613.9140625	63.986024761240586	513.25	568	721.5	748.8	549	64.9140625	16618	CDC24/cdc24Δ	1.9163507220582403	other
240	20250129	7	KSY322-1	1	19	2	292	8	97	97	108.65377618838718	G1	4	mother	65	91	0.0086867397835482	6.076883530079e-4	0.0099021164895641	292	1034	209461	706	717.332191780822	102.41275567688376	580	638.75	933.45	973.8	564	153.33219178082197	44773.000000000015	CDC24/cdc24Δ	2.1858375423476804	other
243	20250129	7	KSY322-1	1	32	12	324	34	139	139	96.91824031815716	G1	10	mother	84	117	0.0089499812101139	7.269867625346e-4	0.0104039547351831	324	1013	236849	722	731.0154320987655	93.01707202323804	589.45	665.5	895.8499999999999	962.7	586	145.01543209876547	46985.000000000015	CDC24/cdc24Δ	2.4253813826049604	other
245	20250129	7	KSY322-1	1	45	6	200	9	130	130	87.93934152760981	G1	4	mother	100	127	0.0089827632834594	2.484942132292e-4	0.0094797517099178	200	834	128400	637	642	68.5709851176137	543.75	595.5	764.3499999999999	792.5	584	58	11600	CDC24/cdc24Δ	1.4971490016080002	other
246	20250129	7	KSY322-1	1	50	12	233	29	152	152	85.61658253756461	G1	19	mother	100	135	0.0086830559159516	3.825629080958e-4	0.0094481817321432	233	867	149384	643	641.1330472103004	65.06526520508521	534.6	599	755.3999999999999	795.2	566	75.13304721030045	17506.000000000004	CDC24/cdc24Δ	1.7441785868733204	other
247	20250129	7	KSY322-1	1	54	3	210	15	155	155	83.97547507086978	G1	3	mother	113	143	0.0094470348427569	5.656581537733e-4	0.0105783511503036	210	1042	158385	741	754.2142857142857	100.788873090116	611.9	687.25	945.6999999999998	982.8	615	139.2142857142857	29234.99999999999	CDC24/cdc24Δ	1.5720064516884003	other
248	20250129	7	KSY322-1	1	59	11	237	25	176	176	87.1355117891623	G1	26	mother	119	162	0.008961142511967	3.761451439104e-4	0.0097134327997879	237	849	159307	667	672.1814345991561	72.5610233016547	568.6	624	799.4	825.1	583	89.18143459915609	21135.999999999996	CDC24/cdc24Δ	1.7741215669054804	other
250	20250129	7	KSY322-1	1	73	11	262	24	176	176	92.2572136167397	G1	14	mother	130	163	0.0085544515787383	7.588755069064e-4	0.0100722025925511	262	984	187806	714	716.8167938931298	92.69022540648008	560	657.25	880	924.9	560	156.81679389312978	41086	CDC24/cdc24Δ	1.9612651921064803	other
251	20250129	7	KSY322-1	1	74	6	246	32	191	191	94.4023494417369	G1	23	mother	130	165	0.008832118010578	3.687208725167e-4	0.0095695597556115	246	850	161346	656.5	655.8780487804878	76.0733584088896	536	601	781.75	818.2	573	82.8780487804878	20388	CDC24/cdc24Δ	1.8414932719778403	other
253	20250129	7	KSY322-1	1	86	2	219	9	171	171	94.6976761744172	G1	4	mother	139	164	0.0088304489645498	3.397640894859e-4	0.0095099771435216	219	981	146277	667	667.931506849315	82.57510688291501	546.3	604	797.0999999999999	859.3	573	94.93150684931504	20789.999999999996	CDC24/cdc24Δ	1.6393781567607602	other
254	20250129	7	KSY322-1	1	102	7	366	17	188	188	103.59998730574226	G1	3	mother	150	178	0.0091661009450988	6.910701808579e-4	0.010548241306814801	366	1061	268612	730	733.9125683060109	91.94820949869457	598.25	664.25	883.5	977.4	597	136.91256830601094	50110.00000000001	CDC24/cdc24Δ	2.73978267294264	other
256	20250129	7	KSY322-1	2	3	13	270	33	20	20	113.35984428439971	G1	-1	mother	-1	-1	0.008907151668922	4.558244148526e-4	0.0098188004986274	270	888	181722	667	673.0444444444445	76.09831522607392	564	612.25	826.55	851.7	578	95.04444444444448	25662.00000000001	CDC24/cdc24Δ	2.0211511521708	other
257	20250129	7	KSY322-1	2	10	6	342	12	77	77	125.60494080434322	G1	16	mother	-1	71	0.0085695649417646	4.452913716019e-4	0.0094601476849686	342	1099	225574	656	659.5730994152046	82.55782436618492	546	598.25	794.95	892.3	558	101.57309941520464	34737.999999999985	CDC24/cdc24Δ	2.56012479274968	other
258	20250129	7	KSY322-1	2	14	7	329	11	122	122	109.57365184097436	G1	36	mother	34	118	0.0088821854439164	6.194587858892e-4	0.0101211030156948	329	960	234662	711	713.258358662614	82.64916586743394	577.4	663	856.8	913.4	578	135.258358662614	44500.00000000001	CDC24/cdc24Δ	2.4628101076451605	other
262	20250129	7	KSY322-1	2	23	5	268	8	168	168	117.272964171027	G1	74	mother	71	165	0.0088839132519141	3.292468961813e-4	0.0095424070442768991	268	901	174863	645	652.473880597015	74.63045317869499	551	598.75	786.3	827.4	577	75.47388059701495	20227.000000000007	CDC24/cdc24Δ	2.0061796621547203	other
264	20250129	7	KSY322-1	2	45	4	297	5	166	166	116.58431592618612	G1	82	mother	100	165	0.0087990070768083	3.286875014759e-4	0.0094563820797602	297	942	195277	648	657.4983164983165	83.69940301164573	530.6	597	810.4	867.3	573	84.49831649831651	25096.000000000004	CDC24/cdc24Δ	2.2232662673878805	other
268	20250129	7	KSY322-1	3	14	5	340	7	165	165	124.09255063983622	G1	73	mother	34	163	0.0091556361682381	5.573148125399e-4	0.0102702657933179	340	1020	244344	705.5	718.6588235294117	90.622429757133	585.95	652	881.05	945.2	595	123.65882352941172	42043.99999999999	CDC24/cdc24Δ	2.5451533027336004	other
281	20250129	8	KSY322-1	1	10	4	303	11	56	56	104.32857177920694	G1	2	mother	7	49	0.0094764216783535	0.0010961478889171	0.0116687174561878	303	1310	264670	856	873.4983498349835	140.10375397706184	669.3	768	1126.4	1210.7	615	258.4983498349835	78325	CDC24/cdc24Δ	2.2681807374361203	other
282	20250129	8	KSY322-1	1	13	5	186	17	106	106	98.04479383535389	G1	10	mother	61	94	0.0094091345771207	4.59629674476e-4	0.0103283939260727	186	935	133233	723	716.3064516129032	79.72235194245656	582.5	655.25	846.25	876.5	609	107.30645161290316	19958.99999999999	CDC24/cdc24Δ	1.3923485714954402	other
285	20250129	8	KSY322-1	2	10	8	402	16	102	102	130.7601211306804	G1	13	mother	7	94	0.0096140594112394	7.618504544679e-4	0.0111377603201752	402	1048	310204	767	771.6517412935324	97.17570438048556	613.05	706.25	937.95	1016.4	623	148.65174129353238	59758.000000000015	CDC24/cdc24Δ	3.0092694932320807	other
288	20250129	9	KSY322-1	1	9	2	262	22	68	68	94.5267039626465	G1	1	mother	16	48	0.0084453539329092	5.665225031452e-4	0.0095783989391996	262	922	175148	666	668.5038167938932	84.59137288820577	537.1	613	812.4499999999998	874.9	548.5	120.00381679389318	31441.00000000001	CDC24/cdc24Δ	1.9612651921064803	other
290	20250129	9	KSY322-1	1	14	11	441	16	91	91	89.4239075206081	G1	1	mother	56	86	0.0084627610691916	7.200630173958e-4	0.0099028871039833	441	934	298962	675	677.9183673469388	80.27454395015108	546	625	813	876.4	552	125.9183673469388	55530.00000000001	CDC24/cdc24Δ	3.3012135485456406	other
291	20250129	9	KSY322-1	1	16	0	280	0	139	139	83.75888687909091	G1	1	mother	98	139	0.0096079535887873	5.405023951262e-4	0.0106889583790397	280	1005	208415	734	744.3392857142857	87.79942173290581	619.9	679	908.05	940.9	624	120.33928571428568	33694.999999999985	CDC24/cdc24Δ	2.0960086022512003	other
292	20250129	9	KSY322-1	1	19	13	212	44	169	169	85.30293517441173	G1	13	mother	99	138	0.0089525997338457	4.35226572212e-4	0.0098230528782698	212	958	144853	684	683.2688679245283	80.49837905693428	553.85	632	805.9	869.8	581	102.26886792452832	21681	CDC24/cdc24Δ	1.5869779417044803	other
294	20250129	9	KSY322-1	1	24	7	329	31	171	171	110.010346924584	G1	9	mother	113	147	0.0090130486472733	7.749466447068e-4	0.010562941936687	329	1076	242433	731	736.8784194528876	88.72516796792509	601.2	678	897	962.3	588	148.87841945288756	48981.00000000001	CDC24/cdc24Δ	2.4628101076451605	other
295	20250129	9	KSY322-1	1	31	6	326	10	166	166	87.79895963305339	G1	1	mother	140	162	0.0095691936478982	4.741720640548e-4	0.010517537776008	326	967	233609	715	716.5920245398773	81.04268244641109	591.25	660	855.75	904.2	624	92.59202453987734	30185.00000000001	CDC24/cdc24Δ	2.44035287262104	other
297	20250129	9	KSY322-1	2	9	4	290	7	108	108	124.83678620977456	G1	15	mother	16	105	0.0086362009755776	5.850116755188e-4	0.0098062243266153	290	912	196576	671.5	677.8482758620689	80.56060738688971	554.35	620.75	816.1	861.3	560	117.84827586206892	34175.99999999999	CDC24/cdc24Δ	2.1708660523316006	other
300	20250129	9	KSY322-1	2	16	7	415	14	184	184	122.50392875397344	G1	28	mother	98	177	0.0091470341389128	5.838405156912e-4	0.0103147151702954	415	1146	296812	711	715.2096385542169	93.26225183825258	578.4	652.5	871.3	965.6	598	117.2096385542169	48642.000000000015	CDC24/cdc24Δ	3.1065841783366004	other
310	20250129	12	KSY322-2	1	2	6	190	28	49	49	89.48914584671499	G1	1	mother	-1	27	0.0084241141834769	2.823887425659e-4	0.0089888916686088	190	837	117573	613	618.8052631578947	66.92603123232166	525.45	573.25	741.8499999999999	771.7	550	68.80526315789473	13072.999999999998	CDC24/cdc24Δ	1.4222915515276002	other
312	20250129	12	KSY322-2	1	8	10	215	28	111	111	86.66767722705858	G1	2	mother	56	92	0.0084209606127612	3.692526865117e-4	0.0091594659857847	215	827	134796	619	626.9581395348837	70.32187205672162	518.6	577	756	777.6	549	77.95813953488368	16760.999999999993	CDC24/cdc24Δ	1.6094351767286001	other
313	20250129	12	KSY322-2	1	9	9	258	18	108	108	90.40369260095764	G1	1	mother	68	99	0.0088211171947334	6.144897704413e-4	0.0100500967356162	258	954	179497	689	695.7248062015503	83.8589499885343	559.55	640.25	842	873.5	573	122.72480620155034	31662.999999999985	CDC24/cdc24Δ	1.9313222120743203	other
314	20250129	12	KSY322-2	1	10	5	286	37	141	141	98.99935817544696	G1	3	mother	80	109	0.0088475752537273	3.086207703575e-4	0.0094648167944425	286	858	185013	644.5	646.8986013986014	74.99268168118954	537.75	590.25	776	813.6	577	69.89860139860139	19991	CDC24/cdc24Δ	2.14092307229944	other
315	20250129	12	KSY322-2	1	11	2	223	13	149	149	93.11364080220592	G1	1	mother	108	138	0.0093207099465607	6.655724624889e-4	0.0106518548715385	223	998	162601	728	729.152466367713	87.61229350803264	599.1	669.5	891.5999999999999	934.3	606	123.15246636771305	27463.000000000007	CDC24/cdc24Δ	1.6693211367929202	other
316	20250129	12	KSY322-2	1	14	5	215	31	174	174	83.38828945729445	G1	9	mother	118	147	0.009170801357666	5.139394683849e-4	0.0101986802944359	215	957	150729	698	701.0651162790698	89.40592271032246	562.4	641.5	846.9	899.4	597	104.0651162790698	22374.000000000007	CDC24/cdc24Δ	1.6094351767286001	other
319	20250129	12	KSY322-2	1	21	2	278	8	182	182	89.27904080893347	G1	1	mother	150	176	0.009233698247649	9.231694451813e-4	0.0110800371380117	278	1230	231608	817	833.1223021582733	124.9151631781441	669.7	738	1076.3	1151.7	606	227.12230215827333	63139.99999999999	CDC24/cdc24Δ	2.08103711223512	other
320	20250129	12	KSY322-2	1	24	2	307	11	193	193	95.22144382983156	G1	2	mother	157	183	0.0096527419926674	0.0010687764158827	0.0117902948244329	307	1361	274207	888	893.1824104234528	140.5785368846409	686	791	1132	1256.7	631	262.1824104234528	80490	CDC24/cdc24Δ	2.2981237174682803	other
322	20250129	12	KSY322-2	2	3	8	258	12	113	113	108.93472303125998	G1	10	mother	31	109	0.0082355455799021	4.492276526589e-4	0.00913400088522	258	991	166077	632	643.7093023255813	83.72817771171246	522	587	782.15	860.3	537	106.70930232558136	27530.99999999999	CDC24/cdc24Δ	1.9313222120743203	other
331	20250129	17	KSY349-1	1	1	27	298	40	27	27	107.85816352982968	G1	2	mother	-1	14	0.0089055622853933	6.420362754664e-4	0.0101896348363262	298	1032	214886	722	721.0939597315436	91.05624357349969	585.25	652	884.4999999999998	929.5	578	143.09395973154358	42641.99999999999	BEM1/bem1Δ	2.2307520123959206	other
332	20250129	17	KSY349-1	1	7	7	259	21	70	70	109.12072599065124	G1	2	mother	18	56	0.0093850048992762	6.683125133925e-4	0.0107216299260612	259	1015	194335	749	750.3281853281853	92.16711161946291	607.7	690.5	901.1	971.6	609	141.32818532818533	36604	BEM1/bem1Δ	1.9388079570823602	other
333	20250129	17	KSY349-1	1	8	2	357	22	109	109	107.1915224147932	G1	1	mother	55	89	0.0089100990268959	8.22071596008e-4	0.010554242218912	357	1091	265772	741	744.4593837535014	95.55939770831829	604.4	677	907	1009.9	581	163.45938375350136	58354.99999999999	BEM1/bem1Δ	2.6724109678702805	other
334	20250129	17	KSY349-1	1	11	8	268	46	152	152	109.56453983159138	G1	7	mother	78	114	0.0095250746211666	7.536518298812e-4	0.0110323782809291	268	1067	206140	763.5	769.179104477612	101.53014777227858	608.35	692.25	939.6	1007.3	623	146.179104477612	39176.000000000015	BEM1/bem1Δ	2.0061796621547203	other
335	20250129	17	KSY349-1	2	7	2	279	6	118	118	129.85664912891326	G1	11	mother	18	114	0.0093089481200513	0.0010824610878507	0.0114738702957528	279	1306	237528	849	851.3548387096774	132.67682285337187	646.4	763.5	1077.4999999999998	1180.1	601	250.35483870967744	69849	BEM1/bem1Δ	2.0885228572431602	other
338	20250129	20	KSY350-1	1	3	2	370	12	28	28	132.04452800685314	G1	4	mother	-1	18	0.0078970494118781	3.859858459068e-4	0.0086690211036918	370	854	224956	603	607.9891891891892	73.39419589609574	493.9	558	736	793.1	515	92.98918918918925	34406.000000000015	BEM2/bem2Δ	2.7697256529748007	BEM2
339	20250129	20	KSY350-1	1	132	2	395	11	62	62	114.36513485529892	G1	4	mother	22	53	0.0079121408275992	4.544929057147e-4	0.0088211266390286	395	874	244176	612	618.1670886075949	72.36096178367153	507.5	565.5	740	812.5	516	102.1670886075949	40355.99999999999	BEM2/bem2Δ	2.9568692781758004	BEM2
340	20250129	20	KSY350-1	1	165	13	217	14	65	65	98.34362909843276	G1	3	mother	31	64	0.0077817889416974	2.338210704113e-4	0.0082494310825201	217	787	121225	548	558.6405529953917	64.55098235655674	471.8	512	681.4	724.3	507	51.64055299539166	11205.999999999987	BEM2/bem2Δ	1.6244066667446804	BEM2
341	20250129	20	KSY350-1	1	266	1	391	6	97	97	112.44101610610548	G1	4	mother	58	92	0.0080170473227001	4.225027275605e-4	0.0088620527778212	391	814	241536	617	617.7391304347826	74.03032818937774	504	563	740	788.9	522	95.73913043478262	37434.00000000001	BEM2/bem2Δ	2.9269262981436404	BEM2
342	20250129	20	KSY350-1	1	289	2	299	18	113	113	103.39257722609298	G1	132	mother	65	97	0.0082273704722037	2.975457796504e-4	0.0088224620315047	299	811	179031	591	598.7658862876254	64.68735233392762	506	551	709.0999999999999	748.9	536	62.76588628762545	18767.00000000001	BEM2/bem2Δ	2.2382377574039602	BEM2
343	20250129	20	KSY350-1	1	297	0	318	15	122	122	101.42389505601092	G1	3	mother	68	107	0.0079779816605	2.703893918442e-4	0.0085187604441886	318	783	184009	574	578.6446540880503	62.367919454488806	482.7	536.25	684.15	722.1	519	59.64465408805029	18966.999999999996	BEM2/bem2Δ	2.38046691255672	BEM2
344	20250129	20	KSY350-1	1	311	2	413	15	131	131	91.7986436088189	G1	165	mother	79	118	0.0079367758917863	3.576966886959e-4	0.0086521692691782	413	826	244892	587	592.9588377723971	67.7443617417846	489.6	547	711.8	761.3	517	75.95883777239715	31371.000000000025	BEM2/bem2Δ	3.0916126883205206	BEM2
345	20250129	20	KSY350-1	1	355	6	382	11	134	134	117.1159548932773	G1	4	mother	95	129	0.0078477958607389	4.02440501337e-4	0.008652676863413	382	802	229949	596	601.9607329842931	66.05016360730485	505.05	554	717.75	780.1	512	89.96073298429314	34364.99999999998	BEM2/bem2Δ	2.8595545930712802	BEM2
346	20250129	20	KSY350-1	1	364	2	393	24	155	155	114.27546902189528	G1	266	mother	99	133	0.0081855168574284	4.606433573963e-4	0.0091068035722212	393	852	250353	630	637.0305343511451	75.86377294040045	516.6	587	785.1999999999999	830.2	534	103.03053435114508	40491.00000000002	BEM2/bem2Δ	2.9418977881597206	BEM2
347	20250129	20	KSY350-1	1	379	0	240	19	156	156	99.07740009509534	G1	132	mother	108	137	0.0082315998043875	2.980583936336e-4	0.0088277165916548	240	813	144671	597	602.7958333333333	63.25401818044623	510.9	557.75	718.05	755.4	537	65.79583333333335	15791.000000000004	BEM2/bem2Δ	1.7965788019296003	BEM2
348	20250129	20	KSY350-1	1	407	0	360	18	159	159	90.21214718050194	G1	3	mother	114	141	0.0081451209986151	4.048888559508e-4	0.0089548987105169	360	831	223722	615	621.45	70.60781944421359	513.95	576	744.05	797.9	531	90.45000000000005	32562.00000000001	BEM2/bem2Δ	2.6948682028944004	BEM2
349	20250129	20	KSY350-1	1	413	1	337	26	177	177	85.77062227654217	G1	289	mother	116	152	0.0081710265374656	5.303920384014e-4	0.0092318106142685	337	885	220945	653	655.6231454005934	79.60848446994832	533	601	787.4	850.5	534	121.62314540059344	40986.99999999999	BEM2/bem2Δ	2.5226960677094805	BEM2
351	20250129	20	KSY350-1	1	471	1	389	16	172	172	98.72453346387836	G1	165	mother	124	157	0.0078342134775651	2.936495072366e-4	0.0084215124920384	389	874	222703	574	572.5012853470437	68.38890094252724	464.4	526	693	751.7	510	62.50128534704368	24312.99999999999	BEM2/bem2Δ	2.9119548081275606	BEM2
352	20250129	20	KSY350-1	1	553	2	439	5	177	177	123.01779116704516	G1	4	mother	137	174	0.0078485816550274	3.518522218617e-4	0.008552286098751	439	794	259951	589	592.1435079726651	66.07050763762659	492.8	545.5	706.1999999999999	759	512	80.14350797266513	35182.99999999999	BEM2/bem2Δ	3.2862420585295604	BEM2
360	20250129	20	KSY350-1	2	297	2	477	6	161	161	119.22072736421086	G1	465	mother	68	157	0.0078964795295835	4.797997999677e-4	0.0088560791295191	477	900	297058	617	622.7631027253668	77.55858312777632	507.2	572	759.4	841.5	515	107.76310272536682	51402.99999999997	BEM2/bem2Δ	3.5707003688350807	BEM2
361	20250129	20	KSY350-1	2	311	4	442	7	184	184	125.52170219184364	G1	538	mother	79	181	0.0080381078887058	4.70895597704e-4	0.0089798990841139	442	851	275291	617	622.8303167420814	72.53865054559947	513	569	749.9	813.8	527	95.83031674208144	42356.99999999999	BEM2/bem2Δ	3.3086992935536808	BEM2
363	20250129	20	KSY350-1	2	379	2	400	6	194	194	111.47753298004268	G1	653	mother	108	190	0.008307868987032	2.858142538249e-4	0.0088794974946819	400	831	242331	606	605.8275	70.72671167069765	494.95	553.75	725.0999999999999	780.4	541	64.82749999999999	25930.999999999996	BEM2/bem2Δ	2.9942980032160005	BEM2
376	20250129	21	KSY350-1	1	11	2	459	16	65	65	124.296208117407	G1	5	mother	-1	51	0.0083382777015475	0.00079122165496020005	0.009920721011468	459	1054	326896	706	712.1917211328976	91.97630566031695	572	640.5	879.3	954.4	545	167.19172113289756	76740.99999999997	BEM2/bem2Δ	3.4359569586903604	BEM2
377	20250129	21	KSY350-1	1	150	1	342	6	83	83	113.09150781165516	G1	4	mother	44	78	0.0086197599057407	7.995592399273e-4	0.0102188783855954	342	1147	255414	735.5	746.8245614035088	112.1688299586	590.25	669.75	956.65	1071.5	564	182.8245614035088	62526.000000000015	BEM2/bem2Δ	2.56012479274968	BEM2
378	20250129	21	KSY350-1	1	177	2	323	10	103	103	101.70324526331105	G1	10	mother	53	95	0.0082684637208118	3.43740949208e-4	0.0089559456192279	323	841	198436	608	614.3529411764706	69.62681960550363	517.2	560	732.9	792.6	538	76.35294117647061	24662.000000000007	BEM2/bem2Δ	2.4178956375969203	BEM2
379	20250129	21	KSY350-1	1	197	1	434	11	104	104	92.52411616836486	G1	5	mother	62	94	0.0084651451575361	0.0011710881045522	0.0108073213666407	434	1199	352600	811	812.442396313364	127.79683130638855	625	714	1040.7499999999998	1143.1	557	255.44239631336404	110862	BEM2/bem2Δ	3.2488133334893607	BEM2
380	20250129	21	KSY350-1	1	211	2	373	18	128	128	105.54743523967292	G1	11	mother	68	112	0.0085541396616111	7.663386858933e-4	0.0100868170333977	373	1090	274848	729	736.857908847185	94.64262495777396	597.6	674	904.8	999	557	179.85790884718494	67086.99999999999	BEM2/bem2Δ	2.7921828879989206	BEM2
381	20250129	21	KSY350-1	1	251	1	380	29	149	149	125.95891592777308	G1	150	mother	85	121	0.0086807858619202	6.071955006432e-4	0.0098951768632066	380	1059	269264	699.5	708.5894736842105	97.6503962572435	570.95	638.75	894.1	989.5	565	143.58947368421047	54563.99999999998	BEM2/bem2Δ	2.8445831030552005	BEM2
382	20250129	21	KSY350-1	1	264	2	395	12	128	128	94.76270093780418	G1	4	mother	88	118	0.0086254969648074	6.450632246524e-4	0.0099156234141123	395	1111	279438	696	707.4379746835443	97.07941718751567	563.7	633.5	872.5999999999999	991	564	143.43797468354433	56658.00000000001	BEM2/bem2Δ	2.9568692781758004	BEM2
383	20250129	21	KSY350-1	1	272	3	330	16	146	146	117.47180123291974	G1	10	mother	98	133	0.0086211737111374	5.942614705006e-4	0.0098096966521387	330	941	233055	697.5	706.2272727272727	90.74125643738196	573.45	634	873.6500000000001	916.9	563	143.22727272727275	47265.00000000001	BEM2/bem2Δ	2.4702958526532006	BEM2
385	20250129	21	KSY350-1	1	282	6	370	21	168	168	108.13082210523916	G1	177	mother	106	153	0.0085113565310146	7.944274414234e-4	0.0101002114138614	370	1012	263391	705	711.8675675675676	88.65588669363487	570.45	654	862.55	953.3	557	154.86756756756756	57301	BEM2/bem2Δ	2.7697256529748007	BEM2
386	20250129	21	KSY350-1	1	285	6	282	31	170	170	83.43010707178416	G1	197	mother	106	145	0.0087969857535266	4.176744995097e-4	0.0096323347525461	282	945	190929	668	677.0531914893617	82.54094625677206	552	621	827.6999999999999	871.3	571	106.05319148936168	29906.99999999999	BEM2/bem2Δ	2.1109800922672806	BEM2
387	20250129	21	KSY350-1	1	318	3	446	15	169	169	107.08950045259456	G1	11	mother	122	157	0.0085311049925077	9.426384030871e-4	0.0104163817986819	446	1200	340421	750	763.2757847533633	109.75791827646952	600.25	681.25	951.5	1055.9	559	204.27578475336327	91107	BEM2/bem2Δ	3.3386422735858403	BEM2
388	20250129	21	KSY350-1	1	327	5	431	22	178	178	103.29857912037107	G1	150	mother	131	161	0.008597344949821	5.30731148637e-4	0.0096588072470951	431	1009	290194	665	673.3039443155452	83.43338873419964	543	619	811	902.5	561	112.3039443155452	48402.99999999999	BEM2/bem2Δ	3.2263560984652404	BEM2
389	20250129	21	KSY350-1	1	328	5	322	20	180	180	102.1854393759156	G1	264	mother	131	165	0.0086341928780411	5.22506193543e-4	0.0096792052651271	322	915	220694	680	685.3850931677018	82.84229289482556	550.3	632.25	828.8	892.8	565	120.38509316770184	38763.99999999999	BEM2/bem2Δ	2.4104098925888806	BEM2
390	20250129	21	KSY350-1	1	329	2	387	10	173	173	120.96567716105028	G1	4	mother	132	165	0.0086433058988289	5.974441122678e-4	0.0098381941233646	387	952	265659	683	686.4573643410853	82.50878970499457	551.5	634	829	886	564	122.45736434108528	47391.00000000001	BEM2/bem2Δ	2.8969833181114804	BEM2
396	20250129	21	KSY350-1	2	197	5	439	11	151	151	100.67324243482186	G1	285	mother	62	145	0.0089790504742676	6.121244370871e-4	0.0102032993484419	439	1070	314248	714	715.8268792710707	87.25070367150178	582.9	650.5	852.3	955.2	589	126.82687927107064	55677.000000000015	BEM2/bem2Δ	3.2862420585295604	BEM2
397	20250129	21	KSY350-1	2	264	7	311	9	167	167	123.4884528927744	G1	328	mother	88	165	0.0086803755583365	3.065716262206e-4	0.0092935188107777	311	870	198134	634	637.0868167202573	70.23439525162802	534	588.5	747	806.8	566	71.08681672025727	22108.00000000001	BEM2/bem2Δ	2.3280666975004403	BEM2
410	20250129	22	KSY350-1	1	5	0	311	8	40	40	129.57320055132146	G1	2	mother	-1	32	0.0086402246604048	6.37902449538e-4	0.0099160295594809	311	1083	225623	715	725.475884244373	98.67872402897495	582	656.5	894	966.5	563	162.475884244373	50530	BEM2/bem2Δ	2.3280666975004403	BEM2
411	20250129	22	KSY350-1	1	41	2	486	8	62	62	112.60952726177052	G1	1	mother	5	56	0.008412461053023	6.018913862774e-4	0.0096162438255778	486	960	326597	668	672.0102880658436	80.32683940454524	552.75	619	810.75	910.9	548	124.0102880658436	60268.99999999999	BEM2/bem2Δ	3.6380720739074404	BEM2
412	20250129	22	KSY350-1	1	106	2	454	9	80	80	102.0147112358248	G1	2	mother	37	73	0.0083651231532875	5.64509447783e-4	0.0094941420488537	454	1012	301095	649	663.204845814978	84.74382164449838	538.65	606	819.6999999999999	908	547	116.20484581497794	52756.99999999999	BEM2/bem2Δ	3.3985282336501603	BEM2
413	20250129	22	KSY350-1	1	118	2	454	12	89	89	114.7080759048666	G1	5	mother	41	77	0.0083932595745294	7.51962667972e-4	0.0098971849104735	454	1026	323312	706	712.1409691629956	91.70832160193044	576.95	639.25	869.05	950.2	550	162.1409691629956	73612	BEM2/bem2Δ	3.3985282336501603	BEM2
415	20250129	22	KSY350-1	1	164	2	375	15	125	125	102.20296168860185	G1	41	mother	65	112	0.0081975025523146	5.786593268379e-4	0.0093548212059905	375	1017	249882	663	666.352	88.9284886636448	525.4	602.5	823.7	919	534	132.35199999999998	49631.99999999999	BEM2/bem2Δ	2.8071543780150003	BEM2
416	20250129	22	KSY350-1	1	208	2	427	10	119	119	97.40758369705216	G1	2	mother	79	111	0.0084232436728052	5.137600534969e-4	0.009450763779799	427	975	280339	650	656.5316159250585	80.28614404423612	538	598	803.5	891.5	550	106.53161592505852	45488.99999999999	BEM2/bem2Δ	3.1964131184330804	BEM2
418	20250129	22	KSY350-1	1	229	1	340	14	134	134	86.20993096105745	G1	106	mother	83	121	0.0086618099197635	5.085206664972e-4	0.009678851252758	340	1008	232527	683.5	683.9029411764706	84.11944933281104	551	621.5	825.1	901.7	564	119.90294117647056	40766.99999999999	BEM2/bem2Δ	2.5451533027336004	BEM2
419	20250129	22	KSY350-1	1	262	1	187	23	151	151	97.31073808839808	G1	118	mother	92	129	0.008710496099368	3.796271264041e-4	0.0094697503521763	187	939	122853	652	656.9679144385027	81.02379024391543	533.5	600	788.7	837.5	563	93.9679144385027	17572.000000000007	BEM2/bem2Δ	1.3998343165034801	BEM2
421	20250129	22	KSY350-1	2	1	1	381	4	3	3	119.97708516091764	G1	-1	mother	-1	-1	0.0084891289111905	4.617758608369e-4	0.0094126806328644	381	942	250245	646	656.8110236220473	81.36961445585803	533	599	792	882.4	554	102.81102362204729	39171.000000000015	BEM2/bem2Δ	2.8520688480632406	BEM2
424	20250129	22	KSY350-1	2	106	3	464	4	122	122	128.7473840223762	G1	229	mother	37	121	0.0086057747362284	3.189401517379e-4	0.0092436550397044	464	896	292002	625	629.3146551724138	69.56360368497103	523.3	582	752	821.8	561	68.31465517241384	31698.000000000025	BEM2/bem2Δ	3.4733856837305606	BEM2
426	20250129	22	KSY350-1	2	149	1	331	6	145	145	105.41481279060667	G1	305	mother	58	140	0.0083978912002408	4.665451699081e-4	0.0093309815400571	331	993	217514	649	657.1419939577039	81.01594946257944	541.5	598.5	793.5	871.3	548	109.1419939577039	36125.99999999999	BEM2/bem2Δ	2.4777815976612403	BEM2
435	20250129	23	KSY350-1	1	5	1	346	17	23	23	123.58660021705462	G1	4	mother	-1	7	0.0083230575988435	4.148665628783e-4	0.0091527907246001	346	875	220917	631	638.4884393063584	73.41843915114802	532.25	584.25	772.75	828.5	544	94.48843930635836	32693	BEM2/bem2Δ	2.5900677727818406	BEM2
436	20250129	23	KSY350-1	1	23	2	419	8	50	50	110.09011768529834	G1	2	mother	4	44	0.0085741558366348	4.917346351513e-4	0.0095576251069375	419	923	281933	666	672.8711217183771	79.08683847809397	549.9	614	806.0999999999999	875.3	561	111.87112171837714	46874.00000000002	BEM2/bem2Δ	3.1365271583687604	BEM2
437	20250129	23	KSY350-1	1	58	1	409	7	58	58	95.42110463364398	G1	4	mother	15	52	0.0083154932042008	6.273651619015e-4	0.0095702235280039	409	1000	279925	674	684.4132029339853	89.09601931050778	545.4	620	841.8	923.6	542	142.4132029339853	58246.99999999999	BEM2/bem2Δ	3.0616697082883606	BEM2
438	20250129	23	KSY350-1	1	81	2	390	29	88	88	100.73179929869146	G1	5	mother	25	61	0.0082059387345049	5.287611443348e-4	0.0092634610231746	390	959	255528	648.5	655.2	85.16392037320342	538	591	806.55	879.4	536	119.20000000000005	46488.000000000015	BEM2/bem2Δ	2.9194405531356002	BEM2
439	20250129	23	KSY350-1	1	134	3	502	32	106	106	100.06812772242712	G1	1	mother	38	77	0.0087749830930002	6.386600049575e-4	0.0100523031029153	502	971	354575	698	706.3247011952192	87.01520306906006	580.15	641	861.9	936.1	575	131.32470119521918	65925.00000000003	BEM2/bem2Δ	3.7578439940360804	BEM2
440	20250129	23	KSY350-1	1	175	2	458	11	89	89	124.7573103690068	G1	2	mother	46	80	0.0083738868743737	5.742027932063e-4	0.0095222924607864	458	964	307066	660	670.4497816593887	85.34053728121107	539.55	612.25	835.3	897.4	549	121.44978165938868	55624.00000000002	BEM2/bem2Δ	3.4284712136823208	BEM2
441	20250129	23	KSY350-1	1	188	1	349	11	107	107	117.47574705841149	G1	23	mother	53	97	0.0083638691808266	3.935400575795e-4	0.0091509492959857	349	906	222803	629	638.4040114613181	86.59589041090331	508	576	798.1999999999999	854.7	543	95.40401146131808	33296.00000000001	BEM2/bem2Δ	2.6125250078059605	BEM2
442	20250129	23	KSY350-1	1	207	2	403	10	102	102	96.22424283566512	G1	4	mother	58	94	0.0083137444783614	6.750672940808e-4	0.0096638790665231	403	1029	278887	689	692.0272952853599	92.7449168545745	555.1	625	852.9	939.3	542	150.02729528535986	60461.00000000002	BEM2/bem2Δ	3.0167552382401204	BEM2
444	20250129	23	KSY350-1	1	304	1	375	11	130	130	94.66299765656458	G1	1	mother	84	120	0.0083296358326038	5.270025629431e-4	0.0093836409584901	375	1010	249125	655	664.3333333333334	90.82997057995536	534.4	599.5	836.6	888.8	543	121.33333333333336	45500.000000000015	BEM2/bem2Δ	2.8071543780150003	BEM2
445	20250129	23	KSY350-1	1	362	1	487	9	128	128	98.04707183769962	G1	2	mother	90	120	0.0084906951810505	6.947352329571e-4	0.0098801656469648	487	1035	340369	691	698.9096509240246	95.08485375729684	554.9	632.5	865	968	553	145.90965092402462	71057.99999999999	BEM2/bem2Δ	3.6455578189154805	BEM2
461	20250129	25	KSY351-1	1	8	2	214	18	45	45	94.85940417131164	G1	1	mother	-1	29	0.0088246988676833	4.016781096174e-4	0.0096280550869181	214	1022	143461	662	670.3785046728972	84.12924917047754	555.65	612.25	823.55	881.3	573	97.37850467289718	20839	GIC2/gic2Δ	1.6019494317205603	other
462	20250129	25	KSY351-1	1	17	7	277	25	57	57	121.38762624733258	G1	6	mother	6	39	0.0088826179314672	3.997493823339e-4	0.009682116696135	277	896	182878	652	660.2093862815884	77.97296244331446	545.6	602	810.8	855.4	576	84.20938628158842	23325.999999999996	GIC2/gic2Δ	2.0735513672270804	other
464	20250129	25	KSY351-1	1	59	2	243	7	74	74	85.31720828285928	G1	1	mother	41	69	0.0089730543284965	4.486416792651e-4	0.0098703376870268	243	1013	168722	684	694.3292181069959	92.64867181509176	555.1	628	872.4999999999999	927.2	583	111.32921810699588	27053	GIC2/gic2Δ	1.8190360369537202	other
465	20250129	25	KSY351-1	1	63	2	227	11	82	82	90.22392363905716	G1	6	mother	47	73	0.0083754603606453	6.8854827022e-4	0.0097525569010854	227	1046	163541	713	720.4449339207049	107.40638915018964	568.3	649	918.7	966.9	543	177.4449339207049	40280.000000000015	GIC2/gic2Δ	1.6992641168250802	other
466	20250129	25	KSY351-1	1	66	6	128	25	103	103	98.08351987523152	G1	8	mother	48	83	0.0089227118886426	3.763774721804e-4	0.0096754668330034	128	856	83553	650.5	652.7578125	76.29790975324845	529.35	603.75	791.3999999999999	806.1	579	73.7578125	9441	GIC2/gic2Δ	0.9581753610291202	other
467	20250129	25	KSY351-1	1	88	0	164	12	106	106	93.03967691354256	G1	2	mother	60	93	0.0092448249474075	5.008378487522e-4	0.0102465006449119	164	924	113473	690	691.9085365853658	68.27266120922873	590.9	647	796.4	849.1	598.5	93.40853658536582	15318.999999999996	GIC2/gic2Δ	1.2276621813185602	other
468	20250129	25	KSY351-1	1	103	3	252	12	110	110	93.8780834733094	G1	1	mother	76	101	0.0089155749496756	5.488192309573e-4	0.0100132134115903	252	993	177446	693	704.1507936507936	88.9423808009698	576.55	639.75	870.05	939.7	578	126.15079365079362	31789.999999999996	GIC2/gic2Δ	1.8864077420260803	other
469	20250129	25	KSY351-1	1	107	1	81	11	127	127	87.54194198446422	G1	25	mother	75	113	0.0091579672212584	4.119688162348e-4	0.0099819048537281	81	890	55595	673	686.358024691358	85.802717825379	553	630	856	845.4	589	97.35802469135795	7885.999999999995	GIC2/gic2Δ	0.6063453456512401	other
470	20250129	25	KSY351-1	1	108	1	258	12	125	125	94.58364385163677	G1	59	mother	77	114	0.0086214940358712	5.100848503267e-4	0.0096416637365246	258	946	175151	664	678.8798449612403	93.66084443256383	545	611.75	855.4499999999999	891.8	561	117.87984496124034	30413.000000000007	GIC2/gic2Δ	1.9313222120743203	other
471	20250129	25	KSY351-1	1	111	3	247	11	115	115	96.042816220272	G1	6	mother	83	107	0.0086720632959368	6.11381216067e-4	0.0098948257280709	247	1053	178099	710	721.0485829959514	99.52790215667514	581.9	645	895	956.8	563	158.0485829959514	39037.99999999999	GIC2/gic2Δ	1.8489790169858802	other
472	20250129	25	KSY351-1	1	124	3	195	16	139	139	88.37077890044829	G1	8	mother	98	125	0.0092425006739429	3.000593899362e-4	0.0098426194538154	195	888	133105	684	682.5897435897435	73.46679624984544	567	634.5	813	840.7	601	81.58974358974353	15909.999999999987	GIC2/gic2Δ	1.4597202765678001	other
473	20250129	25	KSY351-1	1	125	7	249	18	140	140	102.13104190025764	G1	2	mother	98	129	0.0094485864480681	4.701033121534e-4	0.0103887930723749	249	947	178459	717	716.7028112449799	85.03620792793838	586.2	660	876.1999999999999	915.8	615	101.7028112449799	25324	GIC2/gic2Δ	1.8639505070019604	other
475	20250129	25	KSY351-1	1	138	5	138	14	149	149	103.09576572402662	G1	6	mother	110	140	0.0090353600861315	3.504898891377e-4	0.0097363398644071	138	885	93797	676.5	679.6884057971015	85.00825200563014	550.1	621.25	821.6500000000001	842.8	586.5	93.1884057971015	12860.000000000007	GIC2/gic2Δ	1.0330328111095202	other
476	20250129	25	KSY351-1	1	141	10	196	33	169	169	83.70590807007238	G1	66	mother	110	144	0.0091604508111447	5.503288851151e-4	0.010261108581375	196	970	138470	700	706.4795918367347	85.88170905876181	577	647.5	859.75	907.1	594	112.4795918367347	22046	GIC2/gic2Δ	1.4672060215758402	other
477	20250129	25	KSY351-1	1	144	1	194	9	147	147	99.1412655180028	G1	1	mother	112	139	0.0091732108531293	3.930958490734e-4	0.0099594025512763	194	1002	135716	693.5	699.5670103092783	90.7499007089849	562.3	639.25	858.05	911.8	597	102.56701030927832	19897.999999999996	GIC2/gic2Δ	1.4522345315597602	other
478	20250129	25	KSY351-1	1	147	5	282	26	167	167	92.50943118895746	G1	103	mother	114	146	0.0091050967467209	5.063044481838e-4	0.0101177056430886	282	956	197000	691	698.581560283688	84.47725414860204	573.2	636.25	850.8499999999999	914.8	592	106.58156028368796	30056.000000000007	GIC2/gic2Δ	2.1109800922672806	other
480	20250129	25	KSY351-1	1	156	0	74	28	190	190	107.22432971643325	G1	108	mother	127	162	0.0087416859154123	3.612031794894e-4	0.0094640922743911	74	811	47196	634	637.7837837837837	73.60656372580382	523.95	581.5	769.7	760.8	565	72.78378378378375	5385.999999999997	GIC2/gic2Δ	0.5539451305949601	other
484	20250129	25	KSY351-1	1	166	4	169	15	173	173	96.7745736255754	G1	2	mother	136	162	0.0091372599890875	4.329843664291e-4	0.0100032287219459	169	1007	118334	688	700.2011834319527	82.87115399389562	576.4	643	852.2	885.7	591	109.2011834319527	18455.000000000007	GIC2/gic2Δ	1.2650909063587603	other
488	20250129	25	KSY351-1	2	2	6	121	16	10	10	111.75692386595608	G1	-1	mother	-1	-1	0.0087297854523426	3.00300540426e-4	0.0093303865331947	121	894	76767	630	634.4380165289256	68.33956207663445	535	584	737	771.5	568	66.43801652892557	8038.999999999994	GIC2/gic2Δ	0.9057751459728401	other
492	20250129	25	KSY351-1	2	25	4	235	7	116	116	101.5173236611464	G1	107	mother	17	113	0.0088733521049173	5.163783276435e-4	0.0099061087602045	235	921	161487	685	687.1787234042553	82.18123442725428	565.7	623	822.9	879.9	575	112.17872340425528	26361.99999999999	GIC2/gic2Δ	1.7591500768894002	other
493	20250129	25	KSY351-1	2	59	8	325	12	118	118	120.5078088592092	G1	108	mother	41	114	0.009233095460504	5.346363635718e-4	0.0103023681876477	325	964	231166	708	711.28	78.19796416787332	596	652	842.6000000000001	915.7	599	112.27999999999996	36490.99999999999	GIC2/gic2Δ	2.4328671276130005	other
496	20250129	25	KSY351-1	2	88	11	140	13	143	143	100.57319338536908	G1	135	mother	60	141	0.0092184357106574	3.187993014678e-4	0.0098560343135932	140	922	94171	672.5	672.65	73.08008571814504	576	622.75	780.0999999999999	835.2	599	73.64999999999998	10310.999999999996	GIC2/gic2Δ	1.0480043011256002	other
497	20250129	25	KSY351-1	2	103	10	166	14	150	150	111.5049808743782	G1	147	mother	76	146	0.009100181689204	3.737623159476e-4	0.0098477063210994	166	891	111551	664	671.9939759036145	75.45728042097423	565	620	814.25	841.4	592	79.99397590361446	13279	GIC2/gic2Δ	1.2426336713346402	other
498	20250129	25	KSY351-1	2	107	6	193	14	179	179	114.65946496195296	G1	161	mother	75	171	0.0093127516911144	4.381726146289e-4	0.0101890969203722	193	926	137058	704	710.1450777202073	77.31216374089954	597.2	653	843.3999999999999	878.8	603	107.14507772020728	20679.000000000004	GIC2/gic2Δ	1.4447487865517203	other
499	20250129	25	KSY351-1	2	108	5	251	9	166	166	119.9239487222725	G1	156	mother	77	162	0.0088953914590458	3.780569355769e-4	0.0096515053301997	251	901	165279	650	658.4820717131474	75.2400850325676	543	605.5	788.5	846	578	80.48207171314743	20201.000000000007	GIC2/gic2Δ	1.8789219970180402	other
500	20250129	25	KSY351-1	2	111	8	295	12	163	163	126.26289703543654	G1	149	mother	83	159	0.0089483584839751	5.953761510976e-4	0.0101391107861704	295	1028	210408	702	713.2474576271186	98.26089339865806	560.7	645.5	892	971	582	131.2474576271186	38717.99999999999	GIC2/gic2Δ	2.2082947773718002	other
501	20250129	25	KSY351-1	2	124	11	221	13	178	178	104.35441286831647	G1	172	mother	98	176	0.009430019060715	4.827902025142e-4	0.0103955994657435	221	943	156718	710	709.131221719457	86.65778104795011	565	644	844	890.3	611	98.13122171945702	21687	GIC2/gic2Δ	1.6543496467768404	other
502	20250129	25	KSY351-1	2	125	5	122	5	176	176	111.95525244518235	G1	181	mother	98	176	0.0094105496096613	2.742087606306e-4	0.0099589671309227	122	905	82520	673.5	676.3934426229508	73.42639421105243	564.25	624.5	781.95	811.2	611	65.39344262295083	7978.000000000001	GIC2/gic2Δ	0.9132608909808801	other
503	20250129	25	KSY351-1	2	144	2	194	5	185	185	112.7599160952029	G1	185	mother	112	182	0.0092477984626939	4.6999579088e-4	0.010187790044454	194	1006	139535	713	719.2525773195877	87.90261198842929	591	651	854.75	931.5	599	120.25257731958766	23329.000000000007	GIC2/gic2Δ	1.4522345315597602	other
509	20250129	25	KSY351-1	3	25	5	179	10	155	155	115.58154742931256	G1	150	mother	17	150	0.009166100721663	3.916538728127e-4	0.0099494084672884	179	979	123311	675	688.8882681564246	85.81341866664968	580.2	624.5	839.3	892	593	95.8882681564246	17164.000000000004	GIC2/gic2Δ	1.33994835643916	other
513	20250129	25	KSY351-1	3	88	4	212	7	186	186	128.52546184742613	G1	195	mother	60	183	0.0092645575169487	6.017923778676e-4	0.010468142272684	212	1039	158383	738	747.0896226415094	101.31878742248774	586.55	681	945.9499999999998	985.9	600	147.08962264150944	31183	GIC2/gic2Δ	1.5869779417044803	other
527	20250129	26	KSY351-1	1	2	4	260	11	21	21	104.11003609881551	G1	5	mother	-1	14	0.008031539524201	6.851174528557e-4	0.0094017744299125	260	1048	180756	694.5	695.2153846153847	106.9702679479306	536.95	609.75	877.9499999999997	971	521	174.21538461538466	45296.000000000015	GIC2/gic2Δ	1.9462937020904003	other
529	20250129	26	KSY351-1	1	110	5	191	23	69	69	85.564635948359	G1	14	mother	22	51	0.0082170209427822	3.150923425824e-4	0.0088472056279471	191	910	116508	598	609.9895287958116	74.59868122922296	504	555	738	775.1	536	73.98952879581157	14132.00000000001	GIC2/gic2Δ	1.4297772965356401	other
530	20250129	26	KSY351-1	1	277	0	186	16	102	102	107.55945030259072	G1	14	mother	59	86	0.0083399789852688	3.380995995404e-4	0.0090161781843497	186	799	115798	619	622.5698924731183	68.65299966027726	515.25	577.5	731.75	763.2	540	82.56989247311833	15358.00000000001	GIC2/gic2Δ	1.3923485714954402	other
540	20250129	27	KSY351-1	1	3	0	243	10	30	30	105.07605146855732	G1	1	mother	-1	20	0.0082567113036192	3.796665773228e-4	0.0090160444582648	243	842	152694	627	628.3703703703703	75.30297286899165	508.2	575.5	749.6999999999999	795.7	535	93.37037037037032	22688.99999999999	GIC2/gic2Δ	1.8190360369537202	other
542	20250129	27	KSY351-1	1	8	3	304	8	56	56	105.37610709003567	G1	1	mother	24	51	0.0085913703267092	2.933973883171e-4	0.0091781651033436	304	876	189948	618	624.828947368421	69.1081604896295	527	577.75	748.8499999999999	800.1	558	66.82894736842104	20316	GIC2/gic2Δ	2.2756664824441604	other
543	20250129	27	KSY351-1	1	9	0	272	23	93	93	90.65586949456208	G1	3	mother	31	70	0.0082356115504878	4.430717689548e-4	0.0091217550883975	272	883	171613	617.5	630.9301470588235	75.85734659432345	519.5	577.75	764.45	809.7	536	94.93014705882354	25821	GIC2/gic2Δ	2.0361226421868803	other
545	20250129	27	KSY351-1	1	15	2	269	6	85	85	87.5708644785325	G1	1	mother	54	81	0.0082614549113505	3.357725558361e-4	0.0089330000230229	269	850	166600	621	619.3308550185874	73.68504142969391	506.8	565	742.6	789.7	539	80.33085501858739	21609.000000000007	GIC2/gic2Δ	2.0136654071627604	other
546	20250129	27	KSY351-1	1	16	2	316	15	105	105	102.5187497637805	G1	8	mother	60	92	0.0084452289422702	4.078995378784e-4	0.0092610280180271	316	894	200122	625	633.2974683544304	69.53343695194611	528.5	587	755.75	811.9	550	83.297468354430407	26322.000000000007	GIC2/gic2Δ	2.3654954225406404	other
547	20250129	27	KSY351-1	1	20	9	365	33	120	120	84.62062770842162	G1	7	mother	64	96	0.0081728474140672	3.528916638944e-4	0.0088786307418562	365	804	219392	598	601.0739726027397	61.61953530167012	511.2	555	706.4000000000001	766.3	533	68.07397260273967	24846.99999999998	GIC2/gic2Δ	2.7322969279346006	other
548	20250129	27	KSY351-1	1	23	4	278	30	133	133	113.54828796059002	G1	3	mother	75	107	0.0083857368576379	2.830228368807e-4	0.0089517825313993	278	832	172432	616.5	620.2589928057554	65.56932057314921	514.25	575	736.3	790.5	546	74.25899280575538	20644	GIC2/gic2Δ	2.08103711223512	other
549	20250129	27	KSY351-1	1	26	7	243	16	115	115	86.96239378053913	G1	2	mother	78	106	0.009042271454963	4.286311929667e-4	0.0098995338408965	243	929	163124	661	671.2921810699588	77.52929235735506	566.1	615.5	810	852.3	587	84.29218106995881	20482.999999999996	GIC2/gic2Δ	1.8190360369537202	other
550	20250129	27	KSY351-1	1	27	0	289	13	124	124	102.39802580910944	G1	1	mother	86	111	0.0089074928529692	4.03115146059e-4	0.0097137231450873	289	888	190633	651	659.6297577854672	74.78817570445777	545.4	607	795.1999999999999	847.7	579	80.62975778546718	23302.00000000001	GIC2/gic2Δ	2.1633803073235605	other
552	20250129	27	KSY351-1	1	32	2	215	18	137	137	86.35274340275956	G1	15	mother	88	121	0.0080110900209527	2.948262852319e-4	0.0086007425914166	215	845	129402	598	601.8697674418605	76.4076689651641	497	546	725.5999999999998	784	520	81.86976744186052	17602.00000000001	GIC2/gic2Δ	1.6094351767286001	other
553	20250129	27	KSY351-1	1	35	7	197	32	149	149	88.17824702361965	G1	9	mother	94	124	0.0084625150075781	3.22001457482e-4	0.0091065179225422	197	850	123160	622	625.1776649746192	78.74932218629861	491	568	765.2	798.2	553	72.17766497461923	14218.999999999987	GIC2/gic2Δ	1.4746917665838803	other
556	20250129	27	KSY351-1	1	54	4	304	25	161	161	83.32790205582559	G1	16	mother	108	140	0.0086294361452558	3.617294086334e-4	0.0093528949625226	304	862	194825	642	640.8717105263158	71.57950118001217	523.15	590	762.8499999999999	804.4	562	78.87171052631584	23977.00000000001	GIC2/gic2Δ	2.2756664824441604	other
557	20250129	27	KSY351-1	1	71	0	323	33	176	176	97.45464885265974	G1	3	mother	117	143	0.0088856144625488	4.770469674954e-4	0.0098397083975396	323	899	217298	667	672.749226006192	80.0914084457957	550.2	614.5	807.6999999999999	871.6	578	94.74922600619198	30604.000000000007	GIC2/gic2Δ	2.4178956375969203	other
558	20250129	27	KSY351-1	1	72	2	281	13	151	151	94.92408316648545	G1	2	mother	117	140	0.0089290275124959	4.362719466317e-4	0.0098015714057593	281	963	195748	695	696.6120996441281	83.74110074057268	571	636	846	912.8	582	114.61209964412808	32205.99999999999	GIC2/gic2Δ	2.1034943472592404	other
559	20250129	27	KSY351-1	1	83	3	299	7	157	157	101.61506419929344	G1	1	mother	123	153	0.0086098029725348	5.661001512583e-4	0.0097420032750515	299	1057	206990	684	692.2742474916388	91.50765290849552	562	629	834.7999999999997	959.3	560	132.2742474916388	39550	GIC2/gic2Δ	2.2382377574039602	other
562	20250129	27	KSY351-1	1	99	11	180	36	182	182	90.7664441352106	G1	15	mother	129	157	0.0080982503709595	2.435499359621e-4	0.0085853502428838	180	771	105045	581.5	583.5833333333334	60.32577070465914	488.65	542	697.05	717.5	528	55.58333333333337	10005.000000000007	GIC2/gic2Δ	1.3474341014472002	other
564	20250129	27	KSY351-1	1	103	5	255	30	187	187	85.90387524411483	G1	9	mother	135	162	0.0085832008896652	4.175093609288e-4	0.0094182196115228	255	919	164304	639	644.3294117647059	76.403888860367	516.1	598.5	768.1999999999999	829.3	557	87.32941176470592	22269.00000000001	GIC2/gic2Δ	1.9088649770502002	other
565	20250129	27	KSY351-1	1	108	3	216	16	178	178	94.41003769965378	G1	8	mother	139	165	0.008609519057329	3.618786099955e-4	0.00933327627732	216	853	139114	634.5	644.0462962962963	75.826359173719	529.75	590	775.75	810.4	560	84.0462962962963	18154	GIC2/gic2Δ	1.6169209217366403	other
566	20250129	27	KSY351-1	1	143	1	314	13	187	187	98.52719134102502	G1	2	mother	152	175	0.0091121748494424	7.013089292621e-4	0.0105147927079667	314	1058	235568	743.5	750.2165605095541	105.05275098768584	593.65	677.25	943.05	997.1	594	156.21656050955414	49052	GIC2/gic2Δ	2.3505239325245606	other
569	20250129	27	KSY351-1	2	2	1	282	4	3	3	127.22632931323272	G1	-1	mother	-1	-1	0.0084294208776573	4.324535693201e-4	0.0092943280162976	282	982	185298	655.5	657.0851063829788	77.32220414187297	540.1	595.25	785.8	851.6	548	109.08510638297878	30762.00000000001	GIC2/gic2Δ	2.1109800922672806	other
570	20250129	27	KSY351-1	2	3	1	249	4	73	73	130.70555077091583	G1	9	mother	-1	70	0.0083813492487733	3.412781451086e-4	0.0090639055389907	249	868	158207	629	635.3694779116466	74.96558803669363	519.4	588	786	831.2	546	89.36947791164664	22253.00000000001	GIC2/gic2Δ	1.8639505070019604	other
571	20250129	27	KSY351-1	2	7	4	290	7	99	99	110.07700900215698	G1	20	mother	5	96	0.0083649692854445	4.321533313484e-4	0.0092292759481414	290	934	190243	650	656.0103448275862	83.19422578117648	531.9	594.5	803.2	860.7	543	113.0103448275862	32773	GIC2/gic2Δ	2.1708660523316006	other
572	20250129	27	KSY351-1	2	8	0	312	10	102	102	128.9577636407976	G1	16	mother	24	92	0.0084775729425433	3.919548122967e-4	0.0092614825671369	312	847	197464	633	632.8974358974359	64.94313878676222	532.65	587	743.45	795.4	552	80.89743589743591	25240.000000000004	GIC2/gic2Δ	2.3355524425084804	other
573	20250129	27	KSY351-1	2	9	7	279	10	127	127	129.20615742336358	G1	35	mother	31	124	0.0082039263666556	3.802434608509e-4	0.0089644132883575	279	877	175269	624	628.2043010752689	79.02268978726308	493.8	578	768.0999999999999	824.3	535	93.20430107526886	26004.00000000001	GIC2/gic2Δ	2.0885228572431602	other
574	20250129	27	KSY351-1	2	12	4	365	7	124	124	104.45616024987524	G1	31	mother	47	121	0.0089816651001751	4.318263193988e-4	0.0098453177389728	365	910	247960	672	679.3424657534247	81.5797146384774	558.2	626	836.8	883.4	588	91.34246575342468	33340.00000000001	GIC2/gic2Δ	2.7322969279346006	other
575	20250129	27	KSY351-1	2	15	7	282	7	121	121	117.7570193301908	G1	32	mother	54	121	0.0083875360991692	2.343629220674e-4	0.0088562619433041	282	808	169083	593	599.5851063829788	69.70155368921708	496.05	551.5	725.9	763.3	546	53.58510638297878	15111.000000000016	GIC2/gic2Δ	2.1109800922672806	other
577	20250129	27	KSY351-1	2	20	1	290	14	175	175	114.37408415022864	G1	92	mother	64	162	0.0087871190692888	4.716688366926e-4	0.0097304567426741	290	874	191708	652	661.0620689655173	73.95709107217044	552.9	609	787.6500000000001	844.3	570	91.06206896551726	26408.000000000004	GIC2/gic2Δ	2.1708660523316006	other
578	20250129	27	KSY351-1	2	23	7	255	10	173	173	127.9335676843594	G1	117	mother	75	170	0.0085806174911162	3.400462040406e-4	0.0092607098991975	255	878	163205	634	640.0196078431372	72.0329690845819	523.9	590.5	758.3999999999999	803.3	557	83.01960784313724	21170	GIC2/gic2Δ	1.9088649770502002	other
580	20250129	27	KSY351-1	2	27	2	333	5	156	156	115.52702791781466	G1	85	mother	86	153	0.0087899762060884	3.564962459245e-4	0.0095029686979375	333	890	216677	648	650.6816816816817	70.89818987888815	536.6	598	763.8	824.5	573	77.68168168168165	25867.99999999999	GIC2/gic2Δ	2.4927530876773205	other
581	20250129	27	KSY351-1	2	31	0	256	8	178	178	97.50993108815734	G1	107	mother	88	170	0.0089185806739422	3.263271826836e-4	0.0095712350393096	256	882	166326	651	649.7109375	75.46891457991889	533	596	770.5	820.8	579	70.7109375	18102	GIC2/gic2Δ	1.9163507220582403	other
582	20250129	27	KSY351-1	2	32	9	190	15	182	182	96.10595959779306	G1	112	mother	88	176	0.0083029452089701	2.632508907808e-4	0.0088294469905319	190	777	113469	596	597.2052631578947	65.99174568546401	491.15	553.25	704	730.9	540	57.20526315789471	10868.999999999996	GIC2/gic2Δ	1.4222915515276002	other
583	20250129	27	KSY351-1	2	39	1	286	7	184	184	102.67550480019696	G1	127	mother	103	178	0.0088501462827366	4.322651947331e-4	0.0097146766722029	286	939	192169	665.5	671.9195804195804	79.14285460348893	553.5	615	810.75	869.9	577	94.91958041958036	27146.999999999985	GIC2/gic2Δ	2.14092307229944	other
584	20250129	27	KSY351-1	2	72	5	289	7	186	186	116.504026513152	G1	156	mother	117	184	0.0088992142952119	3.517816185236e-4	0.0096027775322592	289	970	193367	668	669.0899653979238	76.23682961642753	551.4	610	791.3999999999999	859.6	580	89.08996539792383	25746.99999999999	GIC2/gic2Δ	2.1633803073235605	other
585	20250129	27	KSY351-1	2	83	0	227	1	191	191	112.629744532589	G1	177	mother	123	190	0.0087996590459207	3.221058917221e-4	0.0094438708293649	227	905	147749	645	650.8766519823788	76.40549563506619	528.1	603	780.7	824.7	574	76.8766519823788	17450.99999999999	GIC2/gic2Δ	1.6992641168250802	other
589	20250129	27	KSY351-1	3	7	3	282	5	137	137	122.7940181151892	G1	48	mother	5	135	0.0085668480945706	3.759203440651e-4	0.0093186887827008	282	895	181377	639	643.1808510638298	82.72323711968347	522	584.25	773	841	558	85.18085106382978	24021	GIC2/gic2Δ	2.1109800922672806	other
592	20250129	27	KSY351-1	3	12	7	364	8	157	157	111.77570721565516	G1	100	mother	47	156	0.0088501098136432	3.151883227154e-4	0.009480486459074	364	899	235846	640	647.9285714285714	73.58997152430618	529.3	594	778	827.5	578	69.92857142857144	25454.000000000007	GIC2/gic2Δ	2.7248111829265604	other
593	20250129	27	KSY351-1	3	15	6	422	8	159	159	116.15025478278872	G1	99	mother	54	157	0.0086115846669772	4.404707541117e-4	0.0094925261752007	422	917	274034	644.5	649.3696682464455	75.17493550596474	527.05	600.25	764.95	874.3	562	87.36966824644549	36869.99999999999	GIC2/gic2Δ	3.1589843933928803	other
608	20250129	30	KSY348-2	1	17	2	330	26	90	90	104.93161188232251	G1	2	mother	31	66	0.008886391345366	8.597299392047e-4	0.0106058512237754	330	1143	260136	776.5	788.290909090909	112.63400198076891	620.9	710	980.55	1057	578	210.29090909090905	69395.99999999999	CDC42/cdc42Δ	2.4702958526532006	other
609	20250129	30	KSY348-2	1	23	2	329	37	141	141	120.592196642535	G1	1	mother	64	106	0.0085229990923755	6.851032531577e-4	0.0098932055986909	329	1100	240047	728	729.6261398176292	107.93025181069328	559.8	645	921.2	990.7	555	174.62613981762922	57452.000000000015	CDC42/cdc42Δ	2.4628101076451605	other
610	20250129	30	KSY348-2	1	27	2	286	20	118	118	93.4066691932338	G1	2	mother	70	100	0.0089112067136013	7.855840023614e-4	0.0104823747183242	286	1131	223941	770	783.0104895104895	116.58153856732812	606.75	703.5	989.25	1077	580	203.0104895104895	58060.99999999999	CDC42/cdc42Δ	2.14092307229944	other
611	20250129	30	KSY348-2	1	28	6	294	28	158	158	90.94267405775253	G1	17	mother	93	136	0.0091926641962185	8.202643355338e-4	0.0108331928672862	294	1175	235017	788.5	799.3775510204082	116.47692673671344	630.3	714	1013.35	1087.2	601	198.3775510204082	58323.00000000001	CDC42/cdc42Δ	2.20080903236376	other
612	20250129	30	KSY348-2	1	30	8	311	10	137	137	98.42225068832089	G1	2	mother	108	135	0.0086173677297213	3.177727509731e-4	0.0092529132316676	311	975	193608	616	622.5337620578778	72.3212597771254	521	574.5	738.5	811.4	560	62.533762057877766	19447.999999999985	CDC42/cdc42Δ	2.3280666975004403	other
614	20250129	30	KSY348-2	1	40	1	275	15	194	194	100.73781973346236	G1	30	mother	146	180	0.0082075287737231	5.033281368507e-4	0.0092141850474245	275	1143	180310	641	655.6727272727272	93.11991380530505	528.4	590.5	814.2	910.7	533	122.67272727272724	33734.999999999985	CDC42/cdc42Δ	2.058579877211	other
617	20250129	30	KSY348-2	2	17	5	315	8	139	139	132.40333371561437	G1	28	mother	31	136	0.0090418595971982	4.710889661759e-4	0.0099840375295502	315	1091	220773	695	700.8666666666667	90.7118654845249	571	639.5	861.3	935.8	588	112.86666666666667	35553	CDC42/cdc42Δ	2.3580096775326003	other
618	20250129	30	KSY348-2	2	23	2	412	3	186	186	123.99527790574231	G1	39	mother	64	185	0.0088974566011219	5.492244719972e-4	0.0099959055451165	412	973	284559	686.5	690.6771844660194	80.72000127394078	566.55	634	830	905.6	577	113.6771844660194	46835	CDC42/cdc42Δ	3.0841269433124805	other
619	20250129	30	KSY348-2	2	27	0	247	8	175	175	122.40128644292172	G1	35	mother	70	167	0.0092092733294682	5.160307191932e-4	0.0102413347678547	247	908	174681	708	707.2105263157895	78.64647111956803	581.5	650.5	837.4	872.1	597	110.21052631578948	27222	CDC42/cdc42Δ	1.8489790169858802	other
620	20250129	30	KSY348-2	2	30	1	282	5	184	184	125.71525103400518	G1	40	mother	108	180	0.0086667396866892	3.745660490425e-4	0.0094158717847743	282	946	184387	644.5	653.854609929078	80.01088221657598	537.1	596.25	798	843.4	563	90.85460992907804	25621.000000000007	CDC42/cdc42Δ	2.1109800922672806	other
628	20250131	1	KSY321-19	1	1	4	255	19	26	26	110.54279862977732	G1	4	mother	-1	11	0.0095752742403579	7.832816815913e-4	0.0111418376035406	255	1178	208192	804	816.4392156862746	118.25381157631251	645.9	728	1026.7999999999995	1102.5	622	194.43921568627457	49582.000000000015	WT	1.9088649770502002	WT
629	20250131	1	KSY321-19	1	2	7	259	11	55	55	123.25595740608811	G1	3	mother	-1	51	0.0091008887439515	7.621450761316e-4	0.0106251788962147	259	1179	201050	760	776.2548262548263	112.57973890466435	621.8	692	991	1047.8	590	186.2548262548263	48240.000000000015	WT	1.9388079570823602	WT
630	20250131	1	KSY321-19	1	24	2	319	7	56	56	113.65688949100964	G1	4	mother	17	51	0.0096211005495389	0.0010663730077685	0.011753846565076	319	1307	278195	855	872.0846394984326	130.79425460157745	674	783.5	1098.8999999999996	1203.8	625	247.08463949843255	78820	WT	2.3879526575647603	WT
631	20250131	1	KSY321-19	1	36	15	241	28	83	83	92.86015026120984	G1	1	mother	31	70	0.0096080597855138	8.378909297735e-4	0.0112838416450608	241	1116	192449	795	798.5435684647302	104.43934078027664	654	721	1012	1064	625.5	173.04356846473024	41703.49999999999	WT	1.8040645469376404	WT
632	20250131	1	KSY321-19	1	80	3	262	6	97	97	118.0436211473014	G1	4	mother	60	94	0.0100208267790121	9.357108018529e-4	0.0118922483827181	262	1381	233084	872	889.6335877862596	138.1728757921939	671.45	799	1137.5	1249.5	648	241.6335877862596	63308.00000000001	WT	1.9612651921064803	WT
633	20250131	1	KSY321-19	1	84	6	335	17	111	111	116.1845192309182	G1	24	mother	59	100	0.0090633335352865	6.372825372822e-4	0.0103378986098509	335	1025	242114	717	722.7283582089552	93.10402271952728	582.1	653.5	885.5000000000002	961.2	592	130.72835820895523	43794	WT	2.5077245776934003	WT
635	20250131	1	KSY321-19	1	94	1	208	13	115	115	103.76289372197982	G1	2	mother	63	103	0.0088811976077331	6.587754676881e-4	0.0101987485431094	208	989	149911	714.5	720.7259615384615	94.94435059872654	574.35	653	897.5499999999998	939.3	572	148.72596153846155	30935	WT	1.5570349616723203	WT
636	20250131	1	KSY321-19	1	117	7	308	26	132	132	86.93132992850113	G1	1	mother	79	113	0.0100422494377034	0.0013563586080977	0.0127549666538988	308	1363	281290	908.5	913.27922077922085	124.44748001671104	730.05	823.75	1125.65	1234.2	652	261.27922077922074	80473.99999999999	WT	2.3056094624763204	WT
638	20250131	1	KSY321-19	1	149	8	206	19	152	152	100.42565508300116	G1	80	mother	101	141	0.009483548670538	6.336980672376e-4	0.0107509448050133	206	1042	153989	739	747.5194174757281	83.36489629119231	623.5	692	896	945.4	618	129.51941747572812	26680.999999999996	WT	1.5420634716562402	WT
639	20250131	1	KSY321-19	1	164	4	223	29	150	150	87.06259756284499	G1	3	mother	106	125	0.0099597743910124	7.687950709046e-4	0.0114973645328218	223	1141	181923	806	815.7982062780269	116.29574020404904	641.1	735.5	1045.8	1101.7	648	167.7982062780269	37419	WT	1.6693211367929202	WT
640	20250131	1	KSY321-19	1	171	11	241	28	159	159	87.68545276694503	G1	24	mother	106	142	0.009591365052287	8.844773665822e-4	0.0113603197854515	241	1095	190161	788	789.0497925311204	91.202601570086685	648	725	934	982.1	620	169.04979253112035	40741.00000000001	WT	1.8040645469376404	WT
641	20250131	1	KSY321-19	1	177	1	258	6	147	147	106.69552850063036	G1	4	mother	110	142	0.0111719317597077	0.0011204271264131	0.013412786012534	258	1426	258264	979.5	1001.0232558139536	148.3042632493308	778.4	893.5	1278.9	1350.3	719	282.0232558139535	72762	WT	1.9313222120743203	WT
646	20250131	1	KSY321-19	1	215	3	259	11	184	184	83.12496971094305	G1	3	mother	142	176	0.0099490206088665	0.0011308527266704	0.0122107260622073	259	1652	237127	900	915.5482625482624	161.7236327350216	690.6	798.5	1226.2	1319.5	648	267.5482625482625	69295	WT	1.9388079570823602	WT
648	20250131	1	KSY321-19	1	225	5	364	23	192	192	91.63602119435082	G1	2	mother	146	174	0.0097608197380044	6.916208764076e-4	0.0111440614908196	364	1089	282122	764	775.0604395604396	101.59852402138168	621.15	702.75	964.7	1038.9	639	136.0604395604396	49526.000000000015	WT	2.7248111829265604	WT
649	20250131	1	KSY321-19	1	246	2	351	8	195	195	96.408604191778707	G1	4	mother	155	189	0.0118135072776838	0.0014643715027652	0.0147422502832143	351	1745	392905	1108	1119.3874643874644	161.6862293639608	887.5	1003	1411	1535.2	769	350.38746438746443	122986	WT	2.6274964978220403	WT
656	20250131	1	KSY321-19	2	94	3	329	8	160	160	132.10549031791723	G1	191	mother	63	155	0.0090146871571144	8.205386714539e-4	0.0106557645000223	329	1085	252158	763	766.4376899696049	99.96499345697076	612	696	935.6	1017.1	584	182.4376899696049	60022.00000000001	WT	2.4628101076451605	WT
663	20250131	1	KSY321-19	3	80	10	222	10	181	181	122.4853656794235	G1	234	mother	60	181	0.0106496044460777	5.79145983088e-4	0.0118078964122538	222	1171	181608	814	818.0540540540541	100.17433792673722	674.1	749.25	976.6	1057.3	690	128.05405405405406	28428.000000000004	WT	1.6618353917848803	WT
674	20250131	2	KSY321-19	1	12	1	296	16	66	66	91.10128122853848	G1	2	mother	7	51	0.0081523511926967	5.028566259895e-4	0.0091580644446759	296	874	190490	639	643.5472972972973	80.07423367164249	521	590.75	788.25	846	532	111.54729729729728	33018	WT	2.2157805223798404	WT
675	20250131	2	KSY321-19	1	24	4	279	12	76	76	92.74514578256677	G1	3	mother	31	68	0.0085126647065655	4.918697610488e-4	0.0094964042286632	279	952	184912	661	662.7670250896057	75.99462008478568	544.8	612	800.5999999999998	854.3	557	105.76702508960568	29508.999999999985	WT	2.0885228572431602	WT
676	20250131	2	KSY321-19	1	27	3	299	21	96	96	92.36354281796726	G1	4	mother	38	78	0.0081893253961629	4.82633484966e-4	0.009154592366095	299	961	194376	642	650.0869565217391	88.60958182049383	517.3	588.5	798.1999999999999	876.6	534	116.08695652173913	34710	WT	2.2382377574039602	WT
677	20250131	2	KSY321-19	1	31	3	278	13	106	106	84.12060709785042	G1	2	mother	58	96	0.0083961757211823	4.920589668458e-4	0.009380293654874	278	918	183939	660.5	661.6510791366907	84.6497896472559	530	596.25	798.2499999999997	866.5	546	115.65107913669068	32151.000000000007	WT	2.08103711223512	WT
678	20250131	2	KSY321-19	1	35	2	275	21	131	131	96.91409927988244	G1	12	mother	68	112	0.0082304791314171	5.158920039226e-4	0.0092622631392624	275	920	181568	660	660.2472727272727	81.98476988174075	526.1	605	788.3	863.3	537	123.24727272727272	33893	WT	2.058579877211	WT
680	20250131	2	KSY321-19	1	42	3	334	24	141	141	97.09121440629356	G1	24	mother	81	120	0.0086906669377868	7.333824188576e-4	0.0101574317755021	334	1002	241044	716.5	721.688622754491	88.8494254876217	582.3	663.5	881.7499999999998	937.9	568	153.688622754491	51332	WT	2.50023883268536	WT
684	20250131	2	KSY321-19	1	50	7	263	23	171	171	86.57082483382085	G1	31	mother	110	155	0.0082529190134733	6.222858873167e-4	0.0094974907881068	263	943	177724	666	675.7566539923954	90.8141549798145	542.2	610.5	830.6999999999999	895.7	535	140.7566539923954	37018.99999999999	WT	1.9687509371145202	WT
685	20250131	2	KSY321-19	1	53	4	262	16	163	163	83.29151532914258	G1	3	mother	120	151	0.0086847204691975	4.953580246389e-4	0.0096754365184755	262	970	179517	680.5	685.1793893129772	85.88618797643335	558.3	623.5	840.8499999999999	900.7	566	119.17938931297716	31225.00000000001	WT	1.9612651921064803	WT
687	20250131	2	KSY321-19	1	59	2	301	24	186	186	83.51831485911778	G1	39	mother	126	164	0.0084785309593481	4.124297813564e-4	0.009303390522061	301	923	193830	634	643.953488372093	75.98319775879308	542	591	794	852.1	551	92.95348837209303	27979.000000000004	WT	2.2532092474200405	WT
688	20250131	2	KSY321-19	1	63	3	299	20	193	193	83.93635819631058	G1	35	mother	134	176	0.0083314975773945	5.888252999774e-4	0.0095091481773493	299	919	199444	669	667.0367892976589	86.54657522592603	528.8	608	813.1999999999999	872.6	542	125.03678929765886	37386	WT	2.2382377574039602	WT
692	20250131	2	KSY321-19	2	2	2	310	6	4	4	105.74425218833376	G1	-1	mother	-1	-1	0.0081317732049995	3.076488871702e-4	0.0087470709793399	310	827	186159	596	600.5129032258064	66.05660935862797	505	558.25	712.55	768	529.5	71.01290322580644	22014	WT	2.3205809524924	WT
693	20250131	2	KSY321-19	2	4	2	268	7	83	83	98.75757581137664	G1	27	mother	-1	78	0.0082919917729534	4.973381876213e-4	0.0092866681481961	268	942	177534	657.5	662.4402985074627	87.4343259887381	531.8	599.75	814.1999999999998	881.6	541	121.44029850746269	32546	WT	2.0061796621547203	WT
694	20250131	2	KSY321-19	2	12	6	272	10	116	116	118.00143569408894	G1	35	mother	7	112	0.0082404609531722	4.859324778164e-4	0.0092123259088051	272	962	179449	655.5	659.7389705882352	93.03641101961588	529.55	594	826.45	894.1	537	122.73897058823523	33384.999999999985	WT	2.0361226421868803	WT
695	20250131	2	KSY321-19	2	24	5	284	17	132	132	114.26149622059154	G1	42	mother	31	120	0.0087245252113118	4.865751710128e-4	0.0096976755533375	284	995	190498	661.5	670.7676056338029	80.96301237688881	552.15	617	801.8499999999999	875.5	570	100.76760563380287	28618.00000000001	WT	2.1259515822833603	WT
696	20250131	2	KSY321-19	2	27	4	314	11	141	141	113.61637047120864	G1	48	mother	38	134	0.0082431195144973	5.756609752734e-4	0.0093944414650441	314	954	210742	660	671.1528662420383	89.11891187378859	543.6	602	822.6999999999999	885.9	538	133.15286624203827	41810.000000000015	WT	2.3505239325245606	WT
697	20250131	2	KSY321-19	2	31	3	372	8	160	160	116.481062085151	G1	50	mother	58	155	0.0084160537705687	3.93507371761e-4	0.0092030685140907	372	886	236050	631.5	634.5430107526881	73.90196775625934	515.55	583.75	758.6999999999999	825.2	549	85.54301075268813	31821.999999999985	WT	2.7846971429908804	WT
698	20250131	2	KSY321-19	2	35	3	352	7	180	180	108.983140396158	G1	63	mother	68	176	0.0080538356319524	4.880643155067e-4	0.0090299642629659	352	923	223348	627.5	634.5113636363636	80.37536148910394	522.1	576	780.25	845.7	526	108.51136363636364	38196	WT	2.6349822428300804	WT
699	20250131	2	KSY321-19	2	39	1	264	9	172	172	97.93386394806508	G1	59	mother	70	164	0.0087811170543431	4.874690995864e-4	0.009756055253516	264	949	178165	675.5	674.8674242424242	76.57647098500289	560.15	617	789	841.9	570	104.86742424242424	27685	WT	1.9762366821225603	WT
700	20250131	2	KSY321-19	2	42	7	435	13	189	189	104.60690109838288	G1	70	mother	81	183	0.0084865752068252	7.173408436188e-4	0.0099212568940628	435	1014	301821	684	693.8413793103448	88.0775266543389	571	629	853.8999999999999	935	557	136.8413793103448	59525.99999999999	WT	3.2562990784974004	WT
702	20250131	2	KSY321-19	3	2	3	325	6	54	54	124.63169076688648	G1	12	mother	-1	51	0.0083361322519786	3.960550130304e-4	0.0091282422780396	325	913	207855	636	639.5538461538462	76.05723164306667	529.2	585	787	836.3	543	96.55384615384617	31380.000000000004	WT	2.4328671276130005	WT
704	20250131	2	KSY321-19	3	4	7	256	12	127	127	109.1407417930534	G1	45	mother	-1	122	0.0085830209418484	3.675598953427e-4	0.0093181407325339	256	890	161900	625.5	632.421875	72.63367088674767	527.75	580	765	810.9	558	74.421875	19052	WT	1.9163507220582403	WT
705	20250131	2	KSY321-19	3	12	4	361	7	159	159	120.7181953395728	G1	56	mother	7	156	0.0083251390036359	6.98472890684e-4	0.009722084785004	361	1009	249808	683	691.98891966759	94.1896765472998	554	621	869	928.1	546	145.98891966759004	52702.00000000001	WT	2.7023539479024405	WT
706	20250131	2	KSY321-19	3	24	9	321	12	173	173	111.06571926231943	G1	69	mother	31	170	0.0088085400980708	3.956664884834e-4	0.0095998730750376	321	883	208893	644	650.7570093457944	71.57126258799103	545	600	777	821.3	576	74.75700934579436	23996.99999999999	WT	2.4029241475808405	WT
707	20250131	2	KSY321-19	3	27	4	363	6	179	179	120.72608518171226	G1	74	mother	38	177	0.0084863810934796	6.552630368257e-4	0.0097969071671311	363	962	248803	673	685.4077134986226	90.42936543700506	557.1	624	848.6999999999999	922.6	554	131.40771349862257	47700.99999999999	WT	2.7173254379185203	WT
710	20250131	2	KSY321-19	4	4	8	286	12	169	169	107.33085109543843	G1	66	mother	-1	165	0.0086927428270162	2.719161561523e-4	0.0092365751393209	286	838	180559	624	631.3251748251748	71.4019146954214	528.5	580.25	767.75	806.7	566	65.32517482517483	18683	WT	2.14092307229944	WT
715	20250131	3	KSY321-19	1	6	5	184	13	21	21	104.7797061285014	G1	4	mother	-1	13	0.0092281346794536	6.809645200822e-4	0.0105900637196181	184	1118	139572	758	758.5434782608696	96.4413443096348	614.65	686.5	915.5	974.1	593	165.54347826086962	30460.00000000001	WT	1.3773770814793602	WT
716	20250131	3	KSY321-19	1	12	9	350	35	61	61	108.2311880357994	G1	3	mother	7	35	0.0102530772380792	0.0011765036724069	0.0126060845828932	350	1220	315787	894.5	902.2485714285714	115.03514213722087	720.35	827	1097.55	1175.9	668	234.24857142857135	81986.99999999999	WT	2.620010752814	WT
717	20250131	3	KSY321-19	1	20	9	172	30	76	76	86.18578613613846	G1	4	mother	19	55	0.0103798480621272	7.370238408713e-4	0.0118538957438699	172	1086	144407	839.5	839.5755813953489	102.88156482322736	678.5	767	1031.8	1057.9	669	170.57558139534888	29339.000000000007	WT	1.2875481413828802	WT
719	20250131	3	KSY321-19	1	35	4	235	29	110	110	107.66894163207188	G1	3	mother	51	85	0.0097660841456919	0.0011992361395038	0.0121645564246996	235	1340	222004	932	944.6978723404256	151.28619558372293	716.9	825.5	1203.3	1262.8	633	311.69787234042553	73249	WT	1.7591500768894002	WT
720	20250131	3	KSY321-19	1	41	12	258	30	114	114	93.1044987751354	G1	4	mother	61	96	0.0105540549221902	0.001028256909786	0.0126105687417623	258	1237	227412	874.5	881.4418604651163	106.43383554338656	700	811	1074.15	1127	683	198.4418604651163	51198	WT	1.9313222120743203	WT
721	20250131	3	KSY321-19	1	44	1	288	18	131	131	88.24559041234322	G1	12	mother	71	114	0.0097076469492348	7.972693421198e-4	0.0113021856334745	288	1139	237462	816.5	824.5208333333334	111.65494147085973	653.35	745.75	1019	1061.5	630	194.52083333333337	56022.000000000015	WT	2.1558945623155203	WT
722	20250131	3	KSY321-19	1	48	7	325	16	116	116	111.74221922099228	G1	26	mother	76	107	0.0103736204305135	0.0010988004314373	0.0125712212933881	325	1220	290569	892	894.0584615384615	120.1359216020404	711.8	804	1108.0000000000002	1188.1	677	217.05846153846156	70544	WT	2.4328671276130005	WT
723	20250131	3	KSY321-19	1	51	3	365	6	122	122	124.22176872091806	G1	5	mother	85	119	0.012679195203623	0.0023141247473445	0.017307444698312	365	2232	500147	1323	1370.2657534246575	236.29400784243467	1033.2	1186	1822	1993.3	825	545.2657534246575	199022	WT	2.7322969279346006	WT
725	20250131	3	KSY321-19	2	3	5	340	6	1	1	129.58747857331556	G1	-1	mother	-1	-1	0.0105717163839692	0.0015387371623392	0.0136491907086477	340	1424	340753	999	1002.214705882353	141.4809416231054	782.95	896.75	1265.3000000000002	1368	688	314.214705882353	106833	WT	2.5451533027336004	WT
739	20250131	4	KSY321-19	1	3	5	194	15	37	37	102.50180480791464	G1	1	mother	-1	25	0.0092539532624274	8.819211160025e-4	0.0110177954944325	194	1083	151266	779.5	779.7216494845361	107.33383151164372	618.95	705.25	951.05	1009.5	600	179.7216494845361	34866	WT	1.4522345315597602	WT
741	20250131	4	KSY321-19	1	6	1	307	11	51	51	131.05685109056185	G1	2	mother	14	41	0.0092888600606479	8.208482799879e-4	0.0109305566206237	307	1149	246095	788	801.6123778501628	118.4913426511444	633.6	718	1014	1093.6	600	201.61237785016283	61894.99999999999	WT	2.2981237174682803	WT
742	20250131	4	KSY321-19	1	17	11	195	32	80	80	91.76223809533028	G1	4	mother	20	59	0.008770194945147	6.327705813516e-4	0.0100357361078503	195	1051	137377	688	704.4974358974359	98.38054708481464	569.7	635.5	864.5999999999997	951.5	569	135.4974358974359	26422.000000000007	WT	1.4597202765678001	WT
743	20250131	4	KSY321-19	1	23	1	243	10	69	69	85.82870648791508	G1	1	mother	31	60	0.0088858421310004	6.824858379088e-4	0.0102508138068181	243	1057	178630	730	735.1028806584362	100.53266422443974	593.3	665.5	939.9	994.3	573	162.10288065843622	39391	WT	1.8190360369537202	WT
744	20250131	4	KSY321-19	1	46	1	266	52	134	134	123.84920770056966	G1	3	mother	43	83	0.0097187126592162	5.820105019066e-4	0.0108827336630296	266	1117	204758	759.5	769.7669172932331	101.95328336174995	610.75	694.25	938	1006.5	628	141.76691729323306	37709.99999999999	WT	1.9912081721386403	WT
745	20250131	4	KSY321-19	1	55	3	311	18	103	103	97.14477686785838	G1	6	mother	53	88	0.0090625393929053	7.236240540536e-4	0.0105097875010125	311	1072	233860	753	751.9614147909967	98.65447737776547	597	686	930.5	1000.1	590	161.96141479099674	50369.99999999999	WT	2.3280666975004403	WT
746	20250131	4	KSY321-19	1	60	3	341	8	91	91	112.38332289961048	G1	2	mother	53	86	0.0098412414860469	8.967594118194e-4	0.0116347603096857	341	1222	292948	851	859.0850439882698	118.97968645129266	683	772	1078	1165.5	639	220.08504398826983	75049.00000000001	WT	2.5526390477416405	WT
747	20250131	4	KSY321-19	1	70	7	209	47	140	140	91.5030562667175	G1	4	mother	64	100	0.0094101292160946	5.260536723391e-4	0.0104622365607729	209	948	148648	704	711.2344497607655	92.90844163009432	567.4	642	868.6	907.3	612	99.23444976076551	20740	WT	1.5645207066803604	WT
748	20250131	4	KSY321-19	1	73	2	268	21	109	109	87.81196798007842	G1	1	mother	70	90	0.0098593086559149	0.0010384209573091	0.0119361505705332	268	1224	239108	886	892.1940298507462	134.28178089664743	692.4	788.25	1132.9	1181.4	640	252.19402985074623	67587.99999999999	WT	2.0061796621547203	WT
749	20250131	4	KSY321-19	1	77	0	246	15	130	130	103.15967568690746	G1	23	mother	71	115	0.0088401651399801	7.201665649177e-4	0.0102804982698156	246	1086	181579	733	738.1260162601626	97.4621688851865	586	675.25	903.75	971.8	571	167.1260162601626	41113	WT	1.8414932719778403	WT
750	20250131	4	KSY321-19	1	101	2	311	16	145	145	112.81877635130267	G1	60	mother	95	131	0.0094439376128545	0.0010127519546614	0.0114694415221774	311	1226	262785	836	844.967845659164	126.58720515718296	647.5	759.5	1054	1154.4	612	232.96784565916403	72453.00000000001	WT	2.3280666975004403	WT
751	20250131	4	KSY321-19	1	105	2	246	21	150	150	92.009281705267	G1	6	mother	94	131	0.0097164271642259	7.94901887576e-4	0.011306230939378	246	1216	204699	813.5	832.109756097561	118.29159981902936	659	741.75	1035	1112	630	202.109756097561	49719	WT	1.8414932719778403	WT
752	20250131	4	KSY321-19	1	106	4	303	5	133	133	90.43423467915662	G1	2	mother	95	132	0.010734864313209	0.0011779324618804	0.0130907292369699	303	1529	297401	965	981.5214521452144	159.02943674372548	747.6	863.5	1253.7999999999995	1411.1	701	280.52145214521454	84998	WT	2.2681807374361203	WT
753	20250131	4	KSY321-19	1	110	5	236	17	144	144	109.2130670604362	G1	3	mother	96	132	0.0101251482853512	0.0014124948520297	0.0129501379894108	236	1476	224933	948.5	953.1059322033898	130.98470527377012	747.75	857.75	1178.75	1272.2	662	291.1059322033898	68700.99999999999	WT	1.7666358218974403	WT
755	20250131	4	KSY321-19	1	132	2	258	6	185	185	120.41841219815105	G1	55	mother	107	178	0.0099430758182515	0.0010255209983096	0.0119941178148709	258	1279	221168	849	857.2403100775193	121.95416442278176	680.55	775.5	1076.6	1156.8	643	214.24031007751933	55273.99999999999	WT	1.9313222120743203	WT
758	20250131	4	KSY321-19	1	176	2	282	18	186	186	86.76866751161535	G1	6	mother	137	170	0.0114448588954686	8.11027478253e-4	0.0130669138519746	282	1296	261760	918.5	928.22695035461	119.4007418151948	754.1	839.25	1151.85	1227.2	750	178.22695035460993	50260	WT	2.1109800922672806	WT
759	20250131	4	KSY321-19	1	181	2	235	10	177	177	84.16471615012426	G1	3	mother	139	169	0.0103709627853761	8.78371057783e-4	0.0121277049009421	235	1266	211367	896	899.4340425531915	124.40048107691707	722.7	804.5	1119.6	1183.9	676	223.4340425531915	52507	WT	1.7591500768894002	WT
760	20250131	4	KSY321-19	1	188	8	309	14	182	182	84.73982597966065	G1	1	mother	144	176	0.0106788888867956	0.0015558996377809	0.0137906881623575	309	1593	330368	1045	1069.1521035598705	177.75940842953727	804.4	930	1402.6	1479.2	698	371.1521035598705	114686	WT	2.3130952074843605	WT
762	20250131	4	KSY321-19	2	4	1	266	4	62	62	105.69837383638848	G1	17	mother	-1	59	0.0090651632818316	4.457772065843e-4	0.0099567176950003	266	984	183861	689	691.2067669172932	79.4857444025744	567.5	638.25	819.75	883.2	590	101.20676691729318	26920.999999999985	WT	1.9912081721386403	WT
765	20250131	4	KSY321-19	2	23	2	228	9	122	122	114.81524587124578	G1	77	mother	31	115	0.0091461732889442	6.387901813754e-4	0.010423753651695	228	1083	172773	754	757.7763157894736	101.72334324954714	621	687.5	935.6999999999996	1028.8	594.5	163.27631578947364	37226.99999999999	WT	1.7067498618331203	WT
769	20250131	4	KSY321-19	2	73	3	315	12	156	156	104.81536986083196	G1	139	mother	70	147	0.0100528090972062	6.580934814253e-4	0.0113689960600569	315	1210	251404	790	798.1079365079365	102.01027539526687	657.8	720	981.6	1068.3	655	143.10793650793653	45079.00000000001	WT	2.3580096775326003	WT
770	20250131	4	KSY321-19	2	106	11	412	12	180	180	112.86442839747605	G1	173	mother	95	179	0.010461752832117	7.468756766712e-4	0.0119555041854595	412	1140	345788	835	839.2912621359224	106.22159298774244	662.55	768	1022	1094.7	680	159.29126213592235	65628.00000000001	WT	3.0841269433124805	WT
774	20250131	4	KSY321-19	3	4	3	331	5	102	102	114.15809505607274	G1	70	mother	-1	100	0.0092057105186412	0.0013032386401375	0.0118121877989164	331	1275	289281	865	873.9607250755287	134.27246603163834	684.5	781	1129	1225.5	602	271.96072507552867	90018.99999999999	WT	2.4777815976612403	WT
777	20250131	4	KSY321-19	3	23	12	269	14	164	164	124.14548310252655	G1	153	mother	31	162	0.0096499163258087	6.323096119246e-4	0.0109145355496581	269	1123	206855	764	768.9776951672862	100.47241323964026	626.8	694	940.6	1014.5	625	143.97769516728624	38730	WT	2.0136654071627604	WT
778	20250131	4	KSY321-19	3	60	4	325	8	171	171	126.0374405023432	G1	166	mother	53	167	0.010217580487633	6.478053164655e-4	0.0115131911205642	325	1140	264992	807	815.36	101.482592368574	663.8	742	991.4	1053.9	663	152.36	49517.00000000001	WT	2.4328671276130005	WT
782	20250131	4	KSY321-19	4	4	10	289	18	153	153	123.46335635943352	G1	124	mother	-1	145	0.0106209066371072	8.075824968242e-4	0.0122360716307556	289	1172	245967	851	851.0968858131488	109.39147957428234	684.2	772	1030.6	1117.1	691	160.0968858131488	46268	WT	2.1633803073235605	WT
790	20250131	5	KSY322-2	1	3	4	255	25	45	45	118.39985729219303	G1	1	mother	-1	24	0.0084605151475808	4.195255683148e-4	0.0092995662842106	255	1049	167419	651	656.5450980392156	83.36739456148777	525.7	604.5	791.9999999999998	880.7	550	106.54509803921565	27168.99999999999	CDC24/cdc24Δ	1.9088649770502002	other
792	20250131	5	KSY322-2	1	5	3	308	10	68	68	113.52520010499993	G1	1	mother	31	61	0.0084813879532034	4.913408755173e-4	0.0094640697042381	308	1023	206627	672	670.8668831168832	81.16992642118203	539.75	613	803	870.2	551	119.86688311688316	36919.000000000015	CDC24/cdc24Δ	2.3056094624763204	other
794	20250131	5	KSY322-2	1	14	5	294	24	105	105	104.53099608515323	G1	3	mother	50	86	0.0083862989364236	4.861948494751e-4	0.0093586886353738	294	950	190628	644.5	648.3945578231293	76.02953756684049	531.65	592.25	768.6999999999999	830.7	546	102.39455782312928	30104.000000000007	CDC24/cdc24Δ	2.20080903236376	other
795	20250131	5	KSY322-2	1	15	6	182	14	124	124	93.76403608753968	G1	4	mother	63	116	0.0082063753331975	4.834712158171e-4	0.0091733177648317	182	919	118911	639.5	653.3571428571429	86.37319313847112	540.05	588.5	824.2999999999998	848.9	534	119.35714285714288	21723.000000000007	CDC24/cdc24Δ	1.3624055914632802	other
796	20250131	5	KSY322-2	1	21	2	312	10	100	100	112.49388355582298	G1	1	mother	65	92	0.0085653729222166	5.34965840387e-4	0.0096353046029907	312	963	215275	680.5	689.9839743589744	90.96602140838708	557	625.25	852.25	909	558	131.98397435897436	41179	CDC24/cdc24Δ	2.3355524425084804	other
797	20250131	5	KSY322-2	1	24	6	286	25	129	129	98.12818859976868	G1	5	mother	72	110	0.0086071775199083	4.910708222844e-4	0.0095893191644772	286	988	192131	660	671.7867132867133	87.76817026448221	538.25	609.25	818	901.1	562	109.78671328671328	31399	CDC24/cdc24Δ	2.14092307229944	other
798	20250131	5	KSY322-2	1	25	2	310	23	134	134	105.32976288042282	G1	2	mother	83	113	0.0082570606525227	4.400555061768e-4	0.0091371716648764	310	976	197035	628	635.5967741935484	77.21583902312909	517.9	582.25	770.1	841.7	540	95.5967741935484	29635.000000000007	CDC24/cdc24Δ	2.3205809524924	other
799	20250131	5	KSY322-2	1	28	8	263	19	143	143	94.28720359910572	G1	10	mother	89	132	0.0082390285314338	3.030102615411e-4	0.0088450490545162	263	813	158928	599	604.2889733840304	64.96111846815965	505.1	560	715.9	761.2	537	67.28897338403044	17697.000000000007	CDC24/cdc24Δ	1.9687509371145202	other
801	20250131	5	KSY322-2	1	32	6	197	20	150	150	100.33696379365762	G1	21	mother	103	136	0.008477809823771	3.304640360669e-4	0.0091387378959048	197	906	122208	610	620.3451776649746	70.21759248225453	524.2	566	746.8	785.7	549	71.34517766497459	14054.999999999993	CDC24/cdc24Δ	1.4746917665838803	other
802	20250131	5	KSY322-2	1	35	2	273	2	132	132	97.51569202804733	G1	1	mother	105	132	0.008526011668457	5.223056523775e-4	0.0095706229732121	273	1006	186759	680	684.0989010989011	91.78738630392904	549.4	616	843.3999999999997	924.2	556	128.09890109890114	34971.00000000001	CDC24/cdc24Δ	2.0436083871949204	other
806	20250131	5	KSY322-2	1	48	3	328	17	189	189	83.17798698133004	G1	15	mother	131	175	0.0082315029215344	5.904788321419e-4	0.0094124605858183	328	943	219035	658	667.7896341463414	90.96445440786094	534	610	826.65	884.2	538	129.78963414634143	42570.99999999999	CDC24/cdc24Δ	2.4553243626371204	other
808	20250131	5	KSY322-2	1	54	2	295	17	179	179	93.26702746588325	G1	3	mother	138	164	0.0083095649069795	4.106585155854e-4	0.0091308819381503	295	859	186325	622	631.6101694915254	78.57200453457607	512.4	575	771.3	809.6	540	91.61016949152544	27025	CDC24/cdc24Δ	2.2082947773718002	other
809	20250131	5	KSY322-2	1	58	6	258	18	189	189	90.99026796078212	G1	24	mother	136	177	0.0086180362897529	4.748530892946e-4	0.0095677424683423	258	938	171008	653	662.8217054263566	81.79506908930439	546.95	604.25	811.7999999999997	860	561	101.82170542635664	26270.00000000001	CDC24/cdc24Δ	1.9313222120743203	other
810	20250131	5	KSY322-2	1	61	6	265	19	184	184	85.49855722655107	G1	25	mother	137	171	0.0081321561788682	4.67345347759e-4	0.0090668468743863	265	884	169558	636	639.8415094339623	85.230815213	526.2	577	804.3999999999999	850.3	529	110.8415094339623	29373.00000000001	CDC24/cdc24Δ	1.9837224271306004	other
811	20250131	5	KSY322-2	1	69	3	293	26	192	192	86.59245760829191	G1	10	mother	139	169	0.0085668514433654	3.755555331375e-4	0.0093179625096405	293	879	187198	631	638.9010238907849	73.44093142456705	527.2	588	772.1999999999998	813.6	559	79.90102389078493	23410.999999999985	CDC24/cdc24Δ	2.1933232873557205	other
812	20250131	5	KSY322-2	1	73	2	243	6	171	171	116.26886956409112	G1	1	mother	141	167	0.0085758965691424	3.495150597598e-4	0.0092749266886621	243	902	157432	646	647.8683127572017	71.52655801932232	540.1	597	759.6999999999999	813.6	560	87.86831275720169	21352.00000000001	CDC24/cdc24Δ	1.8190360369537202	other
815	20250131	5	KSY322-2	2	3	6	329	8	88	88	127.9893174985906	G1	14	mother	-1	86	0.0086745485651909	3.243845451327e-4	0.0093233176554564	329	952	210620	638	640.1823708206687	74.38748991448351	533.6	589	766.1999999999999	863.1	566	74.18237082066867	24405.999999999996	CDC24/cdc24Δ	2.4628101076451605	other
816	20250131	5	KSY322-2	2	4	1	269	9	124	124	124.00108973341092	G1	15	mother	-1	116	0.0085687420732904	4.922194961037e-4	0.0095531810654979	269	934	182823	671	679.639405204461	89.77323812618707	541.4	611	824.2	877.7	557	122.639405204461	32990.000000000015	CDC24/cdc24Δ	2.0136654071627604	other
817	20250131	5	KSY322-2	2	5	5	308	5	110	110	131.01357525499375	G1	24	mother	31	110	0.0086816892763165	4.110064533161e-4	0.0095037021829488	308	1149	201422	648.5	653.9675324675325	79.80023100177878	535.35	603.5	777.5999999999999	862.3	566	87.96753246753246	27094	CDC24/cdc24Δ	2.3056094624763204	other
818	20250131	5	KSY322-2	2	10	5	316	6	133	133	112.65602135478294	G1	28	mother	45	132	0.0085606234593744	3.396001110153e-4	0.0092398236814051	316	929	200862	630.5	635.6392405063291	72.03416193375973	533.75	586.75	775.5	848.7	558	77.63924050632909	24533.999999999996	CDC24/cdc24Δ	2.3654954225406404	other
819	20250131	5	KSY322-2	2	14	5	261	8	147	147	117.58236883760948	G1	36	mother	50	144	0.0084070007160859	3.624936708606e-4	0.0091319880578071	261	903	165590	624	634.4444444444445	74.2862446708455	532	579	770	805.5	548	86.44444444444446	22562.000000000004	CDC24/cdc24Δ	1.9537794470984404	other
820	20250131	5	KSY322-2	2	15	6	269	9	178	178	122.34215527229746	G1	48	mother	63	175	0.0084256343517221	3.129377105899e-4	0.0090515097729019	269	830	165413	613	614.9182156133829	65.05434390382003	515.6	571	728.2	762.9	549	65.91821561338293	17732.000000000007	CDC24/cdc24Δ	2.0136654071627604	other
821	20250131	5	KSY322-2	2	21	2	266	10	144	144	129.31523272968695	G1	32	mother	65	136	0.0086133814141031	4.708633760542e-4	0.0095551081662117	266	1062	183498	686	689.8421052631579	96.4589469811418	561.5	620.25	864.5	941.8	563	126.84210526315792	33740.00000000001	CDC24/cdc24Δ	1.9912081721386403	other
822	20250131	5	KSY322-2	2	24	6	344	10	181	181	112.30284033781231	G1	58	mother	72	177	0.0087212097851374	6.939321343165e-4	0.0101090740537705	344	1129	249018	711.5	723.8895348837209	95.8116157072556	589	657.75	885.6999999999999	1000	570	153.8895348837209	52937.99999999999	CDC24/cdc24Δ	2.5750962827657604	other
823	20250131	5	KSY322-2	2	25	2	296	2	171	171	126.11053726667572	G1	61	mother	83	171	0.0083195908399725	3.37842787493e-4	0.0089952764149585	296	882	179044	604	604.8783783783783	67.65042352251572	502	558	710.5	775.3	542	62.87837837837833	18611.999999999985	CDC24/cdc24Δ	2.2157805223798404	other
825	20250131	5	KSY322-2	2	29	6	264	13	183	183	97.58918997079373	G1	77	mother	95	176	0.0083921518684621	3.225913156264e-4	0.0090373344997149	264	829	162982	614	617.3560606060606	70.81689284170764	510.3	570	741.55	783.1	546	71.35606060606062	18838.000000000004	CDC24/cdc24Δ	1.9762366821225603	other
826	20250131	5	KSY322-2	2	35	6	275	7	170	170	117.65324369072673	G1	51	mother	105	169	0.0085849975421051	2.570067095017e-4	0.0090990109611086	275	865	170139	614	618.6872727272727	66.01986217535517	514.1	572	720.3	776.7	558	60.68727272727267	16688.999999999985	CDC24/cdc24Δ	2.058579877211	other
828	20250131	5	KSY322-2	3	2	3	194	5	41	41	120.7664704753753	G1	4	mother	-1	39	0.0083501734065934	2.380133393483e-4	0.0088262000852901	194	795	116992	598.5	603.0515463917526	64.07387346255314	508.3	556.5	714.35	741.3	544	59.0515463917526	11456.000000000004	CDC24/cdc24Δ	1.4522345315597602	other
830	20250131	5	KSY322-2	3	4	8	250	8	163	163	109.9497643544417	G1	45	mother	-1	163	0.0085868496552803	3.679692878166e-4	0.0093227882309137	250	933	163888	648	655.552	81.20768003089363	531.8	606	800.7499999999999	857.5	560	95.55200000000002	23888.000000000004	CDC24/cdc24Δ	1.8714362520100003	other
832	20250131	5	KSY322-2	3	10	2	254	3	170	170	117.09011263716349	G1	69	mother	45	169	0.0085743260200038	5.41177737371e-4	0.0096566814947459	254	1081	179417	696.5	706.3661417322835	108.19574250467248	540	628.25	881.4	976.3	557	149.3661417322835	37939.00000000001	CDC24/cdc24Δ	1.9013792320421603	other
833	20250131	5	KSY322-2	3	14	0	318	7	187	187	127.71101283224996	G1	96	mother	50	180	0.0084824310401412	3.198346261028e-4	0.009122100292347	318	858	196062	614	616.5471698113207	70.04685746282773	516.7	565	747.5999999999999	800.9	550	66.54716981132071	21161.999999999985	CDC24/cdc24Δ	2.38046691255672	other
836	20250131	5	KSY322-2	4	2	0	219	2	82	82	125.66564069231856	G1	10	mother	-1	80	0.0084023055678796	2.865777247803e-4	0.0089754610174402	219	954	135981	614	620.917808219178	70.65423300674517	518.8	570.5	748	802	544	76.91780821917803	16844.99999999999	CDC24/cdc24Δ	1.6393781567607602	other
840	20250131	5	KSY322-2	5	2	0	293	6	119	119	131.46284364539952	G1	25	mother	-1	113	0.0085116268742855	3.073932737239e-4	0.0091264134217333	293	828	182730	623	623.6518771331058	70.47097752941117	512	573	738.4	780.6	552	71.65187713310581	20994.000000000004	CDC24/cdc24Δ	2.1933232873557205	other
842	20250131	5	KSY322-2	6	2	8	153	8	148	148	128.7989984040427	G1	42	mother	-1	148	0.0084643477093882	1.360768380925e-4	0.0087365013855733	153	779	90917	591	594.2287581699346	56.93161782004956	501.2	555	686.4	714.2	551	43.22875816993462	6613.999999999997	CDC24/cdc24Δ	1.1453189862301203	other
844	20250131	5	KSY322-2	7	2	2	301	2	184	184	124.92967374875882	G1	99	mother	-1	184	0.0084557856179663	2.582339442621e-4	0.0089722535064906	301	897	184822	608	614.0265780730897	66.70278668899667	513	566	726	785.2	551	63.026578073089695	18971	CDC24/cdc24Δ	2.2532092474200405	other
845	20250131	6	KSY322-2	1	2	3	271	9	17	17	94.5280855200704	G1	6	mother	-1	11	0.0084671391817221	5.663394269068e-4	0.0095998180355359	271	1010	186954	679	689.8671586715867	87.33075815525211	563.5	630.5	843	930.3	553	136.8671586715867	37091	CDC24/cdc24Δ	2.02863689717884	other
846	20250131	6	KSY322-2	1	5	2	249	11	39	39	88.41361216137328	G1	3	mother	-1	30	0.0083116084697092	3.556097013109e-4	0.0090228278723311	249	936	155635	622	625.0401606425703	75.24240874579824	518.8	573	746.2	814.6	541	84.0401606425703	20926.000000000004	CDC24/cdc24Δ	1.8639505070019604	other
847	20250131	6	KSY322-2	1	26	2	251	12	55	55	97.2048301904271	G1	6	mother	19	45	0.0087904507651103	5.37836403457e-4	0.0098661235720245	251	996	175990	704	701.1553784860557	96.09359937888588	549.5	637	860	926.3	571	130.15537848605572	32668.999999999985	CDC24/cdc24Δ	1.8789219970180402	other
848	20250131	6	KSY322-2	1	27	11	304	34	82	82	87.97833358232302	G1	2	mother	21	59	0.008590225860724	3.11272520703e-4	0.00921277090213	304	867	190513	622.5	626.6875	70.8693041083559	520.45	570.75	749	796.5	558	68.6875	20881	CDC24/cdc24Δ	2.2756664824441604	other
849	20250131	6	KSY322-2	1	30	3	255	20	70	70	99.46883427929232	G1	1	mother	20	53	0.0081823520771093	3.819161110139e-4	0.0089461842991372	255	891	159255	619	624.5294117647059	82.97860648955306	504.4	564	762.3	825.4	533	91.52941176470586	23339.999999999996	CDC24/cdc24Δ	1.9088649770502002	other
852	20250131	6	KSY322-2	1	79	0	274	11	78	78	103.10114478498626	G1	3	mother	42	67	0.0086113141496917	2.225872774688e-4	0.0090564887046294	274	853	168272	609.5	614.1313868613139	70.49582661129283	514	556.5	747.6999999999999	784.5	559	55.1313868613139	15106.00000000001	CDC24/cdc24Δ	2.0510941322029606	other
853	20250131	6	KSY322-2	1	109	2	342	11	90	90	113.83305824782909	G1	6	mother	52	81	0.008566851855445	6.567361168339e-4	0.009880324089113	342	987	241908	706	707.3333333333334	90.38478498467066	569.15	642.25	864.9	939.6	561	146.33333333333337	50046.000000000015	CDC24/cdc24Δ	2.56012479274968	other
855	20250131	6	KSY322-2	1	122	2	239	18	104	104	87.56389570754206	G1	1	mother	58	88	0.0083913840644812	3.576558797951e-4	0.0091066958240716	239	807	151926	634	635.673640167364	70.2528768878326	526.6	592.5	755.4	780.6	546	89.67364016736406	21432.00000000001	CDC24/cdc24Δ	1.7890930569215602	other
858	20250131	6	KSY322-2	1	152	4	182	20	124	124	84.74418750908325	G1	30	mother	74	108	0.0080466555243097	2.796855494243e-4	0.0086060266231584	182	786	108222	587.5	594.6263736263736	64.08762002676936	502.4	549.25	709.6999999999999	730.5	523	71.6263736263736	13035.999999999996	CDC24/cdc24Δ	1.3624055914632802	other
861	20250131	6	KSY322-2	1	180	1	256	11	121	121	96.1899208097149	G1	79	mother	79	111	0.0084590121416815	2.906478555066e-4	0.0090403078526947	256	861	157218	611	614.1328125	68.24718069883798	508	565.5	728.5	770.1	550	64.1328125	16418	CDC24/cdc24Δ	1.9163507220582403	other
862	20250131	6	KSY322-2	1	215	2	287	10	126	126	88.81841146759533	G1	6	mother	89	118	0.0088422233714937	4.346799954032e-4	0.0097115833623003	287	954	194046	669	676.1184668989547	82.80319583720895	553.3	615.5	817.4	879.5	573	103.1184668989547	29595	CDC24/cdc24Δ	2.1484088173074802	other
866	20250131	6	KSY322-2	2	1	2	258	19	17	17	111.38027399867248	G1	-1	mother	-1	-1	0.0083075566674797	2.634336046787e-4	0.0088344238768373	258	831	154154	593.5	597.4961240310078	62.35825775755974	498.55	554	692.3	750.9	541	56.49612403100775	14576	CDC24/cdc24Δ	1.9313222120743203	other
867	20250131	6	KSY322-2	2	2	4	286	8	63	63	109.35623632105823	G1	27	mother	-1	59	0.0085168601531094	4.594979021258e-4	0.0094358559573612	286	879	187607	649	655.9685314685315	82.12558004570448	522	603.25	815.25	854	554	101.96853146853152	29163.00000000001	CDC24/cdc24Δ	2.14092307229944	other
868	20250131	6	KSY322-2	2	5	2	216	3	77	77	114.84873912549102	G1	68	mother	-1	76	0.0081997132804719	2.287216313512e-4	0.0086571565431745	216	787	127962	586.5	592.4166666666666	68.57519865352467	493.5	540.75	709.25	749.3	533	59.41666666666663	12833.999999999993	CDC24/cdc24Δ	1.6169209217366403	other
869	20250131	6	KSY322-2	2	26	2	301	9	97	97	126.7809784026365	G1	117	mother	19	90	0.008638900971824	2.746267018076e-4	0.0091881543754393	301	848	187679	620	623.5182724252492	74.26282565383502	508	570	745	808.5	562	61.518272425249165	18517	CDC24/cdc24Δ	2.2532092474200405	other
870	20250131	6	KSY322-2	2	27	2	340	6	123	123	122.30202714428437	G1	223	mother	21	119	0.0084733709664341	4.676014295011e-4	0.0094085738254364	340	908	226098	661	664.9941176470588	80.85735421162262	541.95	609	795.05	870.5	552	112.99411764705884	38418	CDC24/cdc24Δ	2.5451533027336004	other
871	20250131	6	KSY322-2	2	30	0	248	9	117	117	119.72859105881248	G1	152	mother	20	108	0.0082973142177906	2.659513459107e-4	0.0088292169096121	248	891	148909	597	600.4395161290323	69.167955146301	490.4	551.75	713.3	770.3	538	62.43951612903231	15485.000000000016	CDC24/cdc24Δ	1.8564647619939203	other
872	20250131	6	KSY322-2	2	68	6	258	11	136	136	107.55918333268713	G1	219	mother	42	131	0.0082404897911714	2.420005562863e-4	0.008724490903744	258	774	152669	588	591.7403100775193	63.1999902111903	496.85	542	705.1999999999998	746.9	535	56.740310077519325	14638.999999999984	CDC24/cdc24Δ	1.9313222120743203	other
874	20250131	6	KSY322-2	2	79	6	308	7	112	112	116.9169064286311	G1	180	mother	42	111	0.0084427889304281	3.583719256497e-4	0.0091595327817275	308	944	194409	625	631.1980519480519	80.53612803135631	511.35	576.5	767.9499999999999	844.9	549	82.1980519480519	25316.999999999985	CDC24/cdc24Δ	2.3056094624763204	other
875	20250131	6	KSY322-2	2	109	2	276	3	127	127	123.6996092986997	G1	216	mother	52	126	0.0086747120945088	2.403618493615e-4	0.0091554357932318	276	962	171629	615	621.8442028985507	67.85786244333903	530.5	574	740.25	793.1	564	57.84420289855075	15965.000000000007	CDC24/cdc24Δ	2.0660656222190403	other
876	20250131	6	KSY322-2	3	1	0	279	4	57	57	116.02032410675892	G1	30	mother	-1	53	0.0082981106456185	3.507320350089e-4	0.0089995747156364	279	845	173471	613	621.7598566308244	71.83246414149346	516.9	569	755	800.1	540	81.7598566308244	22811.000000000007	CDC24/cdc24Δ	2.0885228572431602	other
877	20250131	6	KSY322-2	3	2	5	342	8	101	101	121.33739879144402	G1	141	mother	-1	98	0.0084210949094664	3.32542904619e-4	0.0090861807187045	342	867	211716	614	619.0526315789474	68.30712061705515	513.1	571	734.9	792.2	549	70.0526315789474	23958.00000000001	CDC24/cdc24Δ	2.56012479274968	other
881	20250131	6	KSY322-2	3	7	6	272	11	35	35	129.12110352387728	G1	8	mother	-1	30	0.0082373706374797	4.430095483527e-4	0.0091233897341851	272	904	175006	633.5	643.4044117647059	82.97411703768466	528	586.75	791.9	860	537	106.40441176470586	28941.999999999996	CDC24/cdc24Δ	2.0361226421868803	other
883	20250131	6	KSY322-2	4	1	4	263	4	88	88	115.2705627977376	G1	122	mother	-1	88	0.0083500706801404	3.214165353921e-4	0.0089929037509248	263	890	164062	619	623.8098859315589	74.06606069675419	507.5	574	754.6999999999999	810.7	543	80.80988593155894	21253	CDC24/cdc24Δ	1.9687509371145202	other
884	20250131	6	KSY322-2	4	2	8	268	8	135	135	118.74774069677537	G1	265	mother	-1	135	0.0084853247821398	3.208641363446e-4	0.0091270530548292	268	820	168551	631	628.9216417910447	72.53283750624614	516.35	572.75	751.65	788.9	553	75.92164179104475	20346.999999999996	CDC24/cdc24Δ	2.0061796621547203	other
888	20250131	6	KSY322-2	5	1	8	287	9	121	121	126.40115502433444	G1	224	mother	-1	120	0.0083855824858957	1.834896417336e-4	0.008752561769363	287	802	169792	586	591.609756097561	62.75093993168429	501	550	704.0999999999999	744.1	546	45.60975609756099	13090.000000000004	CDC24/cdc24Δ	2.1484088173074802	other
893	20250131	7	KSY322-2	1	4	3	147	21	34	34	87.88765697416213	G1	3	mother	-1	16	0.0083781761467435	3.058879000019e-4	0.0089899519467474	147	760	88536	606	602.2857142857143	61.69752858918747	502.8	559	701.0999999999999	719	545	57.285714285714334	8421.000000000007	CDC24/cdc24Δ	1.10040451618188	other
894	20250131	7	KSY322-2	1	12	1	185	32	68	68	84.99547435224358	G1	2	mother	10	37	0.0083502351642127	3.40779906209e-4	0.0090317949766308	185	888	117597	635	635.6594594594594	77.27821083577237	520.4	579	778.4	812.6	541	94.6594594594594	17511.999999999993	CDC24/cdc24Δ	1.3848628264874003	other
895	20250131	7	KSY322-2	1	13	4	329	25	72	72	109.39955330313032	G1	3	mother	21	51	0.0085511123356032	3.7500068797e-4	0.0093011137115433	329	881	208878	631	634.887537993921	73.40591312544564	523	581	767.8	809.2	556	78.887537993921	25954.00000000001	CDC24/cdc24Δ	2.4628101076451605	other
903	20250131	7	KSY322-2	2	2	0	194	9	9	9	103.6707564129274	G1	-1	mother	-1	-1	0.0083047229124637	3.918704075655e-4	0.0090884637275949	194	848	121546	629	626.5257731958762	71.26704430368648	515.5	574	744.4	783.5	538	88.52577319587624	17173.99999999999	CDC24/cdc24Δ	1.4522345315597602	other
904	20250131	7	KSY322-2	2	4	4	212	5	74	74	107.74447632676564	G1	23	mother	-1	73	0.0084155305370383	3.629950026979e-4	0.0091415205424343	212	920	136464	641	643.6981132075472	81.09302482757255	535.55	585.75	793.3499999999999	833.9	546	97.69811320754718	20712.000000000004	CDC24/cdc24Δ	1.5869779417044803	other
905	20250131	7	KSY322-2	2	12	5	244	9	108	108	98.49155337647603	G1	57	mother	10	104	0.0086439258386962	3.364726381115e-4	0.0093168711149194	244	922	159759	642.5	654.75	82.50955607844642	541.6	597.25	812	865.1	562	92.75	22631	CDC24/cdc24Δ	1.8265217819617603	other
906	20250131	7	KSY322-2	2	13	6	234	6	109	109	123.77525714627942	G1	66	mother	21	109	0.0084220529745558	3.320573203834e-4	0.0090861676153228	234	852	147946	628.5	632.2478632478633	69.13518356484924	524.6	579.5	749.35	785.5	547	85.24786324786328	19948.000000000007	CDC24/cdc24Δ	1.7516643318813603	other
907	20250131	7	KSY322-2	2	23	2	244	7	140	140	86.06027386903975	G1	93	mother	38	135	0.0085890489014663	5.209671886252e-4	0.0096309832787167	244	937	169251	686	693.6516393442623	85.7511503852544	574.15	628	849.55	892	560	133.65163934426232	32611.000000000007	CDC24/cdc24Δ	1.8265217819617603	other
908	20250131	7	KSY322-2	2	35	1	262	4	141	141	97.06588873308972	G1	107	mother	50	138	0.0083613760582374	5.847058639406e-4	0.0095307877861187	262	988	181236	685	691.7404580152672	102.9775479706609	543.1	614.25	890.4999999999999	950.4	545	146.74045801526722	38446.000000000015	CDC24/cdc24Δ	1.9612651921064803	other
910	20250131	7	KSY322-2	3	2	2	317	12	47	47	119.84373955021952	G1	12	mother	-1	37	0.0082471616426437	4.157517495026e-4	0.0090786651416489	317	870	198509	621	626.211356466877	70.75654352406073	525.6	571	753.4	805	537	89.21135646687696	28280	CDC24/cdc24Δ	2.3729811675486805	other
912	20250131	7	KSY322-2	3	4	9	238	10	110	110	101.44982242711036	G1	72	mother	-1	109	0.0085713324417601	3.242677105229e-4	0.009219867862806	238	878	150539	629	632.5168067226891	73.75878904396107	521	579.25	759.0499999999998	801.9	556	76.51680672268913	18211.00000000001	CDC24/cdc24Δ	1.7816073119135203	other
913	20250131	7	KSY322-2	4	2	8	338	10	84	84	128.04116209361396	G1	35	mother	-1	82	0.0083258928562075	3.153947839942e-4	0.008956682424196	338	808	203717	597	602.7130177514792	63.735055394652704	508.85	558	729.15	761.8	541	61.71301775147924	20858.999999999985	CDC24/cdc24Δ	2.5301818127175206	other
914	20250131	7	KSY322-2	4	3	7	307	7	51	51	131.63325189166082	G1	13	mother	-1	51	0.0085008937165989	3.992562286051e-4	0.0092994061738092	307	841	197525	635	643.4039087947883	72.10144670284465	536.6	589.5	772.0999999999999	819.9	555	88.40390879478832	27140.00000000001	CDC24/cdc24Δ	2.2981237174682803	other
919	20250131	8	KSY322-2	1	3	3	276	19	70	70	112.4436745343331	G1	1	mother	18	54	0.0098193528802368	0.0011867391496886	0.0121928311796141	276	1487	261128	928.5	946.1159420289856	170.2109548946294	697.75	811.75	1232.5	1343.8	639	307.1159420289855	84764	CDC24/cdc24Δ	2.0660656222190403	other
920	20250131	8	KSY322-2	1	7	2	303	15	78	78	115.4247696080541	G1	2	mother	23	65	0.0087070134953547	9.6466658361e-4	0.0106363466625749	303	1096	233793	752	771.5940594059406	116.2158153621395	607	691	988.6	1050.1	569	202.59405940594056	61386	CDC24/cdc24Δ	2.2681807374361203	other
921	20250131	8	KSY322-2	1	19	16	251	38	140	140	91.54247461753684	G1	2	mother	81	118	0.0095238146382447	9.529403940114e-4	0.0114296954262675	251	1138	207932	829	828.4143426294821	108.35427558392364	648	755.5	1009.5	1054	612.5	215.9143426294821	54194.500000000015	CDC24/cdc24Δ	1.8789219970180402	other
931	20250131	9	KSY348-1	1	48	4	313	15	103	103	96.778439256238	G1	3	mother	46	92	0.0092331107433561	0.0010402047675466	0.0113135202784494	313	1268	254854	806	814.2300319488818	115.25173777320404	641	728	1020	1108.8	602	212.2300319488818	66428	CDC42/cdc42Δ	2.3430381875165205	other
936	20250131	9	KSY348-1	1	113	3	358	24	180	180	109.39940929036638	G1	48	mother	108	159	0.0103424594306528	5.978332807758e-4	0.0115381259922045	358	1092	279337	778.5	780.2709497206704	91.94294316879012	638.7	720	934.15	1016.6	674	106.2709497206704	38045	CDC42/cdc42Δ	2.67989671287832	other
946	20250131	9	KSY348-1	2	1	6	233	6	0	0	96.4650571952486	G1	-1	mother	-1	-1	0.0089009683807827	6.660831029888e-4	0.0102331345867604	233	1083	171298	721	735.1845493562232	100.2564322506518	584	670	938.8	981	578	157.1845493562232	36624.00000000001	CDC42/cdc42Δ	1.7441785868733204	other
947	20250131	9	KSY348-1	2	3	9	362	13	96	96	110.59964252503508	G1	48	mother	-1	92	0.0092636293061256	4.558499886487e-4	0.0101753292834231	362	996	253390	698.5	699.9723756906077	82.52231782102942	571.45	643.25	849.9	905.9	605	94.97237569060768	34379.999999999985	CDC42/cdc42Δ	2.7098396929104807	other
948	20250131	9	KSY348-1	2	18	6	261	10	107	107	105.60433350152668	G1	62	mother	7	103	0.0093460863438097	7.914330292168e-4	0.0109289524022435	261	1062	204751	786	784.4865900383141	102.27124184391003	627	714	968	1018.4	604	180.48659003831412	47106.99999999999	CDC42/cdc42Δ	1.9537794470984404	other
949	20250131	9	KSY348-1	2	40	10	298	14	120	120	101.16604527573946	G1	81	mother	34	116	0.0093444566865945	4.745331646476e-4	0.0102935230158898	298	952	210388	703	706	79.66772438525423	585.4	649	850.7499999999999	905	608	98	29204	CDC42/cdc42Δ	2.2307520123959206	other
953	20250131	9	KSY348-1	2	70	7	368	7	157	157	122.74551445087998	G1	125	mother	74	157	0.009657416395497	4.969534233173e-4	0.0106513232421316	368	1028	270057	725	733.8505434782609	96.5277722467582	589.7	663	919.6	988.9	630	103.85054347826087	38217	CDC42/cdc42Δ	2.7547541629587204	other
954	20250131	9	KSY348-1	2	81	9	276	13	170	170	98.60081791781296	G1	132	mother	82	166	0.0093359837225498	6.819306668584e-4	0.0106998450562666	276	1065	208906	750	756.9057971014493	96.88020300613309	614	688.5	934.5	986.1	608	148.90579710144925	41097.99999999999	CDC42/cdc42Δ	2.0660656222190403	other
958	20250131	9	KSY348-1	3	18	11	329	14	152	152	132.59940266514866	G1	120	mother	7	149	0.0096094415284837	4.254046230181e-4	0.01046025077452	329	994	238144	711	723.8419452887538	86.62425903146766	594.8	659	873.9999999999998	922.8	625	98.84194528875378	32518.999999999996	CDC42/cdc42Δ	2.4628101076451605	other
959	20250131	9	KSY348-1	3	40	6	274	10	166	166	104.88908382272427	G1	131	mother	34	162	0.0098899614896435	9.529512244383e-4	0.0117958639385202	274	1259	234735	847.5	856.6970802919708	115.35207700907436	693.9	768.25	1046.6999999999998	1144.8	641	215.6970802919708	59101	CDC42/cdc42Δ	2.0510941322029606	other
968	20250131	12	KSY348-1	1	1	1	293	16	38	38	97.99867997847026	G1	3	mother	-1	23	0.0080808250697593	3.219294637325e-4	0.0087246839972243	293	791	175610	595	599.3515358361775	64.46373141767137	502.2	556	713.1999999999999	747.8	526	73.3515358361775	21492.000000000007	CDC42/cdc42Δ	2.1933232873557205	other
969	20250131	12	KSY348-1	1	8	7	283	31	65	65	109.32311338534886	G1	2	mother	7	41	0.008032992840377	3.449490070949e-4	0.0087228908545668	283	880	169342	589	598.3816254416961	69.5025938060432	504	547	714	777.7	523	75.38162544169609	21332.999999999996	CDC42/cdc42Δ	2.1184658372753202	other
970	20250131	12	KSY348-1	1	9	2	299	14	71	71	118.37150735094612	G1	3	mother	29	59	0.0081719951657054	2.997899143326e-4	0.0087715749943707	299	830	180276	593	602.9297658862877	65.90094738697141	504.7	555	721.3999999999999	776.3	531	71.92976588628767	21507.00000000001	CDC42/cdc42Δ	2.2382377574039602	other
971	20250131	12	KSY348-1	1	13	14	149	26	96	96	115.21748380759465	G1	1	mother	40	84	0.0083916682326731	2.01389100035e-4	0.0087944464327432	149	769	89196	593	598.6308724832214	57.47615192563234	510.4	558	684.8	716	545	53.630872483221424	7990.999999999992	CDC42/cdc42Δ	1.1153760061979603	other
972	20250131	12	KSY348-1	1	16	6	210	16	99	99	100.60385030514196	G1	2	mother	52	89	0.0080566327607837	3.437608787609e-4	0.0087441545183057	210	822	125039	593.5	595.4238095238095	64.97652619920596	495.45	552	708.1999999999999	747.1	525	70.4238095238095	14788.999999999996	CDC42/cdc42Δ	1.5720064516884003	other
973	20250131	12	KSY348-1	1	19	1	274	11	104	104	105.68955819790932	G1	3	mother	67	94	0.0082547717726666	3.396636299836e-4	0.0089340990326339	274	923	168075	606.5	613.4124087591241	72.10268422395986	510	565	738.3499999999999	805.7	537	76.4124087591241	20937.000000000004	CDC42/cdc42Δ	2.0510941322029606	other
974	20250131	12	KSY348-1	1	22	9	216	34	132	132	95.32500072266058	G1	8	mother	73	107	0.0082106359635403	2.436425784777e-4	0.0086979211204958	216	765	127178	584	588.7870370370371	62.85271597978615	497.75	541	704.25	728.8	533	55.78703703703707	12050.000000000007	CDC42/cdc42Δ	1.6169209217366403	other
975	20250131	12	KSY348-1	1	26	1	216	15	123	123	116.20938200595222	G1	9	mother	74	109	0.008088277299828	2.270733335075e-4	0.0085424239668431	216	823	125994	571	583.3055555555555	62.84040018222138	503.75	541	708.25	758.5	526	57.30555555555554	12377.999999999996	CDC42/cdc42Δ	1.6169209217366403	other
976	20250131	12	KSY348-1	1	32	2	219	17	141	141	95.97818090019888	G1	2	mother	94	126	0.0080793301116718	2.818002952499e-4	0.0086429307021717	219	824	131335	593	599.703196347032	76.91238292575268	488.9	545.5	747	781.2	525	74.70319634703196	16360	CDC42/cdc42Δ	1.6393781567607602	other
977	20250131	12	KSY348-1	1	39	3	229	34	160	160	112.84669425425771	G1	1	mother	98	129	0.0085930612459016	3.312574656745e-4	0.0092555761772506	229	915	146254	631	638.6637554585153	80.08028474668721	527.4	582	769.8	841.1	559	79.66375545851531	18243.000000000007	CDC42/cdc42Δ	1.7142356068411604	other
978	20250131	12	KSY348-1	1	45	2	262	10	138	138	105.0136651501703	G1	3	mother	101	130	0.0082496902988068	3.628666172093e-4	0.0089754235332255	262	922	165113	622.5	630.2022900763359	77.01814693036708	516.15	578.25	754	835.7	537	93.20229007633588	24419	CDC42/cdc42Δ	1.9612651921064803	other
979	20250131	12	KSY348-1	1	46	6	272	27	174	174	132.49511685079415	G1	19	mother	106	153	0.0082516203300774	3.245355198858e-4	0.0089006913698492	272	797	164448	599	604.5882352941177	64.19472566160063	516.65	556.75	724.45	763	535	69.58823529411768	18928.000000000007	CDC42/cdc42Δ	2.0361226421868803	other
984	20250131	12	KSY348-1	1	78	9	274	16	169	169	88.91362447782076	G1	3	mother	138	162	0.008455669187557	3.435747003185e-4	0.009142818588194	274	958	172464	625.5	629.4306569343066	71.44629912523479	522.3	581.5	757	810.3	552	77.43065693430663	21216.00000000001	CDC42/cdc42Δ	2.0510941322029606	other
985	20250131	12	KSY348-1	1	82	3	305	12	173	173	83.02909835665383	G1	2	mother	141	164	0.0084900186721791	3.656272272669e-4	0.009221273126713	305	955	192365	626	630.7049180327868	74.51155576839118	520.2	575	753.6000000000001	822.7	553	77.70491803278685	23699.99999999999	CDC42/cdc42Δ	2.2831522274522005	other
987	20250131	12	KSY348-1	2	2	6	166	6	0	0	109.20446744110296	G1	-1	mother	-1	-1	0.0082110817676184	2.849372482161e-4	0.0087809562640507	166	768	99850	591	601.5060240963855	60.78400897310733	514.75	554.25	708.25	728.9	533	68.50602409638554	11372	CDC42/cdc42Δ	1.2426336713346402	other
993	20250131	12	KSY348-1	2	22	5	250	10	179	179	130.62387671573487	G1	81	mother	73	174	0.0082600634565199	2.771537632209e-4	0.0088143709829619	250	826	151245	603	604.98	69.45527769723479	501.45	553	722.3999999999999	768.6	538	66.98000000000002	16745.000000000004	CDC42/cdc42Δ	1.8714362520100003	other
1007	20250131	31	KSY351-2	1	4	0	292	8	26	26	91.58098774526847	G1	6	mother	-1	18	0.0096754279655123	8.327129150492e-4	0.0113408537956108	292	1129	236134	799	808.6780821917808	99.67989416342496	661.55	743.75	994.25	1051.4	626	182.67808219178085	53342.00000000001	GIC2/gic2Δ	2.1858375423476804	other
1008	20250131	31	KSY351-2	1	48	0	245	19	58	58	88.57376464151587	G1	7	mother	4	39	0.008821554626824	6.42205606739e-4	0.010105965840302	245	956	170663	685	696.5836734693878	83.41148393244029	567	640	844.8	898.6	569	127.5836734693878	31258.00000000001	GIC2/gic2Δ	1.8340075269698004	other
1009	20250131	31	KSY351-2	1	65	10	333	37	65	65	96.56863323240934	G1	8	mother	8	38	0.0095039570529678	6.845582796476e-4	0.0108730736122631	333	1172	252774	751	759.081081081081	101.2667041915073	614	688	929.8	1036.2	621	138.08108108108104	45980.99999999999	GIC2/gic2Δ	2.4927530876773205	other
1011	20250131	31	KSY351-2	1	189	3	291	4	55	55	97.24990618554465	G1	6	mother	23	54	0.0093371697302775	5.39833536051e-4	0.0104168368023795	291	959	210519	711	723.4329896907217	89.73185413817934	588.5	664	878	922.1	609	114.43298969072168	33300.00000000001	GIC2/gic2Δ	2.1783517973396402	other
1012	20250131	31	KSY351-2	1	213	12	356	26	81	81	97.63341217595352	G1	4	mother	27	67	0.0097999362518557	0.0013373617773718	0.0124746598065994	356	1286	322167	899	904.9634831460676	125.9760825935642	713	818.5	1144	1234.1	641	263.96348314606746	93971	GIC2/gic2Δ	2.6649252228622404	other
1015	20250131	31	KSY351-2	1	451	4	302	24	111	111	115.36051934207872	G1	8	mother	55	91	0.0098337418245722	7.960052220615e-4	0.0114257522686952	302	1133	246452	812	816.066225165563	103.7157774962164	657.15	744	1006.95	1087.4	641	175.06622516556297	52870.000000000015	GIC2/gic2Δ	2.26069499242808	other
1019	20250131	31	KSY351-2	1	577	4	264	26	129	129	91.42379781341296	G1	65	mother	76	107	0.0096714202283201	8.036916105468e-4	0.0112788034494138	264	1079	211392	799	800.7272727272727	100.17950486797329	650.3	725.75	970.7	1020	626	174.72727272727275	46128.00000000001	GIC2/gic2Δ	1.9762366821225603	other
1022	20250131	31	KSY351-2	2	4	6	407	11	72	72	115.24240830238465	G1	213	mother	-1	67	0.0103755450071653	8.010797027965e-4	0.0119777044127585	407	1227	336269	826	826.2137592137592	106.18451331147632	651.6	755	1001.9	1123.4	676	150.2137592137592	61136.99999999999	GIC2/gic2Δ	3.0466982182722804	other
1023	20250131	31	KSY351-2	2	7	1	248	3	2	2	114.53720865718104	G1	-1	mother	-1	-1	0.0087876101163731	7.49213654713e-4	0.0102860374257992	248	1200	189951	743.5	765.9314516129032	126.83672884850664	596.7	668.75	987.8499999999998	1082	569	196.9314516129032	48838.99999999999	GIC2/gic2Δ	1.8564647619939203	other
1028	20250131	31	KSY351-2	2	189	2	422	18	111	111	109.2405117785954	G1	482	mother	23	95	0.0107948374644412	9.247997340777e-4	0.0126444369325968	422	1191	373300	877	884.5971563981043	113.04932778765624	705.2	810.25	1083.8	1159.7	701	183.5971563981043	77478.00000000001	GIC2/gic2Δ	3.1589843933928803	other
1029	20250131	31	KSY351-2	3	4	8	328	12	115	115	130.99860821416854	G1	583	mother	-1	111	0.0112778618834981	8.401579550551e-4	0.0129581777936085	328	1333	294184	888	896.9024390243902	122.02409895491331	712.05	812.75	1109.9	1238.6	735	161.90243902439022	53103.99999999999	GIC2/gic2Δ	2.4553243626371204	other
1032	20250131	31	KSY351-2	3	7	4	230	6	41	41	128.04776610750383	G1	48	mother	-1	39	0.0089729985749848	5.73216753997e-4	0.0101194320829788	230	984	162585	702	706.8913043478261	93.74035098422932	567.35	638.25	858.65	928.7	582	124.89130434782612	28725.000000000007	GIC2/gic2Δ	1.7217213518492003	other
1036	20250131	31	KSY351-2	4	7	4	301	7	76	76	114.76052102094334	G1	382	mother	-1	73	0.0095743571733696	8.666476608115e-4	0.0113076524949926	301	1221	245431	810	815.3853820598007	113.5550753385908	656	734	1023	1100.5	624	191.3853820598007	57607.00000000001	GIC2/gic2Δ	2.2532092474200405	other
1040	20250131	31	KSY351-2	5	7	15	234	24	110	110	121.55162806445124	G1	599	mother	-1	101	0.0099548758291094	5.510172007169e-4	0.0110569102305432	234	1153	179412	758.5	766.7179487179487	101.68514721936046	616.65	691.25	944	1010.2	648	118.71794871794872	27780.000000000004	GIC2/gic2Δ	1.7516643318813603	other
1042	20250131	32	KSY351-2	1	1	5	314	13	19	19	111.36856781828824	G1	2	mother	-1	11	0.0097411274867237	7.486648577393e-4	0.0112384572022024	314	1105	251367	791.5	800.531847133758	104.98207583633774	646.55	733	1004.7	1072.3	633	167.531847133758	52605.00000000001	GIC2/gic2Δ	2.3505239325245606	other
1043	20250131	32	KSY351-2	1	18	3	319	11	40	40	120.53467164516572	G1	7	mother	2	32	0.0089521994092057	4.371621258811e-4	0.009826523660968	319	929	218751	681	685.7398119122257	83.12307988003123	549.9	633	824.0999999999999	881.2	582	103.73981191222572	33093.00000000001	GIC2/gic2Δ	2.3879526575647603	other
1044	20250131	32	KSY351-2	1	26	1	229	19	67	67	96.92779077908403	G1	8	mother	12	49	0.0085755098639141	5.650678394079e-4	0.00970564554273	229	1033	158691	688	692.9737991266376	93.98039010343903	552.4	623	863.5999999999999	925.5	555	137.97379912663757	31596.000000000004	GIC2/gic2Δ	1.7142356068411604	other
1045	20250131	32	KSY351-2	1	30	6	409	6	52	52	128.99274700469047	G1	2	mother	17	52	0.0099252903356662	0.0012350748386739	0.0123954400130142	409	1344	363782	886	889.442542787286	127.39059642721637	691.4	799	1093.1999999999998	1220.7	652	237.442542787286	97114	GIC2/gic2Δ	3.0616697082883606	other
1046	20250131	32	KSY351-2	1	33	12	273	47	94	94	93.36252850163656	G1	1	mother	25	59	0.0098557610108988	5.872053221226e-4	0.0110301716551442	273	1035	206787	749	757.4615384615385	94.67251915602236	616.8	692	933	985	643	114.46153846153844	31248	GIC2/gic2Δ	2.0436083871949204	other
1047	20250131	32	KSY351-2	1	36	1	296	11	79	79	100.0261636757934	G1	7	mother	33	69	0.0088569639330696	9.441822265312e-4	0.010745328386132	296	1248	237654	789.5	802.8851351351351	120.86498630360624	623.75	711.75	1030.25	1121.9	577	225.8851351351351	66861.99999999999	GIC2/gic2Δ	2.2157805223798404	other
1048	20250131	32	KSY351-2	1	52	8	264	23	93	93	88.40308894297866	G1	18	mother	44	78	0.009222508200306	7.56398985019e-4	0.010735306170344	264	1130	196331	740.5	743.6780303030303	90.8530205084797	592.65	679.75	900.4	979.9	603	140.67803030303023	37138.99999999999	GIC2/gic2Δ	1.9762366821225603	other
1049	20250131	32	KSY351-2	1	61	1	244	13	100	100	96.09147779892652	G1	30	mother	59	88	0.0100914327085522	0.0011410049318156	0.0123734425721834	244	1331	227967	916	934.2909836065572	148.45530237735045	724.9	815.75	1206.1	1270.8	653	281.29098360655735	68635	GIC2/gic2Δ	1.8265217819617603	other
1050	20250131	32	KSY351-2	1	62	3	343	9	99	99	121.65616075782968	G1	2	mother	59	93	0.0108596233409897	0.0016391618995517	0.0141379471400932	343	1692	376822	1080	1098.606413994169	184.84837270532108	830.1	964	1431.9	1539.7	708	390.6064139941691	133978	GIC2/gic2Δ	2.5676105377577203	other
1051	20250131	32	KSY351-2	1	63	4	273	18	109	109	100.91154386195517	G1	8	mother	59	95	0.0089357072891687	7.87253333971e-4	0.0105102139571108	273	1047	205065	738	751.1538461538462	103.6338217251184	594.8	676	931	987.8	584	167.1538461538462	45633.00000000001	GIC2/gic2Δ	2.0436083871949204	other
1053	20250131	32	KSY351-2	1	70	2	283	11	112	112	90.27526516100365	G1	7	mother	72	103	0.009437310507243	0.0010791500988237	0.0115956107048906	283	1332	248798	863	879.1448763250884	139.91801057129322	672.2	775	1130.9	1217.1	616	263.1448763250884	74470.00000000001	GIC2/gic2Δ	2.1184658372753202	other
1054	20250131	32	KSY351-2	1	71	3	281	16	138	138	84.87352125773972	G1	36	mother	81	125	0.0087315225455518	6.713276846135e-4	0.0100741779147788	281	1166	206723	730	735.6690391459075	101.30444971731852	583	668	921	1015.1	567	168.6690391459075	47396.00000000001	GIC2/gic2Δ	2.1034943472592404	other
1059	20250131	32	KSY351-2	2	8	2	312	11	9	9	122.71652673882129	G1	-1	mother	-1	-1	0.0085846252056063	6.066401843527e-4	0.0097979055743118	312	1044	217543	687	697.2532051282051	91.1940906485411	567.75	634	865.25	932.2	560	137.25320512820508	42822.99999999999	GIC2/gic2Δ	2.3355524425084804	other
1063	20250131	32	KSY351-2	2	36	4	267	8	129	129	103.21114996339494	G1	71	mother	33	125	0.0093808123530454	4.876013187515e-4	0.0103560149905485	267	981	193795	720	725.8239700374531	84.15926418128122	593.1	669	867.0999999999999	919.4	612	113.82397003745314	30390.99999999999	GIC2/gic2Δ	1.9986939171466802	other
1064	20250131	32	KSY351-2	2	62	3	301	4	140	140	114.29693364715015	G1	94	mother	59	139	0.0105238260723051	6.683146351071e-4	0.0118604553425195	301	1127	250077	827	830.8205980066446	98.9674988143547	672	763	996	1055.2	685	145.82059800664456	43892.000000000015	GIC2/gic2Δ	2.2532092474200405	other
1076	20250206	1	KSY321-19	1	39	1	386	3	68	68	116.30688893377491	G1	2	mother	29	66	0.0097867143766336	0.0012200356488087	0.012226785674251	386	1412	353632	903.5	916.1450777202072	141.60157082176332	719.25	810.25	1184.5	1297.3	637	279.14507772020727	107750	WT	2.8894975731034407	WT
1078	20250206	1	KSY321-19	1	91	2	356	9	109	109	102.92024418020831	G1	2	mother	69	102	0.0093704020004527	0.0013159008980897	0.0120022037966323	356	1423	323816	892	909.5955056179776	148.4882410583731	691	797.75	1168.75	1288	614	295.59550561797755	105232	WT	2.6649252228622404	WT
1081	20250206	1	KSY321-19	1	135	2	311	4	142	142	96.76115772456352	G1	2	mother	108	140	0.009666398287846	0.0013759640267689	0.0124183263413839	311	1442	293924	932	945.0932475884244	157.50188378212945	716	835.5	1232	1333.6	628	317.09324758842445	98616	WT	2.3280666975004403	WT
1082	20250206	1	KSY321-19	1	139	5	246	18	164	164	95.92655232432146	G1	91	mother	112	151	0.0091321193715209	6.792789675865e-4	0.0104906773066941	246	1196	187914	754.5	763.8780487804878	121.79291269685856	575.25	679.25	995.75	1060.5	595	168.8780487804878	41544	WT	1.8414932719778403	WT
1089	20250206	1	KSY321-19	2	91	13	423	17	155	155	129.12902422589474	G1	139	mother	69	151	0.0092733001964373	9.053481058021e-4	0.0110839964080415	423	1111	335402	782	792.9125295508275	105.2483695801276	628.2	720	977.4	1060.8	608	184.91252955082743	78218.00000000001	WT	3.1664701384009204	WT
1097	20250206	2	KSY321-19	1	1	2	290	29	35	35	113.79229234900416	G1	2	mother	-1	8	0.0093600343394329	7.16401666043e-4	0.010792837671519	290	1200	223508	764.5	770.7172413793104	112.709189629208	607.9	691	973	1081.9	610	160.7172413793104	46608.000000000015	WT	2.1708660523316006	WT
1098	20250206	2	KSY321-19	1	53	12	257	30	63	63	94.03388514731104	G1	2	mother	13	45	0.0095350963264206	8.876164691577e-4	0.011310329264736	257	1191	207630	800	807.8988326848249	102.58684030656586	640.6	735	979.2	1043.3	621	186.89883268482487	48033.00000000001	WT	1.9238364670662804	WT
1099	20250206	2	KSY321-19	1	70	24	235	26	86	86	84.40931154307374	G1	1	mother	38	84	0.0091814135205647	6.228589961974e-4	0.0104271315129597	235	1008	167521	706	712.8553191489361	83.5411245613994	588.8	657.5	854.3999999999999	935.8	593	119.85531914893612	28165.999999999996	WT	1.7591500768894002	WT
1101	20250206	2	KSY321-19	1	106	6	259	19	130	130	101.69624883948724	G1	53	mother	76	117	0.0095918425703422	9.413337857323e-4	0.011474510141807	259	1262	214040	818	826.4092664092664	111.55376178065676	667.8	749.5	1018.4	1104.5	623	203.4092664092664	52682.99999999999	WT	1.9388079570823602	WT
1102	20250206	2	KSY321-19	1	113	3	318	10	140	140	90.1452010619014	G1	2	mother	102	133	0.0093509434979064	0.0010418781633654	0.0114346998246373	318	1292	267936	836.5	842.566037735849	125.33670517519867	653.4	760	1058.4499999999998	1175.3	612	230.56603773584905	73319.99999999999	WT	2.38046691255672	WT
1103	20250206	2	KSY321-19	1	117	7	308	19	153	153	103.80299099011496	G1	1	mother	103	141	0.0103438454299929	9.078867816207e-4	0.0121596189932344	308	1367	273599	873.5	888.3084415584416	136.44824072252658	696.35	800	1155.65	1243.1	675	213.3084415584416	65699.00000000001	WT	2.3056094624763204	WT
1105	20250206	2	KSY321-19	1	121	4	299	16	165	165	100.02752151042496	G1	70	mother	111	153	0.0095426439394428	9.943102580976e-4	0.0115312644556382	299	1141	241716	798	808.4147157190636	101.90320305800527	646.9	749.5	991	1046.1	619	189.4147157190636	56635.00000000001	WT	2.2382377574039602	WT
1109	20250206	2	KSY321-19	2	95	4	353	7	146	146	122.7283152122135	G1	118	mother	56	143	0.0099358600924452	6.138645842691e-4	0.0111635892609835	353	1106	276351	772	782.8640226628895	104.34915611870102	636	708	967	1043.8	648.5	134.3640226628895	47430.5	WT	2.6424679878381205	WT
1118	20250206	3	KSY321-19	1	15	1	269	10	87	87	100.54089615404216	G1	2	mother	43	78	0.008495608620698	5.490883570748e-4	0.0095937853348477	269	995	184341	672	685.2825278810409	93.97825675682752	549.8	618	868	914.5	551	134.2825278810409	36122	WT	2.0136654071627604	WT
1120	20250206	3	KSY321-19	1	23	4	305	27	112	112	84.25840159638919	G1	4	mother	58	89	0.0081879015235657	5.24814626945e-4	0.0092375307774558	305	883	198545	648	650.9672131147541	74.0566834772062	532	598	784	815.1	533	117.96721311475414	35980.000000000015	WT	2.2831522274522005	WT
1122	20250206	3	KSY321-19	1	32	5	287	25	145	145	96.12681235922516	G1	15	mother	89	125	0.0083913370589876	3.751556818274e-4	0.0091416484226425	287	944	180312	618	628.2648083623693	73.91378051285126	520.3	576.5	757.0999999999999	821.7	548	80.26480836236931	23035.999999999996	WT	2.1484088173074802	WT
1124	20250206	3	KSY321-19	1	35	2	282	7	140	140	94.94938457439116	G1	1	mother	99	135	0.0086054465303274	4.336904153049e-4	0.0094728273609373	282	950	186168	653.5	660.1702127659574	82.79076913005592	540.1	602.5	810.8	872	561	99.17021276595744	27966	WT	2.1109800922672806	WT
1125	20250206	3	KSY321-19	1	36	0	173	24	155	155	87.37495096123472	G1	4	mother	98	131	0.008071040699415	2.901139071754e-4	0.008651268513766	173	755	101552	586	587.0057803468208	62.54177767722066	489	544	697.4	713.5	525	62.00578034682076	10726.99999999999	WT	1.2950338863909203	WT
1133	20250206	3	KSY321-19	1	58	2	256	17	180	180	83.33395280469196	G1	1	mother	140	165	0.008441657010278	5.164770986353e-4	0.0094746112075487	256	854	169758	658	663.1171875	79.89794477700815	538	605.5	798	836.6	549	114.1171875	29214	WT	1.9163507220582403	WT
1137	20250206	3	KSY321-19	2	1	4	205	10	6	6	95.22280309338338	G1	-1	mother	-1	-1	0.0085427346737883	5.558259049634e-4	0.0096543864837152	205	929	138534	670	675.7756097560975	80.25294396389518	569	612	807.5999999999999	852.4	553	122.77560975609754	25169	WT	1.5345777266482004	WT
1138	20250206	3	KSY321-19	2	4	3	331	8	94	94	92.3846201146345	G1	23	mother	-1	89	0.0084132533225194	3.798574523379e-4	0.0091729682271952	331	877	209172	628	631.9395770392749	72.7483929399805	524.5	577.5	765.5	813	547.5	84.43957703927492	27949.5	WT	2.4777815976612403	WT
1139	20250206	3	KSY321-19	2	11	2	312	12	111	111	98.09012808358092	G1	26	mother	11	101	0.0081174447175877	4.030586628008e-4	0.0089235620431895	312	829	189105	599.5	606.1057692307693	67.98622385000246	498.1	561.75	722.45	776.4	530	76.10576923076928	23745.00000000001	WT	2.3355524425084804	WT
1140	20250206	3	KSY321-19	2	15	3	392	5	127	127	118.19199544067776	G1	32	mother	43	125	0.0085888323845318	5.968998648214e-4	0.0097826321141748	392	985	265258	672.5	676.6785714285714	80.91771929508621	553	623	797.5999999999999	920.1	558	118.67857142857144	46522.00000000001	WT	2.9344120431516805	WT
1141	20250206	3	KSY321-19	2	17	5	282	13	142	142	98.63767489875912	G1	37	mother	55	134	0.0083400867463859	4.191118939772e-4	0.0091783105343404	282	841	178771	631.5	633.9397163120567	71.11348375343967	528.15	582.25	758.6999999999999	812.4	543	90.9397163120567	25644.99999999999	WT	2.1109800922672806	WT
1142	20250206	3	KSY321-19	2	23	5	302	9	156	156	105.0320576374524	G1	42	mother	58	152	0.0084663200617933	3.933929855367e-4	0.0092531060328668	302	885	190960	628.5	632.317880794702	71.360048820712	524.1	578.25	752.8499999999999	809.2	550	82.31788079470198	24860	WT	2.26069499242808	WT
1143	20250206	3	KSY321-19	2	26	2	270	10	170	170	92.79445986759492	G1	46	mother	69	162	0.0081204814070933	4.839691009239e-4	0.0090884196089412	270	960	174635	642.5	646.7962962962963	87.01234046783242	514.45	591.5	794.8499999999999	877.9	528	118.7962962962963	32075.000000000004	WT	2.0211511521708	WT
1144	20250206	3	KSY321-19	2	32	4	321	7	187	187	113.80771200137322	G1	69	mother	89	184	0.0084652410258538	6.658363215852e-4	0.0097969136690244	321	1008	226790	692	706.5109034267913	100.48155410823546	559	633	899	965.1	554	152.5109034267913	48956	WT	2.4029241475808405	WT
1145	20250206	3	KSY321-19	2	33	0	376	9	176	176	103.15128180009415	G1	55	mother	92	167	0.0086577719717787	5.353518572586e-4	0.009728475686296	376	897	247224	656	657.5106382978723	70.89428670088033	542.75	610	793	829.6	565	92.51063829787232	34784	WT	2.8146401230230405	WT
1146	20250206	3	KSY321-19	2	35	6	384	10	180	180	98.06235419338982	G1	61	mother	99	176	0.008623522232241	4.952337035482e-4	0.0096139896393374	384	1015	253147	653	659.2369791666666	77.61465703530422	548	602	797.8499999999999	869.8	560	99.23697916666664	38106.99999999999	WT	2.8745260830873605	WT
1147	20250206	3	KSY321-19	2	36	2	247	2	186	186	95.41175812631673	G1	72	mother	98	186	0.0082006983072032	3.363497882963e-4	0.008873397883796	247	862	152014	605	615.4412955465586	74.6635340371774	502	562	737.5	797.6	533	82.44129554655865	20362.999999999985	WT	1.8489790169858802	WT
1148	20250206	3	KSY321-19	3	1	5	252	9	49	49	118.3803332760513	G1	11	mother	-1	45	0.0081395588828323	3.029007661931e-4	0.0087453604152186	252	949	152906	601.5	606.7698412698413	74.83178624961546	498.55	551	727.4999999999999	801.7	532	74.76984126984132	18842.00000000001	WT	1.8864077420260803	WT
1150	20250206	3	KSY321-19	3	4	11	265	15	135	135	103.45142497342582	G1	36	mother	-1	131	0.0084117558661622	2.302040322983e-4	0.0088721639307589	265	869	158924	595	599.7132075471698	69.47452916658872	496.8	548	718.5999999999999	771.2	548	51.71320754716976	13703.999999999984	WT	1.9837224271306004	WT
1151	20250206	3	KSY321-19	3	11	7	335	11	150	150	104.0470926250166	G1	38	mother	11	146	0.008105004874197	6.194699126342e-4	0.0093439446994656	335	975	221781	654	662.0328358208956	84.57332134309789	537.8	599	815	870.3	529	133.03283582089557	44566.000000000015	WT	2.5077245776934003	WT
1152	20250206	3	KSY321-19	3	15	2	289	7	170	170	120.9780149389974	G1	54	mother	43	165	0.0089024339584551	4.721375840814e-4	0.009846709126618	289	941	194900	672	674.3944636678201	77.96306088194966	554.6	621	804.3999999999999	864.9	580	94.3944636678201	27280.00000000001	WT	2.1633803073235605	WT
1153	20250206	3	KSY321-19	3	17	4	284	8	185	185	108.78832198640654	G1	67	mother	55	181	0.0084806745927772	3.272728107253e-4	0.0091352202142279	284	961	178391	622.5	628.137323943662	75.01416871719422	514	577	757.6499999999996	818.2	551	77.13732394366195	21907	WT	2.1259515822833603	WT
1154	20250206	3	KSY321-19	4	1	11	430	13	87	87	125.12898741407083	G1	17	mother	-1	85	0.0082385888142687	4.871251946387e-4	0.0092128392035462	430	919	272282	630	633.2139534883721	75.70656811970116	523.45	579.25	758.55	860.7	537	96.21395348837213	41372.00000000001	WT	3.2188703534572003	WT
1156	20250206	3	KSY321-19	4	4	7	274	12	182	182	122.98451391928724	G1	64	mother	-1	177	0.0082809784252059	4.638599360219e-4	0.0092086982972499	274	905	172743	627	630.448905109489	78.20704750738972	520	579	763.7499999999998	827.6	538	92.44890510948905	25331	WT	2.0510941322029606	WT
1157	20250206	3	KSY321-19	5	1	0	340	4	139	139	126.4598505122716	G1	35	mother	-1	135	0.0084650506225069	3.417441827401e-4	0.0091485389879871	340	861	210115	615	617.9852941176471	68.6172017206496	508.95	571	741.1	786.5	551	66.98529411764707	22775.000000000004	WT	2.5451533027336004	WT
1159	20250206	3	KSY321-19	6	1	4	295	9	170	170	128.88730908822433	G1	58	mother	-1	165	0.0082478546813676	5.106554187528e-4	0.0092691655188733	295	975	196173	660	664.9932203389831	91.47521636090008	529.7	596.5	830.9000000000001	906	537	127.99322033898306	37758.00000000001	WT	2.2082947773718002	WT
1161	20250206	4	KSY321-19	1	2	3	313	25	51	51	116.15253811069446	G1	3	mother	-1	29	0.0090364754179806	7.134633425133e-4	0.0104634021030073	313	1098	239274	755	764.4536741214057	107.51166930162324	592.8	686	959.4	1015.8	590	174.4536741214057	54603.99999999999	WT	2.3430381875165205	WT
1163	20250206	11	KSY348-1	1	2	2	242	2	37	37	124.02783496100233	G1	5	mother	-1	37	0.0106622408864133	8.597961465644e-4	0.0123818331795422	242	1329	217700	897	899.5867768595041	125.457191633587	724	808	1106	1213.8	692	207.58677685950408	50235.99999999999	CDC42/cdc42Δ	1.8115502919456803	other
1165	20250206	11	KSY348-1	1	8	5	457	11	36	36	121.47181413334286	G1	7	mother	-1	30	0.0095142984679105	0.0013145653003602	0.0121434290686311	457	1268	409315	883	895.656455142232	133.41282784419886	698.6	801	1139.2	1240.5	629	266.65645514223195	121862	CDC42/cdc42Δ	3.4209854686742807	other
1166	20250206	11	KSY348-1	1	125	28	231	40	107	107	85.7018878193148	G1	6	mother	39	95	0.0101248241382232	6.958819476077e-4	0.0115165880334388	231	1137	187888	816	813.3679653679653	104.57338033273692	650	740.5	989.5	1056.4	661	152.36796536796533	35196.99999999999	CDC42/cdc42Δ	1.7292070968572402	other
1167	20250206	11	KSY348-1	1	130	8	352	17	103	103	114.59701510072584	G1	2	mother	40	94	0.010316092244565	0.0013083890444861	0.0129328703335372	352	1403	336743	943.5	956.65625	137.33743909381226	748	863.75	1206.8	1332.9	673	283.65625	99847	CDC42/cdc42Δ	2.6349822428300804	other
1168	20250206	11	KSY348-1	1	133	2	371	3	73	73	119.9114049760258	G1	5	mother	43	72	0.0107424314042343	0.0016938454869499	0.0141301223781343	371	1692	408121	1088	1100.0566037735848	197.60027862170816	805	962.5	1463	1611	704	396.0566037735848	146936.99999999997	CDC42/cdc42Δ	2.7772113979828403	other
1169	20250206	11	KSY348-1	1	145	4	290	7	83	83	111.45502690979048	G1	7	mother	44	80	0.009892673184947	0.0011336612390858	0.0121599956631187	290	1484	268874	919.5	927.1517241379312	147.85217832334558	711.25	816.5	1195.2	1282.4	641	286.15172413793107	82984.00000000001	CDC42/cdc42Δ	2.1708660523316006	other
1170	20250206	11	KSY348-1	1	223	3	285	7	103	103	90.5165071138782	G1	5	mother	73	99	0.0105299329514052	0.0011249245708794	0.0127797820931642	285	1421	266320	932	934.4561403508771	125.7771170127956	744.2	846	1142.6	1253.5	682	252.45614035087715	71949.99999999999	CDC42/cdc42Δ	2.1334373272914005	other
1171	20250206	11	KSY348-1	1	255	9	343	22	127	127	117.55860673155708	G1	133	mother	76	114	0.0099743711569703	9.604672494741e-4	0.0118953056559185	343	1284	294217	849	857.7755102040817	112.0661991246947	699.3	780	1048.4	1164.9	653	204.77551020408168	70238.00000000001	CDC42/cdc42Δ	2.5676105377577203	other
1174	20250206	11	KSY348-1	1	280	0	398	10	131	131	128.0746964943632	G1	7	mother	90	121	0.0110738542440978	0.0012407912077485	0.0135554366595948	398	1340	386755	969	971.7462311557788	120.78028735033288	774.7	885	1179.3	1247	718	253.7462311557789	100991	CDC42/cdc42Δ	2.9793265131999203	other
1176	20250206	11	KSY348-1	1	332	3	297	11	149	149	93.50024585048035	G1	2	mother	103	141	0.0102915881882534	0.0012166874812997	0.0127249631508529	297	1465	286943	949	966.1380471380472	153.51176859729625	751.8	845	1262	1355.4	672	294.1380471380471	87359	CDC42/cdc42Δ	2.2232662673878805	other
1177	20250206	11	KSY348-1	1	356	3	330	11	155	155	112.580990704763	G1	5	mother	112	147	0.0103525105367382	9.549990334192e-4	0.0122625086035767	330	1355	303205	900	918.8030303030304	146.26804159083167	705	812.25	1173.4500000000005	1281.1	675	243.80303030303023	80454.99999999999	CDC42/cdc42Δ	2.4702958526532006	other
1178	20250206	11	KSY348-1	1	357	2	321	20	166	166	84.98009070306551	G1	130	mother	112	148	0.0102160617205881	7.126874179392e-4	0.0116414365564665	321	1069	256359	793	798.626168224299	95.48539938602865	657	731	975	1039.8	665	133.62616822429902	42893.99999999999	CDC42/cdc42Δ	2.4029241475808405	other
1179	20250206	11	KSY348-1	1	383	3	264	10	161	161	98.24388228235354	G1	4	mother	129	154	0.0101033749835113	8.489425384909e-4	0.0118012600604931	264	1124	219202	827.5	830.310606060606	101.7455331888094	665	758.5	1000.55	1066	655	175.310606060606	46281.99999999999	CDC42/cdc42Δ	1.9762366821225603	other
1182	20250206	11	KSY348-1	2	6	2	275	38	36	36	115.25650098000013	G1	-1	mother	-1	-1	0.0092753097070853	6.63961236182e-4	0.0106032321794494	275	1052	209155	745	760.5636363636364	97.91424144467418	623.7	691	931.6	988.3	599	161.56363636363642	44430.000000000015	CDC42/cdc42Δ	2.058579877211	other
1184	20250206	11	KSY348-1	2	125	2	225	7	167	167	125.6929002512098	G1	438	mother	39	162	0.0105727060182515	5.7734713126e-4	0.0117274002807716	225	1150	183184	809	814.1511111111112	94.73952272115424	673.2	745	968.6	1035.6	686	128.15111111111116	28834.00000000001	CDC42/cdc42Δ	1.6842926268090004	other
1187	20250206	11	KSY348-1	2	223	4	321	6	153	153	112.89934120610882	G1	340	mother	73	151	0.0104834320039722	0.0013555975075422	0.0131946270190567	321	1610	310718	958	967.9688473520248	158.5118654567276	752	851	1213	1448.9	689	278.9688473520249	89549	CDC42/cdc42Δ	2.4029241475808405	other
1405	20250206	24	KSY349-1	1	3	9	202	29	23	23	83.42718563941303	G1	2	mother	-1	3	0.0087264438124056	4.472260877504e-4	0.0096208959879065	202	982	135274	661	669.6732673267327	82.18972363685617	545.1	620	807.95	855.7	564	105.67326732673268	21346.000000000004	BEM1/bem1Δ	1.5121204916240802	other
1406	20250206	24	KSY349-1	1	11	13	274	32	61	61	93.19837452398126	G1	2	mother	12	42	0.008759000476534	5.167707741897e-4	0.0097925420249135	274	961	183414	667	669.3941605839416	81.88004022836719	548.6	606	811.0999999999998	875.6	572	97.39416058394158	26685.999999999996	BEM1/bem1Δ	2.0510941322029606	other
1407	20250206	24	KSY349-1	1	25	4	311	41	104	104	94.45151187615096	G1	3	mother	33	67	0.009467344310594	8.681755534585e-4	0.011203695417511	311	1086	241875	771	777.7331189710611	100.53920303475483	619.5	712	956.5	1023.2	613	164.73311897106112	51232.00000000001	BEM1/bem1Δ	2.3280666975004403	other
1408	20250206	24	KSY349-1	1	44	1	301	10	99	99	107.18400950933555	G1	2	mother	66	90	0.0091772145292717	5.907554296552e-4	0.0103587253885823	301	1085	223342	735	742	95.62954546988816	601	679	903	999.5	595	147	44247	BEM1/bem1Δ	2.2532092474200405	other
1411	20250206	24	KSY349-1	1	105	5	239	12	150	150	109.3006062476681	G1	44	mother	101	143	0.0090791309248234	5.603389296126e-4	0.0101998087840488	239	1010	168746	695	706.0502092050209	87.25093416410242	589.7	649	865.3	918.7	591	115.0502092050209	27497	BEM1/bem1Δ	1.7890930569215602	other
1412	20250206	24	KSY349-1	1	123	8	294	49	187	187	106.49523760584869	G1	25	mother	109	146	0.0097311669217746	8.288488478957e-4	0.0113888646175661	294	1304	241735	811.5	822.2278911564625	110.9971767014316	663.3	746	1007.7	1106.5	632	190.22789115646253	55926.99999999999	BEM1/bem1Δ	2.20080903236376	other
1413	20250206	24	KSY349-1	1	134	11	291	35	169	169	89.49185629834714	G1	11	mother	113	145	0.0089740532356902	7.830492507491e-4	0.0105401517371885	291	1073	217216	741	746.446735395189	96.29336483546248	602.5	674	909	983.7	584	162.44673539518897	47271.99999999999	BEM1/bem1Δ	2.1783517973396402	other
1414	20250206	24	KSY349-1	1	161	4	333	10	158	158	85.10719739719372	G1	2	mother	129	152	0.0096386114321367	0.0015186193711778	0.0126758501744925	333	1686	321531	950	965.5585585585584	152.91482357048292	735.2	869	1234	1350.8	635	330.5585585585585	110076	BEM1/bem1Δ	2.4927530876773205	other
1416	20250206	24	KSY349-1	1	204	2	315	15	195	195	83.15613818771304	G1	44	mother	155	182	0.0091140636743323	0.0010933189245254	0.0113007015233833	315	1178	262223	826	832.4539682539682	119.19454662261369	651.1	748	1053.2	1136	600	232.45396825396824	73223	BEM1/bem1Δ	2.3580096775326003	other
1417	20250206	24	KSY349-1	1	211	5	252	10	188	188	90.59173320979204	G1	2	mother	159	183	0.0092274420730911	5.568023741965e-4	0.0103410468214841	252	1022	180995	718.5	718.234126984127	94.26383916980836	570.55	650	878.6999999999999	936.2	603	115.234126984127	29039	BEM1/bem1Δ	1.8864077420260803	other
1419	20250206	24	KSY349-1	2	11	4	331	7	108	108	128.0413061063779	G1	63	mother	12	105	0.00880380941896	6.82328184879e-4	0.0101684657887181	331	994	238492	715	720.5196374622357	93.13986854650108	572.5	662	872	932.1	575	145.51963746223566	48167.00000000001	BEM1/bem1Δ	2.4777815976612403	other
1422	20250206	24	KSY349-1	2	92	4	318	10	169	169	124.18404766338818	G1	172	mother	93	163	0.0094755529559948	8.387972545628e-4	0.0111531474651204	318	1138	251319	787	790.311320754717	103.1705277507526	631.1	722.25	965.15	1022	615	175.31132075471703	55749.000000000015	BEM1/bem1Δ	2.38046691255672	other
1423	20250206	24	KSY349-1	2	105	5	332	6	184	184	126.66266163042248	G1	210	mother	101	183	0.0087414101406993	8.446858362408e-4	0.010430781813181	332	1114	249057	743.5	750.1716867469879	106.28311268368648	590.55	678	937.35	1043.4	568	182.17168674698792	60480.99999999999	BEM1/bem1Δ	2.4852673426692804	other
1433	20250206	26	KSY349-2	1	2	0	143	13	28	28	95.15706126663848	G1	1	mother	-1	15	0.00782538141576	1.080511414727e-4	0.0080414836987055	143	718	77359	531	540.972027972028	46.70813170333406	477.2	508	620.9	652.4	509	31.972027972027945	4571.999999999996	BEM1/bem1Δ	1.07046153614972	other
1435	20250206	26	KSY349-2	1	5	1	244	17	72	72	85.1144237519564	G1	4	mother	20	56	0.0081516316314016	4.883569716889e-4	0.0091283455747795	244	912	158944	635	651.4098360655738	78.57138907987016	539.15	600.75	785.85	840.4	529	122.4098360655738	29868.00000000001	BEM1/bem1Δ	1.8265217819617603	other
1436	20250206	26	KSY349-2	1	6	5	221	30	84	84	91.72444503141844	G1	3	mother	24	59	0.0081009945435326	2.684141469925e-4	0.0086378228375176	221	769	130831	588	591.9954751131222	63.57106670893469	488	547	694	725.6	525	66.99547511312221	14806.00000000001	BEM1/bem1Δ	1.6543496467768404	other
1437	20250206	26	KSY349-2	1	11	2	121	20	73	73	87.65388311176117	G1	1	mother	26	55	0.0076852811481365	1.090014521313e-4	0.0079032840523991	121	694	64796	533	535.5041322314049	51.08737030237774	464	499	630	646.6	500	35.504132231404924	4295.999999999995	BEM1/bem1Δ	0.9057751459728401	other
1438	20250206	26	KSY349-2	1	13	6	158	23	76	76	105.47099825535749	G1	2	mother	29	59	0.0076588684125189	1.06953372071e-4	0.0078727751566611	158	682	84896	534.5	537.3164556962025	50.038856877075965	462.95	500.25	624.15	645.3	499	38.316455696202524	6053.999999999999	BEM1/bem1Δ	1.1827477112703202	other
1439	20250206	26	KSY349-2	1	15	2	352	8	114	114	119.15485449384666	G1	4	mother	63	108	0.0080034068977613	4.450974914016e-4	0.0088936018805645	352	937	218999	610	622.15625	84.91891865202011	504.55	561.75	784.8	853.4	523	99.15625	34903	BEM1/bem1Δ	2.6349822428300804	other
1441	20250206	26	KSY349-2	1	17	3	237	20	118	118	84.11270696908497	G1	3	mother	70	101	0.0081730721924859	5.539077749465e-4	0.0092808877423791	237	920	156412	655	659.9662447257384	86.43286533947854	542	597	829	865.8	531	128.96624472573842	30565.000000000007	BEM1/bem1Δ	1.7741215669054804	other
1449	20250206	26	KSY349-2	1	41	1	264	15	162	162	107.59119531278886	G1	15	mother	117	148	0.0079815366671694	4.599880898218e-4	0.0089015128468132	264	931	168262	630.5	637.3560606060606	84.25328269620856	517.15	575	781.7	833.5	519	118.35606060606062	31246.000000000004	BEM1/bem1Δ	1.9762366821225603	other
1453	20250206	26	KSY349-2	1	52	11	140	16	169	169	83.52657501979313	G1	25	mother	123	164	0.0075732977951483	1.11645662719e-4	0.0077965891205864	140	711	74265	525	530.4642857142857	51.05227163188246	457.8	495.75	622.3	646	493	37.46428571428567	5244.999999999993	BEM1/bem1Δ	1.0480043011256002	other
1454	20250206	26	KSY349-2	1	56	0	148	24	175	175	84.00562319245934	G1	13	mother	124	151	0.0077742425154021	1.24304134972e-4	0.0080228507853462	148	682	79842	535	539.472972972973	48.687148804679445	474.35	501	624	645.5	507	32.472972972973025	4806.000000000007	BEM1/bem1Δ	1.1078902611899202	other
1459	20250206	26	KSY349-2	1	68	4	160	33	193	193	89.59859032968888	G1	16	mother	132	164	0.0078406998836365	9.92849389987893e-5	0.0080392697616341	160	691	87920	547.5	549.5	46.51263269263524	472.75	521.75	627.15	647.1	510	39.5	6320	BEM1/bem1Δ	1.1977192012864002	other
1461	20250206	26	KSY349-2	1	70	0	174	27	196	196	97.00588684365096	G1	24	mother	139	169	0.0077895220918284	1.186413888657e-4	0.0080268048695599	174	666	94441	543	542.764367816092	48.74053630985976	456.65	511	614.7	637.2	507	35.764367816091976	6223.000000000004	BEM1/bem1Δ	1.3025196313989602	other
1464	20250206	26	KSY349-2	1	84	2	255	13	196	196	89.01984417786267	G1	15	mother	158	185	0.0079371525998886	5.190956830515e-4	0.0089753439659917	255	1073	164174	637	643.8196078431373	95.71742935431956	506.7	574.5	809.9	884.1	516	127.8196078431373	32594.00000000001	BEM1/bem1Δ	1.9088649770502002	other
1466	20250206	26	KSY349-2	2	2	7	175	18	70	70	101.58325025291352	G1	13	mother	-1	59	0.0076920679745667	1.24174354082e-4	0.0079404166827309	175	717	93373	528	533.56	47.51896583771278	455.2	506	615	638.6	501	32.559999999999945	5697.999999999991	BEM1/bem1Δ	1.310005376407	other
1467	20250206	26	KSY349-2	2	3	3	262	10	66	66	96.6709131546945	G1	6	mother	-1	59	0.0080560761086626	3.068003051926e-4	0.008669676719048	262	774	156120	594.5	595.8778625954199	66.77843310722353	493.2	545.25	710.95	745.9	525	70.87786259541986	18570.000000000004	BEM1/bem1Δ	1.9612651921064803	other
1468	20250206	26	KSY349-2	2	5	1	320	3	120	120	104.96400131985824	G1	23	mother	20	118	0.0082325552562497	4.528679635376e-4	0.009138291183325	320	924	203479	629.5	635.871875	75.4318348509724	528.9	585.5	776.1500000000001	850.3	537	98.87187500000005	31639.00000000001	BEM1/bem1Δ	2.3954384025728004	other
1469	20250206	26	KSY349-2	2	6	0	219	10	128	128	108.55166786872653	G1	30	mother	24	118	0.008112137758825	2.735110505644e-4	0.0086591598599538	219	727	129879	590	593.054794520548	58.23434559341195	502.9	554	705	717.4	527	66.05479452054794	14466	BEM1/bem1Δ	1.6393781567607602	other
1470	20250206	26	KSY349-2	2	11	4	186	17	121	121	110.3715160203063	G1	24	mother	26	108	0.0076580299927182	1.197000523553e-4	0.0078974300974289	186	710	99549	536	535.2096774193549	46.67427871370193	464.5	502	609.25	632.4	498	37.20967741935488	6921.000000000007	BEM1/bem1Δ	1.3923485714954402	other
1471	20250206	26	KSY349-2	2	13	4	164	9	119	119	111.21770416142066	G1	26	mother	29	114	0.0077322378435953	1.118166973243e-4	0.0079558712382439	164	694	88035	533	536.7987804878048	45.09004268940431	468	502.75	611	624.5	504	32.798780487804834	5378.999999999993	BEM1/bem1Δ	1.2276621813185602	other
1473	20250206	26	KSY349-2	2	16	4	124	14	174	174	87.31565884898974	G1	68	mother	63	164	0.0078698131403696	1.053618697922e-4	0.008080536879954	124	701	68667	550	553.766129032258	49.56473591482085	481.45	517.75	636.85	650.3	514	39.76612903225805	4930.999999999998	BEM1/bem1Δ	0.9282323809969601	other
1474	20250206	26	KSY349-2	2	17	1	306	15	175	175	118.15621855546124	G1	48	mother	70	161	0.0082605910830514	4.503151168105e-4	0.0091612213166726	306	897	195965	633.5	640.4084967320262	75.21567981409892	527	584.25	776.75	834	537	103.40849673202617	31643.000000000004	BEM1/bem1Δ	2.2906379724602406	other
1475	20250206	26	KSY349-2	2	23	0	233	7	172	172	99.35195763471783	G1	69	mother	74	165	0.0080599512370205	3.077352450613e-4	0.0086754217271433	233	795	139064	591	596.8412017167382	68.29553063074681	498.2	545	718.8	757.5	525	71.84120171673817	16738.999999999993	BEM1/bem1Δ	1.7441785868733204	other
1476	20250206	26	KSY349-2	2	24	0	178	12	181	181	99.07628634463232	G1	70	mother	76	169	0.0076868043290771	1.216054559919e-4	0.0079300152410611	178	666	95687	534.5	537.5674157303371	48.7825771883956	466	503.25	621.75	636.3	501	36.56741573033708	6508.999999999999	BEM1/bem1Δ	1.3324626114311202	other
1477	20250206	26	KSY349-2	2	25	11	167	11	164	164	86.01840215792019	G1	52	mother	78	164	0.0076282736852976	1.112700798638e-4	0.0078508138450253	167	726	88319	522	528.8562874251497	53.98472565625262	449.9	494.5	623.7	649.5	496	32.85628742514973	5487.0000000000055	BEM1/bem1Δ	1.25011941634268	other
1478	20250206	26	KSY349-2	2	26	6	185	9	172	172	88.1724525015067	G1	66	mother	83	169	0.0078249484418726	1.813443517509e-4	0.0081876371453745	185	786	101928	551	550.9621621621621	52.84197426264185	472.4	517	645.5999999999999	669.4	511	39.962162162162144	7392.999999999996	BEM1/bem1Δ	1.3848628264874003	other
1480	20250206	26	KSY349-2	2	37	3	222	7	188	188	85.42290423565836	G1	82	mother	113	184	0.0083285710504363	4.87962314184e-4	0.0093044956788044	222	960	148512	654.5	668.972972972973	88.87666922540961	555.1	603.25	849.3999999999999	891.5	542	126.97297297297304	28188.00000000001	BEM1/bem1Δ	1.6618353917848803	other
1482	20250206	26	KSY349-2	3	2	4	167	11	113	113	109.73523676928056	G1	25	mother	-1	106	0.0078087428677327	1.115922602771e-4	0.0080319273882869	167	674	90676	538	542.9700598802395	46.97437512048975	474.3	508	633.0999999999999	649.9	509	33.970059880239546	5673.000000000005	BEM1/bem1Δ	1.25011941634268	other
1483	20250206	26	KSY349-2	3	3	7	345	11	105	105	103.72015279096354	G1	17	mother	-1	101	0.0082119564208015	3.767701333794e-4	0.0089654966875603	345	822	210177	609	609.2086956521739	66.14544741885646	507	561	719	780.9	535	74.2086956521739	25602	BEM1/bem1Δ	2.5825820277738005	other
1484	20250206	26	KSY349-2	3	4	3	266	7	16	16	110.84059645238172	G1	3	mother	-1	12	0.0078280708313535	3.626051106524e-4	0.0085532810526584	266	778	157238	579	591.1203007518797	65.9061804800844	500.5	540.5	718.75	757	511	80.12030075187965	21311.99999999999	BEM1/bem1Δ	1.9912081721386403	other
1485	20250206	26	KSY349-2	3	5	9	287	13	155	155	100.02153469409488	G1	63	mother	20	151	0.0083954304710757	4.482294907874e-4	0.0092918894526505	287	901	184652	635	643.3867595818815	77.94682520720755	540.6	583.5	794	837.7	547	96.3867595818815	27662.999999999996	BEM1/bem1Δ	2.1484088173074802	other
1486	20250206	26	KSY349-2	3	6	6	260	11	161	161	122.80178229508192	G1	65	mother	24	156	0.0082434082610498	3.714733834084e-4	0.0089863550278666	260	897	162345	618	624.4038461538462	74.64270267166226	516.8	576	754.15	828.4	535	89.40384615384619	23245.000000000007	BEM1/bem1Δ	1.9462937020904003	other
1487	20250206	26	KSY349-2	3	11	4	183	10	160	160	109.80479493427023	G1	64	mother	26	154	0.0076425856023851	1.065357510939e-4	0.007855657104573	183	664	96628	523	528.0218579234972	53.287339076348495	449.1	488	623.9	641.8	498	30.02185792349724	5493.9999999999945	BEM1/bem1Δ	1.36989133647132	other
1488	20250206	26	KSY349-2	3	13	1	172	11	161	161	125.07946759652272	G1	56	mother	29	151	0.007771173186182	1.032993382591e-4	0.0079777718627003	172	713	93224	540	542	52.77805657481103	464.55	506.5	633.9	655.3	505	37	6364	BEM1/bem1Δ	1.2875481413828802	other
1489	20250206	26	KSY349-2	3	15	1	359	7	191	191	122.74241817645498	G1	84	mother	63	185	0.0081911045414262	3.271552762396e-4	0.0088454150939055	359	815	214714	595	598.0891364902507	63.475241321433664	499	554	707.0999999999999	756.4	536	62.08913649025067	22289.99999999999	BEM1/bem1Δ	2.6873824578863603	other
1491	20250206	26	KSY349-2	4	2	5	190	11	153	153	97.08916736772024	G1	45	mother	-1	147	0.0077614846349128	1.230752541977e-4	0.0080076351433083	190	682	102716	537	540.6105263157895	44.81606731069423	468.9	510	611.0999999999999	635.2	504	36.61052631578946	6955.999999999996	BEM1/bem1Δ	1.4222915515276002	other
1492	20250206	26	KSY349-2	4	3	0	273	10	149	149	110.15338811604632	G1	37	mother	-1	139	0.0084220770645962	3.258789555097e-4	0.0090738349756158	273	857	169103	614	619.4249084249084	73.81410942044711	504.6	568	740.1999999999999	804.3	548	71.42490842490838	19498.99999999999	BEM1/bem1Δ	2.0436083871949204	other
1493	20250206	26	KSY349-2	4	4	6	309	6	56	56	116.4474042448898	G1	5	mother	-1	56	0.0080765363622354	2.292916407096e-4	0.0085351196436546	309	789	179061	579	579.4854368932039	60.313989223119165	487.2	538	677.5999999999999	736.8	526	53.48543689320388	16527	BEM1/bem1Δ	2.3130952074843605	other
1494	20250206	26	KSY349-2	4	5	5	292	7	193	193	100.16517713951276	G1	94	mother	20	191	0.0082210140577503	4.759792776785e-4	0.0091729726131074	292	1020	188767	638	646.4623287671233	75.38241741182632	536.55	600	773.25	842.7	538	108.46232876712328	31670.999999999996	BEM1/bem1Δ	2.1858375423476804	other
1496	20250206	26	KSY349-2	5	3	7	304	9	178	178	107.96180187419787	G1	78	mother	-1	176	0.0085017048710934	2.390903307552e-4	0.0089798855326039	304	822	184852	603	608.0657894736842	64.79432754702735	508.3	560	716.8499999999999	763.1	553	55.06578947368416	16739.999999999985	BEM1/bem1Δ	2.2756664824441604	other
1497	20250206	26	KSY349-2	5	4	3	306	9	114	114	118.87350498621096	G1	15	mother	-1	108	0.0081597676239338	6.343225702908e-4	0.0094284127645155	306	997	206168	665	673.7516339869281	87.10956072226234	542.25	613	828	904.3	534	139.75163398692814	42764.000000000015	BEM1/bem1Δ	2.2906379724602406	other
1499	20250206	26	KSY349-2	6	4	9	266	10	150	150	116.92990872389092	G1	42	mother	-1	149	0.008165140083575	2.844410122151e-4	0.0087340221080054	266	924	158139	588.5	594.5075187969925	68.36947624352227	494.75	549	702.75	779.3	531	63.507518796992485	16893	BEM1/bem1Δ	1.9912081721386403	other
1500	20250206	26	KSY349-2	7	4	5	330	9	189	189	109.23012228633873	G1	88	mother	-1	185	0.0082683116411067	3.165605858978e-4	0.0089014328129024	330	823	200167	599	606.5666666666667	69.31799874127174	498.35	562	712.3000000000001	788.1	539	67.56666666666672	22297.00000000002	BEM1/bem1Δ	2.4702958526532006	other
1502	20250206	27	KSY349-2	1	3	1	286	16	70	70	86.64377758538943	G1	2	mother	24	55	0.008384395798518	7.335313107158e-4	0.0098514584199496	286	1019	203946	710.5	713.0979020979021	94.45695468998088	570.25	650	872	948.8	548	165.09790209790208	47217.99999999999	BEM1/bem1Δ	2.14092307229944	other
1503	20250206	27	KSY349-2	1	4	3	248	12	93	93	102.29617515424069	G1	1	mother	34	84	0.0084644274958251	4.356059217018e-4	0.0093356393392288	248	927	161063	637	649.4475806451613	75.84059361125816	542	600.75	795	841.7	553	96.44758064516134	23919.00000000001	BEM1/bem1Δ	1.8564647619939203	other
1506	20250206	27	KSY349-2	1	10	8	310	34	153	153	89.57118675803368	G1	4	mother	97	127	0.0085766957195958	4.556137784287e-4	0.0094879232764532	310	847	199890	641	644.8064516129032	71.59938698369706	530.25	594	770.75	815.3	559	85.80645161290317	26599.999999999985	BEM1/bem1Δ	2.3205809524924	other
1508	20250206	27	KSY349-2	1	14	1	270	18	153	153	85.5841110949656	G1	2	mother	105	136	0.0080697648467482	4.364630969733e-4	0.0089426910406949	270	896	169700	622.5	628.5185185185185	81.31510286140434	514.35	565	766.55	836.1	525	103.51851851851848	27949.99999999999	BEM1/bem1Δ	2.0211511521708	other
1513	20250206	27	KSY349-2	1	21	0	246	20	193	193	83.82177032602036	G1	1	mother	140	173	0.008550572804281	4.260118056622e-4	0.0094025964156055	246	897	158977	641	646.2479674796748	73.75332082874124	538.5	591.5	772.5	819.7	555	91.2479674796748	22447	BEM1/bem1Δ	1.8414932719778403	other
1515	20250206	27	KSY349-2	2	1	10	213	18	92	92	94.5701372471449	G1	4	mother	-1	84	0.0084135344153508	3.304604288138e-4	0.0090744552729785	213	811	132503	617	622.0798122065728	71.08606313332959	507.4	572	745.8	769.1	548	74.0798122065728	15779.000000000004	BEM1/bem1Δ	1.5944636867125204	other
1516	20250206	27	KSY349-2	2	3	4	240	8	112	112	94.92350342338348	G1	9	mother	24	108	0.0083971683820276	4.363665268971e-4	0.0092699014358219	240	963	157253	643	655.2208333333333	87.68112909460937	530	598.75	807.1999999999999	870.5	548	107.2208333333333	25732.999999999996	BEM1/bem1Δ	1.7965788019296003	other
1517	20250206	27	KSY349-2	2	4	3	267	7	131	131	121.91115592966185	G1	10	mother	34	127	0.0084450518908264	5.036466340065e-4	0.0094523451588395	267	922	179514	662	672.3370786516854	90.407849558972	529	605.5	830.9999999999999	871.9	549	123.33707865168536	32930.99999999999	BEM1/bem1Δ	1.9986939171466802	other
1518	20250206	27	KSY349-2	2	5	7	211	12	152	152	98.22571610084336	G1	16	mother	67	147	0.0080170949695218	3.29207643473e-4	0.0086755102564678	211	803	126237	589	598.2796208530806	69.43005967580687	496	549	732.5	765.9	521	77.27962085308059	16306.000000000004	BEM1/bem1Δ	1.5794921966964401	other
1519	20250206	27	KSY349-2	2	9	1	241	15	176	176	97.61096675802872	G1	19	mother	72	162	0.0079918031584897	2.633517010236e-4	0.008518506560537	241	727	137914	561	572.2572614107884	62.46672308449569	485	529	691	709.6	520	52.25726141078837	12593.999999999998	BEM1/bem1Δ	1.8040645469376404	other
1520	20250206	27	KSY349-2	3	1	6	340	10	133	133	104.31081085569392	G1	13	mother	-1	129	0.0084430083435055	5.938032743641e-4	0.0096306148922338	340	922	226821	661	667.1205882352941	83.09880822891351	540.9	606.5	812.05	871.1	551	116.12058823529412	39481	BEM1/bem1Δ	2.5451533027336004	other
1522	20250206	27	KSY349-2	3	3	1	231	13	165	165	106.49573136389652	G1	15	mother	24	153	0.0081321124983344	2.548222315969e-4	0.0086417569615283	231	757	134340	583	581.5584415584416	54.58703527470678	492	543.5	661.5	701.4	528	53.55844155844159	12372.000000000007	BEM1/bem1Δ	1.7292070968572402	other
1524	20250206	27	KSY349-2	3	5	5	235	8	191	191	98.75338915459598	G1	34	mother	67	188	0.0080203610310009	5.028864698554e-4	0.0090261339707118	235	941	148760	635	633.0212765957447	75.29987973252018	523.7	574	765	800.2	522	111.02127659574468	26090	BEM1/bem1Δ	1.7591500768894002	other
1525	20250206	27	KSY349-2	4	1	3	329	5	175	175	103.47440529590244	G1	21	mother	-1	173	0.0085167337200712	3.208755117638e-4	0.0091584847435988	329	841	204802	621	622.4984802431611	70.45165298291222	515.8	575	750.8	804.8	553	69.49848024316111	22865.000000000007	BEM1/bem1Δ	2.4628101076451605	other
1530	20250206	28	KSY349-2	1	2	3	221	16	21	21	105.4183101570024	G1	1	mother	-1	8	0.0086804182837329	4.683148372342e-4	0.0096170479582014	221	925	149220	673	675.2036199095022	76.37600002986156	557	614	794	837.8	563	112.2036199095022	24796.99999999999	BEM1/bem1Δ	1.6543496467768404	other
1531	20250206	28	KSY349-2	1	16	3	297	10	54	54	96.76921215271896	G1	1	mother	18	47	0.0086187983461053	4.811808845828e-4	0.0095811601152711	297	1005	200444	664	674.8956228956229	90.86308500447907	542.4	614	831	914.9	562	112.89562289562286	33529.99999999999	BEM1/bem1Δ	2.2232662673878805	other
1532	20250206	28	KSY349-2	1	17	2	217	26	77	77	90.65863742527458	G1	2	mother	25	52	0.0088493726336821	5.166267546898e-4	0.0098826261430618	217	1045	152377	689	702.1981566820276	94.94729266123892	566.4	641	857.4	935.8	573	129.19815668202762	28035.999999999996	BEM1/bem1Δ	1.6244066667446804	other
1535	20250206	28	KSY349-2	1	20	8	370	38	129	129	124.43031977637511	G1	2	mother	64	99	0.0092932214629034	8.158366462697e-4	0.0109248947554429	370	1096	288442	779.5	779.5729729729729	100.40715127069667	615	708.5	955.3	1029.4	608	171.5729729729729	63481.99999999999	BEM1/bem1Δ	2.7697256529748007	other
1537	20250206	28	KSY349-2	1	27	2	418	23	163	163	124.01331024509498	G1	1	mother	109	142	0.0088854692144737	8.679636743357e-4	0.0106213965631452	418	1106	320047	759	765.6626794258373	99.0358960320374	610.55	698	928.6	1027.2	580	185.66267942583727	77606.99999999997	BEM1/bem1Δ	3.1290414133607207	other
1538	20250206	28	KSY349-2	1	28	7	280	17	154	154	85.55450618534711	G1	2	mother	118	144	0.0094216818334603	5.356781658894e-4	0.0104930381652391	280	1021	202064	715	721.6571428571428	89.97720119393512	578.95	662.75	896.05	949.4	614	107.65714285714284	30144	BEM1/bem1Δ	2.0960086022512003	other
1539	20250206	28	KSY349-2	1	30	3	234	13	158	158	99.17039868587612	G1	16	mother	122	148	0.0090370717649338	5.01250856313e-4	0.0100395734775598	234	983	159630	675	682.1794871794872	77.07989144189474	568.3	632.25	820.75	876.1	588	94.17948717948718	22038	BEM1/bem1Δ	1.7516643318813603	other
1541	20250206	28	KSY349-2	1	42	7	253	27	186	186	86.33959176804109	G1	17	mother	135	166	0.0093669683509435	4.665928917822e-4	0.0103001541345079	253	985	179445	708	709.2687747035573	84.04063865731554	578.6	656	862.8	910.8	608	101.26877470355726	25620.999999999985	BEM1/bem1Δ	1.8938934870341204	other
1542	20250206	28	KSY349-2	1	45	1	293	28	193	193	123.91629707532012	G1	20	mother	138	166	0.0091778742932678	6.835753401091e-4	0.0105450249734861	293	1005	212958	720	726.8191126279863	85.50898427876822	591.6	669	868.8	931.2	595	131.81911262798633	38622.99999999999	BEM1/bem1Δ	2.1933232873557205	other
1544	20250206	28	KSY349-2	2	2	5	261	11	58	58	124.89471979362204	G1	17	mother	-1	52	0.008713947208032	4.761694970229e-4	0.0096662862020779	261	944	178568	678	684.1685823754789	89.98983728010154	554	613	846	906.5	568	116.16858237547888	30319.999999999985	BEM1/bem1Δ	1.9537794470984404	other
1546	20250206	28	KSY349-2	2	17	4	374	4	130	130	128.8331911488557	G1	24	mother	25	130	0.009422452992562	7.905940928428e-4	0.0110036411782477	374	1228	290575	766.5	776.9385026737968	101.78155787219856	625.65	707.25	943.35	1070.2	614	162.93850267379685	60939.00000000002	BEM1/bem1Δ	2.7996686330069602	other
1550	20250206	28	KSY349-2	2	28	4	347	9	193	193	118.10928068103831	G1	55	mother	118	188	0.0095024770412396	4.943206657526e-4	0.0104911183727449	347	970	248078	711	714.9221902017291	86.09697131799103	585.6	654	858	917.6	618	96.92219020172912	33632	BEM1/bem1Δ	2.5975535177898803	other
1561	20250206	29	KSY349-2	1	8	1	308	28	56	56	116.33976499046037	G1	1	mother	-1	29	0.0084129055484767	7.300648775019e-4	0.0098730353034805	308	1079	224919	729.5	730.2564935064935	107.34089308350404	558.35	660.75	905.95	994.9	548	182.25649350649348	56134.99999999999	BEM1/bem1Δ	2.3056094624763204	other
1562	20250206	29	KSY349-2	1	63	7	302	27	91	91	112.63066482170107	G1	1	mother	35	71	0.0087618669440481	6.934460148915e-4	0.0101487589738313	302	985	217182	714	719.1456953642385	87.02008577996365	583.25	653	882.9	930.7	569	150.14569536423846	45344.000000000015	BEM1/bem1Δ	2.26069499242808	other
1563	20250206	29	KSY349-2	1	101	9	312	30	114	114	99.78592981226652	G1	8	mother	58	93	0.0084075835467363	4.629847314388e-4	0.0093335530096139	312	924	202610	637	649.3910256410256	81.89655558628078	533.55	590	798.45	852.7	548	101.39102564102564	31634	BEM1/bem1Δ	2.3355524425084804	other
1564	20250206	29	KSY349-2	1	126	5	344	16	118	118	101.48686456732447	G1	1	mother	75	107	0.0093008398951783	9.293398084681e-4	0.0111595195121145	344	1150	270453	774.5	786.2005813953489	99.76575995865062	636.6	709.75	965.55	1026.3	609	177.20058139534888	60957.000000000015	BEM1/bem1Δ	2.5750962827657604	other
1567	20250206	29	KSY349-2	1	195	2	297	10	149	149	85.19176374951256	G1	1	mother	113	141	0.0091950117183925	0.0010970087079081	0.0113890291342089	297	1388	255601	836	860.6094276094276	146.27508209452458	665.8	753	1151.4	1237.5	603	257.6094276094276	76510	BEM1/bem1Δ	2.2232662673878805	other
1570	20250206	29	KSY349-2	1	220	1	304	12	174	174	92.85557271264132	G1	8	mother	136	163	0.0089963040068057	9.45855121426e-4	0.0108880142496578	304	1132	238592	772.5	784.8421052631579	112.1993119210981	602.6	713.75	980.5999999999996	1066.2	588	196.84210526315792	59840.00000000001	BEM1/bem1Δ	2.2756664824441604	other
1572	20250206	29	KSY349-2	1	229	3	288	13	187	187	91.04396414848487	G1	1	mother	151	177	0.0097729435104511	6.475722515928e-4	0.0110680880136368	288	1229	223297	763.5	775.3368055555555	107.23138808108158	633.7	704	970.1999999999998	1081.7	637	138.33680555555554	39841	BEM1/bem1Δ	2.1558945623155203	other
1575	20250206	29	KSY349-2	2	101	7	350	10	159	159	125.22969348257853	G1	208	mother	58	156	0.0087561495711802	6.32548576113e-4	0.0100212467234062	350	1015	249217	703	712.0485714285714	90.91512799286588	578.35	652	872.55	961.6	572	140.04857142857145	49017.00000000001	BEM1/bem1Δ	2.620010752814	other
1577	20250206	29	KSY349-2	2	168	0	295	8	196	196	106.28350798295864	G1	234	mother	99	188	0.0093112348451929	5.851427333457e-4	0.0104815203118844	295	1071	215387	727	730.1254237288135	86.12986567047271	593	676.5	868.6	949.5	606	124.12542372881352	36616.99999999999	BEM1/bem1Δ	2.2082947773718002	other
1578	20250206	29	KSY349-2	2	178	2	317	7	185	185	95.21179640356692	G1	226	mother	103	180	0.0091230102080413	7.493212786932e-4	0.0106216527654278	317	994	233342	728	736.0946372239748	85.67039693676996	610.6	679	900.5999999999999	956.5	591	145.0946372239748	45995.000000000015	BEM1/bem1Δ	2.3729811675486805	other
1579	20250206	29	KSY349-2	2	195	6	433	10	187	187	112.116858139792	G1	233	mother	113	183	0.0093158837944283	7.991031641499e-4	0.0109140901227282	433	1042	332141	766	767.0692840646651	97.2276669379356	615	693	932	996.4	610	157.0692840646651	68011	BEM1/bem1Δ	3.2413275884813206	other
1588	20250206	30	KSY349-2	1	8	13	283	42	60	60	119.90403975181216	G1	2	mother	-1	31	0.0086159696061964	4.774639011828e-4	0.0095708974085622	283	924	190156	666	671.9293286219081	84.8907130851219	540	618	814.6999999999999	872	562	109.9293286219081	31109.999999999996	BEM1/bem1Δ	2.1184658372753202	other
1589	20250206	30	KSY349-2	1	12	2	260	25	96	96	85.57535203292942	G1	3	mother	32	73	0.008873764784097	4.979814205602e-4	0.0098697276252174	260	999	181543	687.5	698.2423076923077	93.99794872179568	556	629.5	866	905.1	577	121.24230769230768	31523	BEM1/bem1Δ	1.9462937020904003	other
1590	20250206	30	KSY349-2	1	15	9	282	23	78	78	105.0725149374974	G1	2	mother	33	64	0.0087795909780599	6.84381982248e-4	0.010148354942556	282	1000	203182	709.5	720.5035460992908	95.11438609025392	579.05	652	899.9	950.4	573	147.50354609929082	41596.00000000001	BEM1/bem1Δ	2.1109800922672806	other
1591	20250206	30	KSY349-2	1	19	2	409	24	120	120	103.43951306052163	G1	2	mother	67	98	0.0093740015409031	5.888487024382e-4	0.0105516989457795	409	1124	296462	713	724.8459657701711	87.92054781576242	594	665	875.3999999999999	968.8	613	111.84596577017112	45744.99999999999	BEM1/bem1Δ	3.0616697082883606	other
1592	20250206	30	KSY349-2	1	23	7	334	32	127	127	87.56228070726057	G1	8	mother	74	102	0.0094186516813247	0.0012447413305297	0.0119081343423842	334	1247	289989	859	868.2305389221557	124.55957438257504	681.6	775.5	1097.6999999999998	1167	615	253.2305389221557	84579	BEM1/bem1Δ	2.50023883268536	other
1593	20250206	30	KSY349-2	1	25	8	253	31	133	133	92.24958757517584	G1	3	mother	80	110	0.009533463062725	9.801140656982e-4	0.0114936911941215	253	1218	208881	813	825.6166007905139	114.89995322064084	648.2	744	1042.7999999999995	1100.5	617	208.61660079051387	52780.00000000001	BEM1/bem1Δ	1.8938934870341204	other
1594	20250206	30	KSY349-2	1	28	1	278	25	141	141	84.94913824544145	G1	15	mother	88	117	0.00873885819473	5.318395272917e-4	0.0098025372493136	278	1080	188335	666	677.4640287769785	86.20072652149577	550.25	618.25	831.6499999999997	904.5	569	108.46402877697848	30153.00000000001	BEM1/bem1Δ	2.08103711223512	other
1595	20250206	30	KSY349-2	1	32	10	291	33	162	162	109.27151566934944	G1	12	mother	99	139	0.0086112881043366	9.118085943812e-4	0.010434905293099	291	1063	222606	757	764.9690721649484	101.7946980716408	623.5	690	941	1014.3	563	201.96907216494844	58773	BEM1/bem1Δ	2.1783517973396402	other
1596	20250206	30	KSY349-2	1	33	3	329	12	141	141	88.26720261356228	G1	2	mother	105	132	0.0094376250300195	7.541846192245e-4	0.0109459942684686	329	1173	254980	757	775.0151975683891	106.3842168403853	627.8	694	964.6	1055.7	614	161.0151975683891	52974.000000000015	BEM1/bem1Δ	2.4628101076451605	other
1598	20250206	30	KSY349-2	1	39	1	281	9	156	156	89.25013087405074	G1	3	mother	121	148	0.0093019211324033	0.0012743290939651	0.0118505793203337	281	1558	259053	898	921.8967971530247	169.95653628094806	687	798	1252	1353.1	608	313.89679715302486	88204.99999999999	BEM1/bem1Δ	2.1034943472592404	other
1604	20250206	30	KSY349-2	1	60	2	299	8	178	178	103.45492242626467	G1	2	mother	149	172	0.0090099325465244	0.0010560952670603	0.011122123080645	299	1340	251094	827	839.7792642140469	131.9299934892264	654.9	741.5	1068.8999999999996	1210.2	588	251.7792642140469	75282.00000000001	BEM1/bem1Δ	2.2382377574039602	other
1606	20250206	30	KSY349-2	2	3	3	319	31	28	28	117.23427970050722	G1	-1	mother	-1	-1	0.0086661619610367	3.918017128771e-4	0.0094497653867910009	319	874	207701	651	651.1003134796239	75.8006126882512	528	596	782.0999999999999	832.5	561	90.10031347962388	28742.00000000002	BEM1/bem1Δ	2.3879526575647603	other
1608	20250206	30	KSY349-2	2	12	7	355	11	143	143	104.481959739027	G1	32	mother	32	139	0.0090210112849831	8.104667575081e-4	0.0106419447999994	355	1095	267294	745	752.9408450704225	93.41284644510088	614.4	682.5	906.6	984.9	588.5	164.44084507042248	58376.49999999998	BEM1/bem1Δ	2.6574394778542003	other
1610	20250206	30	KSY349-2	2	19	7	394	8	158	158	109.0598066197114	G1	40	mother	67	157	0.0092429866246419	7.007488888261e-4	0.0106444844022942	394	1256	294945	741	748.5913705583756	101.80479492985782	598	677	929.0999999999998	1042.4	606	142.59137055837562	56180.99999999999	BEM1/bem1Δ	2.9493835331677607	other
1611	20250206	30	KSY349-2	2	23	1	279	6	171	171	123.2631580442858	G1	47	mother	74	166	0.0095470582010423	8.351542542841e-4	0.0112173667096105	279	1240	229239	804	821.6451612903226	122.23125551288892	648.8	739.5	1025.999999999999	1139.1	619	202.64516129032256	56537.99999999999	BEM1/bem1Δ	2.0885228572431602	other
1612	20250206	30	KSY349-2	2	25	6	330	10	182	182	131.66523301188457	G1	48	mother	80	178	0.0094807378358604	4.940002710623e-4	0.0104687383779851	330	1186	240242	727	728.0060606060606	90.47212843674627	582.45	668.25	879.1	953.8	619	109.0060606060606	35972	BEM1/bem1Δ	2.4702958526532006	other
1613	20250206	30	KSY349-2	2	28	4	357	15	182	182	111.44915324634636	G1	51	mother	88	171	0.008578163623188	7.588207427488e-4	0.0100958051086856	357	1056	258632	719	724.4593837535014	92.19481658239934	581.8	662	895.2	972.9	560	164.45938375350136	58711.99999999999	BEM1/bem1Δ	2.6724109678702805	other
1614	20250206	30	KSY349-2	2	33	4	286	5	180	180	108.00614751886964	G1	55	mother	105	179	0.009313933316501	3.014808457177e-4	0.0099168950079365	286	936	193131	674	675.2832167832167	75.48574772718375	550	625	802.5	853.2	606	69.28321678321674	19814.99999999999	BEM1/bem1Δ	2.14092307229944	other
1628	20250206	32	KSY349-2	1	4	1	232	14	17	17	96.59425721776712	G1	2	mother	-1	4	0.0087252689579155	6.44745564813e-4	0.0100147600875415	232	966	163453	693.5	704.5387931034483	97.27860918742594	554	639.75	891.4499999999998	936.9	567	137.53879310344826	31909	BEM1/bem1Δ	1.7366928418652803	other
1629	20250206	32	KSY349-2	1	11	11	266	28	47	47	92.43364617413476	G1	2	mother	10	30	0.0090675261386771	4.8445605438e-4	0.0100364382474373	266	905	184040	687.5	691.8796992481203	85.06335874754363	563.5	629.5	837.5	888.7	588.5	103.37969924812036	27499.00000000001	BEM1/bem1Δ	1.9912081721386403	other
1640	20250206	32	KSY349-2	1	43	8	322	34	147	147	93.73235327946983	G1	20	mother	92	121	0.0090511446012708	4.062783710271e-4	0.0098637013433251	322	924	216785	671	673.2453416149068	76.70637769390865	554.1	620.25	802.9	869.4	589	84.2453416149068	27126.999999999996	BEM1/bem1Δ	2.4104098925888806	other
1641	20250206	32	KSY349-2	1	49	0	182	16	146	146	83.21063673224354	G1	11	mother	99	130	0.0092935452218624	6.050721631766e-4	0.0105036895482157	182	1053	133192	723	731.8241758241758	88.21702676430395	604.15	681.5	890.4999999999999	933.6	601	130.82417582417577	23809.99999999999	BEM1/bem1Δ	1.3624055914632802	other
1646	20250206	32	KSY349-2	1	56	2	221	24	175	175	86.11229333670505	G1	39	mother	116	153	0.0084383659385549	4.433278119011e-4	0.0093250215623571	221	842	142316	635	643.9638009049773	76.41147572028835	531	590	790	811.7	547	96.96380090497736	21428.999999999996	BEM1/bem1Δ	1.6543496467768404	other
1649	20250206	32	KSY349-2	1	66	5	262	28	175	175	91.28120460384672	G1	33	mother	117	152	0.0087559016569962	6.36269071518e-4	0.0100284398000323	262	1004	183458	700	700.2213740458016	88.14680590060203	571	637	853.95	910.2	569	131.22137404580155	34380.00000000001	BEM1/bem1Δ	1.9612651921064803	other
1653	20250206	32	KSY349-2	1	77	4	363	19	184	184	93.4954522827659	G1	11	mother	140	169	0.0092901629605027	7.755791432291e-4	0.0108413212469609	363	1043	273508	747	753.465564738292	95.8894611472832	607.4	686.5	923.4	998.8	607	146.46556473829196	53166.99999999998	BEM1/bem1Δ	2.7173254379185203	other
1660	20250206	32	KSY349-2	2	3	6	227	27	86	86	94.07895085580256	G1	19	mother	-1	65	0.00934248406818	4.613825542053e-4	0.0102652491765907	227	927	158172	695	696.7929515418502	78.62797219815126	577.3	640.5	821.8	865.5	611	85.79295154185024	19475.000000000004	BEM1/bem1Δ	1.6992641168250802	other
1661	20250206	32	KSY349-2	2	4	7	373	7	52	52	107.71278323206982	G1	15	mother	-1	52	0.009129456290111	7.623190674464e-4	0.0106540944250039	373	1042	277762	741	744.6702412868633	93.82703897654088	599.6	674	905	985.9	596	148.6702412868633	55454.000000000015	BEM1/bem1Δ	2.7921828879989206	other
1662	20250206	32	KSY349-2	2	11	0	289	5	98	98	118.32662680172254	G1	28	mother	10	93	0.0089455092324955	0.0010842952678535	0.0111140997682027	289	1285	248884	839	861.1903114186852	148.0077914912507	648.4	760	1118	1217	581	280.1903114186852	80975.00000000001	BEM1/bem1Δ	2.1633803073235605	other
1663	20250206	32	KSY349-2	2	15	0	302	13	114	114	87.6706091656318	G1	32	mother	19	101	0.0095833893151527	5.784185223218e-4	0.0107402263597964	302	1068	231200	764.5	765.5629139072847	90.31963668171552	605.05	705.5	916.9	966.9	625	140.56291390728472	42449.99999999999	BEM1/bem1Δ	2.26069499242808	other
1664	20250206	32	KSY349-2	2	19	7	361	9	143	143	99.03393630540393	G1	51	mother	43	141	0.0090696596594973	5.10709997649e-4	0.0100910796547953	361	1000	251481	692	696.623268698061	83.17179704815004	571	640	842	930.4	593	103.623268698061	37408.00000000002	BEM1/bem1Δ	2.7023539479024405	other
1665	20250206	32	KSY349-2	2	20	2	352	9	128	128	94.1066013064817	G1	43	mother	46	121	0.0094913103436056	4.557221111395e-4	0.0104027545658846	352	977	248911	699	707.1335227272727	80.6449274956101	582.55	655.75	847	901.7	617.5	89.63352272727275	31551.000000000007	BEM1/bem1Δ	2.6349822428300804	other
1666	20250206	32	KSY349-2	2	23	9	288	12	148	148	91.93750162906204	G1	55	mother	60	145	0.0089202586300068	8.24855183745e-4	0.0105699689974969	288	1117	214639	731.5	745.2743055555555	96.33083419950906	601	679.75	917	1005.9	584	161.27430555555554	46447	BEM1/bem1Δ	2.1558945623155203	other
1667	20250206	32	KSY349-2	2	28	5	321	6	144	144	97.41837025949256	G1	52	mother	59	143	0.0089860952626768	5.191435562761e-4	0.0100243823752291	321	982	221954	682	691.4454828660436	82.5853527317407	578	631	837	912.4	584	107.44548286604356	34489.999999999985	BEM1/bem1Δ	2.4029241475808405	other
1668	20250206	32	KSY349-2	2	32	16	215	16	166	166	87.8696450920419	G1	73	mother	66	166	0.009185169091585	3.842662527291e-4	0.0099537015970434	215	969	146765	681	682.6279069767442	78.99532610719474	556.1	624	808.9	861.5	598	84.62790697674416	18194.999999999996	BEM1/bem1Δ	1.6094351767286001	other
1669	20250206	32	KSY349-2	2	33	0	258	14	166	166	119.83821563205927	G1	66	mother	70	152	0.0091470223823021	5.7066594946e-4	0.0102883542812222	258	908	181148	697.5	702.1240310077519	88.130629591096593	565	636.25	857	883.6	590	112.12403100775192	28927.999999999996	BEM1/bem1Δ	1.9313222120743203	other
1670	20250206	32	KSY349-2	2	39	1	258	11	163	163	97.24827061201115	G1	56	mother	81	153	0.0089572313966414	4.788984497562e-4	0.0099150282961538	258	942	174368	670.5	675.8449612403101	74.23359836201996	562.85	628	799.7499999999999	854.4	580	95.84496124031013	24728.000000000007	BEM1/bem1Δ	1.9313222120743203	other
1671	20250206	32	KSY349-2	2	43	7	392	8	186	186	116.04253293228578	G1	107	mother	92	185	0.0087043505685592	6.165098871878e-4	0.0099373703429349	392	953	271350	693.5	692.219387755102	85.45289209249793	559.1	626	837	888.7	566	126.21938775510203	49478	BEM1/bem1Δ	2.9344120431516805	other
1672	20250206	32	KSY349-2	2	49	3	259	4	182	182	94.14689402051076	G1	89	mother	99	181	0.009181796054207	3.409642613994e-4	0.0098637245770059	259	1016	174772	667	674.7953667953668	81.66217619561984	551.8	617	830.1	878.7	597	77.79536679536682	20149.000000000007	BEM1/bem1Δ	1.9388079570823602	other
1673	20250206	32	KSY349-2	2	50	4	287	12	190	190	102.19623029605675	G1	90	mother	101	182	0.0090632645947957	5.766565808542e-4	0.0102165777565041	287	1134	208339	711	725.9198606271777	100.95707779435278	587.3	652.5	902.7	1011.2	591	134.91986062717774	38722.000000000015	BEM1/bem1Δ	2.1484088173074802	other
1674	20250206	32	KSY349-2	2	61	1	325	10	197	197	100.98334451141211	G1	105	mother	117	188	0.0092567735263764	6.362735540003e-4	0.010529320634377	325	1003	237865	724	731.8923076923077	92.54280058885404	586	662	887.2	947	602	129.89230769230767	42214.99999999999	BEM1/bem1Δ	2.4328671276130005	other
1675	20250206	32	KSY349-2	3	1	1	299	1	25	25	125.4131760304816	G1	3	mother	-1	25	0.0091167942092766	5.600208537846e-4	0.0102368359168458	299	1061	216052	716	722.581939799331	92.89456645307484	583.7	657	871.4999999999998	959.9	595	127.58193979933104	38146.99999999999	BEM1/bem1Δ	2.2382377574039602	other
1677	20250206	32	KSY349-2	3	3	0	171	0	144	144	126.17591906151074	G1	40	mother	-1	144	0.0092578520455789	4.66417166023e-4	0.010190686377625	171	955	120424	700	704.233918128655	85.62582285513541	568	642.5	860	898	598	106.23391812865498	18166	BEM1/bem1Δ	1.28006239637484	other
1678	20250206	32	KSY349-2	3	4	8	237	10	92	92	115.0129548229023	G1	23	mother	-1	90	0.0090291599723843	4.374704456386e-4	0.0099041008636616	237	1007	163272	686	688.9113924050633	89.3331870529182	542.4	626	830	897.4	587	101.91139240506334	24153.00000000001	BEM1/bem1Δ	1.7741215669054804	other
1680	20250206	32	KSY349-2	3	15	8	333	9	146	146	102.9449629424784	G1	60	mother	19	145	0.0096186257764011	6.28488735031e-4	0.0108756032464632	333	1114	253367	757	760.8618618618618	97.86313979771955	621.2	690	934.5999999999998	1028.2	628	132.86186186186185	44242.99999999999	BEM1/bem1Δ	2.4927530876773205	other
1681	20250206	32	KSY349-2	3	20	6	367	6	164	164	112.94914904918484	G1	76	mother	46	164	0.0098435404943748	0.0011126754444034	0.0120688913831817	367	1356	317953	844	866.3569482288829	125.02039332045013	700.4	775	1087.5	1245	646	220.35694822888289	80871.00000000001	BEM1/bem1Δ	2.7472684179506803	other
1682	20250206	32	KSY349-2	4	1	4	328	6	65	65	124.76737136378291	G1	16	mother	-1	63	0.0094474816048622	5.466804425418e-4	0.010540842489945801	328	994	238223	714	726.2896341463414	84.08143346497303	599.35	670.5	883.9499999999999	935.3	613	113.28963414634144	37158.99999999999	BEM1/bem1Δ	2.4553243626371204	other
1684	20250206	32	KSY349-2	4	3	6	270	6	176	176	130.15322242988194	G1	86	mother	-1	176	0.0092748397234491	6.706647237647e-4	0.0106161691709787	270	1164	200318	728.5	741.9185185185186	96.6171943789358	600.9	678	905.9499999999998	1004.1	605	136.91851851851857	36968.000000000015	BEM1/bem1Δ	2.0211511521708	other
1686	20250206	32	KSY349-2	4	11	6	348	7	170	170	124.7166274377412	G1	77	mother	10	169	0.0095102746420568	8.310517747336e-4	0.0111723781915241	348	1153	272782	778	783.8563218390805	105.7998111824461	618.05	703	960.1999999999998	1052.2	619	164.85632183908046	57370	BEM1/bem1Δ	2.6050392627979204	other
1687	20250206	32	KSY349-2	4	15	11	411	12	181	181	115.32219137361504	G1	106	mother	19	180	0.0098874190390688	0.0011033325768906	0.0120940841928501	411	1232	352768	848	858.316301703163	118.70914465108484	683.5	769.5	1058.5	1175.4	652	206.31630170316305	84796.00000000001	BEM1/bem1Δ	3.0766411983044404	other
1688	20250206	32	KSY349-2	5	1	8	378	12	108	108	128.40801403653418	G1	33	mother	-1	104	0.0100274498203296	6.041703063339e-4	0.0112357904329976	378	1178	293184	770	775.6190476190476	97.44550970699436	625.85	711	945	1015.2	652	123.6190476190476	46727.99999999999	BEM1/bem1Δ	2.8296116130391207	other
