# Supplementary material for: The origin of septin ring size control in budding yeast
Source: EMBO J. 2025 Oct 2;44(22):6466–98. doi: 10.1038/s44318-025-00571-5 (PMC12623784; doi:10.1038/s44318-025-00571-5)
Supplement: Supplementary file 4 — Source data Fig. 2 [file 44318_2025_571_MOESM4_ESM.zip › Figure_2/2g/README.md]

# Fig. 2g

Data is provided in a tidy format in a csv-file(s). The plot uses the file `microscope_quant_cdc24_Bem1_Bem2_Cdc42_Gic2_hemi_cdc42_cluster.csv` and the file is produced from experiments are described in the manuscript. Plotted variables are `x=strain_type` and `y=area` (maximum Cdc42-GTP cluster intensity).
