# Supplementary material for: The origin of septin ring size control in budding yeast
Source: EMBO J. 2025 Oct 2;44(22):6466–98. doi: 10.1038/s44318-025-00571-5 (PMC12623784; doi:10.1038/s44318-025-00571-5)
Supplement: Supplementary file 4 — Source data Fig. 2 [file 44318_2025_571_MOESM4_ESM.zip › Figure_2/2f/README.md]

# Fig. 2f

Data is provided in a tidy format in a csv-file(s). The plot uses the file `microscope_quant_cdc24_38A_conc_cdc42_cluster.csv`and the file is produced from experiments are described in the manuscript.Plotted variables are `x=max_cdc42_cluster_size` (max Cdc42 cluster area) and `y=cdc42_cluster_max` (maximum Cdc42-GTP cluster intensity), colored based on variable `strain_type`. 6 extreme (likely dead) cells with cluster area larger than 500µm^2 were filtered, to make the plot interpretable.
