# Supplementary material for: The origin of septin ring size control in budding yeast
Source: EMBO J. 2025 Oct 2;44(22):6466–98. doi: 10.1038/s44318-025-00571-5 (PMC12623784; doi:10.1038/s44318-025-00571-5)
Supplement: Supplementary file 4 — Source data Fig. 2 [file 44318_2025_571_MOESM4_ESM.zip › Figure_2/2f/microscope_quant_cdc24_38A_conc_cdc42_cluster.csv]

...1	experiment_foldername	position	strain	generation_num	Cell_ID	time_point_of_max_cdc42_cluster_size_before_bud_emerg	max_cdc42_cluster_size	G1_duration	frame_i_of_max_cdc42_cluster_size	frame_i	cell_vol_fl	cell_cycle_stage	relative_ID	relationship	emerg_frame_i	division_frame_i	is_cell_excluded	is_cell_dead	cdc42_cluster_cell_median	cdc42_cluster_cell_std	cdc42_cluster_threshold_val	cdc42_cluster_size	cdc42_cluster_max	cdc42_cluster_total_intensity	cdc42_cluster_median	cdc42_cluster_mean	cdc42_cluster_std	cdc42_cluster_q05	cdc42_cluster_q25	cdc42_cluster_q75	cdc42_cluster_mean_brightest_10pixels	cdc42_cluster_incell_background_median	cdc42_cluster_corrected_mean	cdc42_cluster_corrected_sum	strain_type
0	20220408	1	DLY16570	1	3	4	188	52	75	75	65.37595942285884	G1	1	mother	-1	27	0	0	0.0097745017695028	9.414500529063e-4	0.0116574018753155	188	1309	161343	847.5	858.2074468085107	118.23527099071228	679.7	789	1042.8000000000002	1140.1	632	226.20744680851067	42527.00000000001	WT
1	20220408	1	DLY16570	1	6	5	196	44	80	80	60.7628110890608	G1	5	mother	-1	38	0	0	0.0098146417103611	0.0010198388860671	0.0118543194824955	196	1208	170218	867.5	868.4591836734694	127.98418814705254	665.25	780.75	1104	1144.3	639	229.4591836734694	44974	WT
2	20220408	1	DLY16570	1	8	23	166	75	126	126	49.59059168806272	G1	1	mother	33	74	0	0	0.0104923539207954	0.0011846228367948	0.0128615995943851	166	1354	152207	905	916.9096385542168	128.92193501799846	732	818.25	1154.75	1204.3	677	239.90963855421683	39824.99999999999	WT
3	20220408	1	DLY16570	1	9	12	174	48	129	129	58.414301922206185	G1	4	mother	36	93	0	0	0.0101856776654374	6.117775303769e-4	0.0114092327261913	174	1043	138764	794	797.4942528735633	95.16771324946006	646.45	723.75	952.7	982.6	660	137.49425287356323	23924.000000000007	WT
4	20220408	1	DLY16570	1	10	28	187	65	147	147	52.71787414091473	G1	5	mother	69	110	0	0	0.0100778984183448	8.410465011923e-4	0.0117599914207296	187	1248	157134	834	840.2887700534759	108.8128061042634	667.5	772	1024.1	1086	652	188.2887700534759	35209.99999999999	WT
5	20220408	1	DLY16570	1	11	8	154	46	162	162	53.385482215389786	G1	2	mother	73	124	0	0	0.0097371376942394	9.938587610895e-4	0.0117248552164185	154	1335	134073	850	870.6038961038961	147.8591563437669	665.3	766	1189.65	1234	630	240.6038961038961	37053	WT
6	20220408	1	DLY16570	1	12	12	135	35	160	160	48.28979321875524	G1	3	mother	81	129	0	0	0.0097797728931855	9.160433093386e-4	0.0116118595118627	135	1208	108613	792	804.5407407407407	99.6953702972739	655.2	746	979.5	1017.4	633	171.54074074074072	23158	WT
7	20220408	1	DLY16570	1	13	7	201	37	176	176	57.96584430190159	G1	6	mother	86	146	0	0	0.0100439013562806	9.872848855478e-4	0.0120184711273763	201	1143	173598	863	863.6716417910447	112.94564202098891	679	791	1079	1102.9	649	214.67164179104475	43148.99999999999	WT
8	20220408	1	DLY16570	2	2	5	176	72	67	67	71.92929680995714	G1	-1	mother	-1	-1	0	0	0.009583033732637	7.637664604577e-4	0.0111105666535525	176	1112	138724	776.5	788.2045454545455	103.74484205041767	647.25	714	962.75	1029	618	170.2045454545455	29956.000000000007	WT
9	20220408	1	DLY16570	2	3	6	142	8	131	131	61.85294558091464	G1	12	mother	-1	129	0	0	0.010361371059759	6.442396519428e-4	0.0116498503636447	142	1169	117664	824.5	828.6197183098592	106.49953596370284	669.3	750.25	1009.75	1047.9	669	159.6197183098592	22666.000000000007	WT
10	20220408	1	DLY16570	2	4	6	156	35	29	29	55.28902619448499	G1	-1	mother	-1	-1	0	0	0.0096037319062581	6.923675390685e-4	0.0109884669843953	156	1104	121697	774	780.1089743589744	99.46791608210806	632.75	714.5	957.75	999.8	624	156.10897435897436	24353	WT
11	20220408	1	DLY16570	2	6	19	211	35	162	162	76.38819322700107	G1	13	mother	-1	146	0	0	0.0110366721457708	0.00152023350104	0.0140771391478509	211	1489	220360	1040	1044.3601895734598	144.59062370196523	811.5	942	1293.5	1356.2	710	334.3601895734598	70550.00000000003	WT
12	20220408	1	DLY16570	3	1	5	241	5	27	27	101.45191794954496	G1	3	mother	-1	27	0	0	0.010290831842187	0.0012696746017037	0.0128301810455944	241	1470	226377	926	939.3236514522822	132.01038490500088	749	854	1179	1297.5	666	273.3236514522822	65871.00000000001	WT
13	20220408	1	DLY16570	3	2	20	230	30	134	134	68.36685944876677	G1	11	mother	-1	124	0	0	0.0105983739404674	0.0010210566774492	0.0126404872953659	230	1255	212889	918.5	925.604347826087	134.1105805191498	733.7	831	1178.75	1213.1	690	235.60434782608692	54189	WT
14	20220408	1	DLY16570	3	4	9	197	29	113	113	62.40491776557783	G1	9	mother	-1	93	0	0	0.0104831504449608	9.345845341199e-4	0.0123523195132008	197	1220	175379	874	890.248730964467	115.58671371189	729.4	816	1089.4	1138.7	678	212.24873096446697	41812.99999999999	WT
15	20220408	1	DLY16570	3	5	8	226	30	60	60	125.56538121633936	G1	6	mother	-1	38	0	0	0.0111410202826479	0.0019060227818819	0.0149530658464119	226	1727	263366	1129	1165.3362831858408	209.18178615018505	862.5	1012	1542.75	1619.4	721	444.3362831858408	100420	WT
16	20220408	1	DLY16570	4	1	13	125	14	75	75	95.73248033290938	G1	8	mother	-1	74	0	0	0.0106097537034623	0.0010408131547565	0.0126913800129754	125	1193	110660	872	885.28	113.36832714651833	717.2	807	1082.8	1111.5	688	197.28	24660	WT
17	20220408	1	DLY16570	4	4	12	231	24	182	182	64.41398066622536	G1	16	mother	-1	170	0	0	0.0117488283556127	0.001052116342207	0.0138530610400268	231	1396	231372	995	1001.6103896103896	133.61787174488205	788.5	911.5	1230.5	1289.9	765	236.6103896103896	54656.99999999999	WT
18	20220408	1	DLY16570	4	5	30	259	32	112	112	121.93662084874876	G1	10	mother	-1	110	0	0	0.0115642990814718	0.0012696072951016	0.0141035136716752	259	1326	250375	950	966.6988416988416	120.90237469608503	794.8	878	1183.7	1245.7	749.5	217.19884169884165	56254.49999999999	WT
19	20220408	1	DLY16570	5	1	13	223	43	154	154	95.3492925691502	G1	15	mother	-1	124	0	0	0.0120697024078412	0.0020465839079111	0.0161628702236635	223	1911	281517	1237	1262.408071748879	231.86649422805613	926.1	1086	1675.9999999999995	1793.5	767	495.4080717488789	110476	WT
20	20220408	2	DLY16570	1	1	15	239	80	83	83	65.39936768961624	G1	2	mother	-1	18	0	0	0.0102080561257261	9.720722187907e-4	0.0121522005633076	239	1200	203460	849	851.2970711297071	114.19714121882136	682.7	767.5	1050.1	1127.5	662	189.2970711297071	45241.99999999999	WT
21	20220408	2	DLY16570	1	5	13	236	56	96	96	66.94478077171682	G1	3	mother	6	53	0	0	0.0096980601818847	0.0012388624402065	0.0121757850622978	236	1343	210732	869	892.9322033898305	142.02985057538822	693	798.5	1153	1232.9	634	258.93220338983053	61108.00000000001	WT
22	20220408	2	DLY16570	1	6	11	168	65	148	148	55.90828557132793	G1	2	mother	44	94	0	0	0.0107022101311543	0.0015589446509774	0.0138200994331092	168	1638	173177	1024.5	1030.815476190476	159.08891044681334	802.05	922.25	1295.65	1402.8	694	336.81547619047615	56584.99999999999	WT
23	20220408	2	DLY16570	1	12	16	198	63	173	173	57.65436121595529	G1	3	mother	83	125	0	0	0.0107244067976	9.50476080368e-4	0.0126253589583361	198	1288	176859	885	893.2272727272727	118.79327542626888	708.75	809	1085.9	1161.4	694	199.22727272727275	39447.00000000001	WT
24	20220408	2	DLY16570	2	1	18	237	32	165	165	66.85000583056922	G1	13	mother	-1	151	0	0	0.0108546861055551	0.0010903684898547	0.0130354230852646	237	1198	220606	923	930.8270042194092	120.47935038805716	743.8	845	1150	1171.8	706.5	224.32700421940933	53165.500000000015	WT
25	20220408	2	DLY16570	2	3	5	190	5	0	0	98.13871346079762	G1	-1	mother	-1	-1	0	0	0.0103065863511545	0.0012088892044393	0.0127243647600333	190	1441	180926	942	952.242105263158	165.7459829339033	704.8	848.5	1262	1332.4	665	287.2421052631579	54576	WT
26	20220408	2	DLY16570	2	4	7	190	47	42	42	67.56035608961342	G1	-1	mother	-1	-1	0	0	0.0094618288933051	0.0010146861535571	0.0114912012004195	190	1263	163062	850	858.2210526315789	131.5684875842531	682.35	754.25	1085.5499999999995	1177.7	613	245.2210526315789	46591.99999999999	WT
27	20220408	2	DLY16570	2	5	15	241	27	177	177	68.95183621548904	G1	15	mother	6	165	0	0	0.0104759088311732	0.0012232690357162	0.0129224469026057	241	1358	230725	937	957.3651452282156	152.3795744801607	719	846	1238	1312.5	682	275.36514522821574	66363	WT
28	20220408	2	DLY16570	3	2	4	227	25	39	39	107.1354628584928	G1	1	mother	-1	18	0	0	0.010764160598428	0.0018001136470796	0.0143643878925873	227	1690	251662	1107	1108.6431718061674	188.0376063347623	833	976.5	1433	1514.6	698	410.6431718061674	93216	WT
29	20220408	2	DLY16570	3	3	15	243	29	67	67	101.6092740171897	G1	5	mother	-1	53	0	0	0.0106248471269164	0.0013427990542186	0.0133104452353537	243	1411	235737	960	970.1111111111112	144.97747802952867	762.2	863.5	1227.5999999999997	1325.4	682	288.1111111111111	70011	WT
30	20220408	2	DLY16570	3	4	15	231	19	107	107	74.23067458956098	G1	9	mother	-1	103	0	0	0.010514424896873	0.0018187014010329	0.014151827698939	231	1831	252804	1063	1094.3896103896104	187.3451445383608	803	962.5	1424.5	1534.6	683	411.3896103896104	95031	WT
31	20220408	2	DLY16570	4	2	19	210	31	106	106	104.54090460402598	G1	6	mother	-1	94	0	0	0.011455668348774	0.0019281923987976	0.0153120531463693	210	1880	246708	1132.5	1174.8	209.60093147739224	886.35	1036.25	1601.5499999999995	1688.1	736	438.8	92148	WT
32	20220408	2	DLY16570	4	3	14	166	15	126	126	101.2432382744478	G1	12	mother	-1	125	0	0	0.0108040767505096	0.0016777765125714	0.0141596297756526	166	1956	185965	1070	1120.2710843373493	238.3948178209511	827	946	1597	1686.7	694	426.2710843373493	70760.99999999999	WT
33	20220408	2	DLY16570	4	4	23	247	24	164	164	72.8153317539057	G1	21	mother	-1	163	0	0	0.0111057243686876	0.0010845664502042	0.0132748572690961	247	1408	236117	953	955.9392712550608	122.4046863612404	771.6	873.5	1155.7	1249.2	724	231.9392712550607	57288.99999999999	WT
34	20220408	3	DLY16570	1	1	16	191	32	21	21	58.96331923248206	G1	2	mother	-1	5	0	0	0.009254365605747	6.228860344659e-4	0.0105001376746788	191	987	140544	737	735.8324607329843	92.77215908490346	590	669	895.5	924.5	599	136.83246073298426	26134.999999999996	WT
35	20220408	3	DLY16570	1	3	13	213	46	110	110	60.21726455360918	G1	2	mother	31	77	0	0	0.0097459822071296	7.330527206495e-4	0.0112120876484287	213	1135	169578	792	796.1408450704225	108.62559582699386	638	718	974.4	1012.7	626	170.14084507042253	36240	WT
36	20220408	3	DLY16570	2	1	9	231	67	160	160	71.1299824879157	G1	4	mother	-1	102	0	0	0.0104774165723832	0.0012217690986217	0.0129209547696267	231	1460	215309	916	932.0735930735932	132.4258143854938	749	835.5	1167	1265.5	679	253.0735930735931	58460	WT
37	20220408	3	DLY16570	3	2	7	210	24	23	23	103.33633776275076	G1	1	mother	-1	5	0	0	0.0096602448121576	9.949653979189e-4	0.0116501756079954	210	1223	177448	844	844.9904761904762	113.1687316093052	665.5	765.25	1048.8999999999996	1109.4	626	218.99047619047624	45988.00000000001	WT
38	20220408	3	DLY16570	4	2	10	209	28	95	95	103.6441732550818	G1	3	mother	-1	77	0	0	0.0103150912780894	7.883221473917e-4	0.0118917355728728	209	1551	175007	829	837.3540669856459	120.69094936481046	650.4	767	1045.2	1144.1	667	170.3540669856459	35603.99999999999	WT
39	20220408	3	DLY16570	5	2	10	205	11	147	147	94.87506500274026	G1	5	mother	-1	146	0	0	0.0105326054938056	0.0010290534762048	0.0125907124462153	205	1207	181825	881	886.9512195121952	110.90865307892383	716	805	1070.4	1118	682	204.9512195121952	42015.00000000001	WT
40	20220408	4	DLY16570	1	4	12	190	53	80	80	55.18458012158586	G1	3	mother	-1	39	0	0	0.009490557812577	7.478259150523e-4	0.0109862096426817	190	1105	149957	784	789.2473684210527	105.17787874494007	636.9	704	969.3	1016.1	620	169.24736842105267	32157.000000000007	WT
41	20220408	4	DLY16570	1	8	10	177	47	87	87	64.67347034122406	G1	1	mother	6	50	0	0	0.0102422282498951	8.523875534871e-4	0.0119470033568694	177	1236	149251	841	843.2259887005649	100.46785922381756	671.8	777	1013.6	1058.8	664	179.22598870056493	31722.999999999996	WT
42	20220408	4	DLY16570	1	10	16	215	59	96	96	61.73907068903837	G1	5	mother	13	53	0	0	0.010330229625417	0.0012632135865789	0.0128566567985749	215	1343	203372	924	945.9162790697676	139.54058329444763	753.3000000000001	845.5	1202.9	1279.4	674	271.9162790697675	58462.00000000001	WT
43	20220408	4	DLY16570	1	11	27	171	34	110	110	56.435206292264205	G1	2	mother	49	103	0	0	0.0096377626442847	8.691737457442e-4	0.0113761101357731	171	1129	136417	791	797.7602339181286	112.74629101640986	630.5	707.5	1008	1037.2	627	170.76023391812862	29199.999999999996	WT
44	20220408	4	DLY16570	1	13	16	170	43	140	140	51.89161549626033	G1	3	mother	61	113	0	0	0.0104545655522376	0.0011556175720376	0.0127658006963129	170	1436	158128	920	930.1647058823528	134.68925867115047	749.45	825	1184.7499999999995	1254.2	676	254.1647058823529	43207.99999999999	WT
45	20220408	4	DLY16570	1	14	10	170	59	174	174	50.95768627402859	G1	6	mother	72	125	0	0	0.0104391021313493	7.519199467408e-4	0.0119429420248309	170	1128	141961	822.5	835.064705882353	116.5570874579414	662.45	745.75	1028.6	1065.3	676	159.064705882353	27041.00000000001	WT
46	20220408	4	DLY16570	1	15	9	209	62	166	166	53.704600570838586	G1	5	mother	75	113	0	0	0.0106550021018325	0.0015570799260309	0.0137691619538943	209	1478	208066	1003	995.5311004784688	136.16135319733928	782.4	896	1220.6	1292.1	689	306.53110047846894	64065.00000000001	WT
47	20220408	4	DLY16570	1	16	11	209	52	167	167	57.224635598812135	G1	1	mother	84	126	0	0	0.0103386800812964	9.957442039372e-4	0.0123301684891709	209	1289	184000	866	880.3827751196172	111.58997438268965	721.6	808	1082.1999999999998	1167.7	674	206.38277511961724	43134	WT
48	20220408	4	DLY16570	1	17	16	175	37	169	169	48.74074664087288	G1	4	mother	93	148	0	0	0.0097808987789868	0.0012112685080134	0.0122034357950136	175	1330	156670	872	895.2571428571429	131.8317852106871	709.5	807.5	1144.1999999999998	1201	630	265.25714285714287	46420	WT
49	20220408	4	DLY16570	1	19	9	190	17	176	176	59.64351356126863	G1	10	mother	113	168	0	0	0.0103095664933378	0.0019246267534332	0.0141588200002043	190	1726	210677	1084.5	1108.8263157894737	202.44525274777573	826.5	962.25	1448.85	1550.9	667	441.8263157894737	83947	WT
51	20220408	4	DLY16570	2	2	31	174	48	17	17	58.68358188359068	G1	-1	mother	-1	-1	0	0	0.0097732428186076	9.046602732257e-4	0.0115825633650591	174	1204	144187	808	828.6609195402299	120.4811473365118	647.9	750.75	1070.35	1123.8	636	192.66091954022988	33523	WT
52	20220408	4	DLY16570	2	4	4	153	6	150	150	50.316474722394965	G1	17	mother	-1	148	0	0	0.010360392519025	0.0011808701576517	0.0127221328343285	153	1337	142531	921	931.5751633986928	130.00068842504783	739.2	843	1160.4	1209.2	663	268.5751633986928	41091.99999999999	WT
53	20220408	4	DLY16570	2	5	7	97	12	5	5	101.83447794704009	G1	-1	mother	-1	-1	0	0	0.0097276290741328	7.810509262346e-4	0.0112897309266021	97	998	74991	754	773.1030927835052	96.53218944311848	643.8	710	944.6	958.7	631	142.1030927835052	13784.000000000004	WT
54	20220408	4	DLY16570	2	6	15	154	69	56	56	59.051060715974025	G1	-1	mother	-1	-1	0	0	0.0094150014757916	6.460295982962e-4	0.0107070606723841	154	1109	116893	752.5	759.0454545454545	106.25046010039974	601.95	690	935.1	987.3	609	150.0454545454545	23106.999999999996	WT
55	20220408	4	DLY16570	2	8	16	190	39	174	174	66.09899459651146	G1	18	mother	6	151	0	0	0.0107106637211376	8.248832564949e-4	0.0123604302341275	190	1217	164784	854	867.2842105263157	118.72783233827336	691.45	781.25	1081.75	1138.8	694	173.28421052631575	32923.99999999999	WT
56	20220408	4	DLY16570	2	10	18	189	27	177	177	59.85064512306654	G1	19	mother	13	168	0	0	0.0113097603775674	0.00133764660491	0.0139850535873875	189	1534	192104	1004	1016.4232804232804	152.8873800953284	797.4	906	1288.6	1379.6	738.5	277.9232804232804	52527.49999999999	WT
57	20220408	4	DLY16570	3	1	6	218	32	76	76	162.65352851306457	G1	8	mother	-1	50	0	0	0.0111031440894122	0.001399645489363	0.0139024350681382	218	1552	223059	1009	1023.2064220183486	169.824757369585	769.7	899.5	1307.949999999999	1455.4	713	310.2064220183486	67624.99999999999	WT
58	20220408	4	DLY16570	3	2	9	101	10	104	104	70.54195108003319	G1	11	mother	-1	103	0	0	0.0102784923662276	6.729036063833e-4	0.0116242995789943	101	1045	81262	785	804.5742574257425	101.21131179047912	663	730	987	999.5	664	140.57425742574253	14197.999999999996	WT
59	20220408	4	DLY16570	3	3	4	223	20	55	55	74.22728705543959	G1	4	mother	-1	39	0	0	0.0102579945169222	0.0012109868026496	0.0126799681222215	223	1388	210143	938	942.3452914798206	139.04808363667453	738.3	836	1163.7999999999995	1268.8	666	276.3452914798206	61625	WT
60	20220408	4	DLY16570	3	5	13	221	21	61	61	99.26255625618148	G1	10	mother	-1	53	0	0	0.0112595695643824	0.0018624084214033	0.014984386407189	221	1650	251004	1120	1135.764705882353	177.94129090157497	858	1010	1470	1540.9	734	401.7647058823529	88790	WT
61	20220408	4	DLY16570	3	6	3	190	25	147	147	74.93428680257009	G1	14	mother	-1	125	0	0	0.0112848755299776	0.0016213860698205	0.0145276476696188	190	1568	200719	1049.5	1056.4157894736843	146.93919531259715	855.45	945.25	1329.75	1396.5	726	330.4157894736843	62779.000000000015	WT
62	20220408	4	DLY16570	4	1	9	226	32	149	149	163.09801201343873	G1	16	mother	-1	126	0	0	0.0110805859935749	0.0012023036865355	0.0134851933666459	226	1504	219498	959.5	971.2300884955752	139.68764199015936	763.5	871.75	1223.75	1320.9	716	255.23008849557527	57682.000000000015	WT
63	20220408	4	DLY16570	4	2	8	195	24	179	179	71.71504219685957	G1	21	mother	-1	163	0	0	0.0114567451998289	0.0014863268949063	0.0144293989896416	195	1671	214401	1078	1099.4923076923078	176.5598720048439	858.4	963.5	1411.9	1476.3	743	356.4923076923078	69516.00000000003	WT
64	20220408	4	DLY16570	4	5	16	197	31	128	128	96.53313732018538	G1	15	mother	-1	113	0	0	0.0120064219568723	0.001388862441493	0.0147841468398584	197	1388	202190	1019	1026.3451776649747	134.63586023987773	802.8	945	1267.6	1315.3	783	243.3451776649747	47939.000000000015	WT
65	20220408	5	DLY16570	1	2	8	199	81	111	111	69.02867958548852	G1	4	mother	-1	38	0	0	0.0094637180758032	6.978347369574e-4	0.010859387549718	199	1049	151265	764	760.1256281407035	95.1654433316261	592.3	699.5	919.1	959.2	612	148.1256281407035	29477	WT
66	20220408	5	DLY16570	1	3	6	204	34	60	60	78.4065298184821	G1	1	mother	-1	32	0	0	0.0107931855462975	0.0011868782795268	0.0131669421053511	204	1292	197493	956	968.1029411764706	132.10655306947683	773.3	864.5	1213.65	1249.9	693.5	274.6029411764706	56019.00000000001	WT
67	20220408	5	DLY16570	1	5	13	131	34	60	60	75.75511302747279	G1	6	mother	-1	38	0	0	0.0101887467321532	8.007034791286e-4	0.0117901536904105	131	1116	109636	829	836.9160305343512	102.84807131665777	684.5	761	1014.5	1044.9	650	186.9160305343512	24486.000000000007	WT
68	20220408	5	DLY16570	1	8	4	203	45	125	125	63.34896509810294	G1	1	mother	50	83	0	0	0.0113686457768476	0.0016572703257622	0.014683186428372	203	1639	228218	1130	1124.2266009852217	180.8314619127732	867.2	991.5	1475.699999999999	1547.8	731	393.2266009852217	79825	WT
69	20220408	5	DLY16570	1	10	13	250	38	110	110	66.44573970053577	G1	6	mother	48	85	0	0	0.0106558953388839	0.0015132705696697	0.0136824364782235	250	1434	241378	967.5	965.512	132.08325350323562	771	872.25	1187.65	1285.6	684	281.51199999999994	70377.99999999999	WT
70	20220408	5	DLY16570	1	11	7	161	43	149	149	56.13019565815294	G1	5	mother	74	113	0	0	0.0099675317140645	0.0010871216604699	0.0121417750350044	161	1306	141407	862	878.304347826087	134.29248895523554	681	778	1093	1162.1	642	236.304347826087	38045.00000000001	WT
71	20220408	5	DLY16570	1	19	14	134	39	152	152	43.03732319782734	G1	6	mother	95	127	0	0	0.0109663067492593	0.0010215739804582	0.0130094547101757	134	1535	128653	961	960.0970149253732	149.43325118009548	749.9	853	1208.7999999999995	1285.4	712	248.0970149253732	33245.00000000001	WT
72	20220408	5	DLY16570	1	21	19	207	42	169	169	52.03373693969423	G1	1	mother	105	146	0	0	0.010983511221514	0.0014692966786902	0.0139221045788945	207	1391	207355	995	1001.7149758454108	117.778269190876	813.6	921.5	1208.8	1256.6	713	288.71497584541066	59764.00000000001	WT
73	20220408	5	DLY16570	2	3	5	218	14	121	121	77.19709841725057	G1	12	mother	-1	112	0	0	0.0109745047738114	0.0013824942032604	0.0137394931803322	218	1547	222575	1001	1020.98623853211	146.28781105694694	824.25	916	1278.5499999999995	1363.7	714	306.98623853211006	66923	WT
74	20220408	5	DLY16570	2	5	15	242	20	118	118	76.31924001591983	G1	11	mother	-1	113	0	0	0.0107737500433357	0.0013074244656488	0.0133885989746335	242	1430	233162	954.5	963.4793388429752	126.89955676439884	777.2	877	1178	1279.2	700	263.47933884297515	63761.99999999999	WT
75	20220408	5	DLY16570	2	10	20	176	21	177	177	66.25751045529387	G1	23	mother	48	176	0	0	0.0108920916515675	9.574131917222e-4	0.012806918035012	176	1537	167488	947.5	951.6363636363636	141.04090975011647	752	854.25	1173.25	1280.7	709	242.63636363636363	42704	WT
76	20220408	5	DLY16570	3	1	17	297	17	32	32	168.88131603755613	G1	3	mother	-1	32	0	0	0.0113446277947625	0.0018585327844678	0.0150616933636981	297	1836	346251	1129	1165.828282828283	205.38255544772176	897.8	1009	1566.1999999999998	1683.7	729	436.8282828282829	129738.00000000004	WT
77	20220408	5	DLY16570	3	3	8	246	25	186	186	80.0935094267643	G1	25	mother	-1	169	0	0	0.012000437121351	0.0016345956520355	0.0152696284254221	246	1747	283577	1139	1152.7520325203252	186.28562161657052	888.5	1001.25	1506.75	1602.4	779	373.7520325203252	91943	WT
78	20220408	5	DLY16570	3	4	5	196	28	61	61	91.29545993758676	G1	2	mother	-1	38	0	0	0.0100336086310945	0.0017215585297048	0.0134767256905041	196	1752	209501	1051	1068.8826530612246	206.4400429464613	787	914	1424.25	1559.5	639	429.8826530612246	84257.00000000001	WT
79	20220408	5	DLY16570	3	5	10	215	19	184	184	74.1652480430322	G1	27	mother	-1	175	0	0	0.0110918895313744	0.0012779907924054	0.0136478711161853	215	1499	221595	1015	1030.6744186046512	164.65596563747943	783.7	920.5	1317.9	1397.8	721	309.67441860465124	66580.00000000001	WT
80	20220408	5	DLY16570	3	6	8	217	9	39	39	129.70273655165448	G1	5	mother	-1	38	0	0	0.0099807267625619	0.0010042377999755	0.011989202362513	217	1260	187283	850	863.0552995391705	124.32011112253149	663.6	782	1088.4	1152.7	645	218.0552995391705	47318	WT
81	20220408	5	DLY16570	4	1	8	317	21	96	96	176.95553096176613	G1	8	mother	-1	83	0	0	0.012463893933694	0.0021827019488754	0.0168292978314449	317	2123	409905	1272	1293.0757097791798	214.04535460128287	988.8	1135	1663.2	1860.6	802	491.07570977917976	155670.99999999997	WT
82	20220408	5	DLY16570	4	4	27	131	49	145	145	94.79818896775264	G1	14	mother	-1	120	0	0	0.0109644566818402	9.876615962225e-4	0.0129397798742852	131	1224	118343	900	903.3816793893128	121.60877441821482	724	824.5	1136	1156.5	713	190.3816793893129	24939.999999999996	WT
83	20220408	5	DLY16570	4	6	7	270	9	87	87	133.24942354213456	G1	10	mother	-1	85	0	0	0.0108951730175917	0.0015990413733301	0.0140932557642521	270	1513	272096	1007.5	1007.762962962963	133.24334226477328	812	915.25	1252.75	1363.8	701	306.762962962963	82826.00000000001	WT
84	20220408	5	DLY16570	5	1	15	256	15	146	146	171.4025204914861	G1	21	mother	-1	146	0	0	0.0121022779601827	0.0020752579906976	0.016252793941578	256	2026	320874	1220.5	1253.4140625	238.8059989086248	912	1085.5	1704.75	1875.9	774	479.4140625	122730	WT
85	20220408	5	DLY16570	5	6	14	193	16	129	129	135.46191092145497	G1	19	mother	-1	127	0	0	0.011192130896352	0.0015146504740929	0.0142214318445379	193	1352	194191	991	1006.1709844559584	136.6845268619927	796	902	1240.4	1275.4	721	285.17098445595855	55038	WT
86	20220408	6	DLY16570	1	2	47	133	78	35	35	54.84006792500155	G1	1	mother	-1	2	0	0	0.0099653237266272	7.10513626757e-4	0.0113863509801413	133	1136	106363	792	799.7218045112782	116.84803789817572	606.8	714	989.4	1026	639	160.72180451127815	21375.999999999996	WT
87	20220408	6	DLY16570	1	3	10	170	49	117	117	56.58788239000537	G1	1	mother	30	78	0	0	0.0104009480071063	9.774182560816e-4	0.0123557845192696	170	1342	152789	893	898.7588235294118	123.1857304514253	710.45	817.25	1080.3	1156	677	221.75882352941176	37699	WT
88	20220408	6	DLY16570	3	1	4	262	26	24	24	100.58289608088852	G1	2	mother	-1	2	0	0	0.0104774908748194	0.0018093811444568	0.0140962531637332	262	1630	280958	1055.5	1072.3587786259543	181.25470538571528	824.1	938.25	1407.9499999999998	1522.1	682	390.3587786259543	102274.00000000004	WT
89	20220408	6	DLY16570	4	1	14	220	36	100	100	107.5284525520745	G1	3	mother	-1	78	0	0	0.0108018868102735	0.0014507706583187	0.0137034281269111	220	1508	223229	998.5	1014.6772727272728	156.2362733805268	793.55	902.75	1278.9999999999995	1391.8	695	319.6772727272727	70328.99999999999	WT
90	20220408	6	DLY16570	5	1	7	275	31	179	179	111.10269117541276	G1	6	mother	-1	155	0	0	0.0115563610012499	0.0020778454042103	0.0157120518096706	275	1822	331808	1185	1206.5745454545454	208.9267746609992	879.4	1070	1542.6	1716.9	744	462.5745454545454	127208	WT
91	20220408	7	DLY16570	1	3	10	202	82	78	78	69.49093242561553	G1	4	mother	-1	6	0	0	0.0099255454384489	0.0014002555093598	0.0127260564571686	202	1396	190978	926	945.4356435643564	146.4460442553884	732.65	845.25	1222.85	1289.1	636	309.4356435643564	62505.99999999999	WT
92	20220408	7	DLY16570	1	6	25	144	59	98	98	47.41154202100255	G1	4	mother	27	64	0	0	0.0099856071871225	8.459667496382e-4	0.0116775406863991	144	1110	116567	808	809.4930555555555	104.07762838166744	644.95	736	991	1031.3	645	164.49305555555554	23687	WT
93	20220408	7	DLY16570	1	10	11	208	42	140	140	43.22066310515129	G1	4	mother	72	109	0	0	0.0108479028038865	0.0015471478750026	0.0139421985538918	208	1293	205946	979.5	990.125	131.69338569775803	783	900.75	1220.25	1265.4	703	287.125	59722	WT
94	20220408	7	DLY16570	2	1	6	195	35	29	29	81.79343384877852	G1	-1	mother	-1	-1	0	0	0.0100178729512641	0.0012412321014437	0.0125003371541517	195	1396	183232	942	939.651282051282	139.98297125702857	710	837.5	1169.1999999999998	1261.7	648	291.651282051282	56871.99999999999	WT
95	20220408	7	DLY16570	2	2	8	144	71	63	63	57.081780784303525	G1	-1	mother	-1	-1	0	0	0.0095073523958741	8.464733344438e-4	0.0112002990647618	144	1072	116040	791.5	805.8333333333334	113.18587220438188	636	717.75	981.5	1017.4	614	191.83333333333337	27624.000000000007	WT
96	20220408	7	DLY16570	2	3	30	222	35	152	152	68.49547374865512	G1	11	mother	-1	147	0	0	0.0106634338238678	0.0012631896643412	0.0131898131525503	222	1411	215333	956.5	969.9684684684684	131.4960825518511	777.2	880.5	1223.6	1301.8	689	280.9684684684685	62375	WT
97	20220408	7	DLY16570	3	1	10	231	31	112	112	94.78086374432276	G1	7	mother	-1	91	0	0	0.0103741197448045	0.0013367569158632	0.0130476335765311	231	1408	224263	954	970.8354978354978	139.42488161860692	772	877	1229	1286.6	668	302.8354978354978	69954.99999999999	WT
98	20220408	7	DLY16570	3	2	16	201	28	145	145	63.0538375340417	G1	9	mother	-1	133	0	0	0.010219873649677901	0.0017650346947675	0.013749943039213	201	1823	216384	1049	1076.5373134328358	203.21179758409568	782	943	1445	1591.2	663	413.53731343283584	83121	WT
99	20220408	7	DLY16570	3	4	6	183	18	18	18	135.32407209098037	G1	3	mother	-1	6	0	0	0.0103541286914952	0.0010695562534295	0.0124932411983543	183	1359	166309	907	908.792349726776	129.79639602988843	694.2	824	1107.7	1182.9	664	244.7923497267759	44796.99999999999	WT
100	20220408	7	DLY16570	4	4	7	185	7	64	64	136.47967983119335	G1	6	mother	-1	64	0	0	0.0104307681342498	0.001426501083564	0.0132837703013779	185	1849	190656	990	1030.572972972973	215.23509792236007	766.6	889	1476.9999999999998	1591.9	671	359.57297297297305	66521.00000000001	WT
101	20220408	7	DLY16570	5	4	1	232	18	126	126	127.79922245989404	G1	10	mother	-1	109	0	0	0.0110750996018502	0.0014253402109604	0.013925780023771	232	1290	219301	947.5	945.2629310344828	114.0682826584604	765.1	868.25	1121.2999999999995	1221.4	713	232.2629310344828	53885.00000000001	WT
102	20220408	7	DLY16570	6	4	5	248	14	170	170	125.66915822467774	G1	13	mother	-1	161	0	0	0.0116920215407438	0.0021074900346411	0.0159070016100261	248	2070	312760	1218	1261.1290322580646	247.4814417200564	938.45	1078.25	1722.65	1899.1	757	504.1290322580646	125024.00000000004	WT
103	20220408	8	DLY16570	1	3	9	188	64	117	117	61.9238432689838	G1	2	mother	19	62	0	0	0.0097852299845234	8.94783049206e-4	0.0115747960829355	188	1290	157293	827	836.6648936170212	126.56160488620418	646.05	749.75	1051.1	1134.1	633	203.6648936170212	38288.99999999999	WT
104	20220408	8	DLY16570	2	1	6	147	76	71	71	62.85612395494825	G1	-1	mother	-1	-1	0	0	0.0091426832036584	4.423746186927e-4	0.0100274324410438	147	973	105072	705	714.7755102040817	96.17860341048518	569.9	650	891.8999999999999	920.9	591	123.77551020408168	18195.000000000007	WT
105	20220408	8	DLY16570	2	2	11	168	17	7	7	74.78872470091676	G1	-1	mother	-1	-1	0	0	0.0098130752325726	6.912684436923e-4	0.0111956121199573	168	1111	133393	785.5	794.0059523809524	106.1584898374556	638	720.5	977.5	1016.1	636	158.0059523809524	26545.000000000004	WT
106	20220408	8	DLY16570	3	1	18	187	44	158	158	66.45410745880041	G1	4	mother	-1	132	0	0	0.0104501716624934	0.0014027097337634	0.0132555911300203	187	1312	182625	969	976.6042780748664	139.70949072944148	766.9	875	1210	1259.5	676	300.6042780748664	56213	WT
107	20220408	8	DLY16570	3	2	7	222	24	79	79	77.73901241918657	G1	3	mother	-1	62	0	0	0.0101023273104926	0.0011185408763841	0.0123394090632609	222	1282	200046	889.5	901.108108108108	122.38853000424886	722.05	804	1113.9	1173.8	655	246.10810810810813	54636.00000000001	WT
108	20220408	8	DLY16570	4	2	26	187	39	150	150	81.27464533914019	G1	5	mother	-1	137	0	0	0.0108784127097339	0.0011535478454554	0.0131855084006448	187	1570	181876	952	972.5989304812834	153.3899110492289	751.6	869	1246.4999999999998	1349.8	701	271.59893048128345	50789.00000000001	WT
109	20220408	9	DLY16570	1	7	9	162	28	48	48	54.50167224806489	G1	3	mother	-1	29	0	0	0.0108330721651236	0.0014127569083585	0.0136585859818406	162	1581	161150	976.5	994.7530864197532	147.89936776166817	794.35	895.5	1260.5499999999995	1335.6	700	294.7530864197531	47750.00000000001	WT
110	20220408	9	DLY16570	1	8	8	157	84	145	145	62.01973839523391	G1	4	mother	28	69	0	0	0.0102285524364505	0.0011515627446687	0.0125316779257881	157	1305	141564	906	901.6815286624204	123.10370741707496	711.8	813	1112.9999999999998	1167	658	243.6815286624204	38258.00000000001	WT
111	20220408	9	DLY16570	1	11	6	189	42	116	116	71.25427573806111	G1	3	mother	42	75	0	0	0.0112981612965954	0.0012807858589731	0.0138597330145418	189	1505	195730	1019	1035.6084656084656	150.70636200035185	832.8	935	1284.4	1401.4	730	305.6084656084656	57760	WT
112	20220408	9	DLY16570	1	12	22	194	40	135	135	71.63839684606364	G1	5	mother	41	117	0	0	0.0108836493266075	9.196534880857e-4	0.012722956302779	194	1255	174770	892.5	900.8762886597938	126.35143737382704	706.3	815.75	1097.75	1165.8	704.5	196.37628865979377	38096.99999999999	WT
113	20220408	9	DLY16570	1	13	10	192	22	97	97	56.37420426711576	G1	2	mother	48	85	0	0	0.0105321248258688	8.821833978215e-4	0.0122964916215118	192	1181	165899	850.5	864.0572916666666	114.09244172745012	709.3	772	1047.45	1116.1	685	179.05729166666663	34378.99999999999	WT
114	20220408	9	DLY16570	1	15	5	224	18	137	137	87.10990853962855	G1	6	mother	47	124	0	0	0.0106869490394857	0.0015168286885418	0.0137206064165695	224	1376	220906	981	986.1875	136.1798004772944	781.15	890	1215.4499999999998	1300	693	293.1875	65674	WT
115	20220408	9	DLY16570	1	16	5	251	34	121	121	123.49104797904812	G1	1	mother	52	92	0	0	0.0113790252436246	0.0012616811447768	0.0139023875331784	251	1330	252354	1002	1005.394422310757	130.42284819554885	787	912.5	1235	1279.1	729	276.394422310757	69375.00000000001	WT
116	20220408	9	DLY16570	1	17	14	170	28	126	126	53.78163876805696	G1	7	mother	58	112	0	0	0.0105304048390753	9.188188690335e-4	0.0123680425771424	170	1163	151645	881.5	892.0294117647059	114.99153045387546	703.45	821.25	1096.4999999999998	1122.9	683	209.02941176470583	35534.99999999999	WT
117	20220408	9	DLY16570	1	19	6	187	40	156	156	52.78000070766486	G1	3	mother	81	121	0	0	0.0114114327508094	0.001284135371009	0.0139797034928276	187	1563	197596	1047	1056.6631016042782	166.8943079583085	817.9	935.5	1352.1	1424	736	320.6631016042781	59964.000000000015	WT
118	20220408	9	DLY16570	1	21	11	116	30	149	149	45.13910264611789	G1	2	mother	95	130	0	0	0.0120518251635912	8.208692005103e-4	0.0136935635646119	116	1364	113430	967.5	977.8448275862067	125.79557880013084	792	895.25	1168	1200	778	199.8448275862069	23182	WT
119	20220408	9	DLY16570	1	23	1	178	23	151	151	68.92165921506945	G1	1	mother	99	129	0	0	0.0116004385682383	0.0012091438374341	0.0140187262431066	178	1336	178243	1000.5	1001.365168539326	127.7737041058396	811.2	910	1221.45	1272.9	751.5	249.86516853932585	44476	WT
120	20220408	9	DLY16570	1	26	7	167	48	177	177	48.73774442572685	G1	4	mother	103	136	0	0	0.011103751265281	0.0013124746532445	0.01372870057177	167	1550	171586	1018	1027.4610778443114	150.95245507989142	800.3	920.5	1260.8	1339.8	718	309.4610778443114	51680	WT
121	20220408	9	DLY16570	1	31	6	202	23	182	182	50.29701579315001	G1	5	mother	134	165	0	0	0.0134017216316905	0.0021259768816163	0.0176536753949232	202	1750	261685	1285	1295.470297029703	178.33126814146047	1044.15	1163.5	1597.55	1661.6	857	438.47029702970303	88571.00000000001	WT
122	20220408	9	DLY16570	2	1	5	420	51	46	46	204.349142123992	G1	-1	mother	-1	-1	0	0	0.0110850829814509	0.001805341459611	0.014695765900673	420	1748	463886	1091	1104.490476190476	184.3871506853677	833.95	966.5	1440.3499999999997	1618.3	711	393.4904761904761	165265.99999999997	WT
123	20220408	9	DLY16570	2	2	2	177	35	45	45	91.46446631041316	G1	-1	mother	-1	-1	0	0	0.0104376697004467	0.0013526888359241	0.013143047372295	177	1727	174025	972	983.1920903954802	162.46337212452204	750.8	868	1232.5999999999997	1387	670	313.19209039548025	55435.00000000001	WT
124	20220408	9	DLY16570	2	4	11	154	27	16	16	57.827896413293765	G1	-1	mother	-1	-1	0	0	0.0096888556317266	7.92443642324e-4	0.0112737429163747	154	1152	123895	793.5	804.512987012987	111.7599024935306	640.65	735.25	996.7	1044.1	626	178.51298701298697	27490.999999999996	WT
125	20220408	9	DLY16570	2	5	10	80	40	30	30	107.43203835887	G1	-1	mother	-1	-1	0	0	0.009253028120605	2.935591151066e-4	0.0098401463508184	80	863	53854	669.5	673.175	75.44447875756052	561.75	620	806.2	802.2	600	73.17499999999995	5853.999999999996	WT
126	20220408	9	DLY16570	2	6	46	282	46	0	0	159.5068747250185	G1	-1	mother	-1	-1	0	0	0.0103838924067589	8.950198330407e-4	0.0121739320728405	282	1218	235619	824.5	835.5283687943263	109.94825141646297	673.15	753.25	1032.95	1092.6	672	163.5283687943263	46115.000000000015	WT
127	20220408	9	DLY16570	2	7	11	237	23	124	124	61.13276493369589	G1	17	mother	-1	112	0	0	0.0113895542905999	0.0019110852460602	0.0152117247827204	237	1757	269430	1108	1136.8354430379748	184.3179762826238	873	1005	1500.8	1611	738.5	398.3354430379748	94405.5	WT
128	20220408	9	DLY16570	2	11	10	164	10	173	173	70.3156956242062	G1	28	mother	42	173	0	0	0.0118219366739899	0.0013167811570721	0.0144554989881341	164	1648	176317	1066.5	1075.1036585365853	165.08049104361325	826.35	979	1351.25	1439.8	763	312.10365853658527	51184.99999999999	WT
129	20220408	9	DLY16570	2	13	12	196	28	171	171	59.15583003288391	G1	24	mother	48	155	0	0	0.0122056397906909	0.0011509169385384	0.0145074736677677	196	1378	204413	1044	1042.9234693877552	137.263374353772	813.25	939.5	1285.5	1322.8	789	253.9234693877552	49769.000000000015	WT
130	20220408	9	DLY16570	2	15	9	220	10	183	183	89.81264899337214	G1	38	mother	47	182	0	0	0.0109578323062818	8.979055318573e-4	0.0127536433699965	220	1224	202947	919.5	922.4863636363636	129.06955417157675	712	835.5	1145.35	1197.1	712	210.48636363636365	46307	WT
131	20220408	9	DLY16570	2	16	12	277	19	181	181	122.31404532960836	G1	29	mother	52	174	0	0	0.0116154945211429	0.0013818837169211	0.0143792619549853	277	1652	286907	1023	1035.7653429602888	145.37452871921425	817.2	940	1282.4	1442.1	742	293.7653429602888	81372.99999999999	WT
132	20220408	9	DLY16570	3	1	6	195	6	92	92	219.29090719311853	G1	16	mother	-1	92	0	0	0.0113653765911439	0.0013400693101076	0.0140455152113591	195	1397	199002	1008	1020.5230769230768	142.63934520597377	809	922	1290.9	1334.6	734	286.52307692307693	55872	WT
133	20220408	9	DLY16570	3	2	8	209	9	86	86	98.31706199173172	G1	13	mother	-1	85	0	0	0.0104124457837524	0.0013141694773022	0.0130407847383568	209	1391	198068	943	947.6937799043062	139.01764718643815	737.4	846	1175.6	1268.6	670	277.6937799043062	58038	WT
134	20220408	9	DLY16570	3	3	0	55	11	41	41	99.01162083530969	G1	7	mother	-1	29	0	0	0.011109462799363	0.0011036243830983	0.0133167115655597	55	1203	50732	924	922.4	100.22240722059568	756.4	843	1061.5	1057.8	710.5	211.9	11654.499999999998	WT
135	20220408	9	DLY16570	3	4	10	176	33	92	92	64.32740551803259	G1	8	mother	-1	69	0	0	0.0105326956550433	0.0013277400304416	0.0131881757159266	176	1373	163733	927.5	930.3011363636364	126.3379540560647	736.5	832.5	1134	1204.4	681	249.3011363636364	43877	WT
136	20220408	9	DLY16570	3	5	10	243	16	123	123	125.24254813012422	G1	12	mother	-1	117	0	0	0.0114787085821414	0.001227368620226	0.0139334458225935	243	1550	245451	984	1010.0864197530864	151.48348977911485	792	903.5	1287.1999999999996	1370	742	268.0864197530864	65144.99999999999	WT
137	20220408	9	DLY16570	3	6	8	272	37	153	153	154.08638452286206	G1	15	mother	-1	124	0	0	0.0120044695945498	0.0020288082876119	0.0160620861697737	272	1786	321516	1168	1182.0441176470588	177.91142738680304	923.3	1069.5	1476.6999999999998	1655.2	778	404.0441176470588	109900	WT
138	20220408	9	DLY16570	3	7	6	187	15	184	184	60.85094131657662	G1	33	mother	-1	175	0	0	0.0120059187980361	0.0016811979685931	0.0153683147352225	187	1772	221586	1163	1184.951871657754	207.9209352872421	866	1030	1499	1658.4	777.5	407.45187165775405	76193.50000000001	WT
139	20220408	9	DLY16570	4	1	8	201	9	130	130	209.174410964548	G1	23	mother	-1	129	0	0	0.0118311473852797	0.001481166474297	0.0147934803338739	201	1644	221781	1079	1103.3880597014925	165.51944064237168	876	987	1416	1518.7	760	343.38805970149247	69020.99999999999	WT
140	20220408	9	DLY16570	4	2	8	210	13	135	135	100.89958437396888	G1	21	mother	-1	130	0	0	0.0115201577513032	0.00193932575187	0.0153988092550433	210	1944	256247	1196	1220.2238095238097	233.46204423797295	897.35	1046.75	1640.3	1763.2	733	487.2238095238095	102317	WT
141	20220408	9	DLY16570	4	3	5	163	5	75	75	91.9333316716297	G1	11	mother	-1	75	0	0	0.0120405469403938	0.0021864813809095	0.0164135097022129	163	2116	218872	1295	1342.7730061349694	281.0705280268975	956	1127.5	1868	1932.4	782	560.7730061349694	91406	WT
142	20220408	9	DLY16570	4	4	13	205	21	144	144	66.1911083032196	G1	26	mother	-1	136	0	0	0.0115837342497767	0.0011410428014761	0.013865819852729	205	1364	203669	976	993.5073170731708	126.14461772349536	802.4	896	1206	1272.4	755	238.50731707317075	48894	WT
143	20220408	9	DLY16570	4	5	17	337	17	165	165	126.51633345457	G1	31	mother	-1	165	0	0	0.0127137398201638	0.0030026706896828	0.0187190811995296	337	2083	469982	1379	1394.605341246291	205.2504477988281	1080.8	1248	1760.8	1903.6	818.5	576.1053412462909	194147.50000000003	WT
144	20220408	9	DLY16570	5	1	1	115	3	176	176	213.5270094172037	G1	34	mother	-1	173	0	0	0.0120854527497715	0.0013947388265789	0.0148749304029294	115	1432	124013	1080	1078.3739130434783	149.3953297023103	846.4	974	1317.8	1336.4	781	297.3739130434783	34198.00000000001	WT
145	20220408	9	DLY16570	5	2	9	190	9	179	179	105.67147203023612	G1	39	mother	-1	179	0	0	0.0121202781573177	0.001583795246128	0.0152878686495737	190	1501	203559	1069	1071.3631578947368	130.74821005326598	877.9	967.75	1293.3	1357.7	780	291.3631578947368	55358.99999999999	WT
146	20220408	9	DLY16570	5	3	7	169	14	129	129	91.05039900731988	G1	19	mother	-1	121	0	0	0.0134217334927721	0.002386023605019	0.0181937807028102	169	2489	254572	1429	1506.3431952662722	330.6062755543883	1068	1251	2120.4	2252.7	860	646.3431952662722	109232	WT
147	20220408	10	DLY16570	1	1	5	174	45	74	74	55.94473102275023	G1	2	mother	-1	34	0	0	0.0097398836238073	0.0011970651076738	0.0121340138391551	174	1426	158686	908	911.9885057471264	152.25096449520848	678.6	806.25	1176	1255.2	629	282.9885057471264	49239.99999999999	WT
148	20220408	10	DLY16570	1	6	1	179	59	117	117	56.79645358224455	G1	5	mother	14	59	0	0	0.0099408574934091	0.0011564837141025	0.0122538249216142	179	1257	155927	865	871.1005586592179	119.19286727244398	691	792.5	1101.3	1151.6	640	231.10055865921788	41367	WT
149	20220408	10	DLY16570	1	7	27	167	54	122	122	44.989343020506055	G1	4	mother	36	95	0	0	0.0096150854011022	8.72988431315e-4	0.0113610622637322	167	1456	136359	808	816.5209580838323	117.4270999908272	654.9	739.5	1007.1	1096.4	623	193.52095808383228	32317.999999999996	WT
150	20220408	10	DLY16570	1	12	8	236	33	175	175	59.52284706850429	G1	5	mother	103	147	0	0	0.0112410229389735	0.0018090353820168	0.0148590937030073	236	1668	264458	1092	1120.584745762712	162.9367053085331	891.25	1004	1430.25	1497	726	394.5847457627119	93122	WT
151	20220408	10	DLY16570	1	15	7	143	24	184	184	42.24086568564709	G1	6	mother	119	167	0	0	0.0101821664965364	9.112208006292e-4	0.012004608097795	143	1180	122165	841	854.3006993006993	117.47465341645052	675.7	770.5	1058.5	1087.8	664	190.3006993006993	27213	WT
152	20220408	10	DLY16570	2	1	9	199	21	141	141	60.57316668171139	G1	9	mother	-1	129	0	0	0.0100316420933695	7.554676990792e-4	0.011542577491528	199	1134	163942	817	823.8291457286432	108.05754541158034	644.5	752	997.3	1076.4	652	171.8291457286432	34194	WT
153	20220408	10	DLY16570	2	3	8	161	46	38	38	56.61926286337725	G1	-1	mother	-1	-1	0	0	0.0091226040888064	6.469271721564e-4	0.0104164584331193	161	960	117869	731	732.1055900621118	93.66144944217096	579	671	883	912.1	589.5	142.6055900621118	22959.5	WT
154	20220408	10	DLY16570	2	4	9	163	35	26	26	66.40694573685425	G1	-1	mother	-1	-1	0	0	0.0090036616033433	5.34238043066e-4	0.0100721376894755	163	1044	115428	704	708.1472392638037	95.50789214354742	570.8	637	867.8	905.9	582	126.14723926380373	20562.000000000007	WT
155	20220408	10	DLY16570	2	5	8	185	13	5	5	113.54193397796948	G1	-1	mother	-1	-1	0	0	0.0097525508099701	6.880607604514e-4	0.0111286723308731	185	1037	143507	768	775.7135135135135	97.1899732403813	630.4	700	943.2	975.2	630	145.71351351351348	26956.999999999996	WT
156	20220408	10	DLY16570	2	6	9	214	21	179	179	60.83364064153358	G1	15	mother	14	167	0	0	0.0109362958881911	0.0015168681900079	0.013970032268207	214	1581	224527	1041	1049.1915887850466	154.64945505220203	808	950.25	1323.2999999999995	1428.1	707	342.19158878504663	73228.99999999999	WT
157	20220408	10	DLY16570	3	2	11	225	49	72	72	95.01008247749388	G1	1	mother	-1	34	0	0	0.0101878894783542	0.0013919700808093	0.0129718296399729	225	1354	213460	930	948.7111111111112	135.14243058051707	754.6	856	1193.1999999999996	1271.5	658	290.7111111111111	65410	WT
158	20220408	10	DLY16570	3	3	23	225	30	104	104	57.82015052322095	G1	8	mother	-1	97	0	0	0.0102226730009423	0.0011888139950962	0.0126003009911347	225	1322	199251	879	885.56	119.6839809201252	706.4	803	1096	1176.7	667	218.55999999999997	49175.99999999999	WT
159	20220408	10	DLY16570	3	4	10	206	19	104	104	71.56786924822867	G1	7	mother	-1	95	0	0	0.0102547924203097	0.0012857867705869	0.0128263659614835	206	1340	196720	929.5	954.9514563106796	144.92019086787087	743.5	843.5	1224.75	1281.1	668	286.95145631067965	59112.00000000001	WT
160	20220408	10	DLY16570	3	5	13	206	43	89	89	126.03013689987137	G1	6	mother	-1	59	0	0	0.0104617102994906	0.0015549954638289	0.0135717012271484	206	1784	211340	1005	1025.9223300970873	176.56422629236403	775.5	911.25	1378.75	1457	678	347.9223300970873	71671.99999999999	WT
161	20220408	10	DLY16570	4	2	41	165	42	131	131	92.62433611277234	G1	10	mother	-1	130	0	0	0.0106061417236401	0.0011412680544505	0.0128886778325413	165	1296	155626	935	943.1878787878788	132.5466453231071	724	851	1188.3999999999996	1229.3	681	262.18787878787884	43261.00000000001	WT
162	20220408	10	DLY16570	4	4	13	202	22	175	175	67.58246526353463	G1	13	mother	-1	166	0	0	0.0104923430700061	0.0013431484916356	0.0131786400532774	202	1409	196820	952	974.3564356435644	149.13931849102917	746.4	876.25	1212.8	1297.9	678	296.3564356435644	59864.00000000001	WT
163	20220408	10	DLY16570	4	5	0	115	15	162	162	126.63279092599862	G1	12	mother	-1	147	0	0	0.0110408050074558	0.0010496994013173	0.0131402038100906	115	1236	105800	919	920	113.4789005479222	750.7	834.5	1084.2	1112.9	713	207	23805	WT
164	20220408	11	DLY16570	1	3	6	213	62	90	90	65.41383301933317	G1	2	mother	-1	34	0	0	0.0096788065415976	9.364865513247e-4	0.0115517796442471	213	1308	173057	796	812.4741784037559	113.35044971510284	653.4	736	1016.8	1104.6	624	188.4741784037559	40145.00000000001	WT
165	20220408	11	DLY16570	1	7	4	147	28	34	34	58.60619586109623	G1	6	mother	-1	10	0	0	0.0089122838124827	7.027210340422e-4	0.0103177258805672	147	1062	109963	746	748.047619047619	106.42408640810808	594	668	959.4	985.4	579	169.04761904761904	24850	WT
166	20220408	11	DLY16570	1	8	53	185	75	64	64	56.22482644231713	G1	4	mother	2	40	0	0	0.0102093667838174	7.473569387637e-4	0.0117040806613449	185	1322	153686	812	830.7351351351351	112.73590333455184	670.6	757	1011.6	1107.2	662	168.73513513513512	31216	WT
167	20220408	11	DLY16570	1	10	10	137	86	144	144	63.77106868787063	G1	1	mother	12	66	0	0	0.0092677194240506	6.701401218992e-4	0.0106079996678491	137	1087	103502	751	755.4890510948906	107.98020342950008	577	680	932.3999999999996	987.3	598	157.48905109489056	21576.000000000007	WT
168	20220408	11	DLY16570	1	12	8	185	66	136	136	69.94694174146848	G1	6	mother	34	78	0	0	0.0090170042390723	8.403911305627e-4	0.0106977865001978	185	1213	144544	771	781.3189189189189	128.2222349437351	584.6	683	1001	1072.4	580	201.3189189189189	37244.00000000001	WT
169	20220408	11	DLY16570	1	13	18	185	54	156	156	50.48664770081895	G1	7	mother	39	100	0	0	0.0093606760138513	0.0011415135109698	0.011643703035791	185	1281	157803	856	852.9891891891892	126.00398917705652	657.4	756	1070.6	1129.2	606	246.98918918918923	45693.00000000001	WT
170	20220408	11	DLY16570	1	14	9	182	44	137	137	56.841967779983385	G1	5	mother	42	99	0	0	0.0096670012407011	9.036556857396e-4	0.0114743126121805	182	1262	152975	834	840.521978021978	117.52454529899607	672	751.5	1042.85	1113.4	623	217.52197802197804	39589.00000000001	WT
171	20220408	11	DLY16570	1	16	8	173	40	134	134	54.09333746649139	G1	4	mother	60	102	0	0	0.010222872291557999	9.725839860183e-4	0.0121680402635947	173	1219	153484	875	887.1907514450867	133.8847469415287	693.2	791	1110	1173.2	659.5	227.69075144508668	39390.49999999999	WT
172	20220408	11	DLY16570	1	19	8	168	42	138	138	62.10692501521083	G1	2	mother	61	104	0	0	0.0099495670634231	0.0012505621189129	0.0124506913012489	168	1368	154341	898	918.6964285714286	146.59783661954432	698.45	825.75	1150.3	1241.5	637	281.69642857142856	47325	WT
173	20220408	11	DLY16570	1	26	11	208	40	185	185	42.64200216748452	G1	2	mother	117	154	0	0	0.009837837608583	0.0011230760960961	0.0120839898007752	208	1162	180718	864.5	868.8365384615385	106.5805140381352	693.4	797.5	1053.5499999999995	1102.5	642	226.83653846153845	47182	WT
174	20220408	11	DLY16570	2	1	3	161	10	7	7	64.21847513346087	G1	-1	mother	-1	-1	0	0	0.0091526284585619	7.854004460207e-4	0.0107234293506033	161	1081	126180	779	783.7267080745341	108.10588250998464	615	702	980	1004.9	591	192.72670807453412	31029	WT
175	20220408	11	DLY16570	2	3	9	230	13	159	159	64.72069325602439	G1	20	mother	-1	154	0	0	0.0106767235325986	0.001610864506581	0.0138984525457607	230	1637	239606	1037	1041.7652173913043	160.17459660903094	800.25	916.5	1316.55	1403.4	694	347.7652173913043	79985.99999999999	WT
177	20220408	11	DLY16570	2	5	12	164	40	28	28	57.06814732837381	G1	-1	mother	-1	-1	0	0	0.0094380781707928	5.300998079857e-4	0.0104982777867644	164	1024	119258	715	727.1829268292682	94.8237939740274	585.3	660.75	904	930.9	614	113.18292682926824	18561.999999999996	WT
178	20220408	11	DLY16570	2	7	9	172	12	103	103	64.04657725251961	G1	13	mother	-1	100	0	0	0.0094860042358009	9.485117872703e-4	0.0113830278103417	172	1141	140427	813	816.4360465116279	108.43228238601132	644.75	738.25	994.9	1059.2	611	205.43604651162784	35334.99999999999	WT
179	20220408	11	DLY16570	2	8	16	247	31	180	180	82.30773500843215	G1	27	mother	2	165	0	0	0.0107474557887881	9.727109698038e-4	0.012692877728395901	247	1524	224365	892	908.3603238866395	124.04343191279744	728.3	822	1110.5	1221	703	205.3603238866397	50724	WT
180	20220408	11	DLY16570	3	1	8	181	38	96	96	79.94412808158977	G1	10	mother	-1	66	0	0	0.0097317125539048	8.667932715364e-4	0.0114652990969776	181	1173	149070	807	823.5911602209944	115.83627581542186	654	743	1037	1083.9	634	189.5911602209944	34315.99999999999	WT
181	20220408	11	DLY16570	3	2	7	238	26	53	53	111.28659651785372	G1	3	mother	-1	34	0	0	0.0106812769950005	0.0016576504225846	0.0139965778401698	238	1441	239662	988	1006.9831932773108	141.41015398586902	798	907.25	1234.6	1350.1	691	315.9831932773109	75203.99999999999	WT
182	20220408	11	DLY16570	3	4	13	226	18	46	46	114.25794340707662	G1	8	mother	-1	40	0	0	0.0103399473737285	0.0013876510720148	0.0131152495177581	226	1417	216329	931.5	957.20796460177	163.81741975812932	730.75	831.25	1288	1365.8	676	281.20796460177	63553.00000000001	WT
183	20220408	11	DLY16570	3	5	8	194	20	112	112	57.87464277619419	G1	14	mother	-1	99	0	0	0.0104414651536752	0.0014179934513247	0.0132774520563248	194	1546	192005	966.5	989.7164948453608	156.65724301728198	752.95	897	1277.4999999999998	1361.8	673	316.7164948453608	61442.99999999999	WT
184	20220408	11	DLY16570	3	6	7	194	23	26	26	82.75451022614557	G1	7	mother	-1	10	0	0	0.0094302824090788	0.0010688117347671	0.0115679058786131	194	1236	164700	837	848.9690721649484	129.00319292845842	671.3	757	1096.35	1145.6	601	247.96907216494844	48106	WT
185	20220408	11	DLY16570	3	7	12	145	20	174	174	63.32188374037897	G1	24	mother	-1	164	0	0	0.0106044096720032	0.0010928403921877	0.0127900904563788	145	1216	132008	906	910.4	115.14089719511722	737.6	824	1112.7999999999995	1147.8	685	225.4	32683	WT
186	20220408	11	DLY16570	4	2	12	257	12	104	104	111.5749958079498	G1	19	mother	-1	104	0	0	0.0103128401729473	0.0015190173076004	0.0133508747881482	257	1476	251384	956	978.147859922179	160.33117939708345	746.2	869	1263.6	1391.2	669	309.147859922179	79451	WT
187	20220408	11	DLY16570	4	4	3	221	16	115	115	113.98010027298037	G1	16	mother	-1	102	0	0	0.0108388615443645	0.0014437855487964	0.0137264326419573	221	1423	223057	1000	1009.3076923076924	145.40875568692954	781	905	1270	1339.8	694	315.30769230769226	69682.99999999999	WT
188	20220408	11	DLY16570	4	6	12	235	28	94	94	96.1930571803464	G1	12	mother	-1	78	0	0	0.0096996652480318	0.0011848970485533	0.0120694593451384	235	1274	206547	870	878.9234042553192	120.88919880787962	673.5	798	1104.1	1157.8	626	252.9234042553192	59437	WT
189	20220408	11	DLY16570	5	2	9	167	21	166	166	105.76345082615651	G1	26	mother	-1	154	0	0	0.0110527701005862	0.0012590709970972	0.0135709120947807	167	1476	169633	993	1015.7664670658684	158.66225741944598	773.5	901	1293.7	1343.4	714	301.76646706586826	50395	WT
190	20220408	11	DLY16570	5	4	6	169	15	176	176	115.74541753110904	G1	30	mother	-1	164	0	0	0.0114780160871471	0.0011091237199557999	0.0136962635270588	169	1339	163897	959	969.8047337278108	134.21691698885869	763	886	1209.6	1269.4	743	226.80473372781069	38330.00000000001	WT
191	20220408	11	DLY16570	5	6	0	167	28	179	179	96.80606597510793	G1	22	mother	-1	151	0	0	0.0109118769255532	0.001485750357873	0.0138833776412993	167	1534	170014	995	1018.0479041916168	158.5322199776963	812	901	1288.5	1390.4	697	321.0479041916168	53615.00000000001	WT
192	20220408	12	DLY16570	1	1	9	188	42	65	65	66.92996461917754	G1	3	mother	-1	32	0	0	0.0106600978218099	0.0014466711350976	0.0135534400920053	188	1479	195777	1039.5	1041.3670212765958	165.3203157048287	771.7	938	1329.5	1402.5	686	355.3670212765958	66809	WT
193	20220408	12	DLY16570	1	4	12	184	42	114	114	60.25988397132947	G1	2	mother	34	84	0	0	0.0099562182363559	0.0010423944625327	0.0120410071614213	184	1291	165606	894.5	900.0326086956521	136.2148599349856	674.15	806	1123.85	1179.8	641	259.03260869565213	47661.99999999999	WT
194	20220408	12	DLY16570	1	5	8	181	40	130	130	70.74430353623953	G1	3	mother	45	98	0	0	0.0107273889031142	0.0011392680850767	0.0130059250732676	181	1505	171667	934	948.4364640883978	133.50321285138037	765	861	1186	1287.3	692	256.43646408839777	46415	WT
195	20220408	12	DLY16570	1	6	10	171	65	184	184	54.96137286921621	G1	1	mother	75	127	0	0	0.0099813406058638	9.509707278334e-4	0.0118832820615308	171	1349	148286	848	867.1695906432749	133.94539521697797	695	766.5	1115.5	1196.4	643	224.1695906432749	38333.00000000001	WT
196	20220408	12	DLY16570	2	1	13	129	24	138	138	63.488708921680114	G1	6	mother	-1	127	0	0	0.0107390057751491	9.775084436656e-4	0.0126940226624804	129	1273	116761	889	905.124031007752	120.48024108657032	706	834	1109.2	1149	685.5	219.6240310077519	28331.5	WT
197	20220408	12	DLY16570	2	2	9	227	33	24	24	75.49962268795173	G1	-1	mother	-1	-1	0	0	0.0100947442088672	0.0010406175141041	0.0121759792370756	227	1253	199144	875	877.2863436123348	118.41572381276988	695.6	790.5	1084.1	1140.4	659	218.2863436123348	49551	WT
198	20220408	12	DLY16570	3	2	6	247	32	110	110	85.32863226603745	G1	4	mother	-1	84	0	0	0.0106883521783558	0.0019360457686758	0.0145604437157075	247	1683	279358	1115	1131.004048582996	204.25209671371567	835	977	1492	1594.2	693	438.0040485829959	108187	WT
199	20220408	12	DLY16570	3	3	5	198	12	39	39	99.08463237360486	G1	1	mother	-1	32	0	0	0.0114964976222396	0.0024130445029007	0.0163225866280411	198	2121	263760	1274	1332.121212121212	282.243421436152	945.35	1130.5	1833.4999999999989	1991.8	736	596.121212121212	118031.99999999996	WT
200	20220408	12	DLY16570	4	2	6	198	11	163	163	89.73924192578055	G1	7	mother	-1	158	0	0	0.0111342791686881	0.0015922289056071	0.0143187369799024	198	1558	198493	992	1002.489898989899	137.37215323284477	808.25	904.25	1231.3	1319.3	714.5	287.98989898989896	57021.99999999999	WT
201	20220408	12	DLY16570	4	3	7	198	23	114	114	96.87196387814674	G1	5	mother	-1	98	0	0	0.0118266399693142	0.0017954274669971	0.0154174949033084	198	1848	233287	1166.5	1178.2171717171718	193.9483902716661	890.55	1036.25	1498.7999999999995	1607.2	762	416.2171717171718	82411.00000000001	WT
202	20220408	12	DLY16570	5	3	19	164	26	171	171	93.77897745508716	G1	9	mother	-1	164	0	0	0.011565910370032	0.0012657771518322	0.0140974646736965	164	1311	160319	985.5	977.5548780487804	117.80224505339136	811.05	887.75	1166.55	1217.7	750	227.55487804878044	37318.99999999999	WT
203	20220408	13	DLY16570	1	4	13	197	118	139	139	75.84725700275847	G1	3	mother	-1	34	0	0	0.0098507319493508	9.673987701014e-4	0.0117855294895538	197	1139	166528	845	845.3197969543147	108.57762557540708	657.4	776	1016.8	1073.9	631	214.3197969543147	42221	WT
204	20220408	13	DLY16570	1	5	23	142	39	55	55	56.35166492405665	G1	1	mother	-1	38	0	0	0.0102741968406484	0.0010700424479808	0.01241428173661	142	1181	124228	870.5	874.8450704225352	102.72692474346032	712.55	804.25	1069.6	1110.5	665	209.8450704225352	29797.999999999996	WT
205	20220408	13	DLY16570	1	6	20	172	52	113	113	51.575347519440726	G1	2	mother	31	81	0	0	0.0100635262032146	0.0011504286409615	0.0123643834851376	172	1314	154996	886	901.1395348837208	128.55585726443184	721.75	806.5	1133.8	1197.9	651	250.1395348837209	43023.99999999999	WT
206	20220408	13	DLY16570	1	7	6	150	65	145	145	53.62669303576696	G1	1	mother	45	86	0	0	0.0103890962535262	9.869658327764e-4	0.0123630279190791	150	1318	138861	925.5	925.74	142.2870071369835	705.85	818.75	1170.85	1212.3	671	254.74	38211	WT
207	20220408	13	DLY16570	1	8	15	169	50	161	161	41.442611190391744	G1	5	mother	79	126	0	0	0.0097044028986777	7.074630021635e-4	0.0111193289030048	169	1162	132269	772	782.6568047337278	102.86281133944463	630.2	715	963.6	1007.3	628	154.65680473372777	26136.999999999996	WT
208	20220408	13	DLY16570	1	11	14	160	54	179	179	52.6441521095267	G1	2	mother	99	138	0	0	0.0104029937036069	0.0011687783008178	0.0127405503052426	160	1246	146576	894.5	916.1	131.8833859892898	716.85	821	1143.4999999999998	1188.8	674	242.1	38736	WT
209	20220408	13	DLY16570	2	2	6	208	30	24	24	69.29443395964931	G1	-1	mother	-1	-1	0	0	0.0095125810218915	7.690665509737e-4	0.011050714123839	208	1229	163913	779	788.0432692307693	103.79117835681772	629.85	719	964.65	1024.7	616	172.04326923076928	35785.000000000015	WT
210	20220408	13	DLY16570	2	5	4	167	17	140	140	63.59721030927616	G1	8	mother	-1	126	0	0	0.01060895109861	0.0012037832437518	0.0130165175861136	167	1343	161093	960	964.62874251497	132.11188739335418	757.6	877	1197.4	1249.3	681	283.6287425149701	47366.00000000001	WT
211	20220408	13	DLY16570	3	1	6	158	6	38	38	94.52653718604546	G1	5	mother	-1	38	0	0	0.0100918997714726	9.40776727065e-4	0.0119734532256027	158	1220	139706	877.5	884.2151898734177	126.2596451646996	700	793.25	1104.3	1146.8	649	235.21518987341767	37163.99999999999	WT
212	20220408	13	DLY16570	3	2	15	199	17	83	83	73.08468913271902	G1	6	mother	-1	81	0	0	0.0098952664759302	8.238648885448e-4	0.0115429962530198	199	1113	161878	816	813.4572864321608	101.28702901113688	663.3	741.5	978.1	1037	638	175.4572864321608	34916	WT
213	20220408	13	DLY16570	3	3	15	321	45	64	64	144.4683185294015	G1	4	mother	-1	34	0	0	0.0107771047118407	0.0014290513418882	0.0136352073956172	321	1532	303039	937	944.0467289719626	123.8368977956712	752	861	1148	1275	700	244.04672897196255	78338.99999999999	WT
214	20220408	13	DLY16570	4	1	10	260	27	103	103	90.97953099298982	G1	7	mother	-1	86	0	0	0.0107623003375104	0.0014832209242707	0.0137287421860519	260	1550	260592	987.5	1002.276923076923	143.41084152690695	797.85	900	1250.4	1381.2	698	304.276923076923	79111.99999999999	WT
215	20220408	13	DLY16570	4	2	20	198	22	140	140	72.41349711258681	G1	11	mother	-1	138	0	0	0.0105283617813917	0.0011866554843165	0.0129016727500248	198	1509	189219	941.5	955.6515151515152	148.7424211556329	751.2	848.75	1214	1323.7	679	276.6515151515151	54776.99999999999	WT
216	20220408	13	DLY16570	4	3	19	272	22	126	126	144.47609127690532	G1	10	mother	-1	123	0	0	0.0110197122849337	0.0013973701460906	0.0138144525771149	272	1577	276025	1002	1014.7977941176472	145.43643596739707	806.75	918.75	1276.35	1391.3	715	299.7977941176471	81545	WT
217	20220408	14	DLY16570	1	3	25	144	46	75	75	48.29856348198384	G1	1	mother	11	54	0	0	0.0102151764934405	0.0010349725745028	0.0122851216424463	144	1162	125807	874	873.6597222222222	116.73445430610906	701	788.5	1086.85	1108.3	659	214.65972222222217	30910.999999999996	WT
218	20220408	14	DLY16570	2	1	3	224	10	7	7	97.96906392819322	G1	-1	mother	-1	-1	0	0	0.0106682077634154	0.0017307084544637	0.0141296246723428	224	1785	245176	1061	1094.5357142857142	201.36331896472555	829.35	950.25	1481.6	1604	682	412.5357142857142	92408	WT
219	20220408	14	DLY16570	2	2	7	166	22	15	15	63.41935421192053	G1	-1	mother	-1	-1	0	0	0.0100572863848007	8.969627517092e-4	0.0118512118882191	166	1214	141464	838.5	852.1927710843373	112.65930705367876	696.25	771.25	1021	1091.8	650	202.19277108433727	33563.99999999999	WT
220	20220408	14	DLY16570	2	3	8	175	29	176	176	58.20383818401713	G1	9	mother	11	155	0	0	0.010879311191847	0.002113281069946	0.015105873331739	175	1822	210391	1163	1202.2342857142858	233.0448073934736	891.5	1036.5	1676.0999999999997	1722.9	701	501.23428571428576	87716.00000000001	WT
221	20220408	14	DLY16570	3	1	14	217	15	55	55	105.86296719515585	G1	3	mother	-1	54	0	0	0.0103985183946297	0.0014678280102486	0.013334174415127	217	1583	213983	971	986.0967741935484	152.5611906811053	771.6	883	1262.6	1389.8	668	318.0967741935484	69027	WT
222	20220408	14	DLY16570	3	2	10	182	25	86	86	66.51285048007215	G1	4	mother	-1	71	0	0	0.0108625303508352	0.0015020442593238	0.0138666188694829	182	1491	187869	1003	1032.2472527472528	156.3210255912593	822.25	926.5	1346.15	1430.3	704	328.2472527472528	59741.00000000001	WT
223	20220408	14	DLY16570	4	1	15	219	21	115	115	107.31098539447618	G1	6	mother	-1	109	0	0	0.0112223586824882	0.0016488053654544	0.0145199694133971	219	1682	240095	1073	1096.324200913242	177.41232295613017	840.3	977	1428.9	1531.4	718	378.32420091324207	82853.00000000001	WT
224	20220408	14	DLY16570	4	2	10	234	23	152	152	64.14710087804072	G1	8	mother	-1	139	0	0	0.0117582458028583	0.0017123177050905	0.0151828812130394	234	1759	260667	1101	1113.9615384615386	180.9027062235407	847.65	988.5	1435	1537.3	767	346.96153846153857	81189.00000000003	WT
225	20220408	14	DLY16570	5	1	16	265	26	181	181	100.99393323375584	G1	11	mother	-1	171	0	0	0.0114247604329914	0.001609223385809	0.0146432072046096	265	1723	290585	1082	1096.5471698113208	169.73981932821462	840.4	973	1394.7999999999995	1522.2	744	352.5471698113208	93425	WT
226	20220408	15	DLY16570	1	3	8	221	63	107	107	58.72649744225976	G1	1	mother	10	52	0	0	0.0103655309207867	0.0011151966188815	0.0125959241585498	221	1184	192999	863	873.2986425339367	108.63351752281156	713	797	1068	1111	671	202.2986425339367	44708.00000000001	WT
227	20220408	15	DLY16570	1	5	26	158	48	132	132	48.70213235053149	G1	2	mother	57	109	0	0	0.0100658480892379	7.426680338154e-4	0.0115511841568688	158	1124	130242	825.5	824.3164556962025	103.03490182958804	668.7	753.5	1005.55	1048.9	650	174.31645569620252	27542	WT
228	20220408	15	DLY16570	1	7	8	226	70	186	186	53.69489452886062	G1	1	mother	75	121	0	0	0.0106831450194072	0.0010245808757357	0.0127323067708788	226	1320	206677	910.5	914.5	122.1573861506149	722.5	821.25	1131.5	1182.7	699	215.5	48703	WT
229	20220408	15	DLY16570	2	1	9	239	9	0	0	121.91244256082724	G1	-1	mother	-1	-1	0	0	0.0111981956764444	0.0018071588722204	0.0148125134208853	239	1652	264062	1073	1104.8619246861924	174.8308739659362	844.9	984	1428.3	1524.3	715	389.8619246861924	93177	WT
230	20220408	15	DLY16570	2	2	11	184	56	45	45	62.30904961534519	G1	-1	mother	-1	-1	0	0	0.0097553631433131	6.928472676721e-4	0.0111410576786575	184	1076	141815	769.5	770.7336956521739	102.16743373882372	606.3	696	932.1	988.2	631	139.73369565217388	25710.999999999996	WT
231	20220408	15	DLY16570	3	1	16	227	22	58	58	117.60238912407684	G1	3	mother	-1	52	0	0	0.0106794906433283	0.0019586764907351	0.0145968436247986	227	1958	254123	1085	1119.4845814977973	206.6215623466897	836	990.5	1530	1634.8	685	434.4845814977973	98628	WT
232	20220408	15	DLY16570	3	2	7	217	31	133	133	71.11513399911726	G1	5	mother	-1	109	0	0	0.0109253309204804	0.0012655782608034	0.0134564874420873	217	1431	213697	974	984.778801843318	152.75882896623636	748.4	883	1269	1345.6	708	276.778801843318	60061	WT
233	20220408	15	DLY16570	4	1	33	174	35	123	123	121.41289111083988	G1	7	mother	-1	121	0	0	0.0116292772479557	0.0015804252721025	0.0147901277921607	174	1634	193601	1087.5	1112.6494252873565	167.7457643733127	876.8	989.25	1383.85	1509.5	748	364.6494252873563	63448.99999999999	WT
234	20220408	16	DLY16571	1	2	9	212	28	47	47	68.66582127437613	G1	1	mother	-1	28	0	0	0.0105642143720944	0.00203793061051	0.0146400755931145	212	1807	239675	1113	1130.5424528301887	205.56737657265748	825.3	991.75	1540.8	1611.1	677	453.5424528301887	96151	mutant
235	20220408	16	DLY16571	1	5	10	235	17	141	141	68.37248052831987	G1	3	mother	38	134	0	0	0.0104749059141902	0.0017179555762417	0.0139108170666736	235	1518	242935	1025	1033.7659574468084	153.53089823695095	811.1	926	1321.5	1414.6	678	355.76595744680844	83604.99999999999	mutant
236	20220408	16	DLY16571	1	6	10	213	42	133	133	51.47622997781596	G1	4	mother	49	101	0	0	0.0116501790623313	0.0029880238510068	0.0176262267643451	213	2301	300052	1378	1408.694835680751	266.3553449539476	1040.8	1207	1887	2019.9	756	652.6948356807511	139024	mutant
237	20220408	16	DLY16571	1	8	12	215	40	131	131	62.9469684171355	G1	2	mother	57	103	0	0	0.0109470565872278	0.0022687520854409	0.0154845607581096	215	1801	255739	1179	1189.4837209302325	203.6418617930183	891.1	1031	1544.4	1651	706	483.4837209302325	103949	mutant
238	20220408	16	DLY16571	1	10	15	236	50	136	136	55.88208612185746	G1	1	mother	61	101	0	0	0.0124987279514544	0.0027666457313651	0.0180320194141848	236	1907	314527	1325	1332.7415254237287	186.7707426486747	1044.5	1194	1652.5	1780.6	803	529.7415254237287	125018.99999999996	mutant
239	20220408	16	DLY16571	2	2	9	212	13	107	107	65.75074125188598	G1	8	mother	-1	103	0	0	0.0115018363323278	0.0015787262291601	0.0146592887906482	212	1634	234921	1089	1108.117924528302	185.42259296158625	837.1	962.25	1403.8	1511.1	746	362.117924528302	76769.00000000001	mutant
240	20220408	16	DLY16571	2	3	4	220	37	33	33	62.10607387316257	G1	-1	mother	-1	-1	0	0	0.0094765005744081	0.0010711014007653	0.0116187033759388	220	1322	189372	853	860.7818181818182	131.25190089139016	653.55	768.75	1089.1999999999998	1168.9	617	243.78181818181812	53631.99999999999	mutant
241	20220408	16	DLY16571	2	4	10	236	47	38	38	80.38781488186729	G1	-1	mother	-1	-1	0	0	0.0096170408146046	0.0011918025932393	0.0120006460010833	236	1345	208736	865.5	884.4745762711865	135.08921796820474	683	793.75	1122.5	1231.9	626	258.4745762711865	61000.000000000015	mutant
242	20220408	16	DLY16571	3	1	1	159	32	59	59	114.68432244056164	G1	2	mother	-1	28	0	0	0.0103816861174595	0.0012522703487422	0.012886226814944	159	1366	146463	911	921.1509433962264	139.14212401429924	714.5	825	1145.6	1218.6	674	247.15094339622647	39297.00000000001	mutant
243	20220408	16	DLY16571	3	3	19	254	34	149	149	74.20918144702726	G1	5	mother	-1	134	0	0	0.0112397493573533	0.0023750197070861	0.0159897887715256	254	1859	314059	1215	1236.4527559055118	205.1253019504883	941.3	1099.5	1619.3	1756.6	731	505.4527559055118	128385	mutant
244	20220408	16	DLY16571	3	4	7	242	20	114	114	86.40535644593729	G1	6	mother	-1	101	0	0	0.010638079604381	0.0017776399355167	0.0141933594754145	242	1638	257811	1041	1065.3347107438017	181.8881670810113	798.1	935.25	1396.75	1500.1	692	373.3347107438017	90347	mutant
245	20220408	16	DLY16571	4	1	15	153	41	127	127	111.80406959152768	G1	10	mother	-1	101	0	0	0.0110110229297547	8.263936272434e-4	0.0126638101842416	153	1175	132485	867	865.9150326797386	99.8333217265644	698	805	1026.6	1067.7	713	152.9150326797386	23396.000000000007	mutant
246	20220408	17	DLY16571	1	4	11	250	79	120	120	66.2885376567249	G1	1	mother	9	52	0	0	0.010360726412204301	0.001531513376802	0.0134237531658085	250	1464	248806	979	995.224	147.2754895561376	776.45	888.5	1259.0499999999995	1357.3	673	322.22400000000005	80556.00000000001	mutant
247	20220408	17	DLY16571	1	6	21	306	63	142	142	77.84963894665675	G1	2	mother	54	100	0	0	0.0117374631207831	0.0027358283117679	0.017209119744319	306	2005	394083	1268	1287.8529411764705	191.62028750331407	1004.5	1153.75	1635.5	1765.1	764	523.8529411764705	160298.99999999997	mutant
248	20220408	17	DLY16571	2	1	8	227	8	0	0	112.45098246951636	G1	-1	mother	-1	-1	0	0	0.0100954946080577	0.0010979479758923	0.0122913905598423	227	1314	197812	853	871.4185022026431	123.96388635495244	695.6	793.5	1114.6	1181.3	650	221.41850220264317	50261.99999999999	mutant
249	20220408	17	DLY16571	2	2	17	304	53	36	36	83.12829628965429	G1	-1	mother	-1	-1	0	0	0.0103866824588901	0.0018964127505044	0.014179507959899	304	1764	327434	1057.5	1077.0855263157894	173.7289345078974	829.3	956	1368.4	1557.6	672	405.08552631578937	123145.99999999996	mutant
250	20220408	17	DLY16571	3	1	10	264	26	68	68	114.49269498650594	G1	4	mother	-1	52	0	0	0.0105012338318978	0.0015797758734243	0.0136607855787465	264	1634	278776	1010.5	1055.969696969697	194.8825380252959	801	911.75	1416.2499999999998	1519.4	678	377.969696969697	99784	mutant
251	20220408	17	DLY16571	3	2	6	241	11	107	107	92.0387919158234	G1	6	mother	-1	100	0	0	0.0102954932199443	0.0015351541896133	0.013365801599171	241	1585	252182	1009	1046.3983402489628	193.48620587645297	785	902	1399	1492.1	666	380.3983402489628	91676.00000000004	mutant
252	20220408	17	DLY16571	4	1	4	288	27	145	145	111.98942350398728	G1	7	mother	-1	122	0	0	0.0109569103089251	0.0024013938170395	0.0157596979430043	288	1933	359818	1211	1249.3680555555557	239.93911978202863	907.35	1077.75	1699.0499999999995	1806.9	702	547.3680555555557	157642.00000000003	mutant
253	20220408	18	DLY16571	1	1	15	273	67	78	78	56.999217856225926	G1	3	mother	-1	26	0	0	0.011642899976537	0.0033934381569739	0.0184297762904848	273	2303	395673	1425	1449.3516483516485	255.63911319850223	1089.2	1261	1954.6	2090.9	750	699.3516483516485	190923.00000000003	mutant
254	20220408	18	DLY16571	1	4	8	310	35	39	39	82.21214884407838	G1	5	mother	-1	12	0	0	0.0121109203282382	0.0032127027329602	0.0185363257941586	310	2262	454408	1438.5	1465.832258064516	255.38706409645025	1120	1273	1935.95	2074.7	779	686.832258064516	212918	mutant
255	20220408	18	DLY16571	1	10	9	625	14	104	104	227.8139257291169	G1	6	mother	7	99	0	0	0.0111692513498168	0.0027348834591928	0.0166390182682025	625	2143	777293	1216	1243.6688	208.53442283364157	944	1099	1621.9999999999998	1846.5	729	514.6687999999999	321667.99999999994	mutant
256	20220408	18	DLY16571	1	11	1	347	37	84	84	92.0639499488834	G1	7	mother	6	48	0	0	0.0117152194063028	0.0023625245842336	0.0164402685747701	347	1830	418322	1201	1205.5389048991356	166.6367446944828	952.6	1091	1504.1	1668.4	765	440.5389048991356	152867.00000000003	mutant
257	20220408	18	DLY16571	1	13	17	282	46	87	87	70.88786020537822	G1	5	mother	20	58	0	0	0.012127639132399	0.0031550783817818	0.0184377958959627	282	2166	412409	1454.5	1462.4432624113474	239.2517264824178	1107.5	1272.5	1890.7	2026.4	779	683.4432624113474	192731	mutant
258	20220408	18	DLY16571	1	14	14	278	52	127	127	64.80642282136809	G1	4	mother	48	89	0	0	0.0118895126167213	0.0024602783335955	0.0168100692839124	278	1748	341869	1229.5	1229.7446043165469	156.34350286517437	960.65	1128.25	1489.4499999999998	1586.6	771	458.74460431654666	127530.99999999996	mutant
259	20220408	18	DLY16571	1	15	77	210	88	103	103	53.05871594921842	G1	7	mother	52	92	0	0	0.0118459736288197	0.0022558516877443	0.0163576770043084	210	1811	265608	1248	1264.8	182.26233840264425	982.65	1145.5	1576.55	1681.4	765	499.8	104958	mutant
260	20220408	18	DLY16571	1	17	8	247	70	155	155	59.3822402558505	G1	3	mother	58	93	0	0	0.0111526309846533	0.0022868550293544	0.0157263410433623	247	1791	293529	1164	1188.3765182186237	182.89611201085415	911.4	1056	1501.8	1618.5	720	468.37651821862346	115689	mutant
261	20220408	18	DLY16571	1	18	10	248	43	146	146	55.554132439828976	G1	5	mother	73	113	0	0	0.011553727267325	0.0032021316969735	0.0179579906612722	248	2280	353333	1403	1424.729838709677	255.943297172862	1064.55	1252.75	1862.7499999999995	2047	749	675.7298387096773	167580.99999999997	mutant
262	20220408	18	DLY16571	1	20	7	110	13	182	182	69.60930563171762	G1	2	mother	86	175	0	0	0.0099211407343879	6.420638357354e-4	0.0112052684058589	110	1068	87378	779	794.3454545454546	103.05712770229889	653.95	710.5	955.65	985.3	642	152.34545454545457	16758.000000000004	mutant
263	20220408	18	DLY16571	1	21	24	326	49	148	148	77.42917856730314	G1	11	mother	86	123	0	0	0.0109960785280034	0.0037459664881626	0.0184880115043286	326	2324	480943	1432	1475.2852760736196	282.1718489854952	1097	1248.25	2027.5	2137.9	721	754.2852760736196	245897	mutant
264	20220408	18	DLY16571	1	25	9	500	12	152	152	143.68245113561238	G1	10	mother	114	149	0	0	0.0121278911513638	0.0037043743840948	0.0195366399195535	500	2478	776315	1521.5	1552.63	293.58467449783546	1138.85	1334.75	2100.2	2331	796	756.6300000000001	378315.00000000006	mutant
265	20220408	18	DLY16571	2	1	5	188	40	171	171	66.0273459266233	G1	22	mother	-1	136	0	0	0.0107511587535361	0.0012832316478391	0.0133176220492144	188	1481	184359	963	980.6329787234042	141.276507125549	788.4	869.5	1244.4	1320.9	693	287.6329787234042	54074.99999999999	mutant
266	20220408	18	DLY16571	2	2	14	258	85	71	71	77.8481488409523	G1	-1	mother	-1	-1	0	0	0.0105629635097853	0.0011297359863992	0.0128224354825837	258	1292	233650	899.5	905.6201550387595	118.51374131549522	738.85	820.25	1109.0499999999995	1197.5	683	222.6201550387597	57435.99999999999	mutant
267	20220408	18	DLY16571	2	4	4	287	14	99	99	88.52583821744057	G1	14	mother	-1	89	0	0	0.0111857306003323	0.0022781621334256	0.0157420548671836	287	1824	350333	1195	1220.6724738675955	226.9676120238684	887.2	1051.5	1647.1999999999998	1731.7	725	495.6724738675957	142257.99999999997	mutant
268	20220408	18	DLY16571	2	6	4	355	6	2	2	175.82158808838165	G1	-1	mother	-1	-1	0	0	0.0099631461739815	0.0018760031312201	0.0137151524364218	355	1802	385135	1055	1084.887323943662	206.78579440787288	795.9	929	1447.6	1632.4	641	443.88732394366207	157580.00000000003	mutant
269	20220408	18	DLY16571	2	7	2	190	5	3	3	97.40878164497076	G1	-1	mother	-1	-1	0	0	0.0097995561899323	9.321791611192e-4	0.0116639145121709	190	1087	150884	792	794.1263157894737	98.44846283104177	634.8	731.75	943.55	1005.3	627	167.1263157894737	31754	mutant
270	20220408	18	DLY16571	2	10	5	679	6	150	150	246.8756109751215	G1	25	mother	7	149	0	0	0.010688117018374	0.002306136675453	0.0153003903692801	679	1874	769020	1118	1132.5773195876288	181.85283377708603	867.9	1003.5	1451.3000000000002	1685	693	439.5773195876288	298473	mutant
271	20220408	18	DLY16571	2	11	7	258	12	128	128	93.20383707808811	G1	21	mother	6	123	0	0	0.010420394911466	0.0018166669204042	0.0140537287522745	258	1876	285228	1063.5	1105.5348837209303	224.59992153186133	802.55	933	1516.6499999999996	1679.3	676	429.5348837209304	110820.00000000004	mutant
272	20220408	18	DLY16571	2	13	4	245	8	153	153	84.78111838761623	G1	24	mother	20	149	0	0	0.0112580515105327	0.0020999218252355	0.0154578951610038	245	1999	300939	1203	1228.322448979592	234.0438431500634	914.2	1056	1660.4	1837.9	736	492.3224489795919	120619	mutant
273	20220408	18	DLY16571	3	3	3	277	30	54	54	128.0083904900947	G1	1	mother	-1	26	0	0	0.0111719155034578	0.001745332182149	0.014662579867756	277	1373	276738	995	999.0541516245488	121.8742647886832	806.8	913	1218.4	1289.9	722	277.0541516245487	76743.99999999999	mutant
274	20220408	18	DLY16571	3	4	8	251	16	157	157	90.91563465258662	G1	23	mother	-1	149	0	0	0.01123733995196	0.0015836506605302	0.0144046412730206	251	1795	279903	1078	1115.151394422311	197.8330642305185	821.5	972.5	1466	1610.9	730	385.15139442231066	96672.99999999996	mutant
275	20220408	18	DLY16571	3	5	7	248	7	12	12	136.25714440971734	G1	4	mother	-1	12	0	0	0.0107214934497846	0.0021589839610955	0.0150394613719756	248	2159	306468	1177	1235.758064516129	276.9441649493264	866.8	1025.75	1774.3499999999997	1894	688	547.758064516129	135844	mutant
276	20220408	18	DLY16571	3	6	4	399	32	127	127	208.4251483915646	G1	10	mother	-1	99	0	0	0.01153586065222	0.0019016447188189	0.0153391500898579	399	1718	446217	1103	1118.3383458646615	153.7572976307383	878	1018.5	1395.7999999999995	1553	746	372.3383458646617	148563.00000000003	mutant
277	20220408	18	DLY16571	3	7	2	204	3	49	49	94.37509701247085	G1	11	mother	-1	48	0	0	0.0102242069406447	0.0018734336290647	0.0139710741987742	204	2048	231065	1077	1132.671568627451	241.40959614983345	807.15	970.5	1565.55	1704.6	661	471.6715686274511	96221	mutant
278	20220408	18	DLY16571	4	3	0	130	41	134	134	125.73766633392697	G1	17	mother	-1	93	0	0	0.010844204822867	0.0011262018262405	0.0130966084753481	130	1366	123967	936	953.5923076923076	135.88885142213985	756.8	850.25	1199.05	1243.9	699	254.5923076923077	33097	mutant
279	20220408	18	DLY16571	4	5	9	291	13	63	63	129.2840165870949	G1	13	mother	-1	58	0	0	0.0109440252394024	0.0021959930136783	0.0153360112667591	291	1956	356153	1187	1223.893470790378	235.21496856074583	895	1046	1646.5	1787.1	707	516.8934707903779	150415.99999999997	mutant
280	20220408	18	DLY16571	5	5	0	236	60	173	173	150.54946024401715	G1	18	mother	-1	113	0	0	0.0113209197900869	0.0014705725934217	0.0142620649769305	236	1460	241273	1015	1022.3432203389832	134.16558197331975	830.75	919.75	1230.75	1349.3	722	300.3432203389831	70881.00000000001	mutant
281	20220408	19	DLY16571	1	3	14	219	72	125	125	54.83702516120721	G1	2	mother	30	67	0	0	0.0107198975667803	0.00222929674117	0.0151784910491204	219	1770	253296	1134	1156.6027397260275	191.50331063290128	875.8	1027.5	1503.1	1616.4	695	461.6027397260275	101091	mutant
282	20220408	19	DLY16571	1	4	11	204	46	148	148	58.12406537779153	G1	1	mother	66	113	0	0	0.0102273253485466	0.0020648942270649	0.0143571138026765	204	1723	227049	1083.5	1112.985294117647	185.00202643143405	874.45	971.25	1465.85	1555	662	450.9852941176471	92001	mutant
283	20220408	19	DLY16571	2	1	9	250	65	56	56	77.93842661422258	G1	-1	mother	-1	-1	0	0	0.0099389842077551	0.0015276204787634	0.0129942251652819	250	1486	248694	983	994.776	166.1867558621926	757.9	868.75	1312.0499999999995	1382.4	644	350.77599999999995	87693.99999999999	mutant
284	20220408	19	DLY16571	2	2	6	185	28	23	23	108.88709512712052	G1	-1	mother	-1	-1	0	0	0.0101877540975014	0.0011330181359832	0.0124537903694679	185	1379	171014	919	924.4	136.3179986529906	733	828	1157.9999999999995	1245.8	652	272.4	50393.99999999999	mutant
285	20220408	19	DLY16571	3	1	3	312	37	147	147	97.28907999386038	G1	4	mother	-1	113	0	0	0.0103450910947645	0.0015698928264034	0.0134848767475713	312	1445	306994	963.5	983.9551282051282	145.60815624823084	773.85	880	1248.6	1343.9	676	307.9551282051282	96082	mutant
286	20220408	19	DLY16571	3	2	10	274	35	92	92	109.21933962141824	G1	3	mother	-1	67	0	0	0.0104882915611416	0.00214395326109	0.0147761980833218	274	1790	310917	1116	1134.7335766423355	195.6501565629837	858.95	988	1503.3999999999992	1630.5	678	456.7335766423357	125145	mutant
287	20220408	19	DLY16571	4	2	22	266	36	157	157	114.38323679616704	G1	6	mother	-1	142	0	0	0.0108890862184415	0.0020465870171162	0.0149822602526739	266	1737	312617	1153.5	1175.251879699248	199.15728589871352	867	1026	1509	1622.7	709	466.2518796992481	124023	mutant
288	20220408	20	DLY16571	1	3	14	403	26	47	47	100.43303043486648	G1	2	mother	-1	35	0	0	0.011740192900373	0.004805466462585	0.0213511258255431	403	2800	711019	1708	1764.3151364764267	371.4694613809176	1268.4	1478	2442.2	2691.9	773	991.3151364764268	399500	mutant
289	20220408	20	DLY16571	1	4	9	344	9	144	144	104.33644486859032	G1	2	mother	49	144	0	0	0.0098784592380496	0.0012653010139286	0.0124090612659068	344	1252	305992	882	889.5116279069767	117.79998758104394	706.15	813	1082.7999999999995	1200.6	636	253.51162790697677	87208	mutant
290	20220408	20	DLY16571	2	3	0	385	3	194	194	159.87249014986503	G1	5	mother	-1	191	0	0	0.0119976946186705	0.0033682087290821	0.0187341120768349	385	2718	601133	1491	1561.3844155844156	342.8638937351903	1091.6	1299	2205	2371.6	774	787.3844155844156	303143	mutant
291	20220408	20	DLY16571	3	2	6	313	13	42	42	170.2329015396887	G1	3	mother	-1	35	0	0	0.0105736544100367	0.0012002698318733	0.0129741940737833	313	1575	306762	948	980.070287539936	169.57568219697384	756.6	851	1305.4	1423.9	684	296.0702875399361	92670	mutant
292	20220408	20	DLY16571	4	2	8	464	9	145	145	193.1355143758148	G1	4	mother	-1	144	0	0	0.0111548056204193	0.0018955352777824	0.0149458761759843	464	1778	519685	1101	1120.010775862069	172.55866659882244	867.15	990.5	1422.4	1589.1	723	397.01077586206907	184213.0000000001	mutant
293	20220408	21	DLY16571	1	5	12	294	100	123	123	80.20747619461365	G1	6	mother	-1	35	0	0	0.0113497481333788	0.0021142997617516	0.015578347656882	294	1642	345371	1161.5	1174.7312925170068	172.53681232076937	925.6	1056.75	1467.7499999999998	1564.9	735	439.7312925170068	129281	mutant
294	20220408	21	DLY16571	1	8	1	272	60	103	103	69.89660669144395	G1	2	mother	3	44	0	0	0.0101389328025068	0.0022546551649064	0.0146482431323196	272	1807	308568	1104	1134.4411764705883	191.8893969385475	872.1	994	1487.9	1611.9	650	484.4411764705883	131768	mutant
295	20220408	21	DLY16571	1	9	5	200	74	137	137	62.58939857758609	G1	1	mother	24	68	0	0	0.0093750389011573	0.0010431211587841	0.0114612812187256	200	1239	167799	831	838.995	122.29781263375074	650.7	754	1057.25	1117.2	604	234.995	46999	mutant
296	20220408	21	DLY16571	1	10	7	285	8	179	179	104.37766552840937	G1	7	mother	56	178	0	0	0.0102167742487783	0.0018367403714635	0.0138902549917053	285	1671	301307	1030	1057.2175438596491	186.9282676217608	792.4	921	1413.6	1531.2	654	403.21754385964914	114917	mutant
297	20220408	21	DLY16571	1	16	7	226	57	163	163	46.632704490321615	G1	2	mother	83	113	0	0	0.0108834947682413	0.002149526909227	0.0151825485866953	226	1873	269184	1169.5	1191.0796460176991	206.74481477239743	908	1026.25	1557.75	1644.3	712	479.07964601769913	108272	mutant
298	20220408	21	DLY16571	2	1	6	178	21	17	17	57.52657189339115	G1	-1	mother	-1	-1	0	0	0.0090942021281634	7.543321147229e-4	0.0106028663576093	178	1116	135489	761.5	761.1741573033707	106.63535475027422	600.2	684.25	971.6	1019.5	587	174.17415730337075	31002.999999999996	mutant
299	20220408	21	DLY16571	2	2	0	183	2	2	2	106.89744045938048	G1	-1	mother	-1	-1	0	0	0.0100772306850007	9.95210595879e-4	0.0120676518767587	183	1228	157256	860	859.3224043715848	120.27009626428836	666.8	781.5	1071.2	1131.1	644	215.32240437158475	39404.00000000001	mutant
300	20220408	21	DLY16571	2	7	4	246	55	51	51	90.856120829958	G1	-1	mother	-1	-1	0	0	0.0108013627676868	0.0016449759203377	0.0140913146083624	246	1452	259319	1055.5	1054.1422764227643	155.57446678928108	801.75	948.5	1354.5	1401.7	697	357.1422764227643	87857.00000000003	mutant
301	20220408	21	DLY16571	2	8	12	236	26	174	174	69.81903112417248	G1	18	mother	3	158	0	0	0.0098872875278166	0.0015771998364809	0.0130416872007785	236	1308	226387	951	959.2669491525425	133.39266271787034	764.25	863	1192.5	1254.1	641	318.26694915254234	75110.99999999999	mutant
302	20220408	21	DLY16571	3	1	9	192	33	92	92	62.097415224496046	G1	9	mother	-1	68	0	0	0.0101190384604904	0.0012202866909814	0.0125596118424533	192	1390	178946	916.5	932.0104166666666	145.69452880882793	716.85	830.75	1193.2499999999998	1277.4	655	277.01041666666663	53185.99999999999	mutant
303	20220408	21	DLY16571	3	2	4	209	35	78	78	109.5306811006908	G1	8	mother	-1	44	0	0	0.009792959154627	0.0011520394284855	0.0120970380115982	209	1235	179780	857	860.1913875598086	117.742731965122	680.6	769	1076.2	1130.5	630	230.19138755980865	48110	mutant
304	20220408	21	DLY16571	3	6	7	253	36	64	64	102.2572998733778	G1	5	mother	-1	35	0	0	0.0104687693427038	0.001771692138486	0.014012153619676	253	1839	276555	1071	1093.102766798419	198.34564122146548	824.6	955	1461	1623.6	675	418.102766798419	105780	mutant
305	20220408	21	DLY16571	3	7	6	290	7	179	179	114.01293736123267	G1	10	mother	-1	178	0	0	0.0111776475863357	0.0022162068775605	0.0156100613414568	290	1845	343268	1162.5	1183.6827586206896	186.8730973958559	912.45	1044.75	1510.95	1669.2	723	460.6827586206896	133597.99999999997	mutant
306	20220408	21	DLY16571	4	1	0	122	2	175	175	69.12536959913244	G1	17	mother	-1	173	0	0	0.0096454019268373	8.555638677153e-4	0.0113565296622681	122	1253	101299	807.5	830.3196721311475	133.13017581062496	610.15	738.75	1055.8	1097.3	624	206.3196721311475	25171	mutant
307	20220408	21	DLY16571	4	2	7	225	28	135	135	110.17264696473912	G1	16	mother	-1	113	0	0	0.0097176582302579	0.0011861514025781	0.0120899610354141	225	1401	203283	880	903.48	160.6764611122474	677.4	779	1203.6	1272.5	631	272.48	61308.00000000001	mutant
308	20220408	21	DLY16571	4	6	4	262	30	144	144	100.26956971950943	G1	12	mother	-1	118	0	0	0.010559590981319	0.0016702602182182	0.0139001114177556	262	1604	281832	1059	1075.6946564885495	182.65933724531376	793.15	929.5	1379.75	1489.8	682	393.6946564885495	103147.99999999996	mutant
309	20220408	22	DLY16571	1	1	8	190	62	73	73	64.04530844379956	G1	2	mother	-1	19	0	0	0.010636143070417	0.0015445688388268	0.0137252807480706	190	1401	197240	1040	1038.1052631578948	139.6425115247171	825.75	939	1289.55	1348.8	683	355.1052631578948	67470.00000000001	mutant
310	20220408	22	DLY16571	1	6	16	210	99	87	87	63.616151116968375	G1	5	mother	-1	4	0	0	0.0108678227403624	0.001612537908576	0.0140928985575145	210	1457	218661	1031	1041.2428571428572	159.08540105846285	793.7	934.25	1331.4	1386	695	346.24285714285725	72711.00000000003	mutant
311	20220408	22	DLY16571	1	7	46	214	79	82	82	47.493710481547225	G1	4	mother	3	49	0	0	0.0107468143750389	0.0017820009228859	0.0143108162208108	214	1502	229163	1072	1070.8551401869158	165.50532234920703	826.65	935.25	1362.1	1417.8	706	364.85514018691583	78078.99999999999	mutant
312	20220408	22	DLY16571	1	8	13	221	86	121	121	58.26595396933645	G1	5	mother	10	48	0	0	0.0115156469900932	0.0022529120388664	0.0160214710678261	221	1906	274765	1215	1243.2805429864254	222.0256457235992	939	1080	1669	1780.8	750	493.2805429864254	109015	mutant
313	20220408	22	DLY16571	1	10	10	345	51	118	118	91.85558264856644	G1	2	mother	42	77	0	0	0.0126224594221816	0.003991939523115	0.0206063384684116	345	2969	563736	1586	1634.017391304348	294.5434683879551	1219	1430	2193.6	2472.1	813	821.0173913043479	283251.00000000006	mutant
314	20220408	22	DLY16571	1	11	9	239	80	167	167	65.07465083485994	G1	3	mother	48	96	0	0	0.0099553469498645	0.0019010646077778	0.0137574761654202	239	1702	252650	1020	1057.112970711297	192.3822679677453	781.9	929	1419.8	1555.5	645	412.11297071129707	98495	mutant
315	20220408	22	DLY16571	1	13	7	194	30	134	134	59.03825476302506	G1	5	mother	74	111	0	0	0.0100541692522023	0.001772216350311	0.0135986019528245	194	1746	211265	1075	1088.994845360825	202.7745560764131	789.65	954.5	1411.8499999999997	1566.2	655	433.9948453608247	84194.99999999999	mutant
316	20220408	22	DLY16571	1	17	49	211	60	148	148	61.72554068097679	G1	2	mother	100	137	0	0	0.0121392346408541	0.0023780903464511	0.0168954153337564	211	1710	263623	1232	1249.398104265403	167.99030325268038	1008	1118	1508.5	1629.9	775	474.3981042654029	100098	mutant
317	20220408	22	DLY16571	1	19	24	262	46	174	174	61.76208041217906	G1	6	mother	104	152	0	0	0.0117494722052188	0.0021537274470078	0.0160569270992345	262	1907	321838	1208.5	1228.3893129770993	209.50705767117205	907.1	1087.5	1556.9	1749.3	764	464.3893129770993	121670	mutant
318	20220408	22	DLY16571	2	1	8	200	25	153	153	70.9053410588966	G1	14	mother	-1	136	0	0	0.0108342020129222	0.0018242167102009	0.0144826354333241	200	1842	227461	1119	1137.305	228.3196924818357	827.75	950.75	1552.6999999999998	1690.1	695	442.30500000000006	88461.00000000001	mutant
319	20220408	22	DLY16571	2	3	7	189	47	40	40	64.48936080087873	G1	-1	mother	-1	-1	0	0	0.0097582220601971	0.0011331796981471	0.0120245814564914	189	1439	170774	880	903.5661375661376	154.500396795443	691.8	803	1170.8	1277.6	632	271.5661375661375	51325.99999999999	mutant
320	20220408	22	DLY16571	2	4	1	53	2	1	1	117.15689575563208	G1	-1	mother	-1	-1	0	0	0.0106449198679525	0.0012289972049835	0.0131029142779195	53	1176	48710	929	919.0566037735848	125.8511272495208	701	845	1114.4	1093.3	688	231.05660377358487	12246.000000000002	mutant
321	20220408	22	DLY16571	2	6	0	187	27	179	179	74.34652464731708	G1	19	mother	-1	152	0	0	0.0110621397688425	0.0012529347655287	0.0135680092999001	187	1351	183420	974	980.855614973262	121.82623510303996	789.2	895	1194.9	1243.8	715	265.85561497326205	49715	mutant
322	20220408	22	DLY16571	2	10	13	330	22	182	182	83.30674755465952	G1	22	mother	42	173	0	0	0.0120643036502337	0.0019423267633482	0.0159489571769303	330	1919	393596	1172.5	1192.7151515151515	193.99233993188952	900.8	1060	1524.5	1703.6	789	403.7151515151516	133226	mutant
323	20220408	22	DLY16571	3	2	19	254	22	22	22	165.055653351834	G1	1	mother	-1	19	0	0	0.0105590114911615	0.0012348435447641	0.0130286985806899	254	1415	245217	950.5	965.4212598425196	157.49745561245442	735	848.5	1261.5	1353.4	677	288.4212598425197	73259	mutant
324	20220408	22	DLY16571	3	3	13	226	30	113	113	59.15884724055825	G1	11	mother	-1	96	0	0	0.0104041967784816	0.0015416701376905	0.0134875370538627	226	1610	229833	1006	1016.9601769911504	155.5457227488284	783	916	1314.25	1400.3	671	345.96017699115043	78187	mutant
325	20220408	22	DLY16571	3	4	10	212	43	82	82	127.00374054272632	G1	7	mother	-1	49	0	0	0.0102789167828395	0.0013862486906537	0.0130514141641471	212	1322	201104	942.5	948.6037735849056	135.76607790714277	750.1	844.5	1191.2999999999995	1249.7	662	286.60377358490564	60759.99999999999	mutant
326	20220408	22	DLY16571	3	5	4	231	5	5	5	110.00819993728452	G1	6	mother	-1	4	0	0	0.0108200972296176	0.0019999576684167	0.0148200125664512	231	1806	270150	1122	1169.4805194805194	235.25910614279476	852	1000	1645.5	1737.2	698	471.4805194805194	108912	mutant
327	20220408	22	DLY16571	4	2	9	341	22	90	90	154.01081669979186	G1	10	mother	-1	77	0	0	0.0111047949892377	0.0017628934520184	0.0146305818932745	341	1736	370029	1070	1085.1290322580646	158.97697432439435	844	981	1356	1522.4	714	371.1290322580646	126555.00000000004	mutant
328	20220408	22	DLY16571	4	4	10	231	31	156	156	130.743900540386	G1	16	mother	-1	135	0	0	0.0104903522817856	0.0016512184210929	0.0137927891239715	231	1596	243059	1027	1052.2034632034631	184.93672062994108	778	915	1373.5	1480.6	678	374.2034632034631	86440.99999999999	mutant
329	20220408	22	DLY16571	4	5	9	249	25	64	64	114.50840114650904	G1	8	mother	-1	48	0	0	0.0117065017544891	0.0021137474634471	0.0159339966813835	249	2069	310000	1212	1244.9799196787149	237.64156549939997	909.6	1074	1718.4	1843.8	748	496.9799196787149	123748	mutant
330	20220408	22	DLY16571	5	2	12	295	12	137	137	148.22960117207893	G1	17	mother	-1	137	0	0	0.0112444560714666	0.0020062168259081	0.015256889723283	295	1801	340034	1133	1152.657627118644	171.2266851167316	917.4	1036.5	1444.7	1616.6	725	427.6576271186441	126159	mutant
331	20220408	22	DLY16571	5	5	11	286	31	131	131	112.1912283106367	G1	13	mother	-1	111	0	0	0.01140216747547	0.0019344400760419	0.0152710476275539	286	1778	318000	1097	1111.8881118881118	159.09174486831873	888.75	988.25	1398.75	1519.8	730	381.8881118881118	109219.99999999996	mutant
332	20220408	23	DLY16571	1	1	4	293	6	73	73	102.80103862473878	G1	2	mother	-1	71	0	0	0.0100693458911669	0.001556252357991	0.013181850607149	293	1633	295124	987	1007.2491467576792	175.16956984285451	775.6	880	1335.7999999999995	1461.8	655	352.2491467576792	103209	mutant
333	20220408	23	DLY16571	1	3	19	232	65	54	54	59.94791539265586	G1	4	mother	-1	8	0	0	0.0106768956838574	0.0019472003812811	0.0145712964464197	232	1708	253722	1089	1093.6293103448277	173.1057096895148	850.3	962.25	1386.9	1488.1	697	396.6293103448277	92018	mutant
334	20220408	23	DLY16571	1	6	26	290	41	117	117	62.61628395563539	G1	4	mother	41	102	0	0	0.0110408230584777	0.0025142745040967	0.0160693720666712	290	2011	354402	1214.5	1222.0758620689655	197.77559846552043	916.9	1089.5	1557.4	1720.1	715	507.07586206896553	147052	mutant
335	20220408	23	DLY16571	1	8	8	242	42	158	158	77.06487853444632	G1	1	mother	78	124	0	0	0.0103244245262837	0.0017843418688072	0.0138931082638983	242	1639	252839	1029	1044.7892561983472	181.8062524730372	775.15	922.5	1407.95	1493.3	670	374.7892561983472	90699	mutant
336	20220408	23	DLY16571	2	1	9	316	21	136	136	113.34662418421487	G1	8	mother	-1	124	0	0	0.0101769027955547	0.0019952566097648	0.0141674160150843	316	1680	343589	1055.5	1087.3069620253164	183.09910528616325	838.5	945	1427.25	1574	667	420.3069620253164	132816.99999999997	mutant
337	20220408	23	DLY16571	2	3	12	231	52	169	169	77.19508437070361	G1	7	mother	-1	129	0	0	0.0100941258416264	0.0014347406638876	0.0129636071694018	231	1705	226572	965	980.8311688311688	167.17741328705995	723.5	863	1287	1372.5	651	329.83116883116884	76191	mutant
338	20220408	23	DLY16571	3	2	8	357	117	180	180	181.3930464089617	G1	1	mother	-1	71	0	0	0.0105836730965064	0.0021378739573506	0.0148594210112077	357	2138	423155	1141	1185.3081232492998	248.8573669668565	857.6	1010	1653.3999999999996	1881.8	692	493.3081232492998	176111.00000000003	mutant
339	20220408	23	DLY16571	3	4	12	264	32	28	28	88.88772847632796	G1	3	mother	-1	8	0	0	0.0103388512287932	0.0017102382440801	0.0137593277169535	264	1558	277215	1030	1050.0568181818182	173.80658167140933	794.6	923	1372.95	1474.3	663	387.05681818181824	102183	mutant
340	20220408	23	DLY16571	4	4	8	253	34	130	130	99.95732879851188	G1	6	mother	-1	102	0	0	0.0105898986733151	0.0012996716978264	0.013189242068968	253	1357	243095	948	960.8498023715416	126.51807495561565	769.8	873	1191.6	1256	679	281.8498023715415	71308	mutant
341	20220408	24	DLY16571	1	3	25	145	37	35	35	69.09230544073401	G1	2	mother	-1	23	0	0	0.0110869731571993	0.0014732309365249	0.0140334350302492	145	1326	141528	976	976.0551724137932	128.33811911538098	764.6	900	1169	1232.7	707	269.0551724137931	39013	mutant
342	20220408	24	DLY16571	1	7	28	262	29	51	51	69.72206947053701	G1	1	mother	6	50	0	0	0.0103274040639115	0.0013840325908179	0.0130954692455473	262	1349	241012	914	919.8931297709923	121.86099902171712	728.35	848.75	1126.9	1214.3	673	246.89312977099237	64685.99999999999	mutant
343	20220408	24	DLY16571	1	9	28	417	52	84	84	117.63774679168012	G1	4	mother	16	60	0	0	0.0108825149406572	0.0032045480273137	0.0172916109952847	417	2202	572258	1343	1372.3213429256596	250.2803269585229	993	1187	1820.2	2031.5	708	664.3213429256596	277022.00000000006	mutant
344	20220408	24	DLY16571	1	10	23	278	43	94	94	66.54930893116084	G1	2	mother	34	74	0	0	0.0123174769787439	0.0039369201099546	0.0201913171986532	278	2542	465465	1636	1674.3345323741007	333.8924561303423	1232	1414	2294.95	2448.9	801	873.3345323741007	242787	mutant
345	20220408	24	DLY16571	1	12	41	208	61	120	120	52.04262129398632	G1	3	mother	61	100	0	0	0.0124839349461707	0.0021924512764494	0.0168688374990696	208	1920	262438	1251	1261.7211538461538	198.4172205194616	958.45	1115.5	1589.9499999999998	1720.8	805	456.7211538461538	94998	mutant
346	20220408	24	DLY16571	1	14	11	344	43	143	143	77.37792386130019	G1	1	mother	63	111	0	0	0.0116668023599895	0.0027726457498983	0.0172120938597862	344	2175	452742	1278.5	1316.110465116279	220.07032307829164	1016.15	1163	1700.85	1965	764	552.1104651162791	189926	mutant
347	20220408	24	DLY16571	1	15	16	264	47	154	154	62.17483383988228	G1	7	mother	80	123	0	0	0.0121176084760787	0.0032919138484744	0.0187014361730276	264	2229	385304	1432.5	1459.4848484848485	243.1009107361275	1117.9	1276.75	1899.55	2049.7	774	685.4848484848485	180968	mutant
348	20220408	24	DLY16571	1	19	16	323	42	181	181	67.33805033838692	G1	2	mother	114	155	0	0	0.0118897299146811	0.0027422827199692	0.0173742953546197	323	1937	426014	1310	1318.9287925696594	200.9090899430932	1022.2	1165.5	1696.9	1807.5	771	547.9287925696594	176981	mutant
349	20220408	24	DLY16571	2	1	5	197	5	0	0	77.15655371704986	G1	-1	mother	-1	-1	0	0	0.010848556224958	0.0010509476280235	0.012950451481005	197	1345	181549	913	921.5685279187816	137.39757283031017	699.8	821	1152.4	1226.6	694.5	227.06852791878168	44732.49999999999	mutant
350	20220408	24	DLY16571	2	3	7	300	27	120	120	92.5875109495512	G1	12	mother	-1	100	0	0	0.0115956056408766	0.0028052973678705	0.0172062003766177	300	2157	415919	1370.5	1386.3966666666668	265.6663809910635	998	1191.25	1844.2	1975	753	633.3966666666668	190019.00000000003	mutant
351	20220408	24	DLY16571	2	7	7	222	8	124	124	74.65466238078736	G1	15	mother	6	123	0	0	0.011124246639774	0.0016789491381599	0.0144821449160939	222	1518	230887	1022	1040.0315315315315	142.0902640926065	815.2	947	1276.75	1344.6	726	314.0315315315315	69715	mutant
352	20220408	24	DLY16571	2	9	7	278	7	164	164	123.40708635863383	G1	17	mother	16	164	0	0	0.011253096075177	0.0011598227357164	0.01357274154661	278	1435	277021	977	996.4784172661872	147.79578768668142	770	896.5	1261.9	1335.8	726	270.4784172661871	75193.00000000001	mutant
353	20220408	24	DLY16571	2	10	25	212	25	159	159	61.08163229990407	G1	20	mother	34	159	0	0	0.0118969768897177	9.715425298724e-4	0.0138400619494626	212	1300	206082	970	972.0849056603772	115.23099179593189	787.65	893	1164.9	1218.7	773	199.08490566037733	42205.99999999999	mutant
354	20220408	24	DLY16571	3	1	12	172	12	50	50	76.87870077769311	G1	7	mother	-1	50	0	0	0.0110730864703334	0.0010672051379762	0.0132074967462859	172	1297	162940	953	947.3255813953488	133.63821708823582	743	857	1168.6	1234	710	237.32558139534888	40820.00000000001	mutant
355	20220408	24	DLY16571	3	2	10	243	10	23	23	135.67934405133943	G1	3	mother	-1	23	0	0	0.0113767320147934	0.0022366852225748	0.0158501024599431	243	1903	295641	1190	1216.6296296296296	228.3389714241882	899.2	1045	1692.1999999999998	1768.9	734	482.6296296296296	117279	mutant
356	20220408	24	DLY16571	3	7	9	259	23	187	187	75.12825490570042	G1	24	mother	6	173	0	0	0.0118890694171581	0.0022386579179598	0.0163663852530779	259	1904	324790	1237	1254.015444015444	206.6917943000652	965.5	1102.5	1660	1803.3	768	486.015444015444	125878	mutant
357	20220408	24	DLY16571	4	1	7	170	10	114	114	72.7182570191806	G1	14	mother	-1	111	0	0	0.0110698756847279	0.0011958659570865	0.013461607598901	170	1412	172746	995	1016.1529411764706	165.96767976519885	765.75	885.25	1293.6999999999998	1335.1	717.5	298.65294117647056	50770.99999999999	mutant
358	20220408	24	DLY16571	4	2	35	214	39	78	78	139.71228233388587	G1	10	mother	-1	74	0	0	0.0126140056381674	0.0016210735301472	0.0158561526984619	214	1881	254998	1163	1191.5794392523364	191.221236912678	933.3	1056.25	1546.5	1692.7	800	391.5794392523365	83798	mutant
359	20220408	24	DLY16571	5	1	12	261	31	179	179	73.80721055405314	G1	22	mother	-1	160	0	0	0.0113247722438941	0.0018555653959484	0.015035903035791	261	1625	294614	1108	1128.789272030651	178.83412775221444	857	1008	1437	1530.2	741	387.7892720306513	101213	mutant
360	20220408	24	DLY16571	5	2	10	242	31	176	176	133.54145987614675	G1	19	mother	-1	155	0	0	0.0128978309130126	0.0020677552549603	0.0170333414229333	242	2239	330307	1319	1364.904958677686	260.796307695571	986.45	1164	1817.95	1964	830	534.904958677686	129447	mutant
361	20220408	25	DLY16571	1	3	6	224	46	60	60	63.03439568039558	G1	4	mother	-1	20	0	0	0.0102211615430437	0.0014815234739768	0.0131842084909973	224	1433	220889	978	986.1116071428572	159.2304065349148	752.4	857.75	1243.85	1323.9	667	319.1116071428571	71481	mutant
362	20220408	25	DLY16571	1	6	31	326	57	75	75	76.13340160579855	G1	1	mother	4	49	0	0	0.0116105105185119	0.0030377650886715	0.0176860406958549	326	2000	443391	1349.5	1360.0950920245398	227.06701567557892	1009.75	1208	1778.25	1924.7	766	594.0950920245398	193675	mutant
363	20220408	25	DLY16571	1	7	15	340	49	124	124	102.62002710081	G1	2	mother	37	90	0	0	0.0113395049032035	0.001557636442164	0.0144547777875315	340	1850	358417	1049.5	1054.1676470588236	148.89407450894555	822.85	952	1307.35	1457.7	737	317.1676470588236	107837.00000000004	mutant
364	20220408	25	DLY16571	1	8	21	247	70	139	139	61.426971364600575	G1	4	mother	48	90	0	0	0.0113984764904944	0.0026467976108962	0.0166920717122869	247	2285	320409	1265	1297.2024291497976	236.33349693912572	994.3	1127.5	1760.4999999999998	1911.4	743	554.2024291497976	136888	mutant
365	20220408	25	DLY16571	1	10	13	243	76	176	176	53.16090342229722	G1	3	mother	67	113	0	0	0.0105476425776955	0.0023110606204767	0.015169763818649	243	1661	280830	1151	1155.679012345679	178.1676161261119	890.3	1017.5	1464.1999999999998	1528.7	688	467.679012345679	113646	mutant
366	20220408	25	DLY16571	2	1	3	226	3	0	0	105.90403993471922	G1	-1	mother	-1	-1	0	0	0.0106627548216899	0.0013229694934425	0.0133086938085751	226	1569	227512	990.5	1006.6902654867256	172.0033998247039	749.75	883.25	1314.5	1439.3	682	324.6902654867257	73380.00000000001	mutant
367	20220408	25	DLY16571	2	2	4	292	36	32	32	143.17200095755513	G1	-1	mother	-1	-1	0	0	0.0105396264942056	0.0014673133107854	0.0134742531157764	292	1365	285695	973	978.4075342465752	128.05211513212296	783.55	886.75	1193	1274.7	686	292.4075342465753	85383	mutant
368	20220408	25	DLY16571	2	3	11	183	29	135	135	68.41194279173727	G1	10	mother	-1	113	0	0	0.0102933530908012	0.0011677180535609	0.0126287891979231	183	1394	171775	924	938.6612021857924	154.93825659958094	711.1	823.5	1207.3000000000002	1274.4	663	275.6612021857924	50446.00000000001	mutant
369	20220408	25	DLY16571	2	6	6	253	32	177	177	92.19712106551124	G1	13	mother	4	151	0	0	0.0109442256526343	0.002070966680085	0.0150861590128044	253	1977	298787	1148	1180.9762845849802	231.4106410973211	837.6	1011	1575.7999999999995	1742	703	477.97628458498025	120928	mutant
370	20220408	25	DLY16571	3	1	6	308	32	75	75	103.98544278173073	G1	6	mother	-1	49	0	0	0.0115940826697033	0.0030441291506303	0.0176823409709641	308	2278	445616	1412.5	1446.8051948051948	281.8390343293762	1054.05	1238.75	1962.65	2150.7	744	702.8051948051948	216464	mutant
371	20220408	25	DLY16571	3	2	4	251	56	142	142	159.055521582418	G1	7	mother	-1	90	0	0	0.0106353026012731	0.001336787454993	0.0133088775112593	251	1639	261871	1005	1043.3107569721114	201.4642985480724	758.5	905.5	1445.5	1538.2	683	360.31075697211145	90437.99999999996	mutant
372	20220408	25	DLY16571	3	4	8	234	27	39	39	88.91088653620872	G1	3	mother	-1	20	0	0	0.0112850434403901	0.0022040230234763	0.0156930894873427	234	1673	274472	1158	1172.957264957265	166.2681077170291	906.25	1048.25	1480.6999999999998	1585.3	720	452.9572649572649	105992	mutant
373	20220408	25	DLY16571	4	4	6	221	37	124	124	90.38827753502386	G1	8	mother	-1	90	0	0	0.0108398908070253	0.0019995408804204	0.014838972567866201	221	1876	258926	1141	1171.6108597285067	218.4881053736304	887	1009	1594	1723.9	698	473.61085972850674	104668	mutant
374	20220408	26	DLY16571	1	6	15	242	75	70	70	74.13748143838458	G1	5	mother	-1	10	0	0	0.0106602872486613	0.0025268891918715	0.0157140656324043	242	2116	300540	1210	1241.900826446281	234.7038719748316	906	1049.5	1614.1	1778.4	688	553.9008264462809	134043.99999999997	mutant
375	20220408	26	DLY16571	1	7	29	349	34	73	73	109.71714741881372	G1	3	mother	26	68	0	0	0.0101073577431418	0.0012887630995926	0.0126848839423271	349	1296	317025	896	908.3810888252148	124.88023276864229	716.4	818	1128.4	1205.8	659	249.38108882521487	87033.99999999999	mutant
376	20220408	26	DLY16571	1	8	8	181	68	131	131	55.51417546536472	G1	2	mother	27	71	0	0	0.0096314749176	8.386020661381e-4	0.0113086790498762	181	1184	147600	807	815.4696132596686	117.94958851236902	650	735	1018	1073.3	623	192.46961325966856	34837.00000000001	mutant
377	20220408	26	DLY16571	1	11	20	202	49	111	111	53.06700207544886	G1	5	mother	49	82	0	0	0.0104857649502295	0.0014179537284044	0.0133216724070383	202	1468	201877	981	999.3910891089108	158.1733931381433	765.1	891.25	1298.8	1368.9	680	319.39108910891093	64517.00000000001	mutant
378	20220408	26	DLY16571	1	13	8	246	55	184	184	55.62533212884262	G1	5	mother	94	137	0	0	0.0113478336830526	0.0021266326255792	0.015601098934211	246	1696	284603	1155.5	1156.9227642276423	167.40017693505433	902.25	1034.25	1442	1531.4	737	419.9227642276424	103301	mutant
379	20220408	26	DLY16571	1	14	5	349	21	149	149	118.06756670918767	G1	3	mother	93	133	0	0	0.0102599390959216	0.0017057637768536	0.013671466649629	349	1727	368737	1032	1056.5530085959886	179.99848988017425	791.4	928	1383.3999999999996	1526.9	664	392.55300859598856	137001	mutant
380	20220408	26	DLY16571	2	1	11	259	46	35	35	74.96576026404232	G1	-1	mother	-1	-1	0	0	0.0106586638478638	0.0021236144041838	0.0149058926562315	259	1852	297221	1121	1147.571428571429	196.79891378136912	873.8	1011	1544.1	1640	687	460.5714285714287	119288.00000000004	mutant
381	20220408	26	DLY16571	2	2	10	174	26	16	16	93.65383172974252	G1	-1	mother	-1	-1	0	0	0.0105402174361338	9.383962196727e-4	0.0124170098754792	174	1262	159170	907	914.7701149425288	134.03929781879978	692.6	824.5	1136.1999999999998	1192.5	681	233.77011494252872	40676	mutant
382	20220408	26	DLY16571	2	3	22	120	25	3	3	287.9876560612742	G1	-1	mother	-1	-1	0	0	0.0108251461065876	9.907971386689e-4	0.0128067403839254	120	1154	103685	850.5	864.0416666666666	106.19686089470297	709.8	777	1037.1	1070.3	701	163.04166666666663	19565	mutant
383	20220408	26	DLY16571	2	4	8	177	123	115	115	126.58527022771158	G1	-1	mother	-1	-1	0	0	0.0089179089603391	3.035536813438e-4	0.0095250163230269	177	885	113230	640	639.7175141242938	76.6572780682048	528.4	586	757.8	803.1	578	61.71751412429376	10923.999999999996	mutant
384	20220408	26	DLY16571	2	6	8	223	30	151	151	71.4392555631734	G1	12	mother	-1	129	0	0	0.0109467639266083	0.0016533481849531	0.0142534602965146	223	1638	246774	1092	1106.609865470852	202.98983891042124	804.3	958.5	1489.6	1558.1	711	395.6098654708521	88221.00000000003	mutant
385	20220408	26	DLY16571	2	7	9	359	15	156	156	100.94912630149624	G1	18	mother	26	150	0	0	0.0100737495911158	0.0016664550716906	0.013406659734497	359	1692	361857	979	1007.958217270195	167.18008882105138	774	893	1318	1473.8	660	347.9582172701949	124917	mutant
386	20220408	26	DLY16571	3	1	5	265	17	111	111	82.23727119181787	G1	9	mother	-1	99	0	0	0.0108899245914259	0.0019664744619088	0.0148228735152436	265	1864	299881	1106	1131.6264150943396	194.83395945027905	849.4	987	1466.6	1600.2	706	425.6264150943396	112791	mutant
387	20220408	26	DLY16571	3	2	6	253	28	93	93	98.44880902754672	G1	8	mother	-1	71	0	0	0.0103090963186157	0.0013423324186384	0.0129937611558926	253	1471	242043	943	956.6916996047432	149.00637905236513	730	847	1208	1304	671	285.6916996047431	72280.00000000001	mutant
388	20220408	26	DLY16571	3	3	8	301	24	84	84	295.00240638372026	G1	7	mother	-1	68	0	0	0.0105085548598412	0.0014120930583494	0.0133327409765401	301	1873	310321	1007	1030.966777408638	193.43725679968256	787	888	1353	1567.4	679	351.9667774086379	105942	mutant
389	20220408	26	DLY16571	3	4	5	220	6	162	162	126.63872316471988	G1	20	mother	-1	161	0	0	0.0094800496427028	7.25706356024e-4	0.0109314623547508	220	1146	172748	772	785.2181818181818	112.8426403785524	629.95	703.75	991.4499999999998	1056.4	608	177.21818181818185	38988.00000000001	mutant
390	20220408	26	DLY16571	3	5	0	277	38	48	48	98.8654957533704	G1	6	mother	-1	10	0	0	0.0103686892793554	0.0012146121477067	0.0127979135747688	277	1351	256117	908	924.6101083032491	123.2436741545863	745	841	1173.2	1225.8	662	262.61010830324915	72743.00000000001	mutant
391	20220408	26	DLY16571	4	2	2	205	39	189	189	96.01126810256312	G1	17	mother	-1	152	0	0	0.0108536866847076	0.0011441486203099	0.0131419839253275	205	1384	194610	945	949.3170731707318	127.82107140011264	770.6	862	1155.4	1236.7	697	252.31707317073176	51725.00000000001	mutant
392	20220408	26	DLY16571	4	3	3	448	37	167	167	261.92466919493046	G1	14	mother	-1	133	0	0	0.0111430389719333	0.0015566134548751	0.0142562658816836	448	1489	452870	1002	1010.8705357142856	133.7171061943786	817.05	917.5	1255.9	1364.4	714	296.87053571428567	132997.99999999997	mutant
393	20220408	26	DLY16571	4	5	10	230	11	83	83	87.01818266332214	G1	11	mother	-1	82	0	0	0.0102810122346878	0.0013687993474527	0.0130186109295933	230	1573	221685	945	963.8478260869564	156.04338407207595	745.85	848.5	1230.1999999999998	1382.2	668	295.8478260869565	68045	mutant
394	20220408	26	DLY16571	5	5	16	280	23	144	144	83.71350621321801	G1	13	mother	-1	137	0	0	0.0110625756599366	0.0016066813073632	0.0142759382746631	280	1515	296354	1039.5	1058.4071428571428	158.64087459364544	817.9	943.25	1359.15	1446.2	718	340.40714285714284	95314	mutant
395	20220408	27	DLY16571	1	1	18	406	22	34	34	182.1406472981956	G1	4	mother	-1	30	0	0	0.0102340212350362	0.0015349274421008	0.0133038761192379	406	1508	388918	945	957.9261083743844	140.11112570011625	750.25	855.25	1200	1319.6	670	287.9261083743843	116898	mutant
396	20220408	27	DLY16571	1	2	10	215	76	93	93	42.86467159518367	G1	5	mother	-1	27	0	0	0.0103209893847531	0.0013763893556343	0.0130737680960219	215	1368	203761	936	947.7255813953489	126.0091692732757	760.1	865.5	1170.9	1241.4	671	276.72558139534885	59496	mutant
397	20220408	27	DLY16571	1	8	7	258	35	83	83	110.35164431671332	G1	7	mother	16	55	0	0	0.0104275165656574	0.001504678758383	0.0134368740824234	258	1781	270877	1019.5	1049.9108527131782	191.3373674345716	786.35	915.25	1389.3999999999996	1537	675	374.9108527131782	96726.99999999996	mutant
398	20220408	27	DLY16571	2	6	6	293	14	8	8	119.28794777010886	G1	-1	mother	-1	-1	0	0	0.0104594638783181	0.001401823950965	0.0132631117802482	293	1655	291727	968	995.6552901023892	166.20906880771	772	877	1326.1999999999998	1422.3	676	319.6552901023892	93659	mutant
399	20220408	27	DLY16571	2	7	10	336	15	5	5	378.2735753494642	G1	-1	mother	-1	-1	0	0	0.0109132169670617	0.0016239135527528	0.0141610440725674	336	1966	375928	1068.5	1118.8333333333333	231.7602457453316	821.25	957.75	1557	1758.7	696	422.83333333333326	142071.99999999997	mutant
400	20220408	27	DLY16571	3	4	14	402	20	36	36	263.07925000698333	G1	1	mother	-1	30	0	0	0.0105464834743011	0.0010452722882007	0.0126370280507025	402	1300	365505	895	909.2164179104476	128.0765878967274	715.1	815.75	1132	1246	684	225.2164179104477	90537	mutant
401	20220408	27	DLY16571	3	5	9	246	35	53	53	99.31391292233744	G1	2	mother	-1	27	0	0	0.0103284211826109	0.0013722001003997	0.0130728213834105	246	1651	241282	965	980.8211382113822	167.06028474825456	738.25	861	1244.75	1409.9	669	311.82113821138216	76708.00000000001	mutant
402	20220408	27	DLY16571	3	6	6	265	22	80	80	115.40064392059276	G1	10	mother	-1	61	0	0	0.0100732817455108	0.001010684517888	0.0120946507812869	265	1213	231513	865	873.6339622641509	117.9716226565736	705	795	1091.9999999999998	1167.5	651	222.6339622641509	58997.99999999999	mutant
403	20220408	27	DLY16571	3	7	10	291	36	81	81	358.98273935674695	G1	8	mother	-1	55	0	0	0.0110878949235588	0.0017472917597286	0.0145824784430161	291	2044	349363	1141	1200.560137457045	267.18801505105483	841.5	1007.5	1729.5	1859.3	714	486.5601374570447	141589	mutant
404	20220408	28	DLY16571	1	5	16	294	52	79	79	74.32670033208763	G1	2	mother	1	43	0	0	0.0118524043600192	0.0027850181371004	0.0174224406342201	294	2032	392490	1321	1335	212.83234115654716	1031.95	1179.5	1726.1	1897.2	775	560	164640	mutant
405	20220408	28	DLY16571	1	6	11	215	40	91	91	54.11351270549724	G1	1	mother	19	62	0	0	0.0106232450925579	0.0014051741215287	0.0134335933356155	215	1402	212700	979	989.3023255813954	130.83338150304724	779.7	907	1241.0999999999997	1308.3	683	306.3023255813954	65855.00000000001	mutant
406	20220408	28	DLY16571	1	7	19	167	53	96	96	57.296720747947	G1	4	mother	28	62	0	0	0.010382060502738	9.333558359202e-4	0.0122487721745785	167	1272	149044	892	892.4790419161677	134.0478437389357	697.3	786	1129.7999999999995	1186.8	668	224.4790419161677	37488.00000000001	mutant
407	20220408	28	DLY16571	1	9	11	299	48	148	148	72.4327761833771	G1	2	mother	76	111	0	0	0.0115319863092463	0.0017131739877781	0.0149583342848026	299	1535	326668	1090	1092.5351170568565	157.752254660288	847.8	978.5	1408.1999999999998	1463.4	755	337.5351170568563	100923.00000000004	mutant
408	20220408	28	DLY16571	1	15	11	193	31	176	176	42.41475283401977	G1	6	mother	103	155	0	0	0.0110928864610503	0.0016829918545599	0.0144588701701701	193	1683	215202	1097	1115.0362694300518	179.0147871582569	862.8	979	1413.6	1509.7	726	389.0362694300518	75084	mutant
409	20220408	28	DLY16571	2	1	6	54	18	12	12	86.84964012391033	G1	-1	mother	-1	-1	0	0	0.0102603482764899	6.156594450083e-4	0.0114916671665065	54	1024	43251	792	800.9444444444445	89.19006269731297	673.7	741.5	988	941.2	657	143.94444444444446	7773.000000000001	mutant
410	20220408	28	DLY16571	2	2	0	123	0	0	0	143.05385131668072	G1	-1	mother	-1	-1	0	0	0.0120278402353062	0.001658852411893	0.0153455450590922	123	1557	134861	1074	1096.4308943089432	146.2456493022976	902.4	1006	1376.3	1432.1	778	318.43089430894315	39167.00000000001	mutant
411	20220408	28	DLY16571	2	3	26	265	70	44	44	57.60778037171057	G1	-1	mother	-1	-1	0	0	0.0100838609513952	0.0013490801605978	0.0127820212725908	265	1471	245495	914	926.3962264150944	132.14113947017802	730	843	1150.1999999999998	1264.8	661.5	264.8962264150944	70197.5	mutant
412	20220408	28	DLY16571	2	4	12	210	27	15	15	98.87733557934516	G1	-1	mother	-1	-1	0	0	0.0096950925629562	0.0011788258838016	0.0120527443305595	210	1219	185555	881.5	883.5952380952381	130.4357275632076	682.35	779	1106.3499999999997	1157.1	627	256.5952380952381	53884.99999999999	mutant
413	20220408	28	DLY16571	2	5	11	268	40	175	175	79.45048605878377	G1	14	mother	1	146	0	0	0.0115962201626182	0.0017012128725668	0.0149986459077518	268	1743	304799	1114.5	1137.3097014925372	193.3366997187028	857.05	992.75	1483.6	1603.1	762	375.3097014925372	100582.99999999996	mutant
414	20220408	28	DLY16571	3	1	7	233	19	74	74	81.5511729598016	G1	6	mother	-1	62	0	0	0.0107589264173139	0.0010375704481138	0.0128340673135417	233	1451	219790	931	943.304721030043	141.78199678698635	736.8	843	1217.1999999999998	1299	695	248.30472103004297	57855.000000000015	mutant
415	20220408	28	DLY16571	3	2	11	227	32	64	64	141.71603705389091	G1	5	mother	-1	43	0	0	0.0113046907412925	0.0013309293501728	0.0139665494416382	227	1749	237123	1028	1044.5947136563875	185.8033956155668	775.6	918	1368.2999999999995	1528.6	726	318.59471365638774	72321.00000000001	mutant
416	20220408	28	DLY16571	3	3	8	269	34	144	144	75.71571378207457	G1	8	mother	-1	118	0	0	0.0102857168021769	0.0010189634870651	0.0123236437763073	269	1222	237146	877	881.5836431226766	121.19705555500715	705	791	1090	1166.6	675	206.58364312267656	55570.99999999999	mutant
417	20220408	28	DLY16571	3	4	0	219	21	83	83	93.0238962866311	G1	7	mother	-1	62	0	0	0.0097023125308643	0.0010377602363874	0.0117778330036392	219	1144	184504	831	842.4840182648402	109.480940024291	677.9	783.5	1038.7999999999995	1109.4	623	219.4840182648402	48067	mutant
418	20220408	28	DLY16571	4	1	9	243	18	131	131	78.20196729423215	G1	11	mother	-1	122	0	0	0.0108890236521536	0.0013994527118989	0.0136879290759515	243	1723	242434	990	997.670781893004	144.3482822719477	777.4	895	1235.2999999999995	1355.1	702.5	295.1707818930041	71726.5	mutant
419	20220408	28	DLY16571	4	2	18	186	27	120	120	135.51704449535538	G1	9	mother	-1	111	0	0	0.0109530970526965	8.970291730771e-4	0.0127471553988508	186	1232	170740	899	917.956989247312	121.09792660278914	723	832.5	1144.75	1179.6	715	202.95698924731187	37750.00000000001	mutant
420	20220408	28	DLY16571	4	4	5	211	43	159	159	104.86050346823863	G1	13	mother	-1	121	0	0	0.010512248835448	0.001178658421405	0.012869565678258	211	1308	194538	903	921.9810426540284	131.9864262044791	732	826.5	1183	1237	678	243.98104265402844	51480	mutant
421	20220408	28	DLY16571	5	2	9	295	25	188	188	130.3818516148121	G1	18	mother	-1	172	0	0	0.0115370737759556	0.0014770123926675	0.0144910985612907	295	1497	303369	1020	1028.3694915254237	132.69392237527188	819.4	937.5	1265	1366.7	752	276.36949152542365	81528.99999999997	mutant
422	20220408	29	DLY16571	1	1	0	248	91	102	102	94.45832022592664	G1	2	mother	-1	11	0	0	0.010717564783594	0.0013390638874051	0.0133956925584042	248	1401	241676	962	974.5	137.65961410246183	779.35	862	1208.3	1283.7	691	283.5	70308	mutant
423	20220408	29	DLY16571	1	3	11	232	53	54	54	74.82497509661376	G1	4	mother	-1	12	0	0	0.0103098848321002	0.0013018652207537	0.0129136152736076	232	1379	220260	945	949.396551724138	135.78112961867413	749.1	851.75	1196.4499999999998	1269.7	667	282.3965517241379	65515.99999999999	mutant
424	20220408	29	DLY16571	1	8	33	136	66	41	41	65.46912910945265	G1	7	mother	-1	8	0	0	0.0080144348179844	1.529416558714e-4	0.0083203181297272	136	757	76559	559.5	562.9338235294117	63.77836188084603	469.75	523.75	680.75	702.9	522	40.93382352941171	5566.999999999993	mutant
425	20220408	29	DLY16571	1	10	24	260	90	112	112	59.87263907447672	G1	5	mother	4	46	0	0	0.0127472551743188	0.0028972357310497	0.0185417266364183	260	1863	357822	1369.5	1376.2384615384617	186.24164633186203	1077.7	1237.75	1706.05	1767.6	814	562.2384615384615	146181.99999999997	mutant
426	20220408	29	DLY16571	1	12	9	242	48	90	90	65.05502182414628	G1	4	mother	17	51	0	0	0.0118650787531504	0.00296069494589	0.0177864686449305	242	2164	345083	1404.5	1425.9628099173551	270.9717793949547	1029.15	1214.25	1908.5	1992.4	765	660.9628099173553	159953	mutant
427	20220408	29	DLY16571	1	13	13	204	75	128	128	71.16004263697887	G1	2	mother	22	66	0	0	0.0103515860104712	0.0011645942699934	0.0126807745504581	204	1340	192284	924	942.5686274509804	148.27848797501048	728.9	825	1178.55	1264.6	673	269.56862745098044	54992.00000000001	mutant
428	20220408	29	DLY16571	1	14	10	205	92	163	163	57.607562425794114	G1	6	mother	27	79	0	0	0.0101467025764549	0.0017809791221452	0.0137086608207454	205	1537	212229	1026	1035.2634146341463	163.56581096051076	784	924	1331.6	1428.3	654	381.26341463414633	78159	mutant
429	20220408	29	DLY16571	1	15	16	110	53	128	128	60.839444838697126	G1	7	mother	47	91	0	0	0.007979892635658	9.973880216503797e-5	0.0081793702399881	110	750	62055	560	564.1363636363636	56.43427025756719	469.05	534	647	666.3	519	45.136363636363626	4964.999999999999	mutant
430	20220408	29	DLY16571	1	16	21	260	39	116	116	55.62232015549144	G1	4	mother	65	98	0	0	0.0122211998878836	0.0018785913448031	0.0159783825774898	260	1823	308017	1164	1184.680769230769	179.44288253289952	938.25	1064.25	1504.4	1653.9	803.5	381.1807692307693	99107.00000000004	mutant
431	20220408	29	DLY16571	1	18	11	242	21	134	134	56.920016986833794	G1	3	mother	66	124	0	0	0.010407742035278	0.0013797809308649	0.013167303897008	242	1359	231673	940.5	957.3264462809916	139.05809492224515	761.15	850.75	1218.2499999999998	1304	671	286.3264462809917	69291	mutant
432	20220408	29	DLY16571	1	19	15	131	48	156	156	56.61786210353431	G1	8	mother	75	123	0	0	0.0080641609925317	1.185771174518e-4	0.0083013152274353	131	697	74233	567	566.6641221374045	56.65411470298496	464.5	535	664	670.4	524	42.66412213740455	5588.999999999995	mutant
433	20220408	29	DLY16571	1	20	9	235	41	158	158	57.36968586842117	G1	5	mother	78	126	0	0	0.0106317535819441	0.0014785490301797	0.0135888516423036	235	1400	231839	971	986.5489361702128	144.4089374736637	750.1	889.5	1241.9999999999998	1326.6	693	293.5489361702128	68984	mutant
434	20220408	29	DLY16571	1	21	21	210	61	160	160	54.23769505136614	G1	2	mother	87	120	0	0	0.0105078871199424	0.0016006738623375	0.0137092348446176	210	1490	218454	1025	1040.2571428571428	161.65686932933147	801.35	936	1334.55	1415.5	680	360.25714285714275	75653.99999999997	mutant
435	20220408	29	DLY16571	1	24	4	298	44	193	193	78.64336872688322	G1	1	mother	103	153	0	0	0.011846774201109	0.0028082031300633	0.0174631804612356	298	1956	388990	1284.5	1305.3355704697988	204.9772326770701	1009	1154.25	1677.0499999999995	1801.3	764	541.3355704697988	161318.00000000003	mutant
436	20220408	29	DLY16571	1	28	3	199	29	167	167	54.334688630425006	G1	4	mother	116	141	0	0	0.0110817925363521	0.0018944561819362	0.0148707049002245	199	1719	228511	1139	1148.2964824120604	191.86494815191	879.7	1001.5	1443.6999999999998	1566.8	715	433.2964824120604	86226.00000000003	mutant
437	20220408	29	DLY16571	2	1	6	189	27	174	174	76.73055427603454	G1	24	mother	-1	153	0	0	0.0110898524595902	0.0016039464336908	0.0142977453269718	189	1645	209296	1064	1107.3862433862437	209.21244113350735	826.6	962	1483.4	1565.7	714	393.38624338624345	74350.00000000001	mutant
438	20220408	29	DLY16571	2	3	20	247	25	129	129	79.95427378975421	G1	18	mother	-1	124	0	0	0.0108191587524959	0.0016250003191596	0.0140691593908153	247	1520	246724	995	998.8825910931174	130.65409403468027	797	905.5	1225	1303.4	699	299.8825910931174	74071	mutant
439	20220408	29	DLY16571	2	5	2	205	3	1	1	85.17163935242856	G1	-1	mother	-1	-1	0	0	0.0104867255099941	0.0012882065448015	0.0130631385995972	205	1340	197432	955	963.0829268292684	145.5442869528186	747.8	852	1206.6	1271.9	675	288.0829268292684	59057.00000000001	mutant
440	20220408	29	DLY16571	2	6	7	206	26	19	19	56.541121481792686	G1	-1	mother	-1	-1	0	0	0.0097782297117999	0.0013970991995172	0.0125724281108345	206	1384	196076	933.5	951.8252427184466	155.70194498940847	719.25	830.75	1203.75	1308.4	637.5	314.3252427184466	64751	mutant
441	20220408	29	DLY16571	2	8	6	164	23	140	140	73.54234965371859	G1	19	mother	-1	123	0	0	0.0080149124390918	1.461050797319e-4	0.0083071225985556	164	704	92660	559.5	565	55.59083974374406	487.35	526	670.4	680.6	521	44	7216	mutant
442	20220408	29	DLY16571	2	9	13	192	81	68	68	71.77308014068242	G1	-1	mother	-1	-1	0	0	0.0095319396013884	0.0010562623520449	0.0116444643054783	192	1322	166321	857.5	866.2552083333334	135.73807680126677	664.3	769.5	1092.35	1177.1	617	249.25520833333337	47857.00000000001	mutant
443	20220408	29	DLY16571	2	10	10	201	11	188	188	73.00024421263234	G1	32	mother	4	187	0	0	0.0115645751223088	0.0010992639135263	0.0137631029493615	201	1449	191685	949	953.6567164179104	122.2956069927109	769	863	1167	1218.4	752	201.6567164179105	40533.000000000015	mutant
444	20220408	29	DLY16571	2	12	14	302	26	159	159	67.88497992924847	G1	26	mother	17	147	0	0	0.0117425044330824	0.0029105142605354	0.0175635329541533	302	2036	410538	1343	1359.3973509933776	214.56259462648728	1019.15	1198	1747.4	1889.1	763	596.3973509933776	180112.00000000003	mutant
445	20220408	29	DLY16571	3	2	10	225	10	11	11	84.35882809884838	G1	1	mother	-1	11	0	0	0.0100747992354572	0.001017095028349	0.0121089892921553	225	1169	192625	854	856.1111111111111	111.18453573970764	687.2	776	1035.4	1090.8	653	203.1111111111111	45699.99999999999	mutant
446	20220408	29	DLY16571	3	4	4	209	4	12	12	137.5073387825926	G1	3	mother	-1	12	0	0	0.0098681223653752	0.0010032369169125	0.0118745961992003	209	1365	187651	867	897.8516746411483	145.2339871171414	682.8	803	1147.1999999999998	1267.8	630.5	267.3516746411483	55876.49999999999	mutant
447	20220408	29	DLY16571	3	5	8	233	31	69	69	80.99294129258095	G1	10	mother	-1	46	0	0	0.0112678929707285	0.0015332064809901	0.0143343059327087	233	1602	250964	1062	1077.098712446352	164.8338313957154	826	957	1359	1455.4	732	345.098712446352	80408.00000000001	mutant
448	20220408	29	DLY16571	3	6	7	177	53	125	125	65.63388084494105	G1	14	mother	-1	79	0	0	0.0108597445857091	0.0013917602402886	0.0136432650662863	177	1540	183141	1009	1034.6949152542372	163.65358075495743	800	914	1341	1395.9	697	337.69491525423723	59771.99999999999	mutant
449	20220408	29	DLY16571	3	7	2	296	38	44	44	107.51147123283508	G1	8	mother	-1	8	0	0	0.0081060868809396	2.071778817634e-4	0.0085204426444666	296	773	169660	573	573.1756756756756	56.172901062101566	482.75	537.75	667.25	709.4	527	46.17567567567562	13667.999999999984	mutant
450	20220408	29	DLY16571	3	9	7	213	33	155	155	78.94076864068852	G1	23	mother	-1	129	0	0	0.0102079866530526	0.0012875165087685	0.0127830196705898	213	1355	202770	947	951.9718309859156	150.1298628931907	680	867	1221.8	1266.7	662	289.9718309859155	61764.00000000001	mutant
451	20220408	29	DLY16571	4	2	7	245	20	79	79	92.0817292713028	G1	13	mother	-1	66	0	0	0.010561920463772	0.0016094349780219	0.0137807904198159	245	1566	259819	1043	1060.4857142857145	181.84742651633056	789.8	922	1390.8	1503.1	681	379.4857142857143	92974	mutant
452	20220408	29	DLY16571	4	4	8	360	13	56	56	131.26802820226567	G1	12	mother	-1	51	0	0	0.0109364852777283	0.0016695586339075	0.0142756025455434	360	1541	363770	997	1010.4722222222222	147.64644069742175	794.6	911.75	1268.05	1400.8	709	301.4722222222222	108530	mutant
453	20220408	29	DLY16571	4	5	10	238	28	144	144	74.32952072739546	G1	20	mother	-1	126	0	0	0.0114071839258883	0.0018433323685574	0.0150938486630031	238	1685	261653	1088	1099.3823529411766	155.6142100762554	888.4	977.5	1379.0499999999995	1502.9	739	360.3823529411766	85771.00000000003	mutant
454	20220408	29	DLY16571	4	7	34	244	48	105	105	108.87167187462096	G1	15	mother	-1	91	0	0	0.0082377921652284	1.662450571103e-4	0.0085702822794491	244	778	140679	571	576.5532786885246	58.67429923645911	489	543.75	676.9499999999999	714.2	535	41.55327868852464	10139.000000000013	mutant
455	20220408	29	DLY16571	5	2	6	223	22	136	136	92.95481894613064	G1	21	mother	-1	120	0	0	0.0109549614722769	0.0017058720509121	0.0143667055741012	223	1678	243857	1076	1093.5291479820628	187.88012064440127	844	951	1426.7999999999995	1571	711	382.5291479820628	85304	mutant
456	20220408	29	DLY16571	5	4	14	222	17	101	101	130.28233122306497	G1	16	mother	-1	98	0	0	0.0109287276077535	0.0014490500003181	0.0138268276083899	222	1437	228001	1026.5	1027.0315315315315	154.86819125766328	801.3	913.25	1291.9	1380.6	710	317.0315315315315	70381	mutant
457	20220408	29	DLY16571	6	4	8	233	21	154	154	122.54668611002738	G1	28	mother	-1	141	0	0	0.0116241372191993	0.0023001108235699	0.0162243588663392	233	2192	311324	1289	1336.1545064377683	272.4157422815028	977	1124	1853.2	1993.5	748	588.1545064377683	137040.00000000003	mutant
458	20220426	1	DLY16570	1	3	5	190	69	103	103	68.51922095759568	G1	1	mother	1	36	0	0	0.0097655989829809	8.412311011231e-4	0.0114480611852271	190	1107	152664	799	803.4947368421052	101.6509376749369	643.6	744	988.65	1032.4	629	174.49473684210523	33153.99999999999	WT
459	20220426	1	DLY16570	1	4	12	141	73	136	136	51.09973678234213	G1	2	mother	31	70	0	0	0.009331527176723	5.845848832188e-4	0.0105006969431608	141	991	105430	749	747.7304964539007	95.9057515660113	593	676	903	930.7	604	143.73049645390074	20266.000000000004	WT
460	20220426	1	DLY16570	1	6	12	134	25	99	99	43.403682893417866	G1	1	mother	49	84	0	0	0.0098592146863551	6.870841824261e-4	0.0112333830512074	134	1050	105333	786.5	786.0671641791045	102.4186023915515	635.95	698.5	974.8	1000.1	636	150.06716417910445	20109	WT
461	20220426	1	DLY16570	1	8	3	119	49	172	172	46.72437211874522	G1	2	mother	87	126	0	0	0.0093611101171449	5.733759440083e-4	0.0105078620051617	119	1115	89390	747	751.1764705882352	103.33405460604344	611.8	678	910.9	977.3	604	147.17647058823525	17513.999999999993	WT
462	20220426	1	DLY16570	1	10	8	179	32	158	158	52.097071644793886	G1	1	mother	102	134	0	0	0.0104283308198306	0.0012235914295655	0.0128755136789617	179	1472	173999	948	972.0614525139664	158.78769642651062	759.9	852.5	1225.3	1332.1	682	290.0614525139665	51921.00000000001	WT
463	20220426	1	DLY16570	2	2	0	81	30	30	30	72.93314949735232	G1	-1	mother	-1	-1	0	0	0.0095815753893068	6.186627751076e-4	0.0108189009395221	81	951	59553	740	735.2222222222222	82.81080623704634	605	667	887	884	620	115.22222222222216	9332.999999999996	WT
464	20220426	1	DLY16570	2	3	13	196	31	174	174	64.54761821436193	G1	12	mother	1	156	0	0	0.0101731561767082	6.221043892048e-4	0.011417364955118	196	1201	156655	788.5	799.2602040816327	112.4591020805994	627	721.5	989	1053.7	663	136.26020408163265	26707	WT
465	20220426	1	DLY16570	2	6	5	198	27	177	177	51.1657603643766	G1	14	mother	49	155	0	0	0.0102955514264596	0.0014143463326284	0.0131242440917164	198	1624	194840	972.5	984.040404040404	151.5058034153267	780.7	876.5	1234.1999999999998	1363.3	672	312.04040404040404	61784	WT
466	20220426	1	DLY16570	3	1	9	143	12	39	39	87.2105368494174	G1	3	mother	-1	36	0	0	0.0105063304586899	0.0011638201055543	0.0128339706697986	143	1269	132276	922	925.006993006993	127.77052728781211	737.3	826.5	1150.6	1189.2	682	243.00699300699296	34749.99999999999	WT
467	20220426	1	DLY16570	3	2	9	216	15	77	77	65.1837868467717	G1	4	mother	-1	70	0	0	0.0097973316790902	8.122687709093e-4	0.0114218692209089	216	1139	175746	816.5	813.6388888888889	113.84992219562832	638.5	733.25	1007.25	1061	633	180.63888888888891	39018.00000000001	WT
468	20220426	1	DLY16570	4	1	11	205	16	90	90	84.21393650628642	G1	6	mother	-1	84	0	0	0.0106082165046158	0.0011402022944948	0.0128886210936054	205	1445	185234	900	903.580487804878	123.31719801629988	724.8	812	1136.6	1201	691	212.5804878048781	43579.00000000001	WT
469	20220426	1	DLY16570	4	2	3	175	22	145	145	69.14987917478402	G1	8	mother	-1	126	0	0	0.0103672704457196	8.672891857157e-4	0.0121018488171512	175	1431	153505	854	877.1714285714286	131.4504329644091	705.7	782	1102.1	1194.9	671	206.17142857142855	36080	WT
470	20220426	1	DLY16570	5	1	7	213	22	149	149	87.11125490832758	G1	10	mother	-1	134	0	0	0.0112700293401905	0.0014851683860371	0.0142403661122649	213	1568	224033	1044	1051.7981220657275	151.2685687860391	816.2	939	1294.9999999999998	1402.2	735	316.79812206572774	67478.00000000001	WT
471	20220426	2	DLY16570	1	2	11	195	72	68	68	60.97477841181677	G1	1	mother	-1	7	0	0	0.0100081089956109	6.843042312289e-4	0.0113767174580688	195	1224	158142	801	810.9846153846154	113.83368330868196	653	727	1004.9	1077.5	651	159.98461538461538	31197	WT
472	20220426	2	DLY16570	1	4	7	212	62	81	81	61.39366000287032	G1	6	mother	-1	26	0	0	0.0098407886261501	0.0010240081990625	0.0118888050242751	212	1174	185500	863	875	117.90386234011582	700.55	782	1070.6	1123	635	240	50880	WT
473	20220426	2	DLY16570	1	7	7	188	39	78	78	54.69518335243807	G1	5	mother	4	46	0	0	0.0094460448130233	9.301900308183e-4	0.01130642487466	188	1165	154965	824	824.281914893617	121.81037011959864	615.7	739.75	1031.15	1085.1	618	206.281914893617	38780.99999999999	WT
474	20220426	2	DLY16570	1	9	7	187	70	120	120	62.207798043840334	G1	1	mother	14	56	0	0	0.0097900686642881	0.0010072988076582	0.0118046662796045	187	1223	163694	856	875.3689839572193	134.12524157808411	688.9	785	1125.7	1166.2	634.5	240.86898395721929	45042.5	WT
475	20220426	2	DLY16570	1	10	19	140	86	167	167	49.12821340607793	G1	6	mother	63	100	0	0	0.0098463115579027	6.818360557954e-4	0.0112099836694936	140	1063	107116	746.5	765.1142857142858	89.04333501281317	643	706	942.1	973	638	127.11428571428576	17796.000000000007	WT
476	20220426	2	DLY16570	1	11	9	152	45	153	153	52.42724848843542	G1	5	mother	73	117	0	0	0.0100794618484745	0.0010244447356611	0.0121283513197967	152	1295	133320	871	877.1052631578947	129.1580100158195	663.2	787.75	1120.9	1164.2	652.5	224.60526315789468	34139.99999999999	WT
477	20220426	2	DLY16570	1	13	39	197	55	132	132	39.98322504647935	G1	1	mother	76	116	0	0	0.010568452798612	9.482281367592e-4	0.0124649090721305	197	1193	174315	876	884.8477157360406	115.23909004974308	707.2	809	1084.7999999999995	1143.8	686	198.84771573604064	39173.00000000001	WT
478	20220426	2	DLY16570	2	2	14	211	36	154	154	63.870773594160966	G1	15	mother	-1	132	0	0	0.0104128600359606	7.549950831067e-4	0.0119228502021741	211	1201	174922	817	829.0142180094787	106.8775478030278	678	751.5	1034.5	1102.2	681	148.01421800947867	31231	WT
479	20220426	2	DLY16570	2	4	16	155	26	154	154	59.00712975011502	G1	18	mother	-1	144	0	0	0.0111142442146647	0.0011080981385114	0.0133304404916876	155	1394	148669	935	959.1548387096774	134.5052171639778	781.3	843	1205.9	1256.6	714	245.1548387096774	37998.99999999999	WT
481	20220426	2	DLY16570	2	7	8	215	30	163	163	59.77022736270271	G1	17	mother	4	141	0	0	0.0100850112610107	0.0011531841809986	0.012391379623008	215	1335	194587	903	905.0558139534884	135.27187662530903	701.3	805	1159.9999999999995	1229.5	654	251.0558139534884	53977	WT
482	20220426	2	DLY16570	2	9	7	207	16	181	181	62.76442758295712	G1	20	mother	14	172	0	0	0.0110313576147212	0.0016445975515024	0.0143205527177262	207	1588	218706	1048	1056.5507246376812	151.2993835600743	820	952.5	1303.3	1415.9	716	340.55072463768124	70494.00000000001	WT
483	20220426	2	DLY16570	3	1	4	182	6	9	9	82.37710431004832	G1	2	mother	-1	7	0	0	0.0098857305728887	0.001115341160795	0.0121164128944788	182	1329	163360	880.5	897.5824175824176	143.30786547235712	695.1	795	1157.75	1219.8	634	263.58241758241763	47972.00000000001	WT
484	20220426	2	DLY16570	3	5	20	207	26	52	52	79.99809622209708	G1	7	mother	-1	46	0	0	0.0096623023857125	0.0010229310409982	0.011708164467709	207	1216	177517	837	857.5700483091788	124.63501757255732	684.5	762.5	1078.4	1142.7	626	231.5700483091788	47935.00000000001	WT
485	20220426	2	DLY16570	3	6	15	236	36	47	47	100.72986838206374	G1	4	mother	-1	26	0	0	0.010864506465022	0.0016211996171415	0.0141069056993051	236	1579	248993	1051	1055.0550847457628	166.2426790015217	802.5	929.75	1327	1453.1	696	359.0550847457628	84737.00000000001	WT
486	20220426	2	DLY16570	4	1	8	211	19	67	67	87.3943275531085	G1	9	mother	-1	56	0	0	0.0106090910964779	0.0012726156136831	0.0131543223238443	211	1339	197605	914	936.5165876777252	140.34217986752034	718.5	832.5	1191.5	1249.1	682	254.5165876777252	53703.00000000001	WT
487	20220426	2	DLY16570	4	5	8	192	23	132	132	84.23886803954612	G1	11	mother	-1	117	0	0	0.0104647080409863	0.0013625735663537	0.0131898551736937	192	1542	189567	988.5	987.328125	162.79371417733253	748.75	858	1267.05	1360.9	673	314.328125	60351	WT
488	20220426	2	DLY16570	4	6	16	191	34	118	118	101.16911237276037	G1	10	mother	-1	100	0	0	0.0105340080105544	0.0013108838108093	0.013155775632173	191	1388	176909	917	926.2251308900524	134.58194567408609	739.5	823	1172	1248.6	684	242.2251308900524	46265	WT
489	20220426	2	DLY16570	5	1	19	203	24	121	121	81.23863721343719	G1	13	mother	-1	116	0	0	0.0109440919100649	0.0012131638079358	0.0133704195259366	203	1366	195277	960	961.9556650246304	129.55076987535296	749.8000000000001	876.5	1189	1258	708	253.95566502463052	51553	WT
490	20220426	3	DLY16570	1	2	9	95	58	81	81	59.93215471834117	G1	1	mother	-1	30	0	0	0.0093190444999391	4.345740183466e-4	0.0101881925366325	95	926	67587	704	711.4421052631579	88.60981480501127	585.2	647	879.6999999999999	883.2	605	106.44210526315794	10112.000000000004	WT
491	20220426	3	DLY16570	1	8	11	190	48	186	186	39.55034898647568	G1	1	mother	110	147	0	0	0.0110710167673159	0.0012589555685467	0.0135889279044095	190	1269	182406	957.5	960.0315789473684	116.14260314771654	776.15	866.25	1149	1209.5	723.5	236.5315789473684	44941	WT
492	20220426	3	DLY16570	2	2	9	204	17	149	149	63.67243593989856	G1	6	mother	-1	141	0	0	0.0097536192845541	0.0010723735522275	0.0118983663890091	204	1323	177005	860	867.6715686274509	123.1888991668144	698.75	769.75	1040.95	1177	631	236.6715686274509	48280.99999999999	WT
493	20220426	3	DLY16570	3	1	67	144	76	42	42	85.61055211267374	G1	2	mother	-1	30	0	0	0.0104307696587755	8.828668610723e-4	0.0121965033809202	144	1207	124126	845	861.9861111111111	114.94346352489455	698.2	785.75	1061.75	1118	678	183.9861111111111	26494	WT
494	20220426	3	DLY16570	4	1	3	171	11	155	155	85.75694561640431	G1	8	mother	-1	147	0	0	0.0113943792176674	0.001699785909988	0.0147939510376435	171	1602	187395	1077	1095.877192982456	174.1311333021844	833	982	1428.5	1490.8	733.5	362.3771929824561	61966.49999999999	WT
495	20220426	4	DLY16570	1	4	9	178	44	80	80	52.10960031917886	G1	1	mother	4	45	0	0	0.0097142479441292	0.0010188847863454	0.0117520175168201	178	1293	154470	856	867.8089887640449	124.69228429176664	675.7	778.25	1082	1154.6	625	242.8089887640449	43219.99999999999	WT
496	20220426	4	DLY16570	1	5	10	173	65	170	170	53.55406610018891	G1	1	mother	78	115	0	0	0.0103876873411715	0.0011085137093412	0.012604714759854	173	1333	162978	929	942.0693641618498	138.8077051306661	728.4	848	1184.4	1247.5	669	273.06936416184976	47241.00000000001	WT
497	20220426	4	DLY16570	2	4	7	187	41	182	182	58.20693249774117	G1	7	mother	4	146	0	0	0.0103512123315626	0.0015124728494159	0.0133761580303945	187	1526	191126	999	1022.0641711229948	169.63618241619554	770.6	903.5	1347.5	1401	674	348.0641711229947	65088.00000000001	WT
498	20220426	4	DLY16570	3	1	8	54	29	66	66	81.98287072061014	G1	4	mother	-1	45	0	0	0.0099921860076981	7.927337319005e-4	0.0115776534714991	54	961	43074	804.5	797.6666666666666	86.47928461005368	649.95	758.5	948.15	919	652	145.66666666666663	7865.999999999998	WT
499	20220426	4	DLY16570	4	1	11	261	11	115	115	82.09047833991038	G1	5	mother	-1	115	0	0	0.0107653011683853	0.0015159206701935	0.0137971425087724	261	1318	249137	949	954.5478927203064	123.21175510143595	749	869	1153	1221.1	697	257.5478927203065	67220.00000000001	WT
500	20220426	4	DLY16570	5	1	0	200	26	193	193	85.75253904472262	G1	9	mother	-1	167	0	0	0.0111775943670691	0.0014827216920078	0.0141430377510847	200	1570	208609	1034.5	1043.045	158.88122285216716	803.65	934.75	1324.1999999999998	1429.8	720	323.0450000000001	64609.000000000015	WT
501	20220426	5	DLY16570	1	2	5	122	92	115	115	53.03526168262825	G1	1	mother	-1	28	0	0	0.0099903403955209	5.183942673723e-4	0.0110271289302657	122	1063	94460	766	774.2622950819672	89.83516811804925	640.5	708	912.85	947.8	646	128.26229508196718	15647.999999999996	WT
502	20220426	5	DLY16570	3	1	13	205	22	37	37	76.00546675666257	G1	2	mother	-1	28	0	0	0.0108572495571605	0.0013177327084524	0.0134927149740654	205	1596	200846	964	979.7365853658536	148.15446414764847	788	866	1212.7999999999995	1360.4	706	273.73658536585367	56116	WT
503	20220426	5	DLY16570	4	1	17	189	43	116	116	74.12510701587017	G1	3	mother	-1	90	0	0	0.0110772585062975	0.001273136882428	0.0136235322711537	189	1387	190209	1007	1006.3968253968254	154.28694558264962	773.4	883	1255.6	1322.2	715	291.3968253968254	55074.00000000001	WT
504	20220426	6	DLY16570	1	4	14	172	45	83	83	44.86757701447919	G1	2	mother	13	52	0	0	0.0098403625637855	7.464607795457e-4	0.0113332841228771	172	1109	139239	808.5	809.5290697674419	106.22652557786104	632.95	727.75	999.7499999999998	1029.1	642	167.5290697674419	28815.000000000007	WT
505	20220426	6	DLY16570	1	5	16	193	67	151	151	50.63303078011784	G1	1	mother	43	99	0	0	0.0100812710185046	0.0013433042532169	0.0127678795249386	193	1450	179167	917	928.3264248704664	131.0216221374523	742.6	829	1139.1999999999998	1252.4	653	275.3264248704663	53138	WT
506	20220426	6	DLY16570	1	6	46	167	65	144	144	35.205748756267994	G1	2	mother	84	125	0	0	0.0107558707593773	7.545643445804e-4	0.0122649994485383	167	1189	142202	842	851.5089820359282	113.47182341771985	693	774	1047.5	1085.5	699	152.50898203592817	25469.000000000004	WT
507	20220426	6	DLY16570	2	1	8	171	42	34	34	59.20382090176555	G1	-1	mother	-1	-1	0	0	0.0095699479286646	5.989709124101e-4	0.0107678897534849	171	1035	128528	745	751.625730994152	103.8811749991426	605	679.5	963.5	994	620	131.62573099415204	22508	WT
508	20220426	6	DLY16570	2	2	6	177	12	6	6	88.13583884816818	G1	-1	mother	-1	-1	0	0	0.0101275176647618	0.0011199075038676	0.0123673326724972	177	1402	163587	908	924.2203389830509	141.56155768630958	712.2	822	1189.6	1248.4	655	269.22033898305085	47652	WT
509	20220426	6	DLY16570	2	4	4	149	15	164	164	52.90867841596347	G1	7	mother	13	153	0	0	0.0099187783089761	7.868496496323e-4	0.0114924776082407	149	1089	123329	817	827.7114093959732	109.42340002875312	656	756	1023.6	1050	639	188.7114093959732	28118.000000000007	WT
510	20220426	6	DLY16570	3	1	7	205	26	118	118	52.63496610118003	G1	5	mother	-1	99	0	0	0.0104533941169851	0.0012242120327933	0.0129018181825718	205	1343	189521	903	924.4926829268292	128.75462083158348	754.2	835	1164.1999999999998	1226.4	674	250.49268292682927	51351	WT
511	20220426	6	DLY16570	3	2	8	156	31	75	75	88.99717238026436	G1	4	mother	-1	52	0	0	0.0103418982428293	0.0010218565139761	0.0123856112707815	156	1212	136583	860.5	875.5320512820513	110.8310344780944	702	799.25	1055.25	1103.9	665.5	210.03205128205127	32765	WT
512	20220426	6	DLY16570	4	2	2	159	51	174	174	105.35759300111138	G1	6	mother	-1	125	0	0	0.010835673817645	9.940461289898e-4	0.0128237660756248	159	1304	143846	890	904.6918238993712	116.85129773437684	729.2	821.5	1094.7	1141.7	705	199.69182389937112	31751.000000000007	WT
513	20220426	7	DLY16570	1	2	30	169	47	22	22	56.08803940127444	G1	1	mother	-1	5	0	0	0.0104443780208525	9.168426292484e-4	0.0122780632793495	169	1226	145979	865	863.7810650887574	106.64304501350831	697.6	787	1055.2	1097.3	677	186.78106508875737	31566	WT
514	20220426	7	DLY16570	1	3	8	222	52	60	60	61.580860992343446	G1	5	mother	-1	15	0	0	0.0095253156327635	0.00104891771611	0.0116231510649835	222	1143	185510	833	835.6306306306307	107.48684628747615	669.1	762.25	993.55	1084.9	620	215.63063063063063	47870.00000000001	WT
515	20220426	7	DLY16570	1	7	11	166	65	104	104	60.85371352862414	G1	1	mother	11	50	0	0	0.009961881338419	8.855832038921e-4	0.0117330477462032	166	1222	141506	850.5	852.4457831325301	118.12141527800226	654	768.25	1040.25	1109.9	646	206.4457831325301	34269.99999999999	WT
516	20220426	7	DLY16570	1	9	7	154	82	143	143	61.23048019585065	G1	4	mother	23	68	0	0	0.0096914500123006	7.025359135413e-4	0.0110965218393833	154	1069	119984	778	779.1168831168832	93.29529630352734	634.2	703.5	935.15	975.5	628	151.11688311688317	23272.000000000007	WT
517	20220426	7	DLY16570	1	12	11	165	61	153	153	56.88111226634105	G1	2	mother	59	98	0	0	0.0096472328354786	6.013086697399e-4	0.0108498501749586	165	1097	124987	740	757.4969696969697	99.55346510825068	624.4	681	931.4	996.9	625	132.4969696969697	21862	WT
518	20220426	7	DLY16570	1	17	8	179	52	155	155	48.69224619647181	G1	1	mother	76	111	0	0	0.0096043596427685	6.433560086527e-4	0.010891071660074	179	1075	134944	753	753.8770949720671	91.27511657361656	626.7	687	893.8999999999999	980.8	622	131.87709497206708	23606.000000000007	WT
519	20220426	7	DLY16570	1	19	5	123	50	189	189	51.49735748434113	G1	4	mother	100	140	0	0	0.0095795958433921	7.024778429489e-4	0.01098455152929	123	1004	97143	773	789.780487804878	102.38406384708192	641.7	721.5	983.5	985.9	618	171.78048780487802	21129	WT
520	20220426	7	DLY16570	2	2	14	144	16	100	100	65.34331018576435	G1	12	mother	-1	98	0	0	0.0099744946534776	6.507980261625e-4	0.0112760907058027	144	1112	115527	796.5	802.2708333333334	102.74585817213158	640.6	730.75	985.6999999999998	1007	645	157.27083333333337	22647.000000000007	WT
521	20220426	7	DLY16570	2	4	4	144	22	18	18	73.70894967864169	G1	-1	mother	-1	-1	0	0	0.0090608097194331	4.995114590292e-4	0.0100598326374917	144	1037	102166	700.5	709.4861111111111	90.75003719857754	570.1	647	861.7	898	585	124.48611111111109	17925.999999999996	WT
522	20220426	7	DLY16570	2	7	9	195	39	188	188	67.08982244331224	G1	23	mother	11	158	0	0	0.01057565883984	6.302436602724e-4	0.0118361461603848	195	1162	160462	821	822.8820512820513	99.23316978478432	662	753	979.4	1036.7	684	138.8820512820513	27082.000000000004	WT
523	20220426	7	DLY16570	3	1	5	193	5	5	5	95.08144538895944	G1	2	mother	-1	5	0	0	0.0106993504641867	0.0013775008108634	0.0134543520859136	193	1442	182817	934	947.238341968912	122.18433021717148	760	866	1160.4	1221.7	691	256.23834196891187	49453.99999999999	WT
524	20220426	7	DLY16570	3	2	9	171	27	170	170	65.07058242876109	G1	21	mother	-1	151	0	0	0.0108512980882619	0.0015485802638219	0.0139484586159058	171	1598	184606	1087	1079.5672514619882	186.16021485322776	781	958.5	1421	1486.3	698	381.5672514619882	65247.99999999999	WT
525	20220426	7	DLY16570	3	4	8	244	31	91	91	82.50022003047232	G1	9	mother	-1	68	0	0	0.0098867144716687	0.0012987179757077	0.0124841504230841	244	1334	228320	926.5	935.7377049180328	147.86872796330772	711.3	829.5	1190	1263	637	298.7377049180328	72892.00000000001	WT
526	20220426	7	DLY16570	3	5	16	231	32	31	31	92.69803981914686	G1	3	mother	-1	15	0	0	0.0104470455705578	0.0013643704333934	0.0131757864373447	231	1378	221309	948	958.047619047619	140.77335067605952	744	858	1211.5	1296.1	672	286.04761904761904	66077	WT
527	20220426	7	DLY16570	4	1	6	211	25	69	69	99.03376716037182	G1	7	mother	-1	50	0	0	0.0108496169767321	0.0014149685720696	0.0136795541208713	211	1721	216972	1012	1028.303317535545	172.66424405136138	782.5	895	1337.5	1475.2	703	325.3033175355449	68638.99999999997	WT
528	20220426	7	DLY16570	4	4	20	167	20	140	140	82.19682256655372	G1	19	mother	-1	140	0	0	0.0102506986998035	0.0010658179720146	0.0123823346438327	167	1315	151662	888	908.1556886227544	136.09014166814706	719.8	798	1154.7	1200.6	659	249.1556886227545	41609	WT
529	20220426	7	DLY16570	5	1	11	159	14	114	114	100.53936618439327	G1	17	mother	-1	111	0	0	0.0106509624649671	0.0011420350308298	0.0129350325266268	159	1320	144028	917	905.8364779874214	119.30711251651928	699.5	829	1099.6	1150.1	686	219.8364779874214	34954	WT
530	20220426	8	DLY16570	1	1	13	177	25	34	34	61.04909385355945	G1	2	mother	-1	19	0	0	0.0102216401138903	0.0010503953155089	0.0123224307449083	177	1244	156154	881	882.2259887005649	124.34213235367872	678.6	792	1102.6	1164.3	664	218.22598870056493	38625.99999999999	WT
531	20220426	8	DLY16570	1	5	29	95	103	130	130	54.223212876243295	G1	3	mother	11	56	0	0	0.0093152991652179	4.284877211486e-4	0.0101722746075151	95	925	65247	682	686.8105263157895	81.85330842258603	570.4	632	855.1999999999999	850.9	603	83.8105263157895	7962.000000000003	WT
532	20220426	8	DLY16570	1	6	5	155	52	108	108	54.49167490403135	G1	2	mother	28	61	0	0	0.0101441348949542	6.579430187032e-4	0.0114600209323607	155	1161	125527	803	809.8516129032258	109.1311015985279	644.2	727.5	996.5	1031.3	654.5	155.35161290322583	24079.500000000004	WT
533	20220426	8	DLY16570	1	8	7	145	50	140	140	45.82184513672515	G1	1	mother	48	87	0	0	0.0103415253704436	8.839050571911e-4	0.0121093354848258	145	1173	124607	852	859.3586206896551	117.66308862886316	679.2	787	1078	1105.9	672	187.35862068965517	27167	WT
534	20220426	8	DLY16570	1	11	8	183	42	142	142	48.47202138873604	G1	2	mother	75	108	0	0	0.0102790554129361	6.969581290966e-4	0.0116729716711293	183	1197	151706	806	828.9945355191256	105.80074567009014	677.1	764.5	1039	1103.5	664	164.99453551912563	30193.999999999996	WT
535	20220426	8	DLY16570	1	13	15	166	58	178	178	49.88428259903922	G1	3	mother	88	125	0	0	0.0101805142116403	6.53954540743e-4	0.0114884232931264	166	1122	131518	791.5	792.277108433735	103.35362307963392	636.25	717.25	952.75	1025.2	660	132.27710843373495	21958.000000000004	WT
536	20220426	8	DLY16570	1	17	15	119	31	168	168	48.67668622189289	G1	2	mother	117	152	0	0	0.0102322427642767	0.0010933165464619	0.0124188758572005	119	1233	105364	862	885.4117647058823	132.69085900419955	706.8	797.5	1144.9999999999998	1174.4	656	229.41176470588232	27300	WT
537	20220426	8	DLY16570	2	1	22	146	24	89	89	61.98798248341143	G1	8	mother	-1	87	0	0	0.0107663842554185	5.607521200086e-4	0.0118878884954359	146	1134	118571	807.5	812.1301369863014	91.19204961881198	663.25	743.5	958	991.9	700	112.1301369863014	16371.000000000004	WT
538	20220426	8	DLY16570	2	3	8	192	10	2	2	57.20066404398434	G1	-1	mother	-1	-1	0	0	0.0100197018100763	0.0010228263983153	0.0120653546067071	192	1348	170650	878.5	888.8020833333334	135.1853757955832	682.6	797.5	1138.8	1204.9	653	235.80208333333337	45274.00000000001	WT
539	20220426	8	DLY16570	2	6	13	173	13	163	163	53.72808547379432	G1	15	mother	28	163	0	0	0.0103407378886118	7.381512440966e-4	0.0118170403768051	173	1231	145051	834	838.4450867052024	112.92282720338343	652	768	1026.4	1102.1	667	171.44508670520236	29660.000000000007	WT
540	20220426	8	DLY16570	3	1	7	175	9	151	151	60.42695242080647	G1	14	mother	-1	149	0	0	0.0107854887797335	0.001176275548936	0.0131380398776057	175	1460	173955	969	994.0285714285716	151.3076875989142	778.3	881.5	1263.5999999999997	1335.3	696	298.02857142857147	52155.00000000001	WT
541	20220426	8	DLY16570	3	2	7	137	8	20	20	105.27020426637807	G1	1	mother	-1	19	0	0	0.010588896899273	0.0012013054281648	0.0129915077556027	137	1300	129295	941	943.7591240875912	140.71224068830952	729.4	855	1192.6	1234.3	683	260.7591240875912	35723.99999999999	WT
542	20220426	8	DLY16570	3	3	10	149	31	77	77	62.29083489435143	G1	5	mother	-1	56	0	0	0.0103513585063675	8.746134629979e-4	0.0121005854323634	149	1316	127822	836	857.8657718120805	120.8900802919533	687.4	773	1077	1131.3	663	194.8657718120805	29035	WT
543	20220426	8	DLY16570	4	2	13	167	13	61	61	104.77962482117852	G1	6	mother	-1	61	0	0	0.0103048846150176	0.0012203473151096	0.0127455792452369	167	1499	158444	939	948.7664670658684	161.69857912891132	718.7	822	1249.6999999999998	1319.2	667	281.76646706586826	47055	WT
544	20220426	8	DLY16570	4	3	9	175	16	132	132	63.71803479227885	G1	13	mother	-1	125	0	0	0.0102307889279842	8.431855725685e-4	0.0119171600731213	175	1205	150020	843	857.2571428571429	123.50027018065131	675.5	776.5	1091	1128.4	662	195.25714285714287	34170	WT
545	20220426	8	DLY16570	5	2	8	196	8	108	108	103.31950667309374	G1	11	mother	-1	108	0	0	0.010467460258361	0.0010035539649862	0.0124745681883335	196	1251	175827	889	897.0765306122449	114.65173201164242	725.75	816	1086.25	1124.1	677	220.0765306122449	43135.00000000001	WT
546	20220426	8	DLY16570	6	2	6	235	12	158	158	98.560012883156	G1	17	mother	-1	152	0	0	0.0115219389643533	0.0015099706419194	0.0145418802481923	235	1795	254926	1080	1084.791489361702	174.59539589575255	819.8	953.5	1399.9	1522.6	745	339.79148936170213	79851	WT
547	20220426	9	DLY16570	1	3	9	239	43	73	73	67.1635490165051	G1	1	mother	-1	37	0	0	0.0107186983013792	0.0013081596362743	0.0133350175739279	239	1444	231849	961	970.0794979079498	133.73165990145696	762.8	875	1182.2	1274.4	694	276.07949790794976	65982.99999999999	WT
548	20220426	9	DLY16570	1	5	7	203	51	135	135	72.85525636296397	G1	2	mother	43	87	0	0	0.009767521946379	0.0011904994628778	0.0121485208721347	203	1323	181963	892	896.3694581280788	136.545113183113	690	803.5	1138.1999999999998	1201.3	631	265.3694581280788	53870	WT
549	20220426	9	DLY16570	1	6	4	196	55	160	160	77.67483452189842	G1	1	mother	64	107	0	0	0.0109489476211366	0.0021299182137028	0.0152087840485424	196	1992	235059	1163	1199.280612244898	232.17208130694928	894	1043.25	1622.25	1775.2	696	503.28061224489807	98643	WT
550	20220426	9	DLY16570	1	11	11	165	22	155	155	55.98901895317741	G1	3	mother	83	144	0	0	0.0099356286590841	0.0012801652022832	0.0124959590636506	165	1321	153525	919	930.4545454545456	136.06426532165108	744.2	821	1161.1999999999996	1203.9	641	289.4545454545455	47760.00000000001	WT
551	20220426	9	DLY16570	2	2	41	198	42	1	1	60.83062514225816	G1	-1	mother	-1	-1	0	0	0.010439500740396	0.0016585430454795	0.013756586831355	198	1539	203243	1028.5	1026.479797979798	141.99714428754464	805.4	926.25	1263.3	1319.1	675	351.4797979797979	69592.99999999999	WT
552	20220426	9	DLY16570	2	3	7	221	8	145	145	80.07017541791596	G1	11	mother	-1	144	0	0	0.0111016224023009	0.0016273451042873	0.0143563126108757	221	1721	245866	1092	1112.5158371040725	183.26717132107365	843	978	1433	1528	714	398.5158371040725	88072.00000000001	WT
553	20220426	9	DLY16570	3	1	26	263	26	37	37	166.9483894160993	G1	3	mother	-1	37	0	0	0.0112986561609221	0.0015824160095519	0.014463488180026	263	1507	278028	1042	1057.1406844106464	154.84440607857994	836.3	950.5	1332	1440.4	731	326.1406844106464	85775	WT
554	20220426	9	DLY16570	3	2	26	198	27	88	88	67.96074869828732	G1	5	mother	-1	87	0	0	0.010745145958544	0.00101094093084	0.0127670278202241	198	1353	183476	926	926.6464646464648	143.18119573021312	706.75	818.5	1183.35	1240.8	694	232.64646464646464	46064	WT
555	20220426	9	DLY16570	4	1	1	89	28	135	135	182.01295823408776	G1	6	mother	-1	107	0	0	0.0115761071868828	0.0014123823703038	0.0144008719274905	89	1335	88835	987	998.1460674157304	127.96598482038748	803.2	909	1226.2	1230.7	736	262.1460674157304	23331.000000000004	WT
556	20220426	9	DLY16570	4	2	15	155	40	176	176	77.6471219722625	G1	13	mother	-1	151	0	0	0.0111111252391983	0.0014828559823679	0.0140768372039341	155	1505	161172	1017	1039.8193548387096	160.08410978618517	807.7	920.5	1340.4	1393.6	709	330.8193548387096	51276.99999999999	WT
557	20220426	10	DLY16570	1	1	24	237	41	45	45	80.54963298404594	G1	2	mother	-1	28	0	0	0.0124067805178895	0.0014155972931472	0.0152379751041841	237	1538	256832	1076	1083.6793248945148	147.3709065158654	852.2	988	1349.6	1415.4	806	277.6793248945148	65810.00000000001	WT
558	20220426	10	DLY16570	1	4	4	237	48	122	122	82.48158284928559	G1	2	mother	38	78	0	0	0.0110538130576533	0.0014035324201497	0.0138608778979528	237	1434	242028	1014	1021.2151898734176	150.529782092096	789.4	918	1292.1999999999998	1375.5	713	308.21518987341767	73046.99999999999	WT
559	20220426	10	DLY16570	1	6	7	119	31	139	139	48.64370516176321	G1	1	mother	81	115	0	0	0.0095526588774723	8.599122622944e-4	0.0112724834020611	119	1087	95379	788	801.5042016806723	111.58430313012202	641	713.5	991.4	1009.8	612	189.50420168067228	22551	WT
560	20220426	10	DLY16570	1	8	27	163	30	146	146	66.76198990382997	G1	2	mother	105	143	0	0	0.0127544982212166	0.0018423138473236	0.0164391259158638	163	1635	193422	1192	1186.638036809816	143.09402383571293	964.9	1082.5	1392.4	1473.6	819	367.638036809816	59925	WT
561	20220426	10	DLY16570	2	1	16	213	16	115	115	94.57202591804536	G1	6	mother	-1	115	0	0	0.0112201460079857	0.0011496285181907	0.0135194030443671	213	1576	209309	982	982.6713615023474	148.6980271030638	752.6	873	1204.4	1325.6	725	257.6713615023474	54883.99999999999	WT
562	20220426	10	DLY16570	2	4	12	133	12	170	170	83.68500294392378	G1	9	mother	38	170	0	0	0.01076230815682	9.958989042362e-4	0.0127541059652926	133	1169	116795	874	878.1578947368421	107.7087301845764	710.6	800	1050.1999999999998	1079.4	694	184.15789473684208	24493	WT
563	20220426	10	DLY16570	3	1	13	238	13	167	167	93.60082681263972	G1	10	mother	-1	167	0	0	0.0114136659487785	0.0010539192323724	0.0135215044135234	238	1318	229719	956.5	965.2058823529412	127.9103039154816	770.55	879.25	1201.15	1247.5	739	226.2058823529412	53837.00000000001	WT
565	20220426	10	DLY16570	4	2	20	292	23	81	81	222.395380119937	G1	4	mother	-1	78	0	0	0.0131179723589331	0.0030730293885818	0.0192640311360968	292	2490	455873	1489.5	1561.208904109589	317.24907168084934	1126.4	1335.25	2135.1	2345.9	834	727.208904109589	212345	WT
566	20220426	10	DLY16570	5	2	30	178	34	147	147	236.2371071144936	G1	8	mother	-1	143	0	0	0.013778700021131	0.0026479302017219	0.0190745604245748	178	2166	260543	1421.5	1463.7247191011236	230.2998230352981	1132.55	1297.75	1869.05	1984.8	882	581.7247191011236	103547	WT
567	20220426	11	DLY16570	1	4	21	138	32	31	31	51.96455300703098	G1	3	mother	-1	20	0	0	0.0077088916169435	1.143166847492e-4	0.0079375249864421	138	711	73984	533	536.1159420289855	55.06545149865079	454.7	494.75	635	652.7	501	35.1159420289855	4845.999999999999	WT
568	20220426	11	DLY16570	1	6	9	164	48	107	107	57.82278586941177	G1	1	mother	26	68	0	0	0.0100114970486681	9.168412169054e-4	0.0118451794824791	164	1129	140308	849	855.5365853658536	113.20930272060956	682.15	776.75	1040.1	1079.6	643	212.53658536585365	34855.99999999999	WT
569	20220426	11	DLY16570	1	7	14	123	74	122	122	54.07725264332102	G1	3	mother	25	62	0	0	0.0077251861505151	1.248670378646e-4	0.0079749202262444	123	755	66455	535	540.2845528455284	60.26061561173885	450.1	504	646.5	668.9	503	37.28455284552842	4585.999999999996	WT
570	20220426	11	DLY16570	1	9	28	147	83	153	153	47.32628852855372	G1	4	mother	53	98	0	0	0.007996719944685	1.532456288719e-4	0.0083032112024289	147	784	82670	558	562.3809523809524	59.09537239538095	472.8	520.5	657.4	684.5	521	41.38095238095241	6083.000000000004	WT
571	20220426	11	DLY16570	1	10	3	185	68	177	177	49.61021300762063	G1	3	mother	78	112	0	0	0.007772887957909	1.448565947855e-4	0.0080626011474802	185	705	100136	537	541.2756756756756	55.477141167430666	454.8	502	641.1999999999999	664.2	505	36.27567567567564	6710.999999999994	WT
572	20220426	11	DLY16570	1	12	5	173	39	145	145	66.61440568991335	G1	1	mother	76	111	0	0	0.0103197920694467	7.611754027365e-4	0.0118421428749198	173	1108	145338	834	840.1040462427745	97.85822371648608	693.4	773	1000.2	1040.9	664	176.10404624277453	30465.999999999996	WT
573	20220426	11	DLY16570	1	16	12	186	32	181	181	48.355646687717865	G1	1	mother	116	158	0	0	0.010951650958494	0.0014698824671283	0.0138914158927507	186	1369	185440	1003	996.989247311828	132.5249414239956	780.5	906	1186.25	1259.2	707	289.989247311828	53938	WT
574	20220426	11	DLY16570	2	1	5	144	18	19	19	85.82983725807847	G1	-1	mother	-1	-1	0	0	0.0112400833704236	0.0010985837054671	0.0134372507813579	144	1322	142605	978.5	990.3125	132.66595837070136	803.75	904.25	1223.8	1253	721	269.3125	38781	WT
575	20220426	11	DLY16570	2	4	4	185	34	128	128	70.18393281792183	G1	9	mother	-1	98	0	0	0.007854318868164	1.683030426105e-4	0.008190924953385	185	711	102055	544	551.6486486486486	60.07068638727807	466.8	509	658.4	679.9	510	41.648648648648646	7704.999999999999	WT
576	20220426	11	DLY16570	2	6	9	135	33	186	186	66.0889441641221	G1	15	mother	26	161	0	0	0.0100544077625473	6.771777499116e-4	0.0114087632623705	135	1217	109510	806	811.1851851851852	117.60027621441392	638.4	721	1018.2	1068.4	654	157.18518518518522	21220.000000000004	WT
577	20220426	11	DLY16570	3	1	6	174	7	69	69	90.3315580710184	G1	6	mother	-1	68	0	0	0.0111484635549166	0.0010678255095804	0.0132841145740774	174	1351	167761	959	964.1436781609196	130.60754163255166	769.55	865	1175.8	1249.9	718	246.14367816091956	42829	WT
578	20220426	11	DLY16570	3	3	1	311	4	23	23	102.67299807465508	G1	4	mother	-1	20	0	0	0.0079141568487671	3.143280368575e-4	0.0085428129224822	311	795	180087	569	579.0578778135048	65.4658045835599	486	530	688	743.4	515	64.05787781350477	19921.999999999985	WT
579	20220426	11	DLY16570	3	4	0	225	22	194	194	75.47169721393439	G1	20	mother	-1	172	0	0	0.0079674048717911	2.075597522524e-4	0.008382524376296	225	830	128863	568	572.7244444444444	70.09957728690287	466.4	524	686.8	747.4	516	56.72444444444443	12762.999999999996	WT
580	20220426	11	DLY16570	4	1	4	174	4	111	111	95.38845369976954	G1	12	mother	-1	111	0	0	0.0113032742077934	0.0013768450186318	0.0140569642450572	174	1668	183828	1037	1056.4827586206898	159.86023795724293	823.3	947.5	1327.4	1418.4	719	337.48275862068976	58722.00000000002	WT
581	20220426	11	DLY16570	4	3	11	297	15	66	66	98.62717073024902	G1	7	mother	-1	62	0	0	0.0079369270961645	2.870451964718e-4	0.0085110174891082	297	788	171291	570	576.7373737373738	66.40974521686867	479.4	530	699.2	739.6	517	59.73737373737379	17742.000000000015	WT
582	20220426	11	DLY16570	5	1	10	201	21	169	169	93.47885750734044	G1	16	mother	-1	158	0	0	0.0116889534840967	0.0015917066039425	0.0148723666919818	201	1641	220094	1085	1094.995024875622	158.08353159112673	862	980	1365	1491.7	744	350.995024875622	70550.00000000001	WT
583	20220426	11	DLY16570	5	3	9	231	14	117	117	99.99143289072204	G1	10	mother	-1	112	0	0	0.0079814895550956	2.567987340892e-4	0.0084950870232741	231	743	132056	571	571.6709956709957	60.821682297818576	479.5	529	693	712.4	518	53.670995670995694	12398.000000000004	WT
584	20220426	12	DLY16570	1	5	11	157	32	29	29	61.58832314351065	G1	4	mother	-1	7	0	0	0.0105222706821665	0.0010861886383916	0.0126946479589499	157	1288	141268	878	899.796178343949	127.62144154523112	734	796	1109.7999999999995	1157.7	681	218.796178343949	34350.99999999999	WT
585	20220426	12	DLY16570	1	10	14	171	46	77	77	62.99987078637979	G1	8	mother	7	45	0	0	0.0103360132033185	0.0010731993978173	0.0124824119989531	171	1168	153752	887	899.1345029239766	117.32371138858794	707.5	812.5	1124	1140	668.5	230.63450292397656	39438.49999999999	WT
586	20220426	12	DLY16570	1	13	22	164	44	64	64	53.20194968395454	G1	7	mother	10	42	0	0	0.0106730859599179	0.0012605939712225	0.013194273902363	164	1260	151044	918	921	120.07233592155411	733.45	847.75	1137.7	1178.8	689	232	38048	WT
587	20220426	12	DLY16570	1	17	40	128	70	109	109	43.21982818820509	G1	6	mother	38	79	0	0	0.0097420189245205	5.380649944526e-4	0.0108181489134258	128	969	94071	731	734.9296875	93.11704526375578	596.4	674	899.3999999999999	923.9	631	103.9296875	13303	WT
588	20220426	12	DLY16570	1	18	23	150	60	101	101	47.750746688406046	G1	3	mother	24	63	0	0	0.0097876653107063	0.00057921209393020005	0.0109460894985668	150	1053	115157	759	767.7133333333334	98.9021965827296	615.3	697.25	933.4	966.6	635	132.71333333333337	19907.000000000004	WT
589	20220426	12	DLY16570	1	19	9	80	81	150	150	58.62779708609499	G1	9	mother	37	77	0	0	0.0093510271466565	5.146160915954e-4	0.0103802593298473	80	952	59168	734	739.6	80.09503729944821	630.6	678.25	903.2	886	603	136.60000000000002	10928.000000000002	WT
590	20220426	12	DLY16570	1	22	7	150	45	120	120	55.742915752811015	G1	5	mother	41	80	0	0	0.0098624492364612	6.857824297925e-4	0.0112340140960463	150	1104	119969	794	799.7933333333333	111.10789330896142	622	722	985.1	1025.3	636	163.7933333333333	24568.999999999996	WT
591	20220426	12	DLY16570	1	23	7	211	15	80	80	77.05629850996445	G1	1	mother	44	72	0	0	0.0105425306856107	8.28586889531e-4	0.0121997044646728	211	1222	185727	860	880.2227488151659	115.85643450469507	703.5	793.5	1084.5	1140.4	680	200.22274881516591	42247.00000000001	WT
592	20220426	12	DLY16570	1	24	5	150	27	112	112	52.48113617201306	G1	8	mother	57	90	0	0	0.0103851643442927	0.0011695126877612	0.0127241897198151	150	1373	139154	928	927.6933333333334	137.4657264759313	741.15	815.25	1155.1999999999998	1235.1	670	257.6933333333334	38654.00000000001	WT
593	20220426	12	DLY16570	1	25	22	216	36	106	106	43.46078515289069	G1	7	mother	59	92	0	0	0.0121939449853418	0.0012823431325218	0.0147586312503856	216	1490	224619	1031	1039.9027777777778	129.35450425115366	853.25	943.75	1242.5	1319.9	792	247.90277777777783	53547.000000000015	WT
594	20220426	12	DLY16570	1	26	14	132	22	125	125	48.92447531389645	G1	3	mother	69	113	0	0	0.0094687850292323	4.380648755366e-4	0.0103449147803055	132	1041	94020	711	712.2727272727273	79.21079384944298	597.95	653.75	821.25	873.9	615	97.27272727272724	12839.999999999996	WT
595	20220426	12	DLY16570	1	33	4	172	18	126	126	73.41033863185356	G1	1	mother	88	112	0	0	0.0113433471874377	0.0012691837813316	0.013881714750101	172	1453	179112	1030.5	1041.3488372093022	154.59803598754436	813.7	926.75	1296.7499999999995	1356.4	729	312.34883720930225	53723.99999999999	WT
596	20220426	12	DLY16570	1	34	13	175	28	138	138	46.40083882200644	G1	23	mother	88	123	0	0	0.0098117958159345	6.060428115941e-4	0.0110238814391228	175	1006	134885	770	770.7714285714286	96.54822206376184	613	704	926.1	960.3	637	133.7714285714286	23410.000000000004	WT
597	20220426	12	DLY16570	1	37	23	170	53	150	150	40.60180255029693	G1	6	mother	89	119	0	0	0.0101365973240039	9.256143282945e-4	0.0119878259805931	170	1103	141087	832	829.9235294117647	104.38982387531708	663.45	760.25	1020.65	1058	658	171.92352941176466	29226.999999999996	WT
598	20220426	12	DLY16570	1	40	8	174	28	153	153	42.58769130808341	G1	10	mother	92	133	0	0	0.0104500077425685	6.618957382722e-4	0.0117737992191131	174	1293	143457	817	824.4655172413793	111.0064017286051	653.3	745.5	1015.25	1074.1	682	142.4655172413793	24789	WT
599	20220426	12	DLY16570	1	47	12	123	43	167	167	47.72523386063162	G1	5	mother	97	132	0	0	0.0102968533418892	0.0010036572221617	0.0123041677862127	123	1326	115539	926	939.3414634146342	151.8766524159587	723.2	821	1196.8	1227.1	662	277.3414634146342	34113.00000000001	WT
600	20220426	12	DLY16570	1	48	22	176	42	150	150	45.24418857066119	G1	8	mother	97	130	0	0	0.0108878718315383	0.0018382118096848	0.014564295450908	176	1511	188535	1061.5	1071.221590909091	147.92551023838718	847	960.5	1291.75	1370.6	703	368.221590909091	64807.000000000015	WT
601	20220426	12	DLY16570	1	50	6	157	43	173	173	51.93053618220921	G1	9	mother	102	136	0	0	0.0101421773254374	9.418239479322e-4	0.0120258252213019	157	1200	137489	871	875.7261146496816	123.422871630796	690.2	785	1099.4	1138.9	653	222.7261146496816	34968.00000000001	WT
602	20220426	12	DLY16570	1	53	11	137	34	163	163	43.35831069241818	G1	7	mother	106	139	0	0	0.0115372849640661	0.0011359732860065	0.0138092315360792	137	1564	141914	1035	1035.8686131386862	164.93736114797088	796.6	919	1356.9999999999998	1421.1	755	280.8686131386862	38479.000000000015	WT
603	20220426	12	DLY16570	1	56	5	163	41	184	184	51.81922418700877	G1	3	mother	115	148	0	0	0.0100675354763344	4.166904117565e-4	0.0109009162998475	163	1114	125022	762	767.0061349693251	100.15261341888234	616.9	695.5	906.7	990.3	656	111.0061349693251	18093.999999999996	WT
604	20220426	12	DLY16570	1	61	4	149	14	162	162	74.91600863819575	G1	1	mother	127	152	0	0	0.0110269863579318	9.338991053135e-4	0.0128947845685589	149	1344	139431	914	935.7785234899328	127.61103051550565	747	849	1141.8	1190.2	715	220.7785234899329	32896.00000000001	WT
605	20220426	12	DLY16570	1	73	22	137	29	167	167	48.914756946856905	G1	23	mother	131	160	0	0	0.0103913114400578	7.993427848663e-4	0.0119899970097904	137	1099	114757	838	837.6423357664233	106.4748170922879	652	776	1017.4	1041.5	674	163.64233576642334	22419	WT
606	20220426	12	DLY16570	1	84	5	148	18	190	190	38.13491118479457	G1	8	mother	142	177	0	0	0.0116176281306828	0.0014045746591767	0.0144267774490363	148	1486	158323	1059	1069.75	145.69270117502688	861.05	964.5	1310.55	1365.8	747	322.75	47767	WT
607	20220426	12	DLY16570	2	1	1	243	42	42	42	185.4679105742549	G1	-1	mother	-1	-1	0	0	0.0111249020296815	0.0018817438513041	0.0148883897322898	243	1838	290694	1165	1196.2716049382716	234.87550396421665	870.6	1008.5	1636.8999999999996	1746.8	718	478.2716049382716	116220	WT
608	20220426	12	DLY16570	2	3	4	198	20	17	17	65.8931000171896	G1	-1	mother	-1	-1	0	0	0.0106794680590563	0.001044504409979	0.0127684768790144	198	1332	183243	922	925.469696969697	128.85406588015596	733.55	826	1149.9499999999998	1206	689	236.469696969697	46821.00000000001	WT
609	20220426	12	DLY16570	2	5	4	123	8	84	84	62.332718782769696	G1	22	mother	-1	80	0	0	0.0101757382360736	6.469495506506e-4	0.011469637337375	123	1093	100330	814	815.6910569105692	107.16806420320285	654.4	738.5	980.6	1017.9	656	159.69105691056916	19642.000000000007	WT
610	20220426	12	DLY16570	2	6	9	177	36	27	27	68.46827538248424	G1	-1	mother	-1	-1	0	0	0.0105895859988271	9.060621071333e-4	0.0124017102130938	177	1317	155748	881	879.9322033898305	116.850698753152	686.8000000000001	804	1067.4	1111.1	684	195.93220338983053	34680.00000000001	WT
611	20220426	12	DLY16570	2	7	6	143	9	3	3	125.09704215623935	G1	-1	mother	-1	-1	0	0	0.0110392483030707	0.0013006270640372	0.0136405024311452	143	1485	139389	966	974.7482517482516	134.7239845292334	767.2	868.5	1182.1	1244.1	713	261.74825174825173	37430	WT
612	20220426	12	DLY16570	2	8	6	200	6	0	0	106.80609839434908	G1	-1	mother	-1	-1	0	0	0.0101973120761119	0.0014292634426633	0.0130558389614386	200	1371	188844	933.5	944.22	150.02483661047594	720.75	830.25	1183.3	1257.9	657	287.22	57444.00000000001	WT
613	20220426	12	DLY16570	2	9	7	137	34	28	28	71.69028081729181	G1	-1	mother	-1	-1	0	0	0.0093215713875691	6.023632933897e-4	0.0105262979743487	137	980	102914	748	751.1970802919708	89.5285167974007	611.6	691	910.4	937.8	602	149.1970802919708	20440	WT
614	20220426	12	DLY16570	2	10	0	64	12	145	145	73.89329891308705	G1	40	mother	7	133	0	0	0.0103024081886145	9.426867100213e-4	0.0121877816086573	64	1096	53501	840	835.953125	92.91619706883388	694.75	769	978.5	975.5	660	175.953125	11261	WT
615	20220426	12	DLY16570	2	13	18	183	19	126	126	61.61645784402711	G1	29	mother	10	125	0	0	0.0104027180684026	0.0012439327375155	0.0128905835434338	183	1291	172104	935	940.4590163934428	132.09285198067192	725.5	854.5	1174.7	1216.9	673	267.45901639344265	48945.00000000001	WT
616	20220426	12	DLY16570	2	23	0	134	7	130	130	93.15615670110196	G1	34	mother	44	123	0	0	0.0104937002392478	6.496605419004e-4	0.0117930213230486	134	1061	108578	800	810.2835820895523	98.63770675121548	659	747.75	988.35	1012.5	677	133.28358208955228	17860.000000000007	WT
617	20220426	12	DLY16570	2	24	0	190	16	171	171	62.75077410736868	G1	57	mother	57	155	0	0	0.0101577125156362	0.0011259585386781	0.0124096295929925	190	1174	160913	833.5	846.9105263157895	111.04241671653814	673.15	775.75	1046.55	1094.5	658	188.91052631578955	35893.00000000001	WT
618	20220426	12	DLY16570	2	25	9	203	21	178	178	54.417607743337335	G1	66	mother	59	166	0	0	0.0117838504893037	0.0011763755649952	0.0141366016192943	203	1612	208727	1003	1028.2118226600985	156.4904487496917	818.8	925.5	1287.6	1407.4	774	254.2118226600985	51605	WT
619	20220426	12	DLY16570	2	26	8	160	16	188	188	53.25575861587721	G1	80	mother	69	180	0	0	0.0100564888239479	8.316165733481e-4	0.0117197219706442	160	1169	133109	825	831.93125	110.21491062210004	666.95	757.25	1014.6499999999996	1062.6	656	175.93124999999998	28149	WT
620	20220426	12	DLY16570	2	33	5	192	5	167	167	71.95888377993782	G1	75	mother	88	167	0	0	0.0110930297012349	0.0011054403341631	0.0133039103695612	192	1623	193446	986.5	1007.53125	173.5264120821501	776.55	869.25	1308.35	1413.2	719	288.53125	55398	WT
621	20220426	12	DLY16570	3	1	14	70	14	72	72	204.11416499912383	G1	23	mother	-1	72	0	0	0.0108351676217312	0.0010180897579549	0.0128713471376411	70	1156	62582	879.5	894.0285714285715	117.50172903634488	721.25	819	1090.5	1083	697	197.02857142857147	13792.000000000004	WT
622	20220426	12	DLY16570	3	3	3	89	3	63	63	77.77273323609872	G1	18	mother	-1	63	0	0	0.0102488186859844	7.590712273479e-4	0.0117669611406804	89	1128	73248	803	823.0112359550562	111.30881168688566	652.8	747	1015.4	1024.9	656	167.01123595505624	14864.000000000004	WT
623	20220426	12	DLY16570	3	5	13	197	22	141	141	69.05674608111082	G1	47	mother	-1	132	0	0	0.0109675110941987	0.0013535406494885	0.0136745923931759	197	1401	197205	993	1001.040609137056	135.13301728685803	795.4	897	1218	1288.5	706	295.04060913705587	58123.00000000001	WT
624	20220426	12	DLY16570	3	6	4	115	9	84	84	74.79336314746776	G1	17	mother	-1	79	0	0	0.0105272673933632	0.0010538982792465	0.0126350639518563	115	1310	103904	886	903.5130434782608	126.32706792582988	711.4	821.5	1137.3	1172.5	681	222.5130434782609	25589.000000000004	WT
625	20220426	12	DLY16570	3	7	0	248	16	58	58	132.3255168921001	G1	13	mother	-1	42	0	0	0.0107143062602769	0.0015176302072556	0.0137495666747882	248	1318	241461	973.5	973.633064516129	123.36860597005963	779.4	881.75	1184.65	1247.8	691	282.633064516129	70093	WT
626	20220426	12	DLY16570	3	8	2	183	11	54	54	111.6830841528027	G1	10	mother	-1	45	0	0	0.0102222476131418	0.0014072645648515	0.0130367767428449	183	1261	168418	917	920.3169398907104	121.69004829942588	732.7	838	1144.0000000000002	1189.2	658	262.3169398907104	48004	WT
627	20220426	12	DLY16570	3	9	6	196	20	91	91	80.91323423326739	G1	19	mother	-1	77	0	0	0.0096460923153011	9.098911048588e-4	0.0114658745250189	196	1411	165531	821	844.545918367347	138.8231621181535	647.5	740	1097	1170.8	621	223.54591836734696	43815.00000000001	WT
628	20220426	12	DLY16570	3	23	5	48	6	161	161	91.48669295574209	G1	73	mother	44	160	0	0	0.0118026560021561	7.161173362096e-4	0.0132348906745753	48	1158	44499	930.5	927.0625	97.54302602996964	804.35	848.5	1088.5	1065.7	764	163.0625	7827	WT
629	20220426	12	DLY16570	4	1	11	209	12	115	115	206.4363215664497	G1	33	mother	-1	112	0	0	0.0111789932638271	0.0013158986326289	0.0138107905290851	209	1519	207519	971	992.9138755980862	140.77244948760574	786.8	892	1255.8	1332	713	279.9138755980862	58502.000000000015	WT
630	20220426	12	DLY16570	4	3	1	52	1	113	113	97.30625478799227	G1	26	mother	-1	113	0	0	0.0101791197422197	5.832263138759e-4	0.0113455723699717	52	1106	41522	782.5	798.5	119.12025275067468	638.6	720.75	1025.35	991.5	659	139.5	7254	WT
631	20220426	12	DLY16570	4	6	5	238	5	119	119	78.31191130389703	G1	37	mother	-1	119	0	0	0.0104412071005694	0.0014299893113286	0.0133011857232268	238	1363	230152	972.5	967.0252100840336	133.8343992524911	750	872.25	1214.6	1285.2	676	291.0252100840336	69263.99999999999	WT
632	20220426	12	DLY16570	4	7	0	216	13	105	105	128.59002794331693	G1	25	mother	-1	92	0	0	0.012104633149723	0.0019302558370983	0.0159651448239197	216	1575	244905	1121.5	1133.8194444444443	144.8597335345173	924.25	1032.75	1372	1463.8	775	358.81944444444434	77504.99999999997	WT
633	20220426	12	DLY16570	4	8	4	234	6	92	92	113.31789603856213	G1	24	mother	-1	90	0	0	0.0105896416025316	0.0019747113812028	0.0145390643649373	234	1775	261422	1085	1117.1880341880342	205.38670766600055	817.95	982.25	1489.1	1651.4	678	439.1880341880342	102770	WT
634	20220426	12	DLY16570	4	9	7	150	12	143	143	78.77152511866238	G1	50	mother	-1	136	0	0	0.0100470917997152	7.239680656501e-4	0.0114950279310154	150	1138	120780	789	805.2	109.61611803623283	644.7	738.5	1015.9999999999995	1067.9	652	153.20000000000005	22980.000000000007	WT
635	20220426	12	DLY16570	5	1	8	177	9	159	159	198.0846664415602	G1	61	mother	-1	152	0	0	0.0121401308212882	0.001799302540528	0.0157387359023443	177	1724	214394	1185	1211.265536723164	201.44260120601132	916.4	1056	1540.1999999999998	1648.1	774	437.2655367231639	77396.00000000001	WT
636	20220426	12	DLY16570	5	3	6	121	10	152	152	97.80041250679798	G1	56	mother	-1	148	0	0	0.0102665291907682	6.45600856604e-4	0.0115577309039763	121	1013	94394	777	780.1157024793389	89.34640452399877	644	721	925	950.9	667	113.11570247933888	13687.000000000004	WT
637	20220426	12	DLY16570	5	6	16	203	16	160	160	83.46609883903561	G1	67	mother	-1	160	0	0	0.010425093122214	9.421323320772e-4	0.0123093577863685	203	1252	177523	863	874.4975369458128	117.83069487205736	701.1	793.5	1080.1999999999998	1143.9	675	199.49753694581284	40498.00000000001	WT
638	20220426	12	DLY16570	5	7	16	185	16	139	139	129.83001070474958	G1	53	mother	-1	139	0	0	0.0120806186369288	0.0016802449209831	0.0154411084788952	185	1694	214648	1141	1160.2594594594595	177.34647027394354	893	1027	1434.6	1553.2	781	379.2594594594596	70163.00000000001	WT
639	20220426	12	DLY16570	5	8	1	151	11	140	140	111.92389311086576	G1	48	mother	-1	130	0	0	0.0113963426011209	0.0016783699427455	0.0147530824866121	151	1483	157414	1043	1042.476821192053	137.40460071329468	820	954.5	1254.5	1330.5	734	308.47682119205297	46580	WT
640	20220426	12	DLY16570	6	3	1	195	10	196	196	90.25047007543633	G1	103	mother	-1	187	0	0	0.0111804702118167	7.91968502751e-4	0.0127644072173187	195	1203	175436	887	899.6717948717949	111.92018664579558	724	819	1099.6	1142.7	725	174.67179487179487	34061	WT
641	20220426	12	DLY16570	6	8	8	203	8	177	177	108.96829693352826	G1	84	mother	-1	177	0	0	0.0117371957750342	0.001987942128618	0.0157130800322704	203	1445	220106	1059	1084.2660098522167	134.73681032476802	892.9	982	1304.6999999999998	1370	751	333.2660098522167	67652.99999999999	WT
642	20220426	13	DLY16570	1	1	4	186	31	49	49	76.66535301091162	G1	2	mother	-1	16	0	0	0.0110423877103226	0.0012507256164268	0.0135438389431762	186	1561	191496	1021.5	1029.548387096774	166.64807527248013	808	894.25	1351.75	1435.7	704	325.5483870967741	60551.99999999999	WT
643	20220426	13	DLY16570	1	4	6	176	36	79	79	57.44152824028097	G1	3	mother	6	46	0	0	0.0099960925148194	9.840538060882e-4	0.011964200126996	176	1257	154768	865	879.3636363636364	120.31310306277967	691.25	797.75	1082	1146.2	645	234.3636363636364	41248	WT
644	20220426	13	DLY16570	1	5	4	203	45	113	113	77.59041081285491	G1	2	mother	42	71	0	0	0.0111494299778688	0.0017061138980493	0.0145616577739675	203	1583	224939	1083	1108.0738916256155	185.8369417641824	838.1	983	1473.8	1539.1	713	395.0738916256157	80199.99999999999	WT
645	20220426	13	DLY16570	1	7	28	175	42	110	110	46.779033963409816	G1	1	mother	55	96	0	0	0.0100437487175845	7.672077097298e-4	0.0115781641370442	175	1013	140310	790	801.7714285714286	98.2683456414223	647	736	967.6	987.5	650	151.7714285714286	26560.000000000004	WT
646	20220426	13	DLY16570	1	11	4	203	25	142	142	63.62010458147396	G1	2	mother	86	115	0	0	0.0115648028469973	0.0016323998939341	0.0148296026348656	203	1696	229209	1103	1129.1083743842364	191.6919688330509	875.2	988	1483.4	1574.8	749	380.1083743842364	77161.99999999999	WT
647	20220426	13	DLY16570	1	13	16	162	56	176	176	46.10086056877803	G1	3	mother	101	134	0	0	0.0105920491987371	8.590741402467e-4	0.0123101974792306	162	1173	139902	864	863.5925925925926	105.8596529276845	695.2	801	1036.85	1090	685	178.5925925925926	28932.000000000004	WT
648	20220426	13	DLY16570	1	15	4	200	31	179	179	47.722504047887405	G1	1	mother	110	151	0	0	0.0106789593356507	0.0012340537223907	0.0131470667804322	200	1375	194617	957	973.085	139.53127884098245	772.8	875.75	1231.4999999999998	1291.4	693	280.08500000000004	56017.00000000001	WT
649	20220426	13	DLY16570	2	1	0	131	13	109	109	73.32563701950048	G1	7	mother	-1	96	0	0	0.0104569366981502	6.780007129266e-4	0.0118129381240035	131	1061	108542	831	828.5648854961833	91.76672210586791	690	762	983	1004.2	677	151.56488549618325	19855.000000000007	WT
650	20220426	13	DLY16570	2	3	5	144	5	0	0	69.7175631317818	G1	-1	mother	-1	-1	0	0	0.0112378504648873	0.0011583862890306	0.0135546230429486	144	1434	143009	970	993.1180555555557	158.62199548541398	775	874	1289.55	1341.1	726	267.11805555555554	38465	WT
651	20220426	13	DLY16570	2	4	5	158	20	154	154	61.82252701004978	G1	9	mother	6	138	0	0	0.0108153382021449	8.612406443762e-4	0.0125378194908973	158	1183	139446	868	882.5696202531645	113.80120169598706	715.35	813.25	1090.75	1134.9	701	181.56962025316452	28688	WT
652	20220426	13	DLY16570	2	5	28	188	28	161	161	81.45343324074202	G1	17	mother	42	161	0	0	0.0105114004390421	9.081845473724e-4	0.0123277695337871	188	1288	163544	868.5	869.9148936170212	117.90427595646592	701.7	787	1082.25	1131.8	682	187.9148936170212	35327.99999999999	WT
653	20220426	13	DLY16570	3	1	5	190	8	154	154	65.98420234878058	G1	15	mother	-1	151	0	0	0.0111011850166074	0.0013850315964203	0.0138712482094481	190	1704	201476	1013	1060.4	199.3932322137128	788.35	918	1439.55	1525.7	719	341.4000000000001	64866.000000000015	WT
654	20220426	13	DLY16570	3	2	0	87	25	41	41	185.91574923979385	G1	1	mother	-1	16	0	0	0.0110060093864765	0.0010781411970899	0.0131622917806565	87	1230	77964	894	896.1379310344828	122.22667583377432	691.1	796.5	1076.6	1094.9	702	194.1379310344828	16890.000000000004	WT
655	20220426	13	DLY16570	3	3	5	160	6	47	47	72.34951334555458	G1	4	mother	-1	46	0	0	0.0107834775327678	0.0011622455829041	0.0131079686985762	160	1502	158608	974	991.3	170.90800888197134	768.5	852	1293.05	1363.7	694	297.29999999999995	47567.99999999999	WT
657	20220426	13	DLY16570	4	3	12	177	12	88	88	73.61991877546362	G1	8	mother	-1	88	0	0	0.0116441091227667	0.0010838601645365	0.0138118294518398	177	1433	174245	981	984.4350282485876	137.85887942903273	779.2	883	1229.7999999999995	1308.7	752	232.4350282485875	41140.99999999999	WT
658	20220426	13	DLY16570	5	2	0	135	25	140	140	191.7323012882934	G1	11	mother	-1	115	0	0	0.0116740953180946	0.0011300956955784	0.0139342867092514	135	1270	131321	965	972.7481481481482	129.49135355196034	798.5	864	1193.5	1214.1	754	218.74814814814815	29531.000000000004	WT
659	20220426	13	DLY16570	5	3	15	199	23	142	142	68.81792884640129	G1	13	mother	-1	134	0	0	0.0116588169186909	8.514367037351e-4	0.0133616903261612	199	1304	183863	923	923.9346733668342	115.32122823738804	747.8	838.5	1118.6	1191.3	758	165.9346733668342	33021.00000000001	WT
660	20220426	14	DLY16570	1	4	7	142	86	116	116	67.4771140441745	G1	2	mother	2	37	0	0	0.0093252462239897	6.314748111964e-4	0.0105881958463826	142	1078	105756	735.5	744.7605633802817	95.43901006368478	593.05	681.5	894.9	938	600	144.76056338028172	20556.000000000004	WT
661	20220426	14	DLY16570	1	6	9	141	66	102	102	50.22637232045567	G1	1	mother	6	45	0	0	0.0091310715229986	4.117486832132e-4	0.0099545688894251	141	988	97344	679	690.3829787234042	93.72652686372048	549	623	860	887	592	98.38297872340422	13871.999999999996	WT
662	20220426	14	DLY16570	1	7	10	151	76	134	134	62.30141029486343	G1	3	mother	19	64	0	0	0.0093500077934422	5.020197986342e-4	0.0103540473907107	151	1014	108697	712	719.8476821192053	93.4039683448966	588.5	649	880	912.3	605	114.84768211920527	17341.999999999996	WT
663	20220426	14	DLY16570	1	9	34	150	70	122	122	50.09062353800347	G1	2	mother	55	86	0	0	0.0095338172960518	7.443146283369e-4	0.0110224465527257	150	1059	114687	754	764.58	97.07861213126884	613.45	703.25	917.65	955.9	615	149.58000000000004	22437.000000000007	WT
664	20220426	14	DLY16570	1	10	10	183	84	177	177	55.89730009850346	G1	1	mother	60	102	0	0	0.0098703002655687	6.697959257352e-4	0.0112098921170392	183	1119	145476	787	794.9508196721312	98.50950849717736	648.2	726	952.7	1009.8	639	155.95081967213116	28539.000000000004	WT
665	20220426	14	DLY16570	1	11	9	131	57	181	181	39.36476463398298	G1	3	mother	93	129	0	0	0.0102983035856612	6.246786081562e-4	0.0115476608019737	131	1182	106767	806	815.0152671755725	103.01626527860306	668	744.5	972.5	1039.6	666	149.0152671755725	19521	WT
666	20220426	14	DLY16570	2	1	0	95	5	5	5	76.98184768905345	G1	-1	mother	-1	-1	0	0	0.0094159143513606	4.897360685195e-4	0.0103953864883996	95	867	66883	710	704.0315789473684	72.14188543661048	578.7	656.5	819.3	826.3	610	94.03157894736842	8933	WT
668	20220426	14	DLY16570	2	3	7	147	17	10	10	68.58375593431792	G1	-1	mother	-1	-1	0	0	0.0095844717338517	7.908204586422e-4	0.0111661126511361	147	1077	117610	797	800.0680272108843	107.7429329004258	623.6	721	988.7	1019.5	622	178.06802721088434	26176	WT
669	20220426	14	DLY16570	3	1	10	176	14	49	49	82.84889893673977	G1	6	mother	-1	45	0	0	0.0095223231373631	8.646729827215e-4	0.0112516691028062	176	1249	146163	827	830.4715909090909	126.85733437146096	628.75	743.75	1052.25	1116.5	617	213.47159090909088	37570.99999999999	WT
670	20220426	14	DLY16570	3	2	3	202	11	45	45	98.22530205175327	G1	4	mother	-1	37	0	0	0.0100377012764215	9.928741132802e-4	0.012023449502982	202	1273	176256	859	872.5544554455446	129.5455862458948	676.1	779.25	1105.9	1153.9	651	221.5544554455446	44754.00000000001	WT
671	20220426	14	DLY16570	3	3	0	79	28	92	92	80.0898655157095	G1	7	mother	-1	64	0	0	0.0098290872022599	5.612289334524e-4	0.0109515450691648	79	1014	58423	741	739.5316455696203	92.34838213039916	597.6	672.5	898.2	900.2	632	107.53164556962032	8495.000000000004	WT
672	20220426	14	DLY16570	4	1	6	218	17	113	113	80.28790178247144	G1	10	mother	-1	102	0	0	0.0100902846450128	0.0013267530454184	0.0127437907358497	218	1345	209868	959.5	962.697247706422	146.8066821334451	753.85	847.25	1232.3	1277.8	648	314.697247706422	68604	WT
673	20220426	14	DLY16570	4	2	10	197	26	102	102	97.53122122638968	G1	9	mother	-1	86	0	0	0.0105468773299233	9.490220126779e-4	0.0124449213552792	197	1262	173838	880	882.4263959390863	117.02492646837906	684.2	801	1086.1999999999998	1125.9	689	193.42639593908632	38105.00000000001	WT
674	20220426	14	DLY16570	4	3	15	158	15	129	129	75.11421040051908	G1	11	mother	-1	129	0	0	0.0099835436189002	7.951170446001e-4	0.0115737777081006	158	1109	131812	821.5	834.253164556962	107.16944684977544	669.55	760.5	1020.3	1043.5	645	189.253164556962	29902	WT
675	20220426	14	DLY16570	5	1	8	206	22	175	175	72.1220812803231	G1	16	mother	-1	161	0	0	0.0113160806046211	0.0015152600979096	0.0143466008004404	206	1507	220855	1060	1072.111650485437	155.8193257957775	835	960.5	1364.25	1430.3	729	343.11165048543694	70681.00000000001	WT
676	20220426	14	DLY16570	5	2	11	193	12	153	153	89.02879223335574	G1	14	mother	-1	151	0	0	0.0109571640192389	0.0013207555098672	0.0135986750389735	193	1424	192072	979	995.1917098445596	140.84717596709368	779	901	1238.4	1306	704	291.1917098445596	56200	WT
677	20220426	15	DLY16570	1	3	26	187	50	95	95	54.12795719590653	G1	2	mother	26	70	0	0	0.0099202818331854	9.182046232338e-4	0.011756691079653	187	1133	157251	840	840.9144385026738	104.23945671857749	669.9	769.5	1021.1999999999998	1071.3	638	202.91443850267376	37944.99999999999	WT
678	20220426	15	DLY16570	1	4	10	159	24	107	107	49.32782902582573	G1	1	mother	51	92	0	0	0.0097398768726137	0.0011569106084693	0.0120536980895525	159	1326	141506	882	889.9748427672956	139.30478551178604	695.7	785	1149.1	1198.5	633	256.9748427672956	40859.00000000001	WT
679	20220426	15	DLY16570	1	5	18	203	54	164	164	49.92004999354101	G1	2	mother	83	128	0	0	0.0104325993514229	0.0011535080966127	0.0127396155446485	203	1436	188035	921	926.28078817734	142.3372287043725	722.2	819.5	1169	1277.3	680	246.2807881773399	49995	WT
680	20220426	15	DLY16570	2	1	21	188	48	27	27	56.17878505953124	G1	-1	mother	-1	-1	0	0	0.0103502779982152	9.538479306641e-4	0.0122579738595434	188	1171	164775	872.5	876.4627659574468	106.3367978221692	709.4	802	1065	1119.8	676	200.4627659574468	37686.99999999999	WT
681	20220426	15	DLY16570	2	2	7	214	25	18	18	90.95073010834528	G1	-1	mother	-1	-1	0	0	0.0111219919920372	0.0022404952573059	0.015602982506649	214	2071	268819	1226	1256.1635514018692	247.3419751885864	900.65	1065	1709.9	1849.1	716	540.1635514018692	115595	WT
682	20220426	15	DLY16570	2	3	11	198	22	181	181	52.063757655675744	G1	10	mother	26	170	0	0	0.0105757452993387	0.0010639201675466	0.012703585634432	198	1503	184835	927.5	933.510101010101	139.2683167105273	717.95	845.5	1157	1238.6	688	245.51010101010104	48611.00000000001	WT
683	20220426	15	DLY16570	3	1	4	204	11	99	99	70.0561605470146	G1	4	mother	-1	92	0	0	0.0102273426811	0.0013120182133062	0.0128513791077125	204	1592	195636	928	959	166.2516401216459	748.6	832	1244.95	1367.8	661	298	60792	WT
684	20220426	15	DLY16570	3	2	7	232	12	75	75	93.87725182742616	G1	3	mother	-1	70	0	0	0.0107402649917119	0.0014707258967438	0.0136817167851996	232	1444	224035	957.5	965.6681034482758	123.1441096489421	775.6	871	1163.5	1274.5	696	269.6681034482758	62562.99999999999	WT
685	20220426	15	DLY16570	4	1	18	206	20	145	145	66.52188799758476	G1	7	mother	-1	143	0	0	0.0109543053664587	0.0010462783781934	0.0130468621228457	206	1311	193326	952.5	938.4757281553398	128.64086719176154	711.75	837	1136.25	1183.4	712	226.47572815533977	46653.99999999999	WT
686	20220426	15	DLY16570	4	2	17	175	28	139	139	86.73515481365588	G1	5	mother	-1	128	0	0	0.0115457111541388	0.0010870591757837	0.0137198295057062	175	1489	173785	992	993.0571428571428	141.5828365015927	774.7	886	1212.1	1293.8	747	246.0571428571428	43059.99999999999	WT
687	20220426	16	DLY16571	1	2	24	198	40	23	23	48.70639569627181	G1	1	mother	-1	7	0	0	0.0108274669619388	9.468084358904e-4	0.0127210838337196	198	1306	181535	904	916.8434343434344	125.00097265206723	743.0500000000001	829	1121.7999999999995	1191.8	707	209.8434343434343	41548.99999999999	mutant
688	20220426	16	DLY16571	1	4	10	189	71	65	65	51.74955851329325	G1	3	mother	-1	4	0	0	0.0101087539109597	0.0013037824202693	0.0127163187514984	189	1438	179303	935	948.6931216931216	140.44099480376792	735.6	847	1196.8	1258.3	656	292.6931216931217	55319.00000000001	mutant
689	20220426	16	DLY16571	1	5	53	202	75	72	72	41.47233879146558	G1	1	mother	15	50	0	0	0.0112943582073724	0.0021331984666228	0.0155607551406181	202	1696	237297	1176	1174.7376237623762	168.5425746674757	907.85	1071.25	1462.85	1567.7	738	436.7376237623762	88220.99999999999	mutant
690	20220426	16	DLY16571	1	7	10	221	48	97	97	55.56711312225969	G1	3	mother	27	59	0	0	0.0102455216093854	0.0018530913898161	0.0139517043890177	221	1542	234877	1052	1062.79185520362	170.78096401888254	786	945	1353	1430.1	669	393.7918552036199	87028	mutant
691	20220426	16	DLY16571	1	8	10	241	40	120	120	57.908001951430244	G1	2	mother	48	90	0	0	0.0099896405050069	0.0019905787285638	0.0139707979621346	241	1638	257328	1039	1067.7510373443984	189.38920235273076	801	938	1449	1557	654	413.7510373443984	99714	mutant
692	20220426	16	DLY16571	1	9	6	210	40	135	135	57.55332086989005	G1	1	mother	68	101	0	0	0.0106886392512813	0.001847906036127	0.0143844513235354	210	1604	230482	1080.5	1097.5333333333333	168.22275859091275	846.9	975.25	1388.55	1488.4	688.5	409.0333333333333	85897	mutant
693	20220426	16	DLY16571	1	11	6	179	58	176	176	53.81401085241672	G1	4	mother	76	124	0	0	0.0098882889301709	0.0011834225684405	0.012255134067052	179	1353	160435	891	896.2849162011173	135.10005539602764	684.3	793	1122.4	1205.4	634	262.2849162011173	46949	mutant
694	20220426	16	DLY16571	1	21	12	268	27	180	180	46.0898559182406	G1	1	mother	135	165	0	0	0.0128922039986948	0.003010970105996	0.0189141442106868	268	2396	387625	1427	1446.3619402985075	241.52461859462696	1079.95	1263.75	1813.9	2033	849	597.3619402985075	160093.00000000003	mutant
695	20220426	16	DLY16571	2	2	21	214	21	90	90	65.60316714040317	G1	8	mother	-1	90	0	0	0.0100879584687922	8.251786235086e-4	0.0117383157158094	214	1176	176973	821.5	826.9766355140187	102.19549899505584	677.1	748.75	976.35	1055.9	655	171.97663551401865	36802.99999999999	mutant
696	20220426	16	DLY16571	2	4	3	201	40	161	161	72.58127269504922	G1	11	mother	-1	124	0	0	0.0097331273781776	0.0010944271160832	0.0119219816103441	201	1340	178183	861	886.4825870646766	143.14029907464126	683	780	1134	1244	629	257.48258706467664	51754.00000000001	mutant
697	20220426	16	DLY16571	2	5	3	220	25	194	194	69.33911914750547	G1	17	mother	15	172	0	0	0.0115680317843242	0.0017675200851585	0.0151030719546413	220	1738	251536	1157	1143.3454545454545	186.99946214621903	830.9	999.25	1442.7499999999998	1541.8	739	404.34545454545446	88955.99999999999	mutant
698	20220426	16	DLY16571	2	7	3	184	27	179	179	66.26947327447846	G1	14	mother	27	155	0	0	0.0099750398728929	0.0011134244582937	0.0122018887894805	184	1328	162837	886	884.9836956521739	130.19356306900517	690	788.75	1106.65	1181.1	644	240.98369565217388	44340.99999999999	mutant
699	20220426	16	DLY16571	2	8	11	240	21	180	180	64.83862627201012	G1	19	mother	48	170	0	0	0.0103502697364805	0.0017155354809751	0.0137813406984307	240	1649	247795	1030.5	1032.4791666666667	170.3676893250954	770.9	901.5	1325.65	1446.9	674	358.47916666666674	86035.00000000001	mutant
700	20220426	16	DLY16571	3	1	6	311	7	8	8	102.37299217360412	G1	2	mother	-1	7	0	0	0.0103155313351469	0.0019329267281124	0.0141813847913719	311	1759	323326	1016	1039.6334405144694	167.8980533222012	802.5	928	1360.5	1485.5	666	373.6334405144694	116200	mutant
701	20220426	16	DLY16571	3	3	0	145	22	26	26	83.96131169451186	G1	4	mother	-1	4	0	0	0.0099957845565199	9.677050163899e-4	0.0119311945892999	145	1140	120043	828	827.8827586206896	99.25345496971124	679	753	1007.5999999999998	1027.7	647	180.88275862068963	26228	mutant
702	20220426	16	DLY16571	4	1	9	148	17	58	58	101.94550047450544	G1	5	mother	-1	50	0	0	0.0108249093700255	0.0012972332635975	0.0134193758972207	148	1459	147754	988	998.3378378378378	152.51466717477754	772.15	887.75	1271.25	1335	696	302.3378378378378	44745.99999999999	mutant
703	20220426	16	DLY16571	4	3	6	252	24	78	78	82.16859480020791	G1	7	mother	-1	59	0	0	0.0106188823026901	0.0020079694478731	0.0146348211984365	252	1706	286969	1123.5	1138.765873015873	206.75354535748264	820.1	986.5	1517.5	1608	679	459.765873015873	115861	mutant
704	20220426	16	DLY16571	5	1	0	174	33	134	134	119.369423945173	G1	9	mother	-1	101	0	0	0.010712418180685	0.0011557665720288	0.0130239513247426	174	1274	158313	915.5	909.8448275862067	119.14385225733386	724.65	824.5	1099	1170	691	218.8448275862069	38078.99999999999	mutant
705	20220426	16	DLY16571	5	3	4	230	24	145	145	87.37771679073224	G1	12	mother	-1	125	0	0	0.0101976481812136	0.0015196158789559	0.0132368799391254	230	1621	233228	980.5	1014.0347826086957	174.43014948981642	787.45	897.25	1347.3	1438.9	664	350.03478260869565	80508	mutant
706	20220426	16	DLY16571	6	1	18	171	23	171	171	114.22651510001452	G1	21	mother	-1	165	0	0	0.011362813092891	0.0014521301291312	0.0142670733511534	171	1523	175993	1015	1029.1988304093568	148.23442868168405	830.5	913	1307	1385.3	733	296.1988304093568	50650.00000000001	mutant
707	20220426	17	DLY16571	1	2	11	265	54	58	58	60.77588349320158	G1	1	mother	-1	15	0	0	0.0108467806602461	0.0019208342004721	0.0146884490611905	265	1590	286538	1071	1081.2754716981133	156.32673681634063	856.4	956	1367.1999999999996	1482.6	710	371.2754716981133	98388	mutant
708	20220426	17	DLY16571	1	3	23	201	30	59	59	72.15068314756797	G1	7	mother	-1	52	0	0	0.0100483416769748	0.0011219001311967	0.0122921419393682	201	1313	173569	860	863.5273631840796	113.5905648169568	692	778	1055	1119.3	649	214.5273631840796	43120	mutant
709	20220426	17	DLY16571	1	8	11	190	43	95	95	72.90818195605765	G1	5	mother	-1	62	0	0	0.0105319712804576	0.001691652198949	0.0139152756783557	190	1750	206508	1061.5	1086.884210526316	190.7726871744096	815.5	944.75	1431	1540.4	683	403.8842105263159	76738.00000000001	mutant
710	20220426	17	DLY16571	1	10	13	200	48	80	80	57.8755383779723	G1	9	mother	5	45	0	0	0.0120084175318288	0.0035960407618578	0.0192004990555445	200	2554	318288	1526.5	1591.44	335.5240176201996	1152.95	1350.5	2276.85	2393.5	775.5	815.94	163188	mutant
711	20220426	17	DLY16571	1	11	21	204	70	92	92	48.453846920413206	G1	4	mother	6	43	0	0	0.010715740759671	0.0015729831116426	0.0138617069829563	204	1381	202638	978	993.3235294117648	128.93771575612	815.45	906	1220.6	1297.6	702	291.32352941176475	59430.00000000001	mutant
712	20220426	17	DLY16571	1	12	1	211	115	188	188	64.04187719573648	G1	6	mother	26	74	0	0	0.0105335960306315	0.0011048097863605	0.0127432156033526	211	1272	191148	894	905.914691943128	126.55003814229	723	805	1136	1189.9	683	222.914691943128	47035.00000000001	mutant
713	20220426	17	DLY16571	1	14	4	241	42	115	115	73.46102511482903	G1	1	mother	33	77	0	0	0.0103422243629684	0.0015954422702676	0.0135331089035036	241	1724	248813	1012	1032.4190871369294	169.80502209239097	786	906	1322	1417	674	358.4190871369294	86378.99999999999	mutant
714	20220426	17	DLY16571	1	16	10	240	48	135	135	49.5540491790789	G1	4	mother	61	97	0	0	0.0110021346941692	0.0027831110596294	0.0165683568134281	240	1925	307696	1254.5	1282.0666666666666	233.814143902564	933.25	1119.75	1710.3499999999997	1805.4	703	579.0666666666666	138976	mutant
715	20220426	17	DLY16571	1	18	15	248	28	136	136	49.575828966791	G1	3	mother	83	123	0	0	0.0111018735891001	0.0019880215103039	0.0150779166097081	248	1583	276528	1095	1115.032258064516	161.35841868956797	870.7	1006.5	1406.5499999999995	1497.7	720	395.0322580645161	97968	mutant
716	20220426	17	DLY16571	1	19	29	189	32	131	131	47.00078636824918	G1	9	mother	84	128	0	0	0.0115854646559997	0.0025113520237015	0.0166081687034028	189	1981	247149	1297	1307.6666666666667	211.66585426665745	996.6	1170	1682.8	1788.4	748	559.6666666666667	105777	mutant
717	20220426	17	DLY16571	1	22	5	209	37	168	168	43.93111869796916	G1	10	mother	94	136	0	0	0.0106993069498991	0.0016113735995111	0.0139220541489214	209	1514	219860	1038	1051.9617224880385	168.35735651218178	811.8	931	1320.6	1398.1	698.5	353.4617224880383	73873.5	mutant
718	20220426	17	DLY16571	1	23	9	258	40	169	169	66.52828359677514	G1	7	mother	96	138	0	0	0.0108033738287631	0.0016385398175994	0.014080453463962	258	1607	272303	1046.5	1055.437984496124	171.352910093433	806.7	925	1363.6999999999996	1493.2	706	349.43798449612405	90155	mutant
719	20220426	17	DLY16571	1	24	14	247	27	159	159	45.36745322476427	G1	8	mother	107	146	0	0	0.0109600003416327	0.0010653848663006	0.013090770074234	247	1336	233340	929	944.6963562753036	128.6212502625905	759.3	854	1171.1999999999998	1261.6	713	231.69635627530363	57228.99999999999	mutant
720	20220426	17	DLY16571	1	25	16	213	28	158	158	47.9744336043639	G1	5	mother	112	146	0	0	0.010920209580031	0.001012437599673	0.0129450847793771	213	1255	197609	911	927.7417840375588	126.21062204879574	732.2	844	1138.7999999999995	1210.3	710	217.74178403755863	46378.99999999999	mutant
721	20220426	17	DLY16571	1	29	5	175	32	188	188	48.39334304791005	G1	11	mother	114	161	0	0	0.0093029997860298	0.0010116077773611	0.0113262153407521	175	1465	145884	815	833.6228571428571	150.67078792750067	636.9	734	1129.1999999999996	1215.3	605	228.62285714285716	40009	mutant
722	20220426	17	DLY16571	2	2	9	230	23	124	124	67.40054647636286	G1	17	mother	-1	110	0	0	0.0103886539096742	0.001300317566157	0.0129892890419884	230	1409	220190	954.5	957.3478260869564	134.3382520860495	765.15	857	1171	1280	673	284.3478260869565	65399.99999999999	mutant
723	20220426	17	DLY16571	2	3	4	232	13	132	132	75.56928369215663	G1	18	mother	-1	123	0	0	0.0105947364649714	0.0015083918369478	0.0136115201388672	232	1471	234500	998.5	1010.7758620689656	149.65282156901412	787.55	898	1277.9	1339.7	679.5	331.27586206896547	76855.99999999999	mutant
724	20220426	17	DLY16571	2	4	5	209	5	0	0	69.45612403583397	G1	-1	mother	-1	-1	0	0	0.010550509157921	0.0019588627421073	0.0144682346421356	209	1789	233016	1102	1114.909090909091	219.07536524899865	835.4	942	1497.6	1614.5	673	441.909090909091	92359	mutant
725	20220426	17	DLY16571	2	6	7	223	25	18	18	61.31559584856339	G1	-1	mother	-1	-1	0	0	0.0106508422817657	0.0014817701100577	0.0136143825018811	223	1506	227895	1016	1021.95067264574	154.28083498007277	794.1	903	1305.1	1379.5	691.5	330.4506726457399	73690.5	mutant
726	20220426	17	DLY16571	2	8	1	113	13	158	158	77.90631524082207	G1	24	mother	-1	146	0	0	0.0101492633229202	8.19614846531e-4	0.0117884930159824	113	1105	93658	829	828.8318584070796	105.96199875300655	662.6	756	991.8	1017.4	651	177.8318584070796	20095	mutant
727	20220426	17	DLY16571	2	9	0	270	4	4	4	144.22390866784454	G1	-1	mother	-1	-1	0	0	0.0104733662549552	0.0020586721882512	0.0145907106314578	270	1846	311738	1117	1154.585185185185	229.8898733189336	850.35	987.25	1602.5499999999993	1715.1	672	482.5851851851851	130297.99999999996	mutant
728	20220426	17	DLY16571	2	10	13	192	28	151	151	69.95324578523565	G1	22	mother	5	136	0	0	0.0109711436269531	0.0014918401751587	0.0139548239772705	192	1537	197591	1022.5	1029.1197916666667	159.2663558580089	796	911.5	1299.15	1368.4	701	328.11979166666674	62999.000000000015	mutant
729	20220426	17	DLY16571	2	11	5	191	21	177	177	62.47511989875012	G1	29	mother	6	161	0	0	0.0098187550710807	0.0013658527910346	0.0125504606531501	191	1502	184242	937	964.6178010471205	162.30823722659426	734.5	851.5	1248	1353.8	629	335.61780104712045	64103.00000000001	mutant
730	20220426	17	DLY16571	2	14	9	237	25	173	173	74.07784616606678	G1	34	mother	33	157	0	0	0.0107740166933225	9.066220840721e-4	0.0125872608614669	237	1251	208921	869	881.5232067510549	112.37897611018391	718.4	811	1077.6	1158.6	698	183.5232067510549	43495.00000000001	mutant
731	20220426	17	DLY16571	3	1	16	276	17	16	16	84.52418824778927	G1	2	mother	-1	15	0	0	0.0100066671729224	8.686014181099e-4	0.0117438700091422	276	1261	227863	814.5	825.5905797101449	109.10423708059784	678.75	744	1020.5	1106.4	648	177.59057971014488	49014.99999999999	mutant
732	20220426	17	DLY16571	3	3	12	119	19	184	184	74.9740666758748	G1	39	mother	-1	177	0	0	0.0109266665478854	6.254625103273e-4	0.01217759156854	119	1071	100231	819	842.2773109243698	111.56585456748812	700	758.5	1030.3	1041.4	708	134.27731092436977	15979.000000000004	mutant
733	20220426	17	DLY16571	3	4	0	238	17	60	60	74.42919852119691	G1	11	mother	-1	43	0	0	0.0102455247113055	0.0013274892730128	0.0129005032573311	238	1323	218425	901	917.752100840336	131.6039445072684	709.55	836	1148.4499999999998	1229.6	664	253.75210084033608	60392.99999999999	mutant
734	20220426	17	DLY16571	3	5	13	187	49	98	98	106.35079219562104	G1	8	mother	-1	62	0	0	0.011111285547953	0.0011370688476457	0.0133854232432444	187	1554	182709	963	977.0534759358288	157.50412039836712	746.5	857	1227	1322.9	717	260.05347593582883	48629.99999999999	mutant
735	20220426	17	DLY16571	3	6	10	231	39	103	103	70.22426956898997	G1	12	mother	-1	74	0	0	0.0100226519855501	0.0018689769618676	0.0137606059092854	231	1786	251587	1065	1089.121212121212	195.06709475154392	829	936	1423	1551.5	656	433.121212121212	100050.99999999996	mutant
736	20220426	17	DLY16571	3	7	43	229	43	52	52	93.73320820941032	G1	3	mother	-1	52	0	0	0.011124095691332	0.001912301168335	0.0149486980280021	229	1560	253592	1089	1107.3886462882097	167.60614065832155	855.2	988	1399.2	1492.8	721.5	385.88864628820966	88368.50000000001	mutant
737	20220426	17	DLY16571	3	9	7	317	38	76	76	146.13052716558752	G1	10	mother	-1	45	0	0	0.0111442886321585	0.0029769846116968	0.0170982578555523	317	2421	441543	1356	1392.8801261829651	303.36667927962185	967.4	1150	1898	2137.9	721	671.8801261829653	212986	mutant
738	20220426	17	DLY16571	4	1	2	251	39	114	114	84.47353367641037	G1	14	mother	-1	77	0	0	0.0099230643370267	7.739526453136e-4	0.011470969627654	251	1112	200359	792	798.2430278884462	100.41987897236244	642.5	726.5	972	1045	640	158.24302788844625	39719.00000000001	mutant
739	20220426	17	DLY16571	4	4	11	267	13	99	99	76.05445415861351	G1	16	mother	-1	97	0	0	0.0105495139732145	0.0020728462179084	0.0146952064090314	267	1647	302382	1112	1132.5168539325844	172.04949503605695	880.9	1004	1428.8	1501.4	693	439.5168539325844	117351.00000000004	mutant
740	20220426	17	DLY16571	4	5	9	232	11	148	148	104.84580184687388	G1	25	mother	-1	146	0	0	0.0103382924329577	0.0010585521624183	0.0124553967577943	232	1347	211765	893	912.7801724137933	133.06968923490322	740.2	819.75	1163.15	1248.1	677	235.78017241379317	54701.00000000001	mutant
741	20220426	17	DLY16571	4	6	12	248	23	165	165	71.34239334556244	G1	31	mother	-1	154	0	0	0.0105767182998974	0.0012417941344388	0.013060306568775	248	1206	225532	893.5	909.4032258064516	119.12611366671922	735.05	826	1130.1999999999998	1178.9	690	219.4032258064516	54411.99999999999	mutant
742	20220426	17	DLY16571	4	7	15	207	32	155	155	91.25971022000093	G1	23	mother	-1	138	0	0	0.0108484484480795	0.0010875045842854	0.0130234576166505	207	1310	191304	922	924.1739130434784	121.00356802202184	746.2	829.5	1126.8	1207.5	700	224.17391304347825	46404	mutant
743	20220426	17	DLY16571	4	9	18	233	42	152	152	140.8917296785337	G1	19	mother	-1	128	0	0	0.0114600293014965	0.0012966440146218	0.0140533173307401	233	1516	243450	1034	1044.8497854077252	159.9088493377414	809.6	921	1309.6	1422.8	737	307.8497854077252	71728.99999999997	mutant
744	20220426	17	DLY16571	5	4	4	235	21	163	163	77.56697908947771	G1	28	mother	-1	146	0	0	0.0111412886374101	0.0014921768001643	0.0141256422377389	235	1595	249092	1032	1059.9659574468085	174.09544615819067	802.4	930	1376.0999999999997	1489.7	719	340.9659574468085	80127	mutant
745	20220426	18	DLY16571	1	4	6	212	58	88	88	62.65334670862831	G1	2	mother	2	36	0	0	0.0094931272533226	0.0011308796966264	0.0117548866465755	212	1429	184487	845.5	870.2216981132076	135.03515580313442	694.55	779.75	1114.2499999999995	1244	616	254.2216981132076	53895.00000000001	mutant
746	20220426	18	DLY16571	1	5	8	222	61	156	156	63.21067641440934	G1	1	mother	63	103	0	0	0.0108522881590741	0.0022467295443325	0.0153457472477393	222	1779	263975	1163	1189.0765765765766	204.96448492842333	891.1	1041	1544.75	1659.1	702	487.0765765765766	108131	mutant
747	20220426	18	DLY16571	1	7	9	208	64	155	155	50.21350370842296	G1	2	mother	66	100	0	0	0.0105443322199022	0.001050379460965	0.0126450911418322	208	1318	189716	897	912.0961538461538	123.25450680095054	723.7	838.75	1134.5499999999995	1233.1	681	231.0961538461538	48067.99999999999	mutant
748	20220426	18	DLY16571	2	1	11	233	62	51	51	66.4250453603052	G1	-1	mother	-1	-1	0	0	0.01001190043716	9.10231580856e-4	0.0118323635988722	233	1109	197627	833	848.1845493562232	108.99188977146748	687	769	1040.6	1082.5	649	199.1845493562232	46410.00000000001	mutant
749	20220426	18	DLY16571	2	2	1	128	1	0	0	91.82445509099296	G1	-1	mother	-1	-1	0	0	0.0107261312095633	0.0010253638667169	0.0127768589429971	128	1444	118880	924.5	928.75	139.95401030338502	731	823.75	1163.15	1209.8	686	242.75	31072	mutant
750	20220426	18	DLY16571	2	4	5	231	27	157	157	58.72141884247403	G1	8	mother	2	135	0	0	0.0109027118411269	0.0019104401510618	0.0147235921432507	231	1631	252904	1087	1094.8225108225108	166.38605454467188	832	978.5	1356	1498.8	705.5	389.3225108225108	89933.5	mutant
751	20220426	18	DLY16571	3	1	4	225	27	126	126	76.1049316586894	G1	5	mother	-1	103	0	0	0.0104629623607466	0.0019074772080731	0.0142779167768928	225	1999	254277	1112	1130.12	213.7844372259122	833.8	974	1510.4	1670.1	678	452.1199999999999	101726.99999999996	mutant
752	20220426	18	DLY16571	3	2	13	232	29	52	52	92.10311539062124	G1	4	mother	-1	36	0	0	0.0102627585697061	7.736249620115e-4	0.0118100084937291	232	1071	187887	806	809.8577586206897	102.76627117652924	659	730	995.45	1034.6	661	148.85775862068965	34535	mutant
753	20220426	18	DLY16571	4	1	6	217	18	192	192	71.79415122719354	G1	9	mother	-1	179	0	0	0.0105936000058717	0.001315916383974	0.0132254327738198	217	1596	214540	968	988.663594470046	159.9654692346084	768.4	865	1273.1999999999998	1376.2	685	303.66359447004606	65895	mutant
754	20220426	18	DLY16571	4	2	0	200	37	137	137	96.50407734660388	G1	7	mother	-1	100	0	0	0.0105777497785647	0.0014532869093901	0.013484323597345	200	1643	205176	998.5	1025.88	185.37771063426152	767.95	886.5	1380.05	1462	677	348.8800000000001	69776.00000000003	mutant
755	20220426	19	DLY16571	1	5	20	237	52	89	89	59.913816789567626	G1	3	mother	18	57	0	0	0.010262346972474	0.0021595214192616	0.0145813898109974	237	1740	257782	1058	1087.68776371308	185.82445886567396	815.2	956	1426.3999999999996	1549.7	656	431.6877637130801	102310	mutant
756	20220426	19	DLY16571	1	6	10	205	85	140	140	57.66251279496119	G1	1	mother	22	65	0	0	0.0097436565493982	7.050684327791e-4	0.0111537934149565	205	1131	161692	779	788.7414634146342	104.95702483051362	633.2	720	980.2	1037.8	629	159.74146341463415	32747	mutant
757	20220426	19	DLY16571	1	7	35	193	58	96	96	39.33406449825078	G1	2	mother	29	73	0	0	0.0102895954013452	0.0014696829172571	0.0132289612358594	193	1797	187981	957	973.9948186528496	157.4702372539714	759.6	860	1247.1999999999998	1379.9	668	305.99481865284974	59057	mutant
758	20220426	19	DLY16571	1	8	16	286	43	138	138	67.97407656710165	G1	3	mother	72	111	0	0	0.0104978036769303	0.0016112516703338	0.013720307017598	286	1505	285405	988.5	997.9195804195804	140.84136727356878	803.5	895.25	1242.75	1360.2	678	319.9195804195804	91497	mutant
759	20220426	19	DLY16571	1	9	11	237	46	167	167	53.12012664104046	G1	1	mother	92	132	0	0	0.0102989382327565	0.0020127324247545	0.0143244030822656	237	1831	259741	1073	1095.9535864978902	186.60995773752128	851.4	962	1422	1592.5	674	421.9535864978902	100003	mutant
760	20220426	19	DLY16571	2	1	6	210	21	15	15	75.86968919421604	G1	-1	mother	-1	-1	0	0	0.0096451590287736	9.489844149672e-4	0.011543127858708	210	1320	174138	824	829.2285714285714	119.39683788928076	664.35	742.25	1036.1	1111	622	207.2285714285714	43517.99999999999	mutant
761	20220426	19	DLY16571	2	2	10	205	28	18	18	63.577313979800735	G1	-1	mother	-1	-1	0	0	0.0104035559063042	0.0011733935187505	0.0127503429438054	205	1361	187448	913	914.380487804878	110.66584116050466	734.6	842	1098.6	1155.7	670	244.38048780487804	50098	mutant
762	20220426	19	DLY16571	2	3	1	308	17	16	16	101.43406516102156	G1	-1	mother	-1	-1	0	0	0.0097733786460685	0.0014344275956835	0.0126422338374356	308	1417	286206	913.5	929.2402597402596	130.29699118406705	737.5	846	1162.0999999999997	1268.6	627	302.2402597402597	93090	mutant
763	20220426	19	DLY16571	3	1	3	240	26	88	88	86.1852170511802	G1	6	mother	-1	65	0	0	0.0098028608943538	0.0012238043613225	0.0122504696169989	240	1245	212056	873	883.5666666666667	123.7428269526045	675.9	803.75	1110.8999999999996	1178.8	636	247.56666666666672	59416.000000000015	mutant
764	20220426	19	DLY16571	3	2	6	246	36	103	103	78.35659626352385	G1	7	mother	-1	73	0	0	0.0102318423900872	0.0015923398201909	0.0134165220304692	246	1583	241513	972	981.760162601626	140.44712064522554	770.5	886.25	1222.75	1322.8	667	314.760162601626	77431	mutant
765	20220426	19	DLY16571	3	3	5	255	14	66	66	105.98247843092524	G1	5	mother	-1	57	0	0	0.0095099713267918	0.0010025816244077	0.0115151345756072	255	1244	218299	849	856.0745098039216	130.64638074294402	662.7	757	1092.5	1165.2	614	242.0745098039216	61729.000000000015	mutant
766	20220426	19	DLY16571	4	1	11	234	12	133	133	78.35336963193136	G1	9	mother	-1	132	0	0	0.0097929603733661	0.00119696686197	0.0121868940973062	234	1273	203051	854	867.7393162393163	117.75788391213598	698.65	782	1069.9	1150.4	635	232.73931623931628	54461.00000000001	mutant
767	20220426	19	DLY16571	4	2	4	240	32	178	178	80.2688560074902	G1	11	mother	-1	150	0	0	0.0105629283548946	0.0021292694445727	0.0148214672440401	240	1919	281244	1135	1171.85	211.52577266139463	872.8	1016.5	1557	1669.6	685	486.8499999999999	116843.99999999996	mutant
768	20220426	19	DLY16571	4	3	9	243	28	130	130	97.81317490197542	G1	8	mother	-1	111	0	0	0.0103747480859517	0.0012347629748882	0.0128442740357281	243	1284	230781	938	949.716049382716	145.10472176120507	720	838	1205.4	1250.8	669	280.71604938271605	68214	mutant
769	20220426	19	DLY16571	5	3	10	260	13	175	175	102.36070378238448	G1	13	mother	-1	172	0	0	0.0102025430845226	0.0012698539437464	0.0127422509720156	260	1368	236973	898.5	911.4346153846154	127.21160276758653	726.85	824.75	1139.15	1251.9	656	255.43461538461543	66413.00000000001	mutant
770	20220426	20	DLY16571	1	4	37	258	119	124	124	68.98590414629915	G1	2	mother	12	42	0	0	0.011187910733099	0.0020443730257076	0.0152766567845142	258	1632	296106	1131	1147.6976744186047	181.70329356898424	895	1008.5	1471.3	1555.4	721	426.6976744186047	110088	mutant
771	20220426	20	DLY16571	2	1	17	234	79	62	62	69.16498915436178	G1	-1	mother	-1	-1	0	0	0.0105026635246646	0.0014545661802034	0.0134117958850715	234	1480	227864	953	973.7777777777778	153.5247751999329	752.95	873.25	1264.7	1375.8	685	288.77777777777783	67574.00000000001	mutant
772	20220426	20	DLY16571	2	2	2	216	11	9	9	93.1131674835313	G1	-1	mother	-1	-1	0	0	0.0095816662205523	0.0010271904384076	0.0116360470973675	216	1102	176197	821.5	815.7268518518518	107.32537246743824	652.25	734	996.5	1046.5	619	196.72685185185185	42493	mutant
773	20220426	20	DLY16571	3	1	2	202	25	142	142	77.23730551782005	G1	7	mother	-1	119	0	0	0.010614418100599	0.001444885644058	0.0135041893887152	202	1536	212617	1032.5	1052.5594059405942	179.06417604926327	779.15	932.5	1358.7499999999998	1470.9	685	367.55940594059416	74247.00000000001	mutant
774	20220426	20	DLY16571	3	2	6	245	32	68	68	85.28137237884455	G1	4	mother	-1	42	0	0	0.0112058149034947	0.0019343652383063	0.0150745453801073	245	1742	288477	1141	1177.4571428571428	203.10211365573863	907.4	1015	1538.6	1635.7	721	456.4571428571428	111832	mutant
775	20220426	20	DLY16571	4	2	7	248	25	134	134	83.50849252709021	G1	6	mother	-1	116	0	0	0.010903745093674	0.0014274107322744	0.013758566558223	248	1440	255772	1035.5	1031.3387096774193	153.7613561028685	783.45	920.5	1299.3	1362.5	705	326.3387096774193	80931.99999999999	mutant
776	20220426	22	DLY16571	1	1	5	235	38	57	57	69.44325912433702	G1	2	mother	-1	24	0	0	0.0106141201736304	0.0016680479490261	0.0139502160716828	235	1576	245528	1031	1044.8	177.1138785003784	779.4	907.5	1366.6999999999998	1454.8	687	357.79999999999995	84082.99999999999	mutant
777	20220426	22	DLY16571	1	5	7	256	23	24	24	72.81161781660387	G1	6	mother	-1	8	0	0	0.0099560782303454	0.0016738595897297	0.0133037974098048	256	1369	251453	969	982.23828125	128.24671756343668	798	891	1206.75	1289	646	336.23828125	86077	mutant
778	20220426	22	DLY16571	1	8	10	178	23	24	24	59.97241803283942	G1	7	mother	-1	11	0	0	0.0096156088245491	0.00124008880114	0.0120957864268292	178	1356	160635	874	902.443820224719	151.07494862570636	700.55	802.5	1180.9	1279.9	626	276.44382022471905	49206.99999999999	mutant
779	20220426	22	DLY16571	1	10	16	229	43	65	65	47.82570325366247	G1	3	mother	4	38	0	0	0.010874576032744	0.0014862109088457	0.0138469978504356	229	1484	232118	992	1013.6157205240174	155.1734370332931	791.2	906	1286.6	1385.1	707	306.61572052401743	70214.99999999999	mutant
780	20220426	22	DLY16571	1	11	40	249	62	72	72	57.1737464730475	G1	6	mother	14	50	0	0	0.0110433171826476	0.0019345882240812	0.0149124936308101	249	1755	281059	1120	1128.751004016064	177.99014640666897	849	1011	1445	1532	721	407.75100401606414	101529.99999999996	mutant
781	20220426	22	DLY16571	1	12	2	182	56	107	107	60.69616527072398	G1	4	mother	17	53	0	0	0.0101288280021541	0.0010042000607506	0.0121372281236554	182	1255	161853	885.5	889.3021978021978	124.45901349089068	700.15	798.25	1103.15	1151.9	654	235.30219780219784	42825.00000000001	mutant
782	20220426	22	DLY16571	1	14	9	246	40	83	83	48.72068499956956	G1	7	mother	21	52	0	0	0.0111847945602544	0.0028015149981681	0.0167878245565907	246	2024	324010	1281	1317.1138211382113	235.49995954816535	974.5	1142	1723	1836.7	736	581.1138211382113	142953.99999999997	mutant
783	20220426	22	DLY16571	1	16	7	277	57	120	120	63.156913554845566	G1	5	mother	32	70	0	0	0.010299595044776899	0.0021605836090329	0.0146207622628428	277	1737	310453	1086	1120.768953068592	193.41456955149064	842	991	1501.2	1621.7	668	452.76895306859205	125417	mutant
784	20220426	22	DLY16571	1	18	9	201	42	104	104	42.69922328738963	G1	8	mother	35	71	0	0	0.0103908953015453	0.0019972681087459	0.0143854315190372	201	1520	217521	1060	1082.1940298507463	160.10095435770475	832	968	1373	1426	669	413.1940298507464	83052.00000000001	mutant
785	20220426	22	DLY16571	1	19	4	229	15	167	167	74.0175519915853	G1	2	mother	54	156	0	0	0.0104645578677686	0.0012336813063664	0.0129319204805016	229	1311	212292	922	927.0393013100436	120.61274864884614	761	832	1127.4	1206.5	671	256.0393013100437	58633.00000000001	mutant
786	20220426	22	DLY16571	1	21	4	210	51	159	159	70.0903044931618	G1	1	mother	63	112	0	0	0.0096315778209941	0.0011457509777003	0.0119230797763949	210	1479	188712	878.5	898.6285714285714	152.94666092607375	687.45	786.25	1208.15	1285	625	273.6285714285714	57461.99999999999	mutant
787	20220426	22	DLY16571	1	22	11	225	41	129	129	57.53858664836058	G1	3	mother	66	99	0	0	0.0104474925478877	0.0017833882016549	0.0140142689511976	225	1587	236676	1038	1051.8933333333334	155.44718917440167	818.2	950	1346.4	1432	674	377.89333333333343	85026.00000000003	mutant
788	20220426	22	DLY16571	1	23	8	198	50	148	148	55.91166946706591	G1	6	mother	72	106	0	0	0.0100933776275126	8.659755903262e-4	0.011825328808165	198	1180	164186	816	829.2222222222222	114.48634125718084	648.85	750	1040	1094.6	650	179.22222222222217	35485.99999999999	mutant
789	20220426	22	DLY16571	1	24	9	212	47	151	151	51.24511197129156	G1	4	mother	83	113	0	0	0.0112675738328415	9.737147847e-4	0.0132150034022417	212	1286	199516	943.5	941.11320754716985	122.75453500093812	750.3	849.5	1132.35	1189.7	730	211.11320754716985	44756.00000000001	mutant
790	20220426	22	DLY16571	1	25	5	204	42	163	163	57.83410496390437	G1	10	mother	82	126	0	0	0.0104217288035939	0.0012100455319378	0.0128418198674697	204	1496	196319	956	962.3480392156864	145.9089880379991	758.15	854.25	1215.9	1317.4	677	285.3480392156863	58211.00000000001	mutant
791	20220426	22	DLY16571	1	26	6	242	41	155	155	57.03157982004139	G1	7	mother	87	120	0	0	0.0105631062266008	0.0017675195171116	0.014098145260824	242	1504	256946	1048	1061.7603305785124	168.0773643588216	805.1	938.5	1345.9	1457.5	690	371.7603305785124	89966	mutant
792	20220426	22	DLY16571	1	27	13	248	52	162	162	58.380762260891125	G1	5	mother	88	123	0	0	0.0108246411452538	0.0019233429046802	0.0146713269546144	248	1558	274287	1094	1105.9959677419354	169.98044237556422	840.75	988	1399.5499999999995	1468.7	702	403.9959677419354	100190.99999999996	mutant
793	20220426	22	DLY16571	1	29	16	252	50	169	169	54.995973328262	G1	14	mother	93	135	0	0	0.0123140977100766	0.0028209258543813	0.017955949418839202	252	2102	345226	1337	1369.9444444444443	218.86403351749803	1055.7	1217.75	1786.05	1894.6	800	569.9444444444443	143625.99999999997	mutant
794	20220426	22	DLY16571	1	31	9	263	47	174	174	58.65472083348154	G1	8	mother	99	136	0	0	0.010828771362491	0.0029038469682088	0.0166364652989087	263	2010	343368	1265	1305.5817490494296	232.93082241713276	969.3	1137.5	1732.4	1875.8	706	599.5817490494296	157690	mutant
795	20220426	22	DLY16571	1	34	16	313	27	167	167	58.25450070919114	G1	11	mother	113	156	0	0	0.0106323786160136	0.0017166477657628	0.0140656741475393	313	1412	321292	1025	1026.4920127795526	143.9003052794781	799.6	919	1275.6	1347.8	693	333.4920127795526	104382.99999999996	mutant
796	20220426	22	DLY16571	1	37	6	238	30	174	174	64.62239615757233	G1	3	mother	116	150	0	0	0.0104260364671266	0.0020422757078006	0.014510587882728	238	1864	272419	1122	1144.6176470588234	212.21998066342152	843.35	985.75	1522.75	1652.2	686	458.6176470588234	109150.99999999996	mutant
797	20220426	22	DLY16571	2	1	9	192	25	128	128	71.934522047756	G1	21	mother	-1	112	0	0	0.0103611064063098	0.0012282058511549	0.0128175181086196	192	1239	173371	885.5	902.9739583333334	124.8224753940502	712.55	820.75	1163.6	1199	674	228.97395833333337	43963.00000000001	mutant
798	20220426	22	DLY16571	2	3	3	174	3	0	0	125.883760580822	G1	-1	mother	-1	-1	0	0	0.011416793188252	0.0017740956776828	0.0149649845436178	174	1798	205424	1160.5	1180.5977011494251	218.2168835598597	883.25	1029	1613	1668.2	729	451.59770114942535	78578.00000000001	mutant
799	20220426	22	DLY16571	2	4	3	253	16	13	13	75.35888296715024	G1	-1	mother	-1	-1	0	0	0.0105527479677567	0.0021413002560787	0.0148353484799141	253	1942	299571	1149	1184.0750988142292	241.25288565005064	847.6	1007	1678.7999999999995	1816	682	502.0750988142293	127025	mutant
800	20220426	22	DLY16571	2	5	12	226	17	75	75	74.24260322672896	G1	16	mother	-1	70	0	0	0.0101245893650824	0.0010276821192323	0.012179953603547	226	1427	203634	896.5	901.0353982300884	134.9533796396698	698	804.25	1157.25	1241.4	654	247.0353982300885	55830	mutant
801	20220426	22	DLY16571	2	8	8	217	27	90	90	60.03111670237535	G1	18	mother	-1	71	0	0	0.0101912373313354	9.335463760669e-4	0.0120583300834692	217	1260	190864	873	879.557603686636	123.58928431682222	686	802	1102	1150.3	663	216.557603686636	46993	mutant
802	20220426	22	DLY16571	2	10	12	199	24	138	138	52.27948052202749	G1	25	mother	4	126	0	0	0.0111909128118981	0.0012696937018571	0.0137303002156125	199	1434	200798	985	1009.035175879397	142.77396750750253	816.2	900	1259.5	1332.5	723	286.035175879397	56921	mutant
803	20220426	22	DLY16571	2	11	6	216	13	163	163	72.51335337966796	G1	34	mother	14	156	0	0	0.0102212395549557	0.0012068443219804	0.0126349281989165	216	1597	202946	921.5	939.5648148148148	148.74790836675393	730	830	1205	1314.7	665.5	274.0648148148148	59197.99999999999	mutant
804	20220426	22	DLY16571	2	12	19	114	24	166	166	51.64467179203628	G1	33	mother	17	161	0	0	0.0103106094802603	5.182673400604e-4	0.0113471441603812	114	997	87422	764.5	766.859649122807	88.36337230317302	621.95	708.5	890.7	916.7	669	97.859649122807	11156	mutant
805	20220426	22	DLY16571	2	14	10	210	22	147	147	53.51936023054393	G1	29	mother	21	135	0	0	0.0110308690798543	0.001956954292536	0.0149447776649265	210	1698	237944	1096.5	1133.0666666666666	181.44634608593392	879.75	1012.25	1495.55	1576	715	418.0666666666666	87793.99999999999	mutant
806	20220426	22	DLY16571	2	16	6	222	25	191	191	72.6752431027161	G1	41	mother	32	172	0	0	0.0105866431284053	0.0011626115658901	0.0129118662601856	222	1337	203237	906	915.481981981982	121.32766720127846	732	837	1125.2999999999995	1206.2	689	226.481981981982	50279.00000000001	mutant
807	20220426	22	DLY16571	2	18	10	198	29	183	183	45.98296176182432	G1	36	mother	35	164	0	0	0.0112046384242228	0.0017957511600684	0.0147961407443597	198	1862	218986	1089.5	1105.989898989899	189.6641366902411	828.85	972.75	1432.75	1522.8	723.5	382.4898989898991	75733.00000000001	mutant
808	20220426	22	DLY16571	3	2	10	326	29	43	43	97.78691550657057	G1	1	mother	-1	24	0	0	0.0105892509424798	0.0016048006573315	0.0137988522571429	326	1365	311335	937.5	955.0153374233128	128.90562157627534	778.25	860.5	1183	1297.2	682	273.01533742331287	89003	mutant
809	20220426	22	DLY16571	3	3	6	319	27	59	59	122.59330999001703	G1	10	mother	-1	38	0	0	0.0102074490272521	0.0018815786105693	0.0139706062483908	319	1712	350436	1074	1098.5454545454545	199.6720437364023	807	949	1465.1	1575.1	660	438.5454545454545	139896	mutant
810	20220426	22	DLY16571	3	4	6	215	29	76	76	74.7574147345673	G1	12	mother	-1	53	0	0	0.0101806650432022	0.0010463693631676	0.0122734037695375	215	1292	185882	852	864.5674418604651	124.4323066569432	693.9	779	1110.8	1174.6	660	204.56744186046512	43982	mutant
811	20220426	22	DLY16571	3	5	8	191	13	128	128	79.47409539714688	G1	27	mother	-1	123	0	0	0.0099910710268131	8.210651542131e-4	0.0116332013352395	191	1349	161639	826	846.2774869109948	126.66694369112597	669.5	749.5	1067	1129.8	647.5	198.77748691099475	37966.5	mutant
812	20220426	22	DLY16571	3	6	5	303	5	8	8	102.39874674921766	G1	5	mother	-1	8	0	0	0.0096331956985975	0.0013311618619146	0.0122955194224269	303	1391	265244	870	875.3927392739274	119.05616535206384	681	799.5	1069.9	1182.3	622	253.39273927392745	76778.00000000001	mutant
813	20220426	22	DLY16571	3	7	9	201	9	11	11	101.72841158741424	G1	8	mother	-1	11	0	0	0.0098204359634312	0.0011077672119178	0.0120359703872669	201	1313	175616	876	873.7114427860696	128.5819572094348	689	769	1106	1167.9	635	238.7114427860696	47980.99999999999	mutant
814	20220426	22	DLY16571	3	8	10	160	16	143	143	67.88600583695211	G1	31	mother	-1	136	0	0	0.0101630183720875	0.0012992872148072	0.0127615928017021	160	1562	158465	979.5	990.40625	177.70658038164345	755.4	865	1316.25	1422.6	656	334.40625	53505	mutant
815	20220426	22	DLY16571	4	2	9	280	30	177	177	113.28393937648482	G1	19	mother	-1	156	0	0	0.0117576645327981	0.0019740140497399	0.015705692632278	280	1825	340555	1189	1216.267857142857	207.1344017670849	902.85	1068	1589.5	1696	766	450.2678571428571	126075	mutant
816	20220426	22	DLY16571	4	3	8	255	16	107	107	133.33184051198535	G1	22	mother	-1	99	0	0	0.010200317340146	0.0011271986637495	0.0124547146676452	255	1412	236546	908	927.6313725490196	152.5534730939223	702.2	813.5	1199.3	1304.1	653	274.6313725490196	70031	mutant
817	20220426	22	DLY16571	4	4	8	150	36	141	141	77.79595594567975	G1	24	mother	-1	113	0	0	0.010624903187482	0.0011935706250867	0.0130120444376554	150	1536	148160	943	987.7333333333332	188.85178197611893	747.7	845	1377.8999999999996	1405.5	676	311.7333333333333	46760	mutant
818	20220426	22	DLY16571	4	5	4	203	9	172	172	80.84816267628486	G1	45	mother	-1	167	0	0	0.0106417979456524	0.0015588213080371	0.0137594405617267	203	1531	214576	1046	1057.0246305418718	171.9567031776332	808.1	933	1366	1445.3	689	368.02463054187183	74708.99999999999	mutant
819	20220426	22	DLY16571	4	6	3	216	21	68	68	102.38489953292454	G1	11	mother	-1	50	0	0	0.0101781330111961	0.0015060761490996	0.0131902853093955	216	1710	226725	1036	1049.6527777777778	212.56666664851696	759	886.75	1427	1553.2	654	395.65277777777783	85461.00000000001	mutant
820	20220426	22	DLY16571	4	7	3	305	34	83	83	108.43611675679222	G1	14	mother	-1	52	0	0	0.0103541697808259	0.0011414556032037	0.0126370809872333	305	1163	267200	868	876.0655737704918	105.40284452758785	729.4	803	1064.6	1129.9	669	207.06557377049185	63155.00000000001	mutant
821	20220426	22	DLY16571	5	3	4	268	16	162	162	112.69234788443094	G1	37	mother	-1	150	0	0	0.0107471884712493	0.0019689743810137	0.0146851372332768	268	2073	316913	1149.5	1182.511194029851	240.4918077111697	869.05	1022.75	1658.6499999999996	1845.9	699	483.5111940298507	129581	mutant
822	20220426	22	DLY16571	5	6	1	214	13	118	118	97.3251247696514	G1	23	mother	-1	106	0	0	0.0100973110864938	9.317319748579e-4	0.0119607750362096	214	1177	177492	824.5	829.4018691588785	104.92719859908604	683.95	748	996.1	1094	653	176.40186915887853	37750.00000000001	mutant
823	20220426	22	DLY16571	5	7	10	207	16	126	126	104.38083038576735	G1	26	mother	-1	120	0	0	0.0103809702888629	8.508881886286e-4	0.0120827466661202	207	1281	176377	847	852.0628019323672	114.99952076301908	697.3	770.5	1069.7	1132.7	666	186.0628019323672	38515	mutant
824	20220426	22	DLY16571	6	6	6	199	29	174	174	89.06824346184486	G1	39	mother	-1	151	0	0	0.0109134855631261	0.0015580372056497	0.0140295599744257	199	1701	217682	1067	1093.8793969849246	199.19512800957745	821.7	939	1462.1	1561.8	711	382.8793969849246	76193	mutant
825	20220426	22	DLY16571	6	7	11	142	21	179	179	92.73320893063028	G1	43	mother	-1	169	0	0	0.0111821165154502	9.881785930165e-4	0.0131584737014833	142	1268	131625	918	926.93661971831	123.8370814558518	731.45	838.5	1145.5	1173.9	720	206.93661971830988	29385.000000000004	mutant
826	20220426	23	DLY16571	1	1	5	244	47	59	59	61.745705765168744	G1	2	mother	-1	17	0	0	0.0104560470394118	0.0015921098428774	0.0136402667251667	244	1540	247457	1004.5	1014.1680327868852	143.98218398804116	808.75	904.25	1253.55	1345.5	674	340.1680327868852	83000.99999999999	mutant
827	20220426	23	DLY16571	1	4	27	260	38	44	44	73.15102859699618	G1	3	mother	-1	33	0	0	0.0119736569824672	0.0026365825463798	0.0172468220752269	260	1986	340124	1297.5	1308.1692307692308	227.3479420306288	974.65	1142.25	1722.4	1870.8	764	544.1692307692308	141484	mutant
828	20220426	23	DLY16571	1	5	12	276	25	74	74	52.07834193222892	G1	2	mother	23	61	0	0	0.0121308587995228	0.0025244668230688	0.0171797924456604	276	1887	362894	1311	1314.8333333333333	198.44798476428232	1011.5	1161.75	1671.75	1781	789	525.8333333333333	145129.99999999997	mutant
829	20220426	23	DLY16571	1	6	4	57	12	140	140	50.54515709041599	G1	1	mother	65	132	0	0	0.0107588159465331	9.571079077181e-4	0.0126730317619695	57	1165	50829	878	891.7368421052631	115.49535212274787	728	794	1077.6	1072.3	689	202.73684210526312	11555.999999999998	mutant
830	20220426	23	DLY16571	1	8	4	71	13	160	160	60.6992568622423	G1	4	mother	72	151	0	0	0.0087970394733679	4.070998606756e-4	0.0096112391947191	71	851	47526	665	669.3802816901408	87.85028336462321	536.5	605.5	816.5	808	568	101.3802816901408	7197.999999999997	mutant
831	20220426	23	DLY16571	1	10	10	267	22	131	131	46.986275339254526	G1	2	mother	82	119	0	0	0.0119681776775605	0.0028303131823179	0.0176288040421964	267	2080	369755	1354	1384.8501872659176	240.2011485991573	1060	1194	1820.4	1930.8	788	596.8501872659176	159359	mutant
832	20220426	23	DLY16571	1	12	0	229	35	156	156	96.077230223529	G1	3	mother	87	121	0	0	0.0099718707541293	8.575640574052e-4	0.0116869988689399	229	1120	189342	812	826.82096069869	97.78538257513372	687.2	761	996.2	1050.5	645	181.82096069869	41637.00000000001	mutant
833	20220426	23	DLY16571	1	14	9	292	25	151	151	58.85251175022846	G1	5	mother	87	135	0	0	0.0112964620650803	0.0035483076578824	0.0183930773808452	292	2326	438627	1466.5	1502.1472602739725	281.61644874691297	1117.3	1286.75	2026.25	2155.4	735	767.1472602739725	224007	mutant
834	20220426	23	DLY16571	2	1	12	278	18	138	138	78.47868645800337	G1	6	mother	-1	132	0	0	0.0110096988855898	0.0020281837680131	0.0150660664216162	278	1734	316577	1130	1138.7661870503598	181.538903238558	875.4	1009.25	1443.3	1612.1	713	425.7661870503598	118363.00000000004	mutant
835	20220426	23	DLY16571	2	4	9	241	39	181	181	103.42245204801038	G1	8	mother	-1	151	0	0	0.0092569795301044	9.966039186555e-4	0.0112501873674155	241	1238	195612	788	811.6680497925311	117.91106156661112	655	729	1039	1125.3	601	210.66804979253104	50770.99999999999	mutant
836	20220426	23	DLY16571	2	5	0	171	16	151	151	69.97462809761893	G1	14	mother	23	135	0	0	0.0102153870074099	8.635316124168e-4	0.0119424502322436	171	1186	147806	851	864.3625730994152	119.16491890431818	691	789	1101	1130.1	659	205.3625730994152	35116.99999999999	mutant
837	20220426	23	DLY16571	3	2	5	386	5	17	17	142.42433736680454	G1	1	mother	-1	17	0	0	0.0098314637074786	0.0015861721435485	0.0130038079945758	386	1546	378016	956	979.3160621761658	164.19124638565506	744.5	866	1281.5	1439.6	634	345.3160621761658	133292	mutant
838	20220426	23	DLY16571	3	3	42	454	53	44	44	284.99400042584193	G1	4	mother	-1	33	0	0	0.0112623462295121	0.0017764421194893	0.0148152304684907	454	1577	484368	1051	1066.8898678414098	147.25935714712125	851.85	963.75	1324.1	1491.7	725	341.8898678414098	155218.00000000006	mutant
839	20220426	23	DLY16571	4	2	8	346	20	73	73	142.02754498432842	G1	5	mother	-1	61	0	0	0.0110019787725938	0.0017569676279088	0.0145159140284115	346	1647	375064	1064.5	1084	171.86456221590518	833	957.5	1390	1525.4	710	374	129404	mutant
840	20220426	23	DLY16571	4	3	0	377	22	143	143	267.28022844628	G1	12	mother	-1	121	0	0	0.0108557262292467	0.0012743710791531	0.0134044683875529	377	1655	380589	990	1009.5198938992042	158.10843155705427	799.8	886	1267.4	1442.9	701	308.51989389920425	116312	mutant
841	20220426	23	DLY16571	5	2	8	248	18	129	129	142.18941352143264	G1	10	mother	-1	119	0	0	0.011163138696279	0.0020275270643451	0.0152181928249692	248	1846	304461	1199.5	1227.6653225806451	240.96140788059645	883.2	1040.5	1688.3	1801.4	714	513.6653225806451	127389	mutant
842	20220426	23	DLY16571	6	2	6	270	14	181	181	131.40177209254415	G1	16	mother	-1	173	0	0	0.0119187537928512	0.0021082154265592	0.0161351846459697	270	2211	356707	1262	1321.137037037037	284.5753296719298	924.9	1117.25	1866.7	2040.5	772	549.1370370370371	148267	mutant
843	20220426	24	DLY16571	1	9	24	268	50	58	58	61.84704209476705	G1	5	mother	-1	32	0	0	0.0108755780015884	0.0018562566786902	0.014588091358969	268	1595	294191	1080	1097.7276119402984	168.40694666593166	830	982.5	1387.3	1495.3	712	385.7276119402984	103374.99999999996	mutant
844	20220426	24	DLY16571	1	10	4	247	7	165	165	98.6467153594417	G1	1	mother	23	162	0	0	0.0106880467103016	0.0010129669270505	0.0127139805644026	247	1227	218682	883	885.3522267206478	111.8564065819311	715.3	799.5	1067.1999999999998	1149.1	687	198.35222672064776	48993	mutant
845	20220426	24	DLY16571	1	11	9	237	67	131	131	60.3337360383493	G1	6	mother	36	73	0	0	0.0108883983486728	0.0022238886864236	0.01533617572152	237	1877	281382	1180	1187.26582278481	198.49856521672743	882	1055	1542	1664.3	704	483.2658227848101	114534	mutant
846	20220426	24	DLY16571	1	12	11	450	11	180	180	155.05790479799316	G1	2	mother	41	180	0	0	0.010461915445994	0.001719703802512	0.013901323051018	450	1508	458075	1008	1017.9444444444443	150.15289697217236	793.45	911.5	1279.7499999999998	1417.2	676	341.94444444444446	153875	mutant
847	20220426	24	DLY16571	1	13	7	228	42	120	120	62.92385622402552	G1	5	mother	55	85	0	0	0.0105083075411095	0.0020116465060918	0.0145316005532931	228	2033	257808	1108.5	1130.7368421052631	202.29221753255425	855.35	993	1532.6999999999991	1661	677	453.7368421052631	103452	mutant
848	20220426	24	DLY16571	1	15	11	241	58	171	171	57.56010777981316	G1	9	mother	83	124	0	0	0.0105195106741731	0.00207046837809	0.0146604474303533	241	1781	276612	1125	1147.7676348547718	202.91292602988048	840	995	1508	1589.6	683	464.7676348547718	112009	mutant
849	20220426	24	DLY16571	1	18	7	255	44	184	184	59.69741337878415	G1	5	mother	108	147	0	0	0.0108003449548093	0.0022828978600857	0.0153661406749807	255	1814	299720	1161	1175.3725490196075	189.87706660603925	884.8	1042	1510.4	1641	700	475.3725490196077	121219.99999999996	mutant
850	20220426	24	DLY16571	2	1	0	324	22	22	22	121.2675630187582	G1	-1	mother	-1	-1	0	0	0.01020103815712	0.0016240613012858	0.0134491607596917	324	1531	329616	1001.5	1017.3333333333334	155.82621294883384	776	915	1301.3999999999992	1420.9	657	360.33333333333337	116748	mutant
851	20220426	24	DLY16571	2	2	11	399	40	29	29	156.97290672013304	G1	-1	mother	-1	-1	0	0	0.0112023048747482	0.0019184676822508	0.0150392402392499	399	1566	430394	1076	1078.6817042606517	151.6342269676373	845.1	970.5	1352.4999999999998	1446.3	727	351.6817042606517	140321.00000000003	mutant
852	20220426	24	DLY16571	2	6	7	272	35	28	28	72.89165720407304	G1	-1	mother	-1	-1	0	0	0.010560388511066	0.0016611938243715	0.0138827761598092	272	1710	286385	1038	1052.8860294117646	184.9349991820632	802.7	929.75	1395.6999999999998	1546	681	371.88602941176464	101153	mutant
853	20220426	24	DLY16571	2	9	4	225	8	128	128	66.75053155337216	G1	15	mother	-1	124	0	0	0.0099111724575486	0.0011951011353473	0.0123013747282433	225	1396	207340	913	921.5111111111112	145.56581134352518	704	814	1195.8	1258.6	642	279.51111111111106	62889.99999999999	mutant
854	20220426	24	DLY16571	2	13	5	180	27	186	186	69.24907863073574	G1	19	mother	55	164	0	0	0.0105029895830423	0.001447519875605	0.0133980293342525	180	1746	183662	993.5	1020.3444444444444	185.1978618253768	777.9	879.5	1384.15	1465.2	685	335.34444444444443	60362	mutant
855	20220426	24	DLY16571	3	1	6	396	30	186	186	204.858520295508	G1	10	mother	-1	162	0	0	0.011080751441676	0.0019856294877509	0.0150520104171779	396	1917	469194	1177.5	1184.8333333333333	209.788860909287	886.5	1027.75	1554.5	1693	711	473.83333333333326	187638	mutant
856	20220426	24	DLY16571	3	5	9	268	22	45	45	134.6261250282183	G1	9	mother	-1	32	0	0	0.0106329031275554	0.0015503675119799	0.0137336381515152	268	1641	275273	997	1027.1380597014925	180.0340130777847	797.35	893.75	1388.9	1517.9	682	345.13805970149247	92497	mutant
857	20220426	24	DLY16571	3	6	4	236	27	96	96	83.20715193518727	G1	11	mother	-1	73	0	0	0.0102336695368544	0.0012930193239436	0.0128197081847417	236	1368	223268	936.5	946.0508474576272	130.87643593226653	749	851.75	1180.75	1233	662	284.0508474576271	67036	mutant
858	20220426	24	DLY16571	3	9	14	225	15	170	170	67.58189076833641	G1	21	mother	-1	169	0	0	0.0104709745670367	0.0010600579252137	0.0125910904174643	225	1257	201467	889	895.4088888888889	107.7601943044982	714.8	829	1073.4	1146.4	676	219.4088888888889	49367	mutant
859	20220426	24	DLY16571	4	5	5	290	22	102	102	131.38359262477968	G1	13	mother	-1	85	0	0	0.0106267971246343	0.0020627790857119	0.0147523552960582	290	1860	336544	1135.5	1160.496551724138	230.10653077509724	851.35	984.75	1603.8000000000002	1733.7	692.5	467.9965517241381	135719.00000000003	mutant
860	20220426	24	DLY16571	4	6	10	208	20	154	154	74.97421060003347	G1	17	mother	-1	143	0	0	0.0100347524195492	0.0012174975345632	0.0124697474886758	208	1392	193487	920.5	930.2259615384615	147.67067016167604	719.2	823.5	1203.0999999999997	1284	648	282.22596153846155	58703	mutant
861	20220426	24	DLY16571	5	5	22	289	25	150	150	123.5536083942006	G1	18	mother	-1	147	0	0	0.0108419052131175	8.282282343028e-4	0.0124983616817231	289	1146	245232	838	848.553633217993	109.43540887287548	677.8	769	1031.6	1100.2	700	148.55363321799302	42931.99999999999	mutant
862	20220426	25	DLY16571	1	5	8	264	55	81	81	71.83226748551613	G1	2	mother	3	34	0	0	0.0107990833185359	0.0017974914665107	0.0143940662515573	264	1624	285037	1070	1079.685606060606	178.5529896020921	828	942.5	1425.1999999999998	1487.4	710	369.685606060606	97597	mutant
863	20220426	25	DLY16571	1	6	9	206	84	134	134	69.57628252777103	G1	4	mother	18	59	0	0	0.0091922054252377	6.103123063657e-4	0.0104128300379693	206	993	149318	718	724.8446601941747	90.6265951751464	590.5	659.25	887.75	934	595	129.8446601941747	26747.99999999999	mutant
864	20220426	25	DLY16571	1	7	8	214	53	111	111	68.36905009274457	G1	3	mother	21	66	0	0	0.010054711332259	0.0014820548608234	0.0130188210539058	214	1541	208846	956	975.9158878504672	159.16030369077805	729.65	866.5	1249.7	1354.6	649	326.91588785046724	69959.99999999999	mutant
865	20220426	25	DLY16571	1	9	4	187	57	136	136	62.56972472208019	G1	1	mother	42	83	0	0	0.0097691721018625	0.0012233402964546	0.0122158526947717	187	1358	170914	899	913.9786096256684	142.80744888446955	694.2	820.5	1159.5	1238.7	628	285.97860962566847	53478	mutant
866	20220426	25	DLY16571	1	10	9	179	49	122	122	54.69707396333931	G1	2	mother	50	82	0	0	0.0101102591022142	0.0010266622607359	0.012163583623686	179	1471	159631	884	891.7932960893854	135.47721059989792	696.6	793	1129.2	1182.5	652	239.79329608938545	42922.99999999999	mutant
867	20220426	25	DLY16571	1	12	6	214	43	170	170	56.53464692381858	G1	2	mother	98	133	0	0	0.010505061898265	0.0012600295556927	0.0130251210096505	214	1358	201465	932.5	941.4252336448598	138.1703253325963	737	844	1198.3	1264.9	680	261.42523364485976	55944.99999999999	mutant
868	20220426	25	DLY16571	1	13	6	288	52	188	188	74.0910082219967	G1	4	mother	102	142	0	0	0.0104949406551206	0.0017685707692275	0.0140320821935758	288	1487	303477	1036	1053.7395833333333	161.02524677772237	811.5	931.75	1327.1499999999996	1407.5	681	372.73958333333326	107348.99999999996	mutant
869	20220426	25	DLY16571	2	1	4	164	39	37	37	63.06386509027656	G1	-1	mother	-1	-1	0	0	0.0096168057901459	7.086577337752e-4	0.0110341212576965	164	1236	129188	773	787.7317073170732	106.62334535707387	622.6	722	959.7	1020.1	622	165.7317073170732	27180.000000000004	mutant
870	20220426	25	DLY16571	2	2	2	49	2	0	0	104.31807138654246	G1	-1	mother	-1	-1	0	0	0.0106636312138783	9.57251149351e-4	0.0125781335125805	49	1296	41775	842	852.5510204081633	124.95681886392364	678.6	774	1054.9999999999998	1039	691	161.55102040816325	7915.999999999999	mutant
871	20220426	25	DLY16571	2	3	11	170	18	9	9	65.76296043105218	G1	-1	mother	-1	-1	0	0	0.0094275994310783	7.559327618445e-4	0.0109394649547674	170	1133	135977	786.5	799.864705882353	112.55001210534584	629.35	715.25	1011.4	1047.2	608	191.86470588235292	32617	mutant
872	20220426	25	DLY16571	2	4	13	306	17	4	4	102.5454005283074	G1	-1	mother	-1	-1	0	0	0.0103271284103328	7.925330867818e-4	0.0119121945838964	306	1080	251907	814	823.2254901960785	100.70680671571984	663.75	757	1004.25	1053.7	670	153.22549019607845	46887.00000000001	mutant
873	20220426	25	DLY16571	2	5	4	219	20	147	147	73.60766381012903	G1	11	mother	3	131	0	0	0.0105614369243037	0.001157613320376	0.0128766635650557	219	1548	212938	952	972.3196347031964	165.28718090510242	722.2	852	1273.1	1379.7	689	283.3196347031964	62047	mutant
874	20220426	25	DLY16571	2	7	6	208	24	178	178	76.53432908474775	G1	21	mother	21	160	0	0	0.0100560882553978	0.0015882282323177	0.0132325447200333	208	1758	212799	995.5	1023.0721153846154	193.70985835121616	748.85	883	1355.4499999999998	1475.7	650	373.07211538461536	77599	mutant
875	20220426	25	DLY16571	2	10	8	219	20	184	184	57.52344413393659	G1	22	mother	50	171	0	0	0.0103300937533362	0.0010486187771821	0.0124273313077005	219	1196	193847	885	885.1461187214612	122.35391670242625	687.5	787.5	1099.2	1148.7	673	212.1461187214612	46460.00000000001	mutant
876	20220426	25	DLY16571	3	1	11	157	26	98	98	68.90736842830754	G1	9	mother	-1	83	0	0	0.0097631117867999	7.249654662717e-4	0.0112130427193434	157	1156	126684	801	806.9044585987261	118.31679290491952	615	728	1009.7999999999998	1054	631	175.90445859872614	27617.000000000004	mutant
877	20220426	25	DLY16571	3	2	0	166	15	49	49	106.32968330488754	G1	5	mother	-1	34	0	0	0.0103655956763086	0.0010461955554882	0.012457986787285	166	1255	144087	862	867.9939759036145	116.463267749083	702.5	789.25	1098	1153	666	201.99397590361448	33531	mutant
878	20220426	25	DLY16571	3	3	7	193	34	93	93	70.09648064583278	G1	7	mother	-1	66	0	0	0.0097133001435796	0.0011667575433958	0.0120468152303712	193	1577	174364	889	903.440414507772	151.5525792370533	692.2	793	1156.8	1256.5	629	274.44041450777206	52967.00000000001	mutant
879	20220426	25	DLY16571	3	4	36	265	42	65	65	105.07144516173778	G1	6	mother	-1	59	0	0	0.0096616312624185	6.548692783272e-4	0.010971369819073	265	1048	198992	744	750.9132075471698	91.59745822817676	621.4	686	914.6	978.1	626	124.9132075471698	33102	mutant
880	20220426	25	DLY16571	4	1	10	179	19	156	156	73.19539315770557	G1	19	mother	-1	145	0	0	0.0104023261845813	0.0012918454904918	0.012986017165565	179	1416	173379	943	968.5977653631284	143.91642979853316	751.6	870.5	1240.5	1296.6	669	299.5977653631285	53628	mutant
881	20220426	25	DLY16571	4	2	4	249	15	93	93	104.6522377803619	G1	10	mother	-1	82	0	0	0.0108120392696313	0.0018129809401884	0.0144380011500082	249	1843	280503	1118	1126.5180722891566	209.95777131997136	822	968	1520.8	1628.1	699	427.51807228915663	106452	mutant
882	20220426	25	DLY16571	4	3	4	220	30	167	167	69.06228947547399	G1	16	mother	-1	141	0	0	0.0104048426384368	0.0020143711042028	0.0144335848468424	220	1618	242539	1085.5	1102.45	178.27387574383206	832.6	976.5	1394	1488.2	673	429.4500000000001	94479	mutant
883	20220426	25	DLY16571	4	4	12	252	23	153	153	105.13295043483704	G1	13	mother	-1	142	0	0	0.009905685497573	8.926335162655e-4	0.011690952530104	252	1303	216623	856	859.6150793650794	131.23977908348743	660.65	770.5	1074.45	1173.9	641	218.6150793650794	55091.00000000001	mutant
884	20220426	25	DLY16571	5	2	0	180	32	165	165	106.26729724514996	G1	12	mother	-1	133	0	0	0.0109269266429159	8.891318085699e-4	0.0127051902600557	180	1282	159845	891	888.0277777777778	112.1076581067183	705.9	817.5	1072	1147.3	702	186.02777777777783	33485.00000000001	mutant
885	20220426	26	DLY16571	1	2	9	203	40	40	40	60.756526289407454	G1	1	mother	-1	9	0	0	0.0108876465443049	0.0019699204033484	0.0148274873510018	203	1694	230939	1118	1137.6305418719212	201.3435082844188	864.1	973	1522.1	1586	696	441.6305418719212	89651	mutant
886	20220426	26	DLY16571	1	3	7	236	64	108	108	54.17194076251145	G1	1	mother	17	51	0	0	0.0106350077767076	0.0017446082078604	0.0141242241924286	236	1571	250026	1043.5	1059.4322033898304	168.7807713972482	813.5	947	1313.5	1457	687	372.4322033898304	87893.99999999999	mutant
887	20220426	26	DLY16571	1	4	7	214	54	138	138	45.99260021733181	G1	2	mother	50	91	0	0	0.0102682254301201	0.0020548574861214	0.0143779404023631	214	1637	237500	1088	1109.8130841121497	178.38460658417023	851.55	979.25	1432.85	1530.7	662	447.8130841121495	95832	mutant
888	20220426	26	DLY16571	1	6	38	198	53	131	131	58.91067115088296	G1	1	mother	76	116	0	0	0.010681316306678	0.0012242579989647	0.0131298323046075	198	1333	189321	953.5	956.1666666666666	137.18710035951085	742.1	857.25	1222.15	1260.7	698	258.16666666666663	51116.99999999999	mutant
889	20220426	26	DLY16571	2	2	5	186	8	96	96	64.50638457248989	G1	4	mother	-1	91	0	0	0.0102360486395548	0.0011902743426906	0.0126165973249361	186	1399	177967	936.5	956.8118279569892	158.62738536262	711.25	849	1220.25	1284.5	660	296.8118279569892	55206.99999999999	mutant
890	20220426	26	DLY16571	3	1	7	220	7	9	9	94.84613995408556	G1	2	mother	-1	9	0	0	0.0102896975781167	0.001224991447075	0.0127396804722668	220	1290	200653	897	912.0590909090909	127.9294591103412	733.6	823.5	1152.1	1214.3	661	251.05909090909088	55232.99999999999	mutant
891	20220426	26	DLY16571	3	2	10	210	28	161	161	64.61796351144163	G1	8	mother	-1	143	0	0	0.0107227106269957	0.0016585927934718	0.0140398962139393	210	1565	223174	1045	1062.7333333333331	173.7404340178141	805	933.5	1349.1999999999998	1441.3	696	366.73333333333335	77014	mutant
892	20220426	26	DLY16571	4	1	9	248	24	66	66	94.38896505125489	G1	3	mother	-1	51	0	0	0.0105278683478314	0.0014162072496015	0.0133602828470345	248	1744	244182	963	984.6048387096774	166.60092449054122	745.9	861.75	1261.25	1403.5	682	302.60483870967744	75046	mutant
893	20220426	26	DLY16571	5	1	15	217	35	136	136	91.86785925100448	G1	6	mother	-1	116	0	0	0.0105163175250771	0.0010267635456622	0.0125698446164016	217	1345	199873	913	921.073732718894	132.77226301513045	714.6	826	1156.4	1237.3	678	243.073732718894	52747	mutant
894	20220426	26	DLY16571	6	1	9	192	15	185	185	91.57726573527503	G1	12	mother	-1	179	0	0	0.0105913356968053	8.748523454844e-4	0.0123410403877743	192	1450	171495	887.5	893.203125	134.5166322996319	701.65	802.75	1130	1205.5	688	205.203125	39399	mutant
895	20220426	27	DLY16571	1	2	6	225	74	80	80	64.88525819862699	G1	1	mother	-1	12	0	0	0.0101818241486621	0.0022142324079106	0.0146102889644835	225	1801	258818	1125	1150.3022222222223	210.44802418637863	835.8	999	1546.7999999999995	1652.8	661	489.3022222222223	110093.00000000004	mutant
896	20220426	27	DLY16571	1	4	6	267	45	67	67	75.94850395873377	G1	3	mother	-1	28	0	0	0.01075607845727	0.0023947127707901	0.0155455039988503	267	1963	324907	1191	1216.880149812734	224.01814202878748	906.9	1045	1599.1	1753.3	696	520.8801498127341	139075	mutant
897	20220426	27	DLY16571	1	5	15	284	75	122	122	57.4480825325913	G1	1	mother	17	62	0	0	0.0110419839072528	0.0032328282752891	0.0175076404578311	284	2093	396045	1375.5	1394.524647887324	238.7420437982985	1048.6	1220.75	1810.4	1935.1	722	672.5246478873239	190997	mutant
898	20220426	27	DLY16571	1	8	20	311	45	125	125	71.32882350694456	G1	3	mother	63	100	0	0	0.0109111118852957	0.0023156447858671	0.0155424014570299	311	1746	366948	1148	1179.8971061093248	187.8304009187817	903.5	1050	1532	1648.1	714	465.8971061093248	144894	mutant
899	20220426	27	DLY16571	1	10	6	250	51	165	165	64.29001198499644	G1	4	mother	74	120	0	0	0.0103547146822749	0.0019198401133002	0.0141943949088754	250	1860	278510	1107	1114.04	197.3943221067921	799.9	963.5	1436.1	1594.9	677	437.04	109260	mutant
900	20220426	27	DLY16571	2	2	8	222	33	167	167	68.2172300732359	G1	12	mother	-1	142	0	0	0.0104961704759141	0.0013287452945315	0.0131536610649773	222	1413	215145	964.5	969.1216216216216	135.17712298148132	763.25	881.25	1216.5	1290.1	685	284.12162162162167	63075.000000000015	mutant
901	20220426	27	DLY16571	2	4	13	229	14	121	121	80.30304559739805	G1	10	mother	-1	120	0	0	0.010362706710499	0.0011061959191819	0.0125750985488628	229	1277	206332	899	901.0131004366812	122.93622020730469	708.4	816	1113.4	1184.9	673	228.01310043668127	52215.000000000015	mutant
902	20220426	27	DLY16571	3	1	3	271	4	13	13	96.9425934778297	G1	2	mother	-1	12	0	0	0.0102963377712719	0.0017229135106589	0.0137421647925897	271	1690	278478	1003	1027.5940959409595	185.39877586058472	777.5	902.5	1349	1543.5	669	358.5940959409595	97179.00000000004	mutant
903	20220426	27	DLY16571	3	3	11	453	34	51	51	143.68927905506283	G1	4	mother	-1	28	0	0	0.0103478534803918	0.0017305049653368	0.0138088634110654	453	1468	446188	972	984.9624724061812	141.90294822624375	774.4	887	1226.4	1383.3	669	315.96247240618106	143131.00000000003	mutant
904	20220426	27	DLY16571	4	1	13	302	41	90	90	203.08203489261987	G1	5	mother	-1	62	0	0	0.0109251843945488	0.0014686617148322	0.0138625078242134	302	1777	322545	1041.5	1068.0298013245033	194.54525624587995	796.05	932.5	1465.6999999999998	1600.4	701	367.0298013245033	110843	mutant
905	20220426	27	DLY16571	4	3	5	389	28	123	123	145.01817322793127	G1	8	mother	-1	100	0	0	0.0100784886454087	0.0019321078473074	0.0139427043400237	389	1747	419704	1049	1078.93059125964	196.17266623250865	823.8	933	1460.3999999999996	1614.8	651	427.9305912596401	166465	mutant
906	20220426	27	DLY16571	5	1	14	259	36	162	162	95.32715887209632	G1	14	mother	-1	140	0	0	0.0115228897958234	0.0010269233801854	0.0135767365561942	259	1291	247664	946	956.2316602316604	128.39860263956103	753.5	865.5	1177.2	1235.8	752	204.23166023166027	52896.00000000001	mutant
907	20220426	27	DLY16571	5	3	9	261	11	175	175	134.2345462077751	G1	16	mother	-1	173	0	0	0.0103944967613401	0.0013039802431366	0.0130024572476133	261	1560	261919	975	1003.5210727969348	188.30875777099493	746	871	1378	1478.9	673	330.52107279693485	86266	mutant
908	20220426	28	DLY16571	1	4	7	254	64	59	59	67.79086433439268	G1	3	mother	-1	2	0	0	0.0108694195254056	0.0019845228797097	0.014838465284825	254	1749	291267	1135	1146.7204724409448	189.0494993458761	842.6	1016	1472.6999999999998	1580.7	706	440.7204724409448	111943	mutant
909	20220426	28	DLY16571	1	6	32	225	41	62	62	56.46526221669167	G1	2	mother	11	53	0	0	0.0108442657046461	0.002032209018229	0.0149086837411043	225	1484	234842	1031	1043.7422222222222	140.1721964646641	839.6	942	1304.4	1376.9	704	339.7422222222221	76441.99999999999	mutant
910	20220426	28	DLY16571	1	7	6	247	71	117	117	59.5185546874435	G1	3	mother	19	52	0	0	0.0102338519491344	0.0013212220130298	0.012876295975194	247	1478	233810	938	946.5991902834008	142.7379371568673	734.5	849.5	1218.4	1294.6	666	280.59919028340084	69308.00000000001	mutant
911	20220426	28	DLY16571	1	9	17	159	55	102	102	45.33050455705229	G1	1	mother	17	64	0	0	0.0101898228734687	6.876916997195e-4	0.0115652062729079	159	1104	123493	774	776.6855345911949	92.3842221796183	635.9	710	924.2	970.7	663	113.68553459119494	18076	mutant
912	20220426	28	DLY16571	1	11	30	281	62	144	144	62.6853529092923	G1	4	mother	67	112	0	0	0.0113445540839539	0.0023874800573617	0.0161195141986774	281	1987	340869	1200	1213.0569395017794	188.19870139374424	936	1082	1507	1733.7	738	475.0569395017794	133491.00000000003	mutant
913	20220426	28	DLY16571	1	12	25	245	77	171	171	59.30924969951264	G1	3	mother	85	119	0	0	0.011091931118411	0.0021740736365967	0.0154400783916044	245	1665	285113	1154	1163.726530612245	180.57209174325575	917	1039	1499.6	1591.6	726	437.7265306122449	107243	mutant
914	20220426	28	DLY16571	1	14	13	257	35	167	167	44.15304213075373	G1	6	mother	95	145	0	0	0.010443816383502	0.002939340461074	0.01632249730565	257	1964	332715	1253	1294.6108949416343	218.9356557527793	960.8	1153	1680	1814	686	608.6108949416343	156413.00000000003	mutant
915	20220426	28	DLY16571	1	15	12	233	33	157	157	59.81119997043218	G1	2	mother	99	136	0	0	0.0102856513089731	0.0011482510350434	0.01258215337906	233	1447	211323	897	906.96566523605145	136.59978392020514	712.6	811	1125.9999999999998	1265.8	669	237.96566523605145	55445.99999999999	mutant
916	20220426	28	DLY16571	1	18	8	230	53	186	186	49.08772612599631	G1	1	mother	102	141	0	0	0.0104950013353259	0.0017129000609926	0.0139208014573113	230	1480	237851	1021.5	1034.1347826086956	160.35510623150722	788.1	918.75	1293.3	1363.6	680	354.1347826086956	81450.99999999999	mutant
917	20220426	28	DLY16571	2	1	15	200	16	1	1	64.86571194290973	G1	-1	mother	-1	-1	0	0	0.0102058645068089	0.0012863060824054	0.0127784766716198	200	1362	181979	894	909.895	128.0830745063531	727.85	817.5	1124.1999999999998	1214.8	663	246.895	49379	mutant
918	20220426	28	DLY16571	2	2	10	344	10	0	0	188.63271349671064	G1	-1	mother	-1	-1	0	0	0.0105957390904931	0.0017407249162201	0.0140771889229334	344	1792	369930	1037.5	1075.3779069767445	209.2981688056221	797.3	921	1442.7999999999995	1680.3	682	393.3779069767442	135322.00000000003	mutant
919	20220426	28	DLY16571	2	4	9	219	38	141	141	72.21072553680598	G1	11	mother	-1	112	0	0	0.01058275738053	0.0012803367122904	0.0131434308051108	219	1441	214819	978	980.9086757990868	144.12304759164977	775.5	883	1211.1999999999998	1340.3	687	293.9086757990867	64365.99999999999	mutant
920	20220426	28	DLY16571	2	6	8	266	25	163	163	72.3543401893321	G1	14	mother	11	145	0	0	0.0100759308751948	0.0013442169881891	0.0127643648515731	266	1411	248124	916.5	932.796992481203	140.81610999122256	732.5	822.25	1200	1273.4	652	280.796992481203	74692	mutant
921	20220426	28	DLY16571	3	1	2	257	37	99	99	76.05416347227082	G1	9	mother	-1	64	0	0	0.0107417236684916	0.0015725890679527	0.0138869018043971	257	1526	261969	1008	1019.3346303501944	169.3026119227098	777.4	890	1338.7999999999995	1445.2	699	320.3346303501945	82325.99999999999	mutant
922	20220426	28	DLY16571	3	2	0	342	45	98	98	204.5643267298764	G1	6	mother	-1	53	0	0	0.0107169928275931	0.0016814593615614	0.014079911550716	342	1692	362307	1043.5	1059.377192982456	176.17560303734157	793.5	933	1379	1541.4	683	376.3771929824561	128721	mutant
923	20220426	28	DLY16571	3	3	14	209	16	4	4	97.06990481223016	G1	4	mother	-1	2	0	0	0.0097247215443802	9.507106446722e-4	0.0116261428337247	209	1108	166767	795	797.9282296650717	96.29624157195884	641	730	964.8	1016.4	629	168.92822966507174	35305.99999999999	mutant
924	20220426	28	DLY16571	4	1	9	177	19	151	151	77.88654603170535	G1	18	mother	-1	141	0	0	0.0103643259786382	9.305543024334e-4	0.012225434583505	177	1145	152492	859	861.5367231638418	113.10417205459311	688	777	1058.8	1085.3	671	190.53672316384177	33724.99999999999	mutant
925	20220426	28	DLY16571	4	2	11	295	35	160	160	182.60459154999555	G1	15	mother	-1	136	0	0	0.010255739937851	0.0011860212761265	0.0126277824901041	295	1438	279270	932	946.6779661016948	152.50538647647116	727.1	840.5	1219.8000000000002	1344.9	664	282.6779661016949	83390	mutant
926	20220426	28	DLY16571	4	3	9	273	32	75	75	102.19757198309895	G1	7	mother	-1	52	0	0	0.0105582623984752	0.001536197699006	0.0136306577964873	273	1358	264605	956	969.2490842490844	119.31107281485237	785.8	889	1184.4	1256.9	684	285.24908424908426	77873	mutant
927	20220426	28	DLY16571	5	3	9	220	31	141	141	94.9924190948808	G1	12	mother	-1	119	0	0	0.0107036247171735	9.606833514247e-4	0.0126249914200229	220	1306	200315	902	910.5227272727273	120.58352228686738	730.9	824.75	1112	1192.4	689	221.52272727272725	48734.99999999999	mutant
928	20220426	29	DLY16571	1	4	36	245	76	42	42	63.760595047305394	G1	3	mother	-1	2	0	0	0.0107117998969579	0.0015444521589299	0.0138007042148178	245	1616	249759	1000	1019.4244897959184	151.43218126507614	790.6	915	1283.6	1382.2	692	327.4244897959184	80219	mutant
929	20220426	29	DLY16571	1	5	13	282	56	112	112	67.69926996663996	G1	3	mother	24	69	0	0	0.0110150374660508	0.0022133635956224	0.0154417646572957	282	1835	332831	1157	1180.2517730496454	182.36812124324928	916.15	1048.75	1507.8999999999996	1664.6	716	464.2517730496454	130919	mutant
930	20220426	29	DLY16571	1	9	7	214	31	149	149	65.18411061808904	G1	4	mother	79	125	0	0	0.0101203443528332	0.0017015631561158	0.0135234706650648	214	1758	220908	1009.5	1032.2803738317757	181.7928005315224	795.3	884.25	1340.8	1502.1	655	377.2803738317757	80738	mutant
931	20220426	29	DLY16571	2	4	5	219	17	137	137	75.85980002952176	G1	9	mother	-1	125	0	0	0.010174958110842	9.835298943976e-4	0.0121420178996374	219	1388	190455	853	869.6575342465753	129.74508401784158	677.9	774	1072.1999999999998	1176.9	663	206.65753424657527	45257.99999999999	mutant
932	20220426	29	DLY16571	3	3	5	284	21	18	18	83.94935825224096	G1	4	mother	-1	2	0	0	0.0104472953861549	0.0015183461840758	0.0134839877543066	284	1303	265697	921	935.5528169014084	123.01483088971683	764.3	856	1159.1	1224.1	675	260.5528169014085	73997.00000000001	mutant
933	20220426	29	DLY16571	4	3	8	211	31	92	92	86.68601753691915	G1	5	mother	-1	69	0	0	0.0109180359796281	0.0015372412884076	0.0139925185564434	211	1587	215317	1007	1020.4597156398104	152.36732877995857	807	908.5	1291	1397.2	703	317.4597156398104	66983.99999999999	mutant
934	20220426	29	DLY16571	5	3	4	157	26	167	167	82.24163747150845	G1	13	mother	-1	145	0	0	0.0107675100395208	0.0011842621848931	0.0131360344093071	157	1347	156107	981	994.312101910828	155.7707303275945	746.6	868	1261.8	1294.3	698	296.312101910828	46521	mutant
935	20220426	30	DLY16571	1	1	31	234	47	62	62	66.32649942888122	G1	2	mother	-1	46	0	0	0.0098215657304957	0.001538460352671	0.0128984864358379	234	1446	222418	944	950.5042735042736	145.41482800581028	735.65	850	1185.05	1298.2	637	313.5042735042736	73360.00000000001	mutant
936	20220426	30	DLY16571	1	4	10	320	49	174	174	81.5875758586781	G1	2	mother	88	135	0	0	0.0109848128202797	0.0024777926374205	0.0159403980951208	320	1745	393278	1199	1228.99375	196.60488603017347	938.95	1081	1585.35	1689.1	711	517.9937500000001	165758.00000000003	mutant
937	20220426	30	DLY16571	1	6	8	262	48	181	181	69.65672217446229	G1	1	mother	94	141	0	0	0.0099719259931438	0.0019655216327529	0.0139029692586496	262	1893	282430	1048.5	1077.9770992366412	192.04561583000145	837.05	941	1405.75	1550.6	648	429.9770992366412	112654	mutant
938	20220426	30	DLY16571	2	1	7	229	26	160	160	80.79333277881646	G1	6	mother	-1	141	0	0	0.0098821538462115	0.0011953894720003	0.0122729327902122	229	1360	208413	912	910.1004366812228	138.31220127538774	701	802	1139.8	1222.3	644	266.10043668122273	60937.00000000001	mutant
939	20220426	30	DLY16571	3	2	13	273	41	74	74	86.56997307467937	G1	1	mother	-1	46	0	0	0.011261490415778	0.0018395744973755	0.0149406394105292	273	1601	294044	1060	1077.084249084249	153.25449950993453	859.2	972	1351.5999999999997	1473.4	728	349.084249084249	95299.99999999996	mutant
940	20220426	30	DLY16571	4	2	7	254	15	143	143	104.3726984838878	G1	4	mother	-1	135	0	0	0.0104384847474019	0.0012520374667533	0.0129425596809085	254	1212	225645	879.5	888.3661417322835	115.66199310444766	713	803	1092.1	1145.7	675	213.3661417322835	54195.00000000001	mutant
