# Supplementary material for: The origin of septin ring size control in budding yeast
Source: EMBO J. 2025 Oct 2;44(22):6466–98. doi: 10.1038/s44318-025-00571-5 (PMC12623784; doi:10.1038/s44318-025-00571-5)
Supplement: Supplementary file 4 — Source data Fig. 2 [file 44318_2025_571_MOESM4_ESM.zip › Figure_2/2c/Table_S3_Yeast_filtered.csv]

Protein	Entry	Systematic name	Gene_name	Protein names	UniqIDs_Exp#1	UniqIDs_Exp#2	UniqIDs_Exp#3	UniqIDs_Total	Protein_slope_Exp1	Protein_slope_Exp2	Protein_slope_Exp3	Mean_protein_slope	Gene ontology (biological process)	Gene ontology (cellular component)	Gene ontology (GO)	Gene ontology (molecular function)	Subcellular location [CC]	Histone	Nucleus	Cytoplasm	Mitochondria	nucleolus	classification	tag
BEM1_YEAST	P29366	YBR200W	BEM1	Bud emergence protein 1 (Suppressor of RHO3 protein 1)	2	6	6	10	-0.232071011181963	0.071062892185763	0.130683646495609	-0.0101081575001969	cell morphogenesis involved in conjugation with cellular fusion [GO:0000753]; conjugation with cellular fusion [GO:0000747]; maintenance of protein location [GO:0045185]; superoxide metabolic process [GO:0006801]	cell cortex [GO:0005938]; cellular bud neck [GO:0005935]; cellular bud tip [GO:0005934]; cytoplasm [GO:0005737]; cytoskeleton [GO:0005856]; incipient cellular bud site [GO:0000131]; mating projection tip [GO:0043332]; mitochondrion [GO:0005739]; site of polarized growth [GO:0030427]	cell cortex [GO:0005938]; cellular bud neck [GO:0005935]; cellular bud tip [GO:0005934]; cytoplasm [GO:0005737]; cytoskeleton [GO:0005856]; incipient cellular bud site [GO:0000131]; mating projection tip [GO:0043332]; mitochondrion [GO:0005739]; site of polarized growth [GO:0030427]; molecular adaptor activity [GO:0060090]; phosphatidylinositol-3-phosphate binding [GO:0032266]; superoxide-generat…	molecular adaptor activity [GO:0060090]; phosphatidylinositol-3-phosphate binding [GO:0032266]; superoxide-generating NADPH oxidase activator activity [GO:0016176]	SUBCELLULAR LOCATION: Cytoplasm, cytoskeleton.	FALSE	FALSE	TRUE	FALSE	FALSE	Effector	G1_arrest_ethanol
BEM2_YEAST	P39960	YER155C	BEM2	GTPase-activating protein BEM2/IPL2 (Bud emergence protein 2)	23	45	33	61	-0.181657554509612	-0.0306166692406803	0.252151437086955	0.0132924044455541	actin cytoskeleton organization [GO:0030036]; morphogenesis checkpoint [GO:0044879]; negative regulation of Rho protein signal transduction [GO:0035024]; regulation of GTPase activity [GO:0043087]; small GTPase mediated signal transduction [GO:0007264]	cell cortex [GO:0005938]; cellular bud tip [GO:0005934]; cytoplasm [GO:0005737]; incipient cellular bud site [GO:0000131]; mating projection tip [GO:0043332]; mitochondrion [GO:0005739]; plasma membrane [GO:0005886]; prospore membrane [GO:0005628]	cell cortex [GO:0005938]; cellular bud tip [GO:0005934]; cytoplasm [GO:0005737]; incipient cellular bud site [GO:0000131]; mating projection tip [GO:0043332]; mitochondrion [GO:0005739]; plasma membrane [GO:0005886]; prospore membrane [GO:0005628]; GTPase activator activity [GO:0005096]; guanyl-nucleotide exchange factor activity [GO:0005085]; mRNA binding [GO:0003729]; actin cytoskeleton organiz…	GTPase activator activity [GO:0005096]; guanyl-nucleotide exchange factor activity [GO:0005085]; mRNA binding [GO:0003729]	NA	FALSE	FALSE	FALSE	FALSE	FALSE	GAP	G1_arrest_ethanol
BEM3_YEAST	P32873	YPL115C	BEM3	GTPase-activating protein BEM3 (Bud emergence protein 3)	1	3	3	5	0.387435873980573	0.121514400242329	0.165053794187716	0.22466802280354	establishment of cell polarity [GO:0030010]; negative regulation of Rho protein signal transduction [GO:0035024]; positive regulation of GTPase activity [GO:0043547]; regulation of GTPase activity [GO:0043087]; septin ring organization [GO:0031106]; signal transduction [GO:0007165]	cell cortex [GO:0005938]; cellular bud tip [GO:0005934]; cytoplasm [GO:0005737]; incipient cellular bud site [GO:0000131]; mating projection tip [GO:0043332]	cell cortex [GO:0005938]; cellular bud tip [GO:0005934]; cytoplasm [GO:0005737]; incipient cellular bud site [GO:0000131]; mating projection tip [GO:0043332]; GTPase activator activity [GO:0005096]; phosphatidylinositol-3-phosphate binding [GO:0032266]; establishment of cell polarity [GO:0030010]; negative regulation of Rho protein signal transduction [GO:0035024]; positive regulation of GTPase a…	GTPase activator activity [GO:0005096]; phosphatidylinositol-3-phosphate binding [GO:0032266]	SUBCELLULAR LOCATION: Cytoplasm.	FALSE	FALSE	TRUE	FALSE	FALSE	GAP	G1_arrest_ethanol
BUD3_YEAST	P25558	YCL014W	BUD3	Bud site selection protein 3	5	5	5	12	0.286792895709877	-0.564161378938448	0.235566672765251	-0.0139339368211063	axial cellular bud site selection [GO:0007120]; cytogamy [GO:0000755]; positive regulation of GTPase activity [GO:0043547]	cellular bud neck [GO:0005935]; cellular bud neck contractile ring [GO:0000142]	cellular bud neck [GO:0005935]; cellular bud neck contractile ring [GO:0000142]; guanyl-nucleotide exchange factor activity [GO:0005085]; axial cellular bud site selection [GO:0007120]; cytogamy [GO:0000755]; positive regulation of GTPase activity [GO:0043547]	guanyl-nucleotide exchange factor activity [GO:0005085]	NA	FALSE	FALSE	FALSE	FALSE	FALSE	GEF	G1_arrest_ethanol
CDC10_YEAST	P25342	YCR002C	CDC10	Cell division control protein 10	26	33	33	40	0.0580112327853779	0.0741896270668004	-0.0592995113750479	0.0243004494923768	cellular protein localization [GO:0034613]; cytoskeleton-dependent cytokinesis [GO:0061640]; exit from mitosis [GO:0010458]; maintenance of cell polarity [GO:0030011]; mitotic cytokinesis [GO:0000281]; septin ring assembly [GO:0000921]; sporulation [GO:0043934]	ascospore-type prospore [GO:0042764]; cell division site [GO:0032153]; cellular bud neck [GO:0005935]; cellular bud neck septin ring [GO:0000144]; mating projection base [GO:0001400]; mating projection tip [GO:0043332]; meiotic spindle [GO:0072687]; microtubule cytoskeleton [GO:0015630]; prospore membrane [GO:0005628]; septin complex [GO:0031105]; septin filament array [GO:0032160]; septin ring […	ascospore-type prospore [GO:0042764]; cell division site [GO:0032153]; cellular bud neck [GO:0005935]; cellular bud neck septin ring [GO:0000144]; mating projection base [GO:0001400]; mating projection tip [GO:0043332]; meiotic spindle [GO:0072687]; microtubule cytoskeleton [GO:0015630]; prospore membrane [GO:0005628]; septin complex [GO:0031105]; septin filament array [GO:0032160]; septin ring […	1-phosphatidylinositol binding [GO:0005545]; GTPase activity [GO:0003924]; GTP binding [GO:0005525]; molecular adaptor activity [GO:0060090]; phosphatidylinositol-4-phosphate binding [GO:0070273]; phosphatidylinositol-5-phosphate binding [GO:0010314]; structural constituent of cytoskeleton [GO:0005200]	SUBCELLULAR LOCATION: Membrane {ECO:0000269|PubMed:14562095}; Peripheral membrane protein {ECO:0000269|PubMed:14562095}. Bud neck {ECO:0000269|PubMed:14562095}. Note=Present at the bud neck during cell division. Probably interacts with phosphoinosides such as phosphatidylinositol 4-phosphate or phosphatidylinositol 5-phosphate.	FALSE	FALSE	FALSE	FALSE	FALSE	Septin	G1_arrest_ethanol
CDC11_YEAST	P32458	YJR076C	CDC11	Cell division control protein 11	13	20	22	26	-0.0612463149394067	-0.173557776097694	-0.251599316813728	-0.162134469283609	actomyosin contractile ring assembly [GO:0000915]; cellular bud neck septin ring organization [GO:0032186]; cellular protein localization [GO:0034613]; cytoskeleton-dependent cytokinesis [GO:0061640]; division septum assembly [GO:0000917]; maintenance of cell polarity [GO:0030011]; mitotic cytokinesis [GO:0000281]; positive regulation of protein kinase activity [GO:0045860]; protein localization …	ascospore wall [GO:0005619]; cell division site [GO:0032153]; cellular bud neck [GO:0005935]; cellular bud neck septin ring [GO:0000144]; cytoplasmic microtubule [GO:0005881]; mating projection base [GO:0001400]; mating projection tip [GO:0043332]; meiotic spindle [GO:0072687]; microtubule cytoskeleton [GO:0015630]; prospore membrane [GO:0005628]; septin complex [GO:0031105]; septin filament arra…	ascospore wall [GO:0005619]; cell division site [GO:0032153]; cellular bud neck [GO:0005935]; cellular bud neck septin ring [GO:0000144]; cytoplasmic microtubule [GO:0005881]; mating projection base [GO:0001400]; mating projection tip [GO:0043332]; meiotic spindle [GO:0072687]; microtubule cytoskeleton [GO:0015630]; prospore membrane [GO:0005628]; septin complex [GO:0031105]; septin filament arra…	GTPase activity [GO:0003924]; GTP binding [GO:0005525]; identical protein binding [GO:0042802]; molecular adaptor activity [GO:0060090]; phosphatidylinositol-4-phosphate binding [GO:0070273]; phosphatidylinositol-5-phosphate binding [GO:0010314]; structural constituent of cytoskeleton [GO:0005200]	SUBCELLULAR LOCATION: Membrane {ECO:0000269|PubMed:14562095}. Bud neck {ECO:0000269|PubMed:14562095}. Note=Present at the bud neck during cell division. Interacts with phosphatidylinositol 4-phosphate and phosphatidylinositol 5-phosphate (PI(4)P and PI(5)P).	FALSE	FALSE	FALSE	FALSE	FALSE	Septin	G1_arrest_ethanol
CDC12_YEAST	P32468	YHR107C	CDC12	Cell division control protein 12 (Septin)	21	42	28	50	-0.0777771727339476	0.02450509866653	0.151730266633117	0.0328193975219	cellular protein localization [GO:0034613]; cytoskeleton-dependent cytokinesis [GO:0061640]; maintenance of cell polarity [GO:0030011]; mitotic actomyosin contractile ring assembly [GO:1903475]; mitotic cytokinesis [GO:0000281]; positive regulation of protein kinase activity [GO:0045860]; septin ring assembly [GO:0000921]	cell division site [GO:0032153]; cellular bud neck [GO:0005935]; cellular bud neck septin ring [GO:0000144]; cellular bud scar [GO:0005621]; cytoplasm [GO:0005737]; mating projection [GO:0005937]; microtubule cytoskeleton [GO:0015630]; prospore membrane [GO:0005628]; septin complex [GO:0031105]; septin filament array [GO:0032160]; septin ring [GO:0005940]	cell division site [GO:0032153]; cellular bud neck [GO:0005935]; cellular bud neck septin ring [GO:0000144]; cellular bud scar [GO:0005621]; cytoplasm [GO:0005737]; mating projection [GO:0005937]; microtubule cytoskeleton [GO:0015630]; prospore membrane [GO:0005628]; septin complex [GO:0031105]; septin filament array [GO:0032160]; septin ring [GO:0005940]; GTP binding [GO:0005525]; GTPase activit…	GTPase activity [GO:0003924]; GTP binding [GO:0005525]; molecular adaptor activity [GO:0060090]; phosphatidylinositol-4-phosphate binding [GO:0070273]; phosphatidylinositol-5-phosphate binding [GO:0010314]; structural constituent of cytoskeleton [GO:0005200]	SUBCELLULAR LOCATION: Membrane {ECO:0000269|PubMed:14562095}; Peripheral membrane protein {ECO:0000269|PubMed:14562095}. Bud neck {ECO:0000269|PubMed:14562095}. Note=Present at the bud neck during cell division. Probably interacts with phosphoinosides such as phosphatidylinositol 4-phosphate or phosphatidylinositol 5-phosphate.	FALSE	FALSE	FALSE	FALSE	FALSE	Septin	G1_arrest_ethanol
CDC24_YEAST	P11433	YAL041W	CDC24	Cell division control protein 24 (Calcium regulatory protein)	3	7	1	9	-0.114865587544709	-0.0134237841574734	-0.201051601043599	-0.109780324248594	cellular bud site selection [GO:0000282]; chemotropism [GO:0043577]; establishment of cell polarity [GO:0030010]; intracellular signal transduction [GO:0035556]; protein localization to cell cortex [GO:0072697]; regulation of exit from mitosis [GO:0007096]; septin ring organization [GO:0031106]	Cdc24p-Far1p-Gbetagamma complex [GO:0120171]; cellular bud neck [GO:0005935]; cellular bud tip [GO:0005934]; cytoplasm [GO:0005737]; division septum [GO:0000935]; incipient cellular bud site [GO:0000131]; mating projection tip [GO:0043332]; nucleus [GO:0005634]	Cdc24p-Far1p-Gbetagamma complex [GO:0120171]; cellular bud neck [GO:0005935]; cellular bud tip [GO:0005934]; cytoplasm [GO:0005737]; division septum [GO:0000935]; incipient cellular bud site [GO:0000131]; mating projection tip [GO:0043332]; nucleus [GO:0005634]; guanyl-nucleotide exchange factor activity [GO:0005085]; cellular bud site selection [GO:0000282]; chemotropism [GO:0043577]; establishm…	guanyl-nucleotide exchange factor activity [GO:0005085]	NA	FALSE	FALSE	FALSE	FALSE	FALSE	GEF	G1_arrest_ethanol
CDC3_YEAST	P32457	YLR314C	CDC3	Cell division control protein 3	31	38	31	49	0.0407282539349867	0.131976901326562	0.184789628834273	0.11916492803194	cellular protein localization [GO:0034613]; cytoskeleton-dependent cytokinesis [GO:0061640]; maintenance of cell polarity [GO:0030011]; mitotic cytokinesis [GO:0000281]; septin ring assembly [GO:0000921]; septin ring disassembly [GO:0031107]	ascospore wall [GO:0005619]; cell division site [GO:0032153]; cellular bud neck [GO:0005935]; cellular bud neck septin ring [GO:0000144]; mating projection base [GO:0001400]; microtubule cytoskeleton [GO:0015630]; prospore membrane [GO:0005628]; septin complex [GO:0031105]; septin filament array [GO:0032160]; septin ring [GO:0005940]	ascospore wall [GO:0005619]; cell division site [GO:0032153]; cellular bud neck [GO:0005935]; cellular bud neck septin ring [GO:0000144]; mating projection base [GO:0001400]; microtubule cytoskeleton [GO:0015630]; prospore membrane [GO:0005628]; septin complex [GO:0031105]; septin filament array [GO:0032160]; septin ring [GO:0005940]; GTP binding [GO:0005525]; GTPase activity [GO:0003924]; molecu…	GTPase activity [GO:0003924]; GTP binding [GO:0005525]; molecular adaptor activity [GO:0060090]; phosphatidylinositol-4-phosphate binding [GO:0070273]; phosphatidylinositol-5-phosphate binding [GO:0010314]; structural constituent of cytoskeleton [GO:0005200]	SUBCELLULAR LOCATION: Membrane; Peripheral membrane protein. Bud neck. Note=Present at the bud neck during cell division. Probably interacts with phosphoinosides such as phosphatidylinositol 4-phosphate or phosphatidylinositol 5-phosphate.	FALSE	FALSE	FALSE	FALSE	FALSE	Septin	G1_arrest_ethanol
CDC42_YEAST	P19073	YLR229C	CDC42	Cell division control protein 42 (Suppressor of RHO3 protein 2)	13	13	14	19	-0.16638692021362	-0.0429391755401792	-0.0733991372055367	-0.0942417443197787	budding cell apical bud growth [GO:0007118]; budding cell isotropic bud growth [GO:0007119]; Cdc42 protein signal transduction [GO:0032488]; cell cycle [GO:0007049]; cell projection assembly [GO:0030031]; conjugation with cellular fusion [GO:0000747]; endocytosis [GO:0006897]; establishment of cell polarity [GO:0030010]; invasive growth in response to glucose limitation [GO:0001403]; pheromone-de…	cell periphery [GO:0071944]; cellular bud neck [GO:0005935]; cellular bud tip [GO:0005934]; fungal-type vacuole membrane [GO:0000329]; incipient cellular bud site [GO:0000131]; mating projection tip [GO:0043332]; nuclear membrane [GO:0031965]; plasma membrane [GO:0005886]; septin ring [GO:0005940]	cell periphery [GO:0071944]; cellular bud neck [GO:0005935]; cellular bud tip [GO:0005934]; fungal-type vacuole membrane [GO:0000329]; incipient cellular bud site [GO:0000131]; mating projection tip [GO:0043332]; nuclear membrane [GO:0031965]; plasma membrane [GO:0005886]; septin ring [GO:0005940]; GTP binding [GO:0005525]; GTPase activity [GO:0003924]; budding cell apical bud growth [GO:0007118]…	GTPase activity [GO:0003924]; GTP binding [GO:0005525]	SUBCELLULAR LOCATION: Cell membrane {ECO:0000305}; Lipid-anchor {ECO:0000305}; Cytoplasmic side {ECO:0000305}.	FALSE	FALSE	TRUE	FALSE	FALSE	Cdc42	G1_arrest_ethanol
CLA4_YEAST	P48562	YNL298W	CLA4	Serine/threonine-protein kinase CLA4 (EC 2.7.11.1)	5	6	7	12	0.017211301717065	0.372230759610053	0.369474894612857	0.252972318646658	activation of protein kinase activity [GO:0032147]; histone-serine phosphorylation [GO:0035404]; negative regulation of gene expression [GO:0010629]; negative regulation of transcription by RNA polymerase II [GO:0000122]; positive regulation of protein import into nucleus [GO:0042307]; protein phosphorylation [GO:0006468]; regulation of exit from mitosis [GO:0007096]; regulation of gene expressio…	cellular bud [GO:0005933]; cytoplasm [GO:0005737]; fungal-type vacuole [GO:0000324]; nucleus [GO:0005634]	cellular bud [GO:0005933]; cytoplasm [GO:0005737]; fungal-type vacuole [GO:0000324]; nucleus [GO:0005634]; ATP binding [GO:0005524]; enzyme binding [GO:0019899]; kinase activity [GO:0016301]; protein kinase activity [GO:0004672]; protein serine kinase activity [GO:0106310]; protein serine/threonine kinase activity [GO:0004674]; protein threonine kinase activity [GO:0106311]; activation of protein…	ATP binding [GO:0005524]; enzyme binding [GO:0019899]; kinase activity [GO:0016301]; protein kinase activity [GO:0004672]; protein serine/threonine kinase activity [GO:0004674]; protein serine kinase activity [GO:0106310]; protein threonine kinase activity [GO:0106311]	NA	FALSE	FALSE	FALSE	FALSE	FALSE	Effector	G1_arrest_ethanol
RGA1_YEAST	P39083	YOR127W	RGA1	Rho-type GTPase-activating protein 1	2	1	2	5	0.0094907530123121	-0.0856400934771527	0.368313061273021	0.0973879069360602	actin filament organization [GO:0007015]; axial cellular bud site selection [GO:0007120]; budding cell apical bud growth [GO:0007118]; budding cell isotropic bud growth [GO:0007119]; establishment of cell polarity [GO:0030010]; invasive growth in response to glucose limitation [GO:0001403]; pheromone-dependent signal transduction involved in conjugation with cellular fusion [GO:0000750]; positive…	cellular birth scar [GO:0071597]; cellular bud neck [GO:0005935]; cellular bud neck split septin rings [GO:0032177]; cellular bud scar [GO:0005621]; cytoplasm [GO:0005737]	cellular birth scar [GO:0071597]; cellular bud neck [GO:0005935]; cellular bud neck split septin rings [GO:0032177]; cellular bud scar [GO:0005621]; cytoplasm [GO:0005737]; GTPase activator activity [GO:0005096]; metal ion binding [GO:0046872]; actin filament organization [GO:0007015]; axial cellular bud site selection [GO:0007120]; budding cell apical bud growth [GO:0007118]; budding cell isotro…	GTPase activator activity [GO:0005096]; metal ion binding [GO:0046872]	NA	FALSE	FALSE	FALSE	FALSE	FALSE	GAP	G1_arrest_ethanol
RGA2_YEAST	Q06407	YDR379W	RGA2	Rho-type GTPase-activating protein 2	1	1	1	3	0.21124358494263001	-1.20624384642731	0.199258688918732	-0.265247190855316	positive regulation of GTPase activity [GO:0043547]; regulation of GTPase activity [GO:0043087]; septin ring organization [GO:0031106]; small GTPase mediated signal transduction [GO:0007264]	cellular bud neck split septin rings [GO:0032177]; cytoplasm [GO:0005737]	cellular bud neck split septin rings [GO:0032177]; cytoplasm [GO:0005737]; GTPase activator activity [GO:0005096]; identical protein binding [GO:0042802]; metal ion binding [GO:0046872]; positive regulation of GTPase activity [GO:0043547]; regulation of GTPase activity [GO:0043087]; septin ring organization [GO:0031106]; small GTPase mediated signal transduction [GO:0007264]	GTPase activator activity [GO:0005096]; identical protein binding [GO:0042802]; metal ion binding [GO:0046872]	NA	FALSE	FALSE	FALSE	FALSE	FALSE	GAP	G1_arrest_ethanol
RSR1_YEAST	P13856	YGR152C	RSR1	Ras-related protein RSR1 (EC 3.6.5.2)	3	3	1	5	-0.466203961078921	-0.526689799783459	-0.313269839868654	-0.435387866910345	axial cellular bud site selection [GO:0007120]; bipolar cellular bud site selection [GO:0007121]; cytogamy [GO:0000755]; establishment of protein localization [GO:0045184]; maintenance of protein location in cell [GO:0032507]; positive regulation of Rho guanyl-nucleotide exchange factor activity [GO:2001108]; positive regulation of Rho protein signal transduction [GO:0035025]; regulation of estab…	cell division site [GO:0032153]; cell periphery [GO:0071944]; cellular bud neck [GO:0005935]; endoplasmic reticulum [GO:0005783]; incipient cellular bud site [GO:0000131]; plasma membrane [GO:0005886]; site of polarized growth [GO:0030427]; vacuolar membrane [GO:0005774]	cell division site [GO:0032153]; cell periphery [GO:0071944]; cellular bud neck [GO:0005935]; endoplasmic reticulum [GO:0005783]; incipient cellular bud site [GO:0000131]; plasma membrane [GO:0005886]; site of polarized growth [GO:0030427]; vacuolar membrane [GO:0005774]; G protein activity [GO:0003925]; GDP binding [GO:0019003]; GTP binding [GO:0005525]; GTPase activity [GO:0003924]; axial cellu…	GDP binding [GO:0019003]; G protein activity [GO:0003925]; GTPase activity [GO:0003924]; GTP binding [GO:0005525]	SUBCELLULAR LOCATION: Cell membrane {ECO:0000305}; Lipid-anchor {ECO:0000305}; Cytoplasmic side {ECO:0000305}.	FALSE	FALSE	TRUE	FALSE	FALSE	Effector	G1_arrest_ethanol
STE20_YEAST	Q03497	YHL007C	STE20	Serine/threonine-protein kinase STE20 (EC 2.7.11.1)	9	13	16	27	0.0885003262874675	0.0304915623537819	0.291925349337269	0.136972412659506	activation of MAPKKK activity [GO:0000185]; activation of protein kinase activity [GO:0032147]; bipolar cellular bud site selection [GO:0007121]; budding cell apical bud growth [GO:0007118]; cellular bud site selection [GO:0000282]; histone-serine phosphorylation [GO:0035404]; invasive growth in response to glucose limitation [GO:0001403]; negative regulation of gene expression [GO:0010629]; nega…	cytoplasm [GO:0005737]; incipient cellular bud site [GO:0000131]; mating projection tip [GO:0043332]; nucleus [GO:0005634]; plasma membrane [GO:0005886]	cytoplasm [GO:0005737]; incipient cellular bud site [GO:0000131]; mating projection tip [GO:0043332]; nucleus [GO:0005634]; plasma membrane [GO:0005886]; ATP binding [GO:0005524]; enzyme binding [GO:0019899]; histone kinase activity (H2B-S14 specific) [GO:0044025]; MAP kinase kinase kinase kinase activity [GO:0008349]; mRNA binding [GO:0003729]; protein kinase activity [GO:0004672]; protein serin…	ATP binding [GO:0005524]; enzyme binding [GO:0019899]; histone kinase activity (H2B-S14 specific) [GO:0044025]; MAP kinase kinase kinase kinase activity [GO:0008349]; mRNA binding [GO:0003729]; protein kinase activity [GO:0004672]; protein serine/threonine kinase activity [GO:0004674]; protein serine kinase activity [GO:0106310]; protein threonine kinase activity [GO:0106311]	SUBCELLULAR LOCATION: Cytoplasm. Nucleus. Note=The translocation from the cytoplasm to the nucleus is stimulated by H(2)O(2). Localizes at bud emergence during cell cycle and the shmoo top during mating, both localizations requiring an interaction with CDC42.	FALSE	TRUE	TRUE	FALSE	FALSE	Effector	G1_arrest_ethanol
AXL2_YEAST	P38928	YIL140W	AXL2	Axial budding pattern protein 2 (Bud site selection protein 10) (Suppressor of RHO3 protein 4)	3	2	2	6	0.0377196278987553	-0.0466530944834905	0.665443199366618	0.218836577593961	axial cellular bud site selection [GO:0007120]	cell division site [GO:0032153]; cellular bud neck [GO:0005935]; cellular bud neck septin ring [GO:0000144]; fungal-type vacuole [GO:0000324]; incipient cellular bud site [GO:0000131]; integral component of plasma membrane [GO:0005887]	cell division site [GO:0032153]; cellular bud neck [GO:0005935]; cellular bud neck septin ring [GO:0000144]; fungal-type vacuole [GO:0000324]; incipient cellular bud site [GO:0000131]; integral component of plasma membrane [GO:0005887]; calcium ion binding [GO:0005509]; axial cellular bud site selection [GO:0007120]	calcium ion binding [GO:0005509]	SUBCELLULAR LOCATION: Cell membrane {ECO:0000269|PubMed:10366591, ECO:0000269|PubMed:11065362, ECO:0000269|PubMed:11134078, ECO:0000269|PubMed:12221111, ECO:0000269|PubMed:14562095, ECO:0000269|PubMed:15282802, ECO:0000269|PubMed:17460121, ECO:0000269|PubMed:8805277, ECO:0000269|PubMed:8846915, ECO:0000269|PubMed:9732282}; Single-pass type I membrane protein {ECO:0000269|PubMed:10366591, ECO:0000…	FALSE	FALSE	FALSE	FALSE	FALSE	Effector	G1_arrest_glucose
BEM1_YEAST	P29366	YBR200W	BEM1	Bud emergence protein 1 (Suppressor of RHO3 protein 1)	12	9	11	18	0.0269862056261805	-0.080235089410442	-0.0961519171688465	-0.0498002669843693	cell morphogenesis involved in conjugation with cellular fusion [GO:0000753]; conjugation with cellular fusion [GO:0000747]; maintenance of protein location [GO:0045185]; superoxide metabolic process [GO:0006801]	cell cortex [GO:0005938]; cellular bud neck [GO:0005935]; cellular bud tip [GO:0005934]; cytoplasm [GO:0005737]; cytoskeleton [GO:0005856]; incipient cellular bud site [GO:0000131]; mating projection tip [GO:0043332]; mitochondrion [GO:0005739]; site of polarized growth [GO:0030427]	cell cortex [GO:0005938]; cellular bud neck [GO:0005935]; cellular bud tip [GO:0005934]; cytoplasm [GO:0005737]; cytoskeleton [GO:0005856]; incipient cellular bud site [GO:0000131]; mating projection tip [GO:0043332]; mitochondrion [GO:0005739]; site of polarized growth [GO:0030427]; molecular adaptor activity [GO:0060090]; phosphatidylinositol-3-phosphate binding [GO:0032266]; superoxide-generat…	molecular adaptor activity [GO:0060090]; phosphatidylinositol-3-phosphate binding [GO:0032266]; superoxide-generating NADPH oxidase activator activity [GO:0016176]	SUBCELLULAR LOCATION: Cytoplasm, cytoskeleton.	FALSE	FALSE	TRUE	FALSE	FALSE	Effector	G1_arrest_glucose
BEM2_YEAST	P39960	YER155C	BEM2	GTPase-activating protein BEM2/IPL2 (Bud emergence protein 2)	88	92	79	129	0.0543645156713872	0.0668873490924481	0.0429094792391472	0.0547204480009942	actin cytoskeleton organization [GO:0030036]; morphogenesis checkpoint [GO:0044879]; negative regulation of Rho protein signal transduction [GO:0035024]; regulation of GTPase activity [GO:0043087]; small GTPase mediated signal transduction [GO:0007264]	cell cortex [GO:0005938]; cellular bud tip [GO:0005934]; cytoplasm [GO:0005737]; incipient cellular bud site [GO:0000131]; mating projection tip [GO:0043332]; mitochondrion [GO:0005739]; plasma membrane [GO:0005886]; prospore membrane [GO:0005628]	cell cortex [GO:0005938]; cellular bud tip [GO:0005934]; cytoplasm [GO:0005737]; incipient cellular bud site [GO:0000131]; mating projection tip [GO:0043332]; mitochondrion [GO:0005739]; plasma membrane [GO:0005886]; prospore membrane [GO:0005628]; GTPase activator activity [GO:0005096]; guanyl-nucleotide exchange factor activity [GO:0005085]; mRNA binding [GO:0003729]; actin cytoskeleton organiz…	GTPase activator activity [GO:0005096]; guanyl-nucleotide exchange factor activity [GO:0005085]; mRNA binding [GO:0003729]	NA	FALSE	FALSE	FALSE	FALSE	FALSE	GAP	G1_arrest_glucose
BEM3_YEAST	P32873	YPL115C	BEM3	GTPase-activating protein BEM3 (Bud emergence protein 3)	13	15	16	25	-0.3011095670841	-0.513923627916525	-0.326775477706545	-0.38060289090239	establishment of cell polarity [GO:0030010]; negative regulation of Rho protein signal transduction [GO:0035024]; positive regulation of GTPase activity [GO:0043547]; regulation of GTPase activity [GO:0043087]; septin ring organization [GO:0031106]; signal transduction [GO:0007165]	cell cortex [GO:0005938]; cellular bud tip [GO:0005934]; cytoplasm [GO:0005737]; incipient cellular bud site [GO:0000131]; mating projection tip [GO:0043332]	cell cortex [GO:0005938]; cellular bud tip [GO:0005934]; cytoplasm [GO:0005737]; incipient cellular bud site [GO:0000131]; mating projection tip [GO:0043332]; GTPase activator activity [GO:0005096]; phosphatidylinositol-3-phosphate binding [GO:0032266]; establishment of cell polarity [GO:0030010]; negative regulation of Rho protein signal transduction [GO:0035024]; positive regulation of GTPase a…	GTPase activator activity [GO:0005096]; phosphatidylinositol-3-phosphate binding [GO:0032266]	SUBCELLULAR LOCATION: Cytoplasm.	FALSE	FALSE	TRUE	FALSE	FALSE	GAP	G1_arrest_glucose
BUD3_YEAST	P25558	YCL014W	BUD3	Bud site selection protein 3	9	12	10	18	-0.400793989859694	-0.287167330260305	-0.362989233487912	-0.350316851202637	axial cellular bud site selection [GO:0007120]; cytogamy [GO:0000755]; positive regulation of GTPase activity [GO:0043547]	cellular bud neck [GO:0005935]; cellular bud neck contractile ring [GO:0000142]	cellular bud neck [GO:0005935]; cellular bud neck contractile ring [GO:0000142]; guanyl-nucleotide exchange factor activity [GO:0005085]; axial cellular bud site selection [GO:0007120]; cytogamy [GO:0000755]; positive regulation of GTPase activity [GO:0043547]	guanyl-nucleotide exchange factor activity [GO:0005085]	NA	FALSE	FALSE	FALSE	FALSE	FALSE	GEF	G1_arrest_glucose
CDC10_YEAST	P25342	YCR002C	CDC10	Cell division control protein 10	50	49	59	73	0.0584197633739877	0.0585615487612661	0.0173363202693968	0.0447725441348835	cellular protein localization [GO:0034613]; cytoskeleton-dependent cytokinesis [GO:0061640]; exit from mitosis [GO:0010458]; maintenance of cell polarity [GO:0030011]; mitotic cytokinesis [GO:0000281]; septin ring assembly [GO:0000921]; sporulation [GO:0043934]	ascospore-type prospore [GO:0042764]; cell division site [GO:0032153]; cellular bud neck [GO:0005935]; cellular bud neck septin ring [GO:0000144]; mating projection base [GO:0001400]; mating projection tip [GO:0043332]; meiotic spindle [GO:0072687]; microtubule cytoskeleton [GO:0015630]; prospore membrane [GO:0005628]; septin complex [GO:0031105]; septin filament array [GO:0032160]; septin ring […	ascospore-type prospore [GO:0042764]; cell division site [GO:0032153]; cellular bud neck [GO:0005935]; cellular bud neck septin ring [GO:0000144]; mating projection base [GO:0001400]; mating projection tip [GO:0043332]; meiotic spindle [GO:0072687]; microtubule cytoskeleton [GO:0015630]; prospore membrane [GO:0005628]; septin complex [GO:0031105]; septin filament array [GO:0032160]; septin ring […	1-phosphatidylinositol binding [GO:0005545]; GTPase activity [GO:0003924]; GTP binding [GO:0005525]; molecular adaptor activity [GO:0060090]; phosphatidylinositol-4-phosphate binding [GO:0070273]; phosphatidylinositol-5-phosphate binding [GO:0010314]; structural constituent of cytoskeleton [GO:0005200]	SUBCELLULAR LOCATION: Membrane {ECO:0000269|PubMed:14562095}; Peripheral membrane protein {ECO:0000269|PubMed:14562095}. Bud neck {ECO:0000269|PubMed:14562095}. Note=Present at the bud neck during cell division. Probably interacts with phosphoinosides such as phosphatidylinositol 4-phosphate or phosphatidylinositol 5-phosphate.	FALSE	FALSE	FALSE	FALSE	FALSE	Septin	G1_arrest_glucose
CDC11_YEAST	P32458	YJR076C	CDC11	Cell division control protein 11	35	41	41	54	-0.182041660262639	-0.211439653678588	-0.143331639283471	-0.178937651074899	actomyosin contractile ring assembly [GO:0000915]; cellular bud neck septin ring organization [GO:0032186]; cellular protein localization [GO:0034613]; cytoskeleton-dependent cytokinesis [GO:0061640]; division septum assembly [GO:0000917]; maintenance of cell polarity [GO:0030011]; mitotic cytokinesis [GO:0000281]; positive regulation of protein kinase activity [GO:0045860]; protein localization …	ascospore wall [GO:0005619]; cell division site [GO:0032153]; cellular bud neck [GO:0005935]; cellular bud neck septin ring [GO:0000144]; cytoplasmic microtubule [GO:0005881]; mating projection base [GO:0001400]; mating projection tip [GO:0043332]; meiotic spindle [GO:0072687]; microtubule cytoskeleton [GO:0015630]; prospore membrane [GO:0005628]; septin complex [GO:0031105]; septin filament arra…	ascospore wall [GO:0005619]; cell division site [GO:0032153]; cellular bud neck [GO:0005935]; cellular bud neck septin ring [GO:0000144]; cytoplasmic microtubule [GO:0005881]; mating projection base [GO:0001400]; mating projection tip [GO:0043332]; meiotic spindle [GO:0072687]; microtubule cytoskeleton [GO:0015630]; prospore membrane [GO:0005628]; septin complex [GO:0031105]; septin filament arra…	GTPase activity [GO:0003924]; GTP binding [GO:0005525]; identical protein binding [GO:0042802]; molecular adaptor activity [GO:0060090]; phosphatidylinositol-4-phosphate binding [GO:0070273]; phosphatidylinositol-5-phosphate binding [GO:0010314]; structural constituent of cytoskeleton [GO:0005200]	SUBCELLULAR LOCATION: Membrane {ECO:0000269|PubMed:14562095}. Bud neck {ECO:0000269|PubMed:14562095}. Note=Present at the bud neck during cell division. Interacts with phosphatidylinositol 4-phosphate and phosphatidylinositol 5-phosphate (PI(4)P and PI(5)P).	FALSE	FALSE	FALSE	FALSE	FALSE	Septin	G1_arrest_glucose
CDC12_YEAST	P32468	YHR107C	CDC12	Cell division control protein 12 (Septin)	71	80	75	98	0.0563227911650396	-0.0512649759313669	-0.0245171761648365	-0.0064864536437212	cellular protein localization [GO:0034613]; cytoskeleton-dependent cytokinesis [GO:0061640]; maintenance of cell polarity [GO:0030011]; mitotic actomyosin contractile ring assembly [GO:1903475]; mitotic cytokinesis [GO:0000281]; positive regulation of protein kinase activity [GO:0045860]; septin ring assembly [GO:0000921]	cell division site [GO:0032153]; cellular bud neck [GO:0005935]; cellular bud neck septin ring [GO:0000144]; cellular bud scar [GO:0005621]; cytoplasm [GO:0005737]; mating projection [GO:0005937]; microtubule cytoskeleton [GO:0015630]; prospore membrane [GO:0005628]; septin complex [GO:0031105]; septin filament array [GO:0032160]; septin ring [GO:0005940]	cell division site [GO:0032153]; cellular bud neck [GO:0005935]; cellular bud neck septin ring [GO:0000144]; cellular bud scar [GO:0005621]; cytoplasm [GO:0005737]; mating projection [GO:0005937]; microtubule cytoskeleton [GO:0015630]; prospore membrane [GO:0005628]; septin complex [GO:0031105]; septin filament array [GO:0032160]; septin ring [GO:0005940]; GTP binding [GO:0005525]; GTPase activit…	GTPase activity [GO:0003924]; GTP binding [GO:0005525]; molecular adaptor activity [GO:0060090]; phosphatidylinositol-4-phosphate binding [GO:0070273]; phosphatidylinositol-5-phosphate binding [GO:0010314]; structural constituent of cytoskeleton [GO:0005200]	SUBCELLULAR LOCATION: Membrane {ECO:0000269|PubMed:14562095}; Peripheral membrane protein {ECO:0000269|PubMed:14562095}. Bud neck {ECO:0000269|PubMed:14562095}. Note=Present at the bud neck during cell division. Probably interacts with phosphoinosides such as phosphatidylinositol 4-phosphate or phosphatidylinositol 5-phosphate.	FALSE	FALSE	FALSE	FALSE	FALSE	Septin	G1_arrest_glucose
CDC24_YEAST	P11433	YAL041W	CDC24	Cell division control protein 24 (Calcium regulatory protein)	19	22	23	37	-0.219029120410294	-0.178966441723216	-0.0847708397995416	-0.160922133977684	cellular bud site selection [GO:0000282]; chemotropism [GO:0043577]; establishment of cell polarity [GO:0030010]; intracellular signal transduction [GO:0035556]; protein localization to cell cortex [GO:0072697]; regulation of exit from mitosis [GO:0007096]; septin ring organization [GO:0031106]	Cdc24p-Far1p-Gbetagamma complex [GO:0120171]; cellular bud neck [GO:0005935]; cellular bud tip [GO:0005934]; cytoplasm [GO:0005737]; division septum [GO:0000935]; incipient cellular bud site [GO:0000131]; mating projection tip [GO:0043332]; nucleus [GO:0005634]	Cdc24p-Far1p-Gbetagamma complex [GO:0120171]; cellular bud neck [GO:0005935]; cellular bud tip [GO:0005934]; cytoplasm [GO:0005737]; division septum [GO:0000935]; incipient cellular bud site [GO:0000131]; mating projection tip [GO:0043332]; nucleus [GO:0005634]; guanyl-nucleotide exchange factor activity [GO:0005085]; cellular bud site selection [GO:0000282]; chemotropism [GO:0043577]; establishm…	guanyl-nucleotide exchange factor activity [GO:0005085]	NA	FALSE	FALSE	FALSE	FALSE	FALSE	GEF	G1_arrest_glucose
CDC3_YEAST	P32457	YLR314C	CDC3	Cell division control protein 3	84	76	73	100	0.285638270405751	0.0746592887876171	0.141412588945882	0.167236716046417	cellular protein localization [GO:0034613]; cytoskeleton-dependent cytokinesis [GO:0061640]; maintenance of cell polarity [GO:0030011]; mitotic cytokinesis [GO:0000281]; septin ring assembly [GO:0000921]; septin ring disassembly [GO:0031107]	ascospore wall [GO:0005619]; cell division site [GO:0032153]; cellular bud neck [GO:0005935]; cellular bud neck septin ring [GO:0000144]; mating projection base [GO:0001400]; microtubule cytoskeleton [GO:0015630]; prospore membrane [GO:0005628]; septin complex [GO:0031105]; septin filament array [GO:0032160]; septin ring [GO:0005940]	ascospore wall [GO:0005619]; cell division site [GO:0032153]; cellular bud neck [GO:0005935]; cellular bud neck septin ring [GO:0000144]; mating projection base [GO:0001400]; microtubule cytoskeleton [GO:0015630]; prospore membrane [GO:0005628]; septin complex [GO:0031105]; septin filament array [GO:0032160]; septin ring [GO:0005940]; GTP binding [GO:0005525]; GTPase activity [GO:0003924]; molecu…	GTPase activity [GO:0003924]; GTP binding [GO:0005525]; molecular adaptor activity [GO:0060090]; phosphatidylinositol-4-phosphate binding [GO:0070273]; phosphatidylinositol-5-phosphate binding [GO:0010314]; structural constituent of cytoskeleton [GO:0005200]	SUBCELLULAR LOCATION: Membrane; Peripheral membrane protein. Bud neck. Note=Present at the bud neck during cell division. Probably interacts with phosphoinosides such as phosphatidylinositol 4-phosphate or phosphatidylinositol 5-phosphate.	FALSE	FALSE	FALSE	FALSE	FALSE	Septin	G1_arrest_glucose
CDC42_YEAST	P19073	YLR229C	CDC42	Cell division control protein 42 (Suppressor of RHO3 protein 2)	26	25	30	33	-0.153995634084483	-0.153111925159115	-0.106736274137337	-0.137947944460312	budding cell apical bud growth [GO:0007118]; budding cell isotropic bud growth [GO:0007119]; Cdc42 protein signal transduction [GO:0032488]; cell cycle [GO:0007049]; cell projection assembly [GO:0030031]; conjugation with cellular fusion [GO:0000747]; endocytosis [GO:0006897]; establishment of cell polarity [GO:0030010]; invasive growth in response to glucose limitation [GO:0001403]; pheromone-de…	cell periphery [GO:0071944]; cellular bud neck [GO:0005935]; cellular bud tip [GO:0005934]; fungal-type vacuole membrane [GO:0000329]; incipient cellular bud site [GO:0000131]; mating projection tip [GO:0043332]; nuclear membrane [GO:0031965]; plasma membrane [GO:0005886]; septin ring [GO:0005940]	cell periphery [GO:0071944]; cellular bud neck [GO:0005935]; cellular bud tip [GO:0005934]; fungal-type vacuole membrane [GO:0000329]; incipient cellular bud site [GO:0000131]; mating projection tip [GO:0043332]; nuclear membrane [GO:0031965]; plasma membrane [GO:0005886]; septin ring [GO:0005940]; GTP binding [GO:0005525]; GTPase activity [GO:0003924]; budding cell apical bud growth [GO:0007118]…	GTPase activity [GO:0003924]; GTP binding [GO:0005525]	SUBCELLULAR LOCATION: Cell membrane {ECO:0000305}; Lipid-anchor {ECO:0000305}; Cytoplasmic side {ECO:0000305}.	FALSE	FALSE	TRUE	FALSE	FALSE	Cdc42	G1_arrest_glucose
CLA4_YEAST	P48562	YNL298W	CLA4	Serine/threonine-protein kinase CLA4 (EC 2.7.11.1)	31	32	34	45	0.166561890574732	0.296047737060138	0.200973919634216	0.221194515756362	activation of protein kinase activity [GO:0032147]; histone-serine phosphorylation [GO:0035404]; negative regulation of gene expression [GO:0010629]; negative regulation of transcription by RNA polymerase II [GO:0000122]; positive regulation of protein import into nucleus [GO:0042307]; protein phosphorylation [GO:0006468]; regulation of exit from mitosis [GO:0007096]; regulation of gene expressio…	cellular bud [GO:0005933]; cytoplasm [GO:0005737]; fungal-type vacuole [GO:0000324]; nucleus [GO:0005634]	cellular bud [GO:0005933]; cytoplasm [GO:0005737]; fungal-type vacuole [GO:0000324]; nucleus [GO:0005634]; ATP binding [GO:0005524]; enzyme binding [GO:0019899]; kinase activity [GO:0016301]; protein kinase activity [GO:0004672]; protein serine kinase activity [GO:0106310]; protein serine/threonine kinase activity [GO:0004674]; protein threonine kinase activity [GO:0106311]; activation of protein…	ATP binding [GO:0005524]; enzyme binding [GO:0019899]; kinase activity [GO:0016301]; protein kinase activity [GO:0004672]; protein serine/threonine kinase activity [GO:0004674]; protein serine kinase activity [GO:0106310]; protein threonine kinase activity [GO:0106311]	NA	FALSE	FALSE	FALSE	FALSE	FALSE	Effector	G1_arrest_glucose
GIC2_YEAST	Q06648	YDR309C	GIC2	GTPase-interacting component 2	6	8	7	16	0.929702884943985	0.893486198812277	1.31098051345992	1.04472319907206	Cdc42 protein signal transduction [GO:0032488]; establishment of cell polarity [GO:0030010]; positive regulation of formin-nucleated actin cable assembly [GO:0090338]; regulation of cell shape [GO:0008360]; regulation of exit from mitosis [GO:0007096]; septin ring organization [GO:0031106]	cell cortex [GO:0005938]; cellular bud neck [GO:0005935]; cellular bud tip [GO:0005934]; cytoskeleton [GO:0005856]; incipient cellular bud site [GO:0000131]; mating projection tip [GO:0043332]; plasma membrane [GO:0005886]	cell cortex [GO:0005938]; cellular bud neck [GO:0005935]; cellular bud tip [GO:0005934]; cytoskeleton [GO:0005856]; incipient cellular bud site [GO:0000131]; mating projection tip [GO:0043332]; plasma membrane [GO:0005886]; phosphatidylinositol-4,5-bisphosphate binding [GO:0005546]; small GTPase binding [GO:0031267]; Cdc42 protein signal transduction [GO:0032488]; establishment of cell polarity […	phosphatidylinositol-4,5-bisphosphate binding [GO:0005546]; small GTPase binding [GO:0031267]	SUBCELLULAR LOCATION: Bud neck {ECO:0000250}. Bud tip {ECO:0000250}. Cytoplasm, cell cortex {ECO:0000250}. Cytoplasm, cytoskeleton {ECO:0000250}.	FALSE	FALSE	TRUE	FALSE	FALSE	Effector	G1_arrest_glucose
RGA1_YEAST	P39083	YOR127W	RGA1	Rho-type GTPase-activating protein 1	12	14	13	21	0.336291125515592	0.315664188018169	0.26631720671922	0.306090840084327	actin filament organization [GO:0007015]; axial cellular bud site selection [GO:0007120]; budding cell apical bud growth [GO:0007118]; budding cell isotropic bud growth [GO:0007119]; establishment of cell polarity [GO:0030010]; invasive growth in response to glucose limitation [GO:0001403]; pheromone-dependent signal transduction involved in conjugation with cellular fusion [GO:0000750]; positive…	cellular birth scar [GO:0071597]; cellular bud neck [GO:0005935]; cellular bud neck split septin rings [GO:0032177]; cellular bud scar [GO:0005621]; cytoplasm [GO:0005737]	cellular birth scar [GO:0071597]; cellular bud neck [GO:0005935]; cellular bud neck split septin rings [GO:0032177]; cellular bud scar [GO:0005621]; cytoplasm [GO:0005737]; GTPase activator activity [GO:0005096]; metal ion binding [GO:0046872]; actin filament organization [GO:0007015]; axial cellular bud site selection [GO:0007120]; budding cell apical bud growth [GO:0007118]; budding cell isotro…	GTPase activator activity [GO:0005096]; metal ion binding [GO:0046872]	NA	FALSE	FALSE	FALSE	FALSE	FALSE	GAP	G1_arrest_glucose
RGA2_YEAST	Q06407	YDR379W	RGA2	Rho-type GTPase-activating protein 2	3	5	5	9	0.307803114513617	5.783683881644e-4	0.0867183345622856	0.131699939154689	positive regulation of GTPase activity [GO:0043547]; regulation of GTPase activity [GO:0043087]; septin ring organization [GO:0031106]; small GTPase mediated signal transduction [GO:0007264]	cellular bud neck split septin rings [GO:0032177]; cytoplasm [GO:0005737]	cellular bud neck split septin rings [GO:0032177]; cytoplasm [GO:0005737]; GTPase activator activity [GO:0005096]; identical protein binding [GO:0042802]; metal ion binding [GO:0046872]; positive regulation of GTPase activity [GO:0043547]; regulation of GTPase activity [GO:0043087]; septin ring organization [GO:0031106]; small GTPase mediated signal transduction [GO:0007264]	GTPase activator activity [GO:0005096]; identical protein binding [GO:0042802]; metal ion binding [GO:0046872]	NA	FALSE	FALSE	FALSE	FALSE	FALSE	GAP	G1_arrest_glucose
RSR1_YEAST	P13856	YGR152C	RSR1	Ras-related protein RSR1 (EC 3.6.5.2)	14	13	13	21	-0.314418901169105	-0.388463419816442	-0.412590802047937	-0.371824374344494	axial cellular bud site selection [GO:0007120]; bipolar cellular bud site selection [GO:0007121]; cytogamy [GO:0000755]; establishment of protein localization [GO:0045184]; maintenance of protein location in cell [GO:0032507]; positive regulation of Rho guanyl-nucleotide exchange factor activity [GO:2001108]; positive regulation of Rho protein signal transduction [GO:0035025]; regulation of estab…	cell division site [GO:0032153]; cell periphery [GO:0071944]; cellular bud neck [GO:0005935]; endoplasmic reticulum [GO:0005783]; incipient cellular bud site [GO:0000131]; plasma membrane [GO:0005886]; site of polarized growth [GO:0030427]; vacuolar membrane [GO:0005774]	cell division site [GO:0032153]; cell periphery [GO:0071944]; cellular bud neck [GO:0005935]; endoplasmic reticulum [GO:0005783]; incipient cellular bud site [GO:0000131]; plasma membrane [GO:0005886]; site of polarized growth [GO:0030427]; vacuolar membrane [GO:0005774]; G protein activity [GO:0003925]; GDP binding [GO:0019003]; GTP binding [GO:0005525]; GTPase activity [GO:0003924]; axial cellu…	GDP binding [GO:0019003]; G protein activity [GO:0003925]; GTPase activity [GO:0003924]; GTP binding [GO:0005525]	SUBCELLULAR LOCATION: Cell membrane {ECO:0000305}; Lipid-anchor {ECO:0000305}; Cytoplasmic side {ECO:0000305}.	FALSE	FALSE	TRUE	FALSE	FALSE	Effector	G1_arrest_glucose
STE20_YEAST	Q03497	YHL007C	STE20	Serine/threonine-protein kinase STE20 (EC 2.7.11.1)	29	36	35	56	0.165180561824743	0.0722780226237746	0.047015126287015	0.0948245702451777	activation of MAPKKK activity [GO:0000185]; activation of protein kinase activity [GO:0032147]; bipolar cellular bud site selection [GO:0007121]; budding cell apical bud growth [GO:0007118]; cellular bud site selection [GO:0000282]; histone-serine phosphorylation [GO:0035404]; invasive growth in response to glucose limitation [GO:0001403]; negative regulation of gene expression [GO:0010629]; nega…	cytoplasm [GO:0005737]; incipient cellular bud site [GO:0000131]; mating projection tip [GO:0043332]; nucleus [GO:0005634]; plasma membrane [GO:0005886]	cytoplasm [GO:0005737]; incipient cellular bud site [GO:0000131]; mating projection tip [GO:0043332]; nucleus [GO:0005634]; plasma membrane [GO:0005886]; ATP binding [GO:0005524]; enzyme binding [GO:0019899]; histone kinase activity (H2B-S14 specific) [GO:0044025]; MAP kinase kinase kinase kinase activity [GO:0008349]; mRNA binding [GO:0003729]; protein kinase activity [GO:0004672]; protein serin…	ATP binding [GO:0005524]; enzyme binding [GO:0019899]; histone kinase activity (H2B-S14 specific) [GO:0044025]; MAP kinase kinase kinase kinase activity [GO:0008349]; mRNA binding [GO:0003729]; protein kinase activity [GO:0004672]; protein serine/threonine kinase activity [GO:0004674]; protein serine kinase activity [GO:0106310]; protein threonine kinase activity [GO:0106311]	SUBCELLULAR LOCATION: Cytoplasm. Nucleus. Note=The translocation from the cytoplasm to the nucleus is stimulated by H(2)O(2). Localizes at bud emergence during cell cycle and the shmoo top during mating, both localizations requiring an interaction with CDC42.	FALSE	TRUE	TRUE	FALSE	FALSE	Effector	G1_arrest_glucose
