# Supplementary material for: The origin of septin ring size control in budding yeast
Source: EMBO J. 2025 Oct 2;44(22):6466–98. doi: 10.1038/s44318-025-00571-5 (PMC12623784; doi:10.1038/s44318-025-00571-5)
Supplement: Supplementary file 4 — Source data Fig. 2 [file 44318_2025_571_MOESM4_ESM.zip › Figure_2/2c/README.md]

# Fig. 2c

Data is provided in a tidy format in a csv-file(s). The plot uses the file `Table_S3_Yeast_filtered.csv` and the file is derived from the file `Table_S3_Yeast.xlsx` [Lanz. et al; 2024] by filtering on polarization genes as described in the manuscript. Plotted variables are `Protein_slope_Exp1`, `Protein_slope_Exp2`, `Protein_slope_Exp3` (measured protein slopes) with respect to the variable `Gene_name`.
