# Supplementary material for: The origin of septin ring size control in budding yeast
Source: EMBO J. 2025 Oct 2;44(22):6466–98. doi: 10.1038/s44318-025-00571-5 (PMC12623784; doi:10.1038/s44318-025-00571-5)
Supplement: Supplementary file 4 — Source data Fig. 2 [file 44318_2025_571_MOESM4_ESM.zip › Figure_2/2c/Table_S3_Yeast.xlsx]

## Sheet: Column_info
Column name	Description
Protein	Uniprot protein name
Entry	Uniprot Entry ID
Systematic name	Systematic name
Gene name	Common name
Protein names	Short protein description
UniqIDs_Exp#1	unique peptide identifications in experiment #1
UniqIDs_Exp#2	unique peptide identifications in experiment #2
UniqIDs_Exp#3	unique peptide identifications in experiment #3
UniqIDs_Total	Total number of "unique" peptide identifications (Peptides with the amino acid same sequence but different charged states or modifided residues are considered unique)
Protein_slope_Exp#1	Protein slope calculated from SILAC labeling orientation #1: Small cells - (Arg6 ; Lys4) ; Medium-sized cell - (Arg0 ; Lys0) ; Large cells - (Arg10 ; Lys8)
Protein_slope_Exp#2	Protein slope calculated from SILAC labeling orientation #2: Small cells - (Arg0 ; Lys0) ; Medium-sized cell - (Arg10 ; Lys8) ; Large cells - (Arg6 ; Lys4)
Protein_slope_Exp#3	Protein slope calculated from SILAC labeling orientation #3: Small cells - (Arg10; Lys8) ; Medium-sized cell - (Arg6 ; Lys4) ; Large cells - (Arg0 ; Lys0)
Mean_protein_slope	Average protein slope value from the 3 replicated experiments
Gene ontology (biological process)	Gene Ontology (GO) information (for data exploration)
Gene ontology (cellular component)	Gene Ontology (GO) information (for data exploration)
Gene ontology (GO)	Gene Ontology (GO) information (for data exploration)
Gene ontology (molecular function)	Gene Ontology (GO) information (for data exploration)
Subcellular location [CC]	Gene Ontology (GO) information (for data exploration)
Histone	Annotations used to highlight histone proteins
Nucleus	Annotations used for strict parsing (violin plots in Figure 2F). See methods for more information.
Cytoplasm	Annotations used for strict parsing (violin plots in Figure 2F). See methods for more information.
Mitochondria	Annotations used for strict parsing (violin plots in Figure 2F). See methods for more information.
nucleolus	Annotations used for strict parsing (violin plots in Figure 2F). See methods for more information.

## Sheet: G1_arrest_time_Glucose
Protein	Entry	Systematic name	Gene name	Protein names	UniqIDs_Exp#1	UniqIDs_Exp#2	UniqIDs_Exp#3	UniqIDs_Total	Protein_slope_Exp#1	Protein_slope_Exp#2	Protein_slope_Exp#3	Mean_protein_slope	Gene ontology (biological process)	Gene ontology (cellular component)	Gene ontology (GO)	Gene ontology (molecular function)	Subcellular location [CC]	Histone	Nucleus	Cytoplasm	Mitochondria	nucleolus
2A5D_YEAST	P38903	YOR014W	RTS1	Serine/threonine-protein phosphatase 2A 56 kDa regulatory subunit delta isoform (PP2A, B subunit, B' delta isoform) (Protein RTS1) (Protein SCS1)	40	42	33	54	0.307494	0.196715	0.239729	0.247979	cellular bud neck septin ring organization [GO:0032186]; cellular protein localization [GO:0034613]; DNA repair [GO:0006281]; establishment of protein localization to chromosome [GO:0070199]; meiotic sister chromatid cohesion, centromeric [GO:0051754]; mitotic spindle orientation checkpoint [GO:0031578]; positive regulation of autophagosome assembly [GO:2000786]; protein dephosphorylation [GO:000…	cellular bud neck [GO:0005935]; condensed chromosome, centromeric region [GO:0000779]; cytoplasm [GO:0005737]; kinetochore [GO:0000776]; nucleus [GO:0005634]; protein phosphatase type 2A complex [GO:0000159]; spindle pole body [GO:0005816]	cellular bud neck [GO:0005935]; condensed chromosome, centromeric region [GO:0000779]; cytoplasm [GO:0005737]; kinetochore [GO:0000776]; nucleus [GO:0005634]; protein phosphatase type 2A complex [GO:0000159]; spindle pole body [GO:0005816]; DNA binding [GO:0003677]; protein phosphatase regulator activity [GO:0019888]; cellular bud neck septin ring organization [GO:0032186]; cellular protein local…	DNA binding [GO:0003677]; protein phosphatase regulator activity [GO:0019888]	SUBCELLULAR LOCATION: Cytoplasm {ECO:0000269|PubMed:7565713}. Nucleus {ECO:0000269|PubMed:7565713}.	FALSE	TRUE	TRUE	FALSE	FALSE
2AAA_YEAST	P31383	YAL016W	TPD3	Protein phosphatase PP2A regulatory subunit A (PR65)	51	55	54	77	-0.0782686	-0.00522413	0.00584957	-0.0258811	mitotic spindle assembly checkpoint [GO:0007094]; protein dephosphorylation [GO:0006470]; regulation of translation [GO:0006417]	cellular bud neck [GO:0005935]; cellular bud tip [GO:0005934]; cytoplasm [GO:0005737]; mating projection tip [GO:0043332]; nucleus [GO:0005634]; protein phosphatase type 2A complex [GO:0000159]; protein serine/threonine phosphatase complex [GO:0008287]; spindle pole body [GO:0005816]	cellular bud neck [GO:0005935]; cellular bud tip [GO:0005934]; cytoplasm [GO:0005737]; mating projection tip [GO:0043332]; nucleus [GO:0005634]; protein phosphatase type 2A complex [GO:0000159]; protein serine/threonine phosphatase complex [GO:0008287]; spindle pole body [GO:0005816]; protein phosphatase regulator activity [GO:0019888]; mitotic spindle assembly checkpoint [GO:0007094]; protein de…	protein phosphatase regulator activity [GO:0019888]		FALSE	FALSE	FALSE	FALSE	FALSE
2ABA_YEAST	Q00362	YGL190C	CDC55	Protein phosphatase PP2A regulatory subunit B (Cell division control protein 55) (PR55)	29	26	28	45	-0.0659587	-0.0695679	-0.0321841	-0.0559035	homologous chromosome segregation [GO:0045143]; lysosomal microautophagy [GO:0016237]; mitotic G2/M transition checkpoint [GO:0044818]; negative regulation of exit from mitosis [GO:0001100]; peptidyl-serine dephosphorylation [GO:0070262]; positive regulation of autophagosome assembly [GO:2000786]; positive regulation of G2/M transition of mitotic cell cycle [GO:0010971]; positive regulation of pr…	cellular bud neck [GO:0005935]; cellular bud tip [GO:0005934]; cytoplasm [GO:0005737]; cytosol [GO:0005829]; fungal-type vacuole membrane [GO:0000329]; mating projection tip [GO:0043332]; nucleus [GO:0005634]; protein phosphatase type 2A complex [GO:0000159]	cellular bud neck [GO:0005935]; cellular bud tip [GO:0005934]; cytoplasm [GO:0005737]; cytosol [GO:0005829]; fungal-type vacuole membrane [GO:0000329]; mating projection tip [GO:0043332]; nucleus [GO:0005634]; protein phosphatase type 2A complex [GO:0000159]; protein phosphatase regulator activity [GO:0019888]; homologous chromosome segregation [GO:0045143]; lysosomal microautophagy [GO:0016237];…	protein phosphatase regulator activity [GO:0019888]		FALSE	FALSE	FALSE	FALSE	FALSE
2NDP_YEAST	P47177	YJR149W		Putative nitronate monooxygenase (EC 1.13.12.16) (Nitroalkane oxidase)	19	16	12	25	0.381202	0.33847	0.367016	0.362229		cytoplasm [GO:0005737]	cytoplasm [GO:0005737]; nitronate monooxygenase activity [GO:0018580]	nitronate monooxygenase activity [GO:0018580]	SUBCELLULAR LOCATION: Cytoplasm {ECO:0000269|PubMed:14562095}.	FALSE	FALSE	TRUE	FALSE	FALSE
3HAO_YEAST	P47096	YJR025C	BNA1	3-hydroxyanthranilate 3,4-dioxygenase (EC 1.13.11.6) (3-hydroxyanthranilate oxygenase) (3-HAO) (3-hydroxyanthranilic acid dioxygenase) (HAD) (Biosynthesis of nicotinic acid protein 1)	58	67	58	81	0.734565	0.567267	0.701805	0.667879	'de novo' NAD biosynthetic process from tryptophan [GO:0034354]; anthranilate metabolic process [GO:0043420]; quinolinate biosynthetic process [GO:0019805]; quinolinate metabolic process [GO:0046874]; tryptophan catabolic process [GO:0006569]	cytoplasm [GO:0005737]; nucleus [GO:0005634]	cytoplasm [GO:0005737]; nucleus [GO:0005634]; 3-hydroxyanthranilate 3,4-dioxygenase activity [GO:0000334]; ferrous iron binding [GO:0008198]; 'de novo' NAD biosynthetic process from tryptophan [GO:0034354]; anthranilate metabolic process [GO:0043420]; quinolinate biosynthetic process [GO:0019805]; quinolinate metabolic process [GO:0046874]; tryptophan catabolic process [GO:0006569]	3-hydroxyanthranilate 3,4-dioxygenase activity [GO:0000334]; ferrous iron binding [GO:0008198]	SUBCELLULAR LOCATION: Cytoplasm {ECO:0000255|HAMAP-Rule:MF_03019, ECO:0000269|PubMed:14562095}. Nucleus {ECO:0000269|PubMed:14562095}.	FALSE	TRUE	TRUE	FALSE	FALSE
6P21_YEAST	P40433	YIL107C	PFK26	6-phosphofructo-2-kinase 1 (6PF-2-K 1) (EC 2.7.1.105) (Phosphofructokinase 2 I)	9	5	7	12	0.905965	0.599694	0.736002	0.74722	fructose 2,6-bisphosphate metabolic process [GO:0006003]; fructose metabolic process [GO:0006000]	cytoplasm [GO:0005737]; cytosol [GO:0005829]	cytoplasm [GO:0005737]; cytosol [GO:0005829]; 6-phosphofructo-2-kinase activity [GO:0003873]; ATP binding [GO:0005524]; fructose 2,6-bisphosphate metabolic process [GO:0006003]; fructose metabolic process [GO:0006000]	6-phosphofructo-2-kinase activity [GO:0003873]; ATP binding [GO:0005524]		FALSE	FALSE	FALSE	FALSE	FALSE
6PGD1_YEAST	P38720	YHR183W	GND1	6-phosphogluconate dehydrogenase, decarboxylating 1 (EC 1.1.1.44)	338	361	334	438	0.0044264	0.0774409	0.036123	0.0393301	cellular response to oxidative stress [GO:0034599]; D-gluconate catabolic process [GO:0046177]; pentose-phosphate shunt, oxidative branch [GO:0009051]	cytoplasm [GO:0005737]; cytosol [GO:0005829]; mitochondrion [GO:0005739]	cytoplasm [GO:0005737]; cytosol [GO:0005829]; mitochondrion [GO:0005739]; NADP binding [GO:0050661]; phosphogluconate dehydrogenase (decarboxylating) activity [GO:0004616]; cellular response to oxidative stress [GO:0034599]; D-gluconate catabolic process [GO:0046177]; pentose-phosphate shunt, oxidative branch [GO:0009051]	NADP binding [GO:0050661]; phosphogluconate dehydrogenase (decarboxylating) activity [GO:0004616]	SUBCELLULAR LOCATION: Cytoplasm {ECO:0000269|PubMed:14562095}.	FALSE	FALSE	TRUE	FALSE	FALSE
6PGD2_YEAST	P53319	YGR256W	GND2	6-phosphogluconate dehydrogenase, decarboxylating 2 (EC 1.1.1.44)	3	6	4	8	0.963342	0.872718	0.904246	0.913435	D-gluconate catabolic process [GO:0046177]; pentose-phosphate shunt, oxidative branch [GO:0009051]	cytosol [GO:0005829]; plasma membrane [GO:0005886]	cytosol [GO:0005829]; plasma membrane [GO:0005886]; NADP binding [GO:0050661]; phosphogluconate dehydrogenase (decarboxylating) activity [GO:0004616]; D-gluconate catabolic process [GO:0046177]; pentose-phosphate shunt, oxidative branch [GO:0009051]	NADP binding [GO:0050661]; phosphogluconate dehydrogenase (decarboxylating) activity [GO:0004616]		FALSE	FALSE	FALSE	FALSE	FALSE
AAD16_YEAST	Q02895	YPL088W	AAD16	Putative aryl-alcohol dehydrogenase AAD16 (EC 1.1.1.-)	10	12	8	15	0.225421	0.163247	0.0448482	0.144506	cellular aldehyde metabolic process [GO:0006081]		aryl-alcohol dehydrogenase (NADP+) activity [GO:0047681]; D-threo-aldose 1-dehydrogenase activity [GO:0047834]; cellular aldehyde metabolic process [GO:0006081]	aryl-alcohol dehydrogenase (NADP+) activity [GO:0047681]; D-threo-aldose 1-dehydrogenase activity [GO:0047834]		FALSE	FALSE	FALSE	FALSE	FALSE
AAKG_YEAST	P12904	YGL115W	SNF4	5'-AMP-activated protein kinase subunit gamma (AMPK gamma) (AMPK subunit gamma) (Regulatory protein CAT3) (Sucrose non-fermenting protein 4)	51	54	50	69	-0.155335	-0.0877882	-0.122145	-0.121756	autophagy [GO:0006914]; carbohydrate metabolic process [GO:0005975]; cellular response to glucose starvation [GO:0042149]; peroxisome organization [GO:0007031]; positive regulation of gluconeogenesis [GO:0045722]; protein phosphorylation [GO:0006468]; regulation of catalytic activity [GO:0050790]; regulation of transcription by RNA polymerase II [GO:0006357]	cytoplasm [GO:0005737]; cytosol [GO:0005829]; nuclear envelope lumen [GO:0005641]; nucleotide-activated protein kinase complex [GO:0031588]; nucleus [GO:0005634]; plasma membrane [GO:0005886]	cytoplasm [GO:0005737]; cytosol [GO:0005829]; nuclear envelope lumen [GO:0005641]; nucleotide-activated protein kinase complex [GO:0031588]; nucleus [GO:0005634]; plasma membrane [GO:0005886]; AMP binding [GO:0016208]; ATP binding [GO:0005524]; identical protein binding [GO:0042802]; protein kinase binding [GO:0019901]; protein kinase regulator activity [GO:0019887]; protein serine/threonine kina…	AMP binding [GO:0016208]; ATP binding [GO:0005524]; identical protein binding [GO:0042802]; protein kinase binding [GO:0019901]; protein kinase regulator activity [GO:0019887]; protein serine/threonine kinase activator activity [GO:0043539]	SUBCELLULAR LOCATION: Nucleus {ECO:0000269|PubMed:17237508, ECO:0000269|PubMed:2481228, ECO:0000269|PubMed:3049255}. Cytoplasm {ECO:0000269|PubMed:17237508, ECO:0000269|PubMed:2481228}.	FALSE	TRUE	TRUE	FALSE	FALSE
AAP1_YEAST	P37898	YHR047C	AAP1	Alanine/arginine aminopeptidase (EC 3.4.11.-)	154	165	150	207	0.143081	0.144758	0.173248	0.153696	glycogen metabolic process [GO:0005977]; peptide catabolic process [GO:0043171]; proteolysis [GO:0006508]	cytoplasm [GO:0005737]; nucleus [GO:0005634]	cytoplasm [GO:0005737]; nucleus [GO:0005634]; metalloaminopeptidase activity [GO:0070006]; peptide binding [GO:0042277]; zinc ion binding [GO:0008270]; glycogen metabolic process [GO:0005977]; peptide catabolic process [GO:0043171]; proteolysis [GO:0006508]	metalloaminopeptidase activity [GO:0070006]; peptide binding [GO:0042277]; zinc ion binding [GO:0008270]		FALSE	FALSE	FALSE	FALSE	FALSE
AAR2_YEAST	P32357	YBL074C	AAR2	A1 cistron-splicing factor AAR2	3	2	2	4	-0.266558	-0.363898	0.0455004	-0.194985	spliceosomal tri-snRNP complex assembly [GO:0000244]	cytoplasm [GO:0005737]; U5 snRNP [GO:0005682]	cytoplasm [GO:0005737]; U5 snRNP [GO:0005682]; spliceosomal tri-snRNP complex assembly [GO:0000244]		SUBCELLULAR LOCATION: Cytoplasm. Nucleus. Note=This protein lacks a nuclear localization signal, it may interact in the cytoplasm with a component of spliceosomes via the leucine-zipper and then be transported into the nucleus.	FALSE	TRUE	TRUE	FALSE	FALSE
AATC_YEAST	P23542	YLR027C	AAT2	Aspartate aminotransferase, cytoplasmic (EC 2.6.1.1) (Transaminase A)	167	172	167	206	0.0235481	0.0768524	0.102773	0.0677245	2-oxoglutarate metabolic process [GO:0006103]; asparagine biosynthetic process from oxaloacetate [GO:0019266]; aspartate biosynthetic process [GO:0006532]; aspartate metabolic process [GO:0006531]; glutamate metabolic process [GO:0006536]	cytosol [GO:0005829]; peroxisome [GO:0005777]	cytosol [GO:0005829]; peroxisome [GO:0005777]; L-aspartate:2-oxoglutarate aminotransferase activity [GO:0004069]; pyridoxal phosphate binding [GO:0030170]; 2-oxoglutarate metabolic process [GO:0006103]; asparagine biosynthetic process from oxaloacetate [GO:0019266]; aspartate biosynthetic process [GO:0006532]; aspartate metabolic process [GO:0006531]; glutamate metabolic process [GO:0006536]	L-aspartate:2-oxoglutarate aminotransferase activity [GO:0004069]; pyridoxal phosphate binding [GO:0030170]	SUBCELLULAR LOCATION: Cytoplasm {ECO:0000269|PubMed:9288922}. Peroxisome {ECO:0000269|PubMed:9288922}. Note=Targeted to peroxisomes in cells grown in oleate.	FALSE	FALSE	TRUE	FALSE	FALSE
AATM_YEAST	Q01802	YKL106W	AAT1	Aspartate aminotransferase, mitochondrial (EC 2.6.1.1) (Transaminase A)	24	28	33	41	-0.193903	-0.313826	-0.330111	-0.27928	2-oxoglutarate metabolic process [GO:0006103]; aspartate catabolic process [GO:0006533]; aspartate metabolic process [GO:0006531]; biosynthetic process [GO:0009058]; glutamate metabolic process [GO:0006536]	mitochondrial matrix [GO:0005759]; mitochondrion [GO:0005739]	mitochondrial matrix [GO:0005759]; mitochondrion [GO:0005739]; L-aspartate:2-oxoglutarate aminotransferase activity [GO:0004069]; pyridoxal phosphate binding [GO:0030170]; 2-oxoglutarate metabolic process [GO:0006103]; aspartate catabolic process [GO:0006533]; aspartate metabolic process [GO:0006531]; biosynthetic process [GO:0009058]; glutamate metabolic process [GO:0006536]	L-aspartate:2-oxoglutarate aminotransferase activity [GO:0004069]; pyridoxal phosphate binding [GO:0030170]	SUBCELLULAR LOCATION: Mitochondrion matrix {ECO:0000269|PubMed:14562095, ECO:0000269|PubMed:14576278}.	FALSE	FALSE	FALSE	TRUE	FALSE
AB140_YEAST	Q08641	YOR239W	ABP140	tRNA(Thr) (cytosine(32)-N(3))-methyltransferase (EC 2.1.1.268) (Actin-binding protein of 140 kDa) (tRNA methyltransferase of 140 kDa)	29	24	22	44	0.158822	-0.00495054	0.0696181	0.0744964	tRNA methylation [GO:0030488]	actin filament [GO:0005884]; actin filament bundle [GO:0032432]; cytoplasm [GO:0005737]; mating projection tip [GO:0043332]	actin filament [GO:0005884]; actin filament bundle [GO:0032432]; cytoplasm [GO:0005737]; mating projection tip [GO:0043332]; actin filament binding [GO:0051015]; protein-macromolecule adaptor activity [GO:0030674]; tRNA (cytosine-3-)-methyltransferase activity [GO:0052735]; tRNA methylation [GO:0030488]	actin filament binding [GO:0051015]; protein-macromolecule adaptor activity [GO:0030674]; tRNA (cytosine-3-)-methyltransferase activity [GO:0052735]	SUBCELLULAR LOCATION: Cytoplasm {ECO:0000269|PubMed:9467951}. Cytoplasm, cytoskeleton {ECO:0000269|PubMed:9467951}. Note=Cytoplasmic and cortical cytoskeleton.	FALSE	FALSE	TRUE	FALSE	FALSE
ABF1_YEAST	P14164	YKL112W	ABF1	ARS-binding factor 1 (Bidirectionally acting factor 1) (DNA replication enhancer-binding protein OBF1) (SFB-B)	23	36	35	54	-0.422108	-0.487715	-0.435036	-0.448286	chromatin remodeling [GO:0006338]; DNA-dependent DNA replication [GO:0006261]; global genome nucleotide-excision repair [GO:0070911]; negative regulation of transcription by RNA polymerase II [GO:0000122]; positive regulation of transcription by RNA polymerase II [GO:0045944]; silent mating-type cassette heterochromatin assembly [GO:0030466]	nucleotide-excision repair factor 4 complex [GO:0000113]; nucleus [GO:0005634]	nucleotide-excision repair factor 4 complex [GO:0000113]; nucleus [GO:0005634]; DNA replication origin binding [GO:0003688]; DNA-binding transcription activator activity, RNA polymerase II-specific [GO:0001228]; RNA polymerase II cis-regulatory region sequence-specific DNA binding [GO:0000978]; sequence-specific DNA binding [GO:0043565]; sequence-specific DNA binding, bending [GO:0044374]; chroma…	DNA-binding transcription activator activity, RNA polymerase II-specific [GO:0001228]; DNA replication origin binding [GO:0003688]; RNA polymerase II cis-regulatory region sequence-specific DNA binding [GO:0000978]; sequence-specific DNA binding [GO:0043565]; sequence-specific DNA binding, bending [GO:0044374]	SUBCELLULAR LOCATION: Nucleus {ECO:0000269|PubMed:15522095}.	FALSE	TRUE	FALSE	FALSE	FALSE
ABF2_YEAST	Q02486	YMR072W	ABF2	ARS-binding factor 2, mitochondrial	54	69	23	87	0.692464	0.273641	0.244861	0.403656	mitochondrial DNA packaging [GO:0090139]; mitochondrial genome maintenance [GO:0000002]; mitochondrion inheritance [GO:0000001]	mitochondrial chromosome [GO:0000262]; mitochondrial nucleoid [GO:0042645]; mitochondrion [GO:0005739]; nucleus [GO:0005634]	mitochondrial chromosome [GO:0000262]; mitochondrial nucleoid [GO:0042645]; mitochondrion [GO:0005739]; nucleus [GO:0005634]; DNA binding [GO:0003677]; DNA binding, bending [GO:0008301]; mitochondrial DNA packaging [GO:0090139]; mitochondrial genome maintenance [GO:0000002]; mitochondrion inheritance [GO:0000001]	DNA binding [GO:0003677]; DNA binding, bending [GO:0008301]	SUBCELLULAR LOCATION: Mitochondrion. Nucleus {ECO:0000305}.	FALSE	TRUE	FALSE	TRUE	FALSE
ABP1_YEAST	P15891	YCR088W	ABP1	Actin-binding protein	101	112	110	143	0.221337	0.215821	0.213775	0.216978	actin cortical patch assembly [GO:0000147]; barbed-end actin filament capping [GO:0051016]; positive regulation of Arp2/3 complex-mediated actin nucleation [GO:2000601]; protein localization to actin cortical patch [GO:0044379]; regulation of actin filament polymerization [GO:0030833]	actin cortical patch [GO:0030479]; cell cortex [GO:0005938]; cortical actin cytoskeleton [GO:0030864]; cytoplasm [GO:0005737]; mating projection tip [GO:0043332]; plasma membrane [GO:0005886]; site of polarized growth [GO:0030427]	actin cortical patch [GO:0030479]; cell cortex [GO:0005938]; cortical actin cytoskeleton [GO:0030864]; cytoplasm [GO:0005737]; mating projection tip [GO:0043332]; plasma membrane [GO:0005886]; site of polarized growth [GO:0030427]; actin filament binding [GO:0051015]; actin cortical patch assembly [GO:0000147]; barbed-end actin filament capping [GO:0051016]; positive regulation of Arp2/3 complex-…	actin filament binding [GO:0051015]	SUBCELLULAR LOCATION: Cytoplasm, cytoskeleton, actin patch {ECO:0000269|PubMed:11950888, ECO:0000269|PubMed:14562095, ECO:0000269|PubMed:15872087}. Note=Cortical actin patches.	FALSE	FALSE	TRUE	FALSE	FALSE
ACA2_YEAST	P40535	YIL036W	CST6	ATF/CREB activator 2 (Chromosome stability protein CST6)	10	9	10	15	0.192976	0.086298	0.0436703	0.107648	cellular response to carbon dioxide [GO:0071244]; cellular response to oleic acid [GO:0071400]; positive regulation of transcription by RNA polymerase II [GO:0045944]; positive regulation of transcription from RNA polymerase II promoter by oleic acid [GO:0061429]; regulation of transcription from RNA polymerase II promoter in response to stress [GO:0043618]	cytosol [GO:0005829]; nucleus [GO:0005634]	cytosol [GO:0005829]; nucleus [GO:0005634]; DNA-binding transcription activator activity, RNA polymerase II-specific [GO:0001228]; sequence-specific DNA binding [GO:0043565]; cellular response to carbon dioxide [GO:0071244]; cellular response to oleic acid [GO:0071400]; positive regulation of transcription by RNA polymerase II [GO:0045944]; positive regulation of transcription from RNA polymerase…	DNA-binding transcription activator activity, RNA polymerase II-specific [GO:0001228]; sequence-specific DNA binding [GO:0043565]	SUBCELLULAR LOCATION: Nucleus.	FALSE	TRUE	FALSE	FALSE	FALSE
ACAC_YEAST	Q00955	YNR016C	ACC1	Acetyl-CoA carboxylase (ACC) (EC 6.4.1.2) (Fatty acid synthetase 3) (mRNA transport-defective protein 7) [Includes: Biotin carboxylase (EC 6.3.4.14)]	1074	1157	1087	1366	-0.224278	-0.102386	-0.0618244	-0.129496	acetyl-CoA biosynthetic process [GO:0006085]; long-chain fatty acid biosynthetic process [GO:0042759]; malonyl-CoA biosynthetic process [GO:2001295]; protein import into nucleus [GO:0006606]	acetyl-CoA carboxylase complex [GO:0009317]; cytosol [GO:0005829]; endoplasmic reticulum membrane [GO:0005789]; mitochondrion [GO:0005739]	acetyl-CoA carboxylase complex [GO:0009317]; cytosol [GO:0005829]; endoplasmic reticulum membrane [GO:0005789]; mitochondrion [GO:0005739]; acetyl-CoA binding [GO:1905502]; acetyl-CoA carboxylase activity [GO:0003989]; ATP binding [GO:0005524]; biotin carboxylase activity [GO:0004075]; carboxyl- or carbamoyltransferase activity [GO:0016743]; identical protein binding [GO:0042802]; metal ion bindi…	acetyl-CoA binding [GO:1905502]; acetyl-CoA carboxylase activity [GO:0003989]; ATP binding [GO:0005524]; biotin carboxylase activity [GO:0004075]; carboxyl- or carbamoyltransferase activity [GO:0016743]; identical protein binding [GO:0042802]; metal ion binding [GO:0046872]; protein homodimerization activity [GO:0042803]	SUBCELLULAR LOCATION: Cytoplasm. Endoplasmic reticulum membrane; Peripheral membrane protein; Cytoplasmic side.	FALSE	FALSE	TRUE	FALSE	FALSE
ACBP_YEAST	P31787	YGR037C	ACB1	Acyl-CoA-binding protein (ACBP)	38	29	30	44	0.0262759	0.104494	0.0571037	0.0626245	very long-chain fatty acid biosynthetic process [GO:0042761]	cytoplasm [GO:0005737]; cytosol [GO:0005829]; extracellular region [GO:0005576]; nucleus [GO:0005634]	cytoplasm [GO:0005737]; cytosol [GO:0005829]; extracellular region [GO:0005576]; nucleus [GO:0005634]; lipid binding [GO:0008289]; long-chain fatty acyl-CoA binding [GO:0036042]; very long-chain fatty acid biosynthetic process [GO:0042761]	lipid binding [GO:0008289]; long-chain fatty acyl-CoA binding [GO:0036042]		FALSE	FALSE	FALSE	FALSE	FALSE
ACEA_YEAST	P28240	YER065C	ICL1	Isocitrate lyase (ICL) (EC 4.1.3.1) (Methylisocitrate lyase) (MICA) (EC 4.1.3.30) (Threo-D(S)-isocitrate glyoxylate-lyase)	5	4	4	10	0.273908	0.287772	0.353214	0.304964	glyoxylate cycle [GO:0006097]; tricarboxylic acid cycle [GO:0006099]	cytoplasm [GO:0005737]; extracellular region [GO:0005576]; vacuole [GO:0005773]	cytoplasm [GO:0005737]; extracellular region [GO:0005576]; vacuole [GO:0005773]; isocitrate lyase activity [GO:0004451]; metal ion binding [GO:0046872]; methylisocitrate lyase activity [GO:0046421]; glyoxylate cycle [GO:0006097]; tricarboxylic acid cycle [GO:0006099]	isocitrate lyase activity [GO:0004451]; metal ion binding [GO:0046872]; methylisocitrate lyase activity [GO:0046421]	SUBCELLULAR LOCATION: Cytoplasm {ECO:0000269|PubMed:20457600, ECO:0000269|PubMed:8870676, ECO:0000269|PubMed:9370278}. Secreted, extracellular space, extracellular matrix {ECO:0000269|PubMed:24520859, ECO:0000269|PubMed:24665361}. Vacuole {ECO:0000269|PubMed:17651441, ECO:0000269|PubMed:20457600}. Note=Localizes in extracellular vesicles during growth on lown glucose. When glucose is added to glu…	FALSE	FALSE	TRUE	FALSE	FALSE
ACEB_YEAST	Q12031	YPR006C	ICL2	Mitochondrial 2-methylisocitrate lyase (Methylisocitrate lyase) (EC 4.1.3.30)	1	1	2	2	0.0561901	0.202995	-0.0429011	0.0720945	propionate catabolic process, 2-methylcitrate cycle [GO:0019629]	mitochondrial matrix [GO:0005759]; mitochondrion [GO:0005739]	mitochondrial matrix [GO:0005759]; mitochondrion [GO:0005739]; isocitrate lyase activity [GO:0004451]; methylisocitrate lyase activity [GO:0046421]; propionate catabolic process, 2-methylcitrate cycle [GO:0019629]	isocitrate lyase activity [GO:0004451]; methylisocitrate lyase activity [GO:0046421]	SUBCELLULAR LOCATION: Mitochondrion matrix {ECO:0000269|PubMed:11092862, ECO:0000269|PubMed:14562095, ECO:0000269|PubMed:14576278}.	FALSE	FALSE	FALSE	TRUE	FALSE
ACF4_YEAST	P47129	YJR083C	ACF4	Assembly-complementing factor 4	3	3	4	5	-0.0855087	-0.0496881	0.0421021	-0.0310316						FALSE	FALSE	FALSE	FALSE	FALSE
ACH1_YEAST	P32316	YBL015W	ACH1	Acetyl-CoA hydrolase (EC 3.1.2.1) (Acetyl-CoA deacylase) (Acetyl-CoA acylase)	63	59	62	91	0.0508754	0.252729	0.297806	0.20047	acetate metabolic process [GO:0006083]; propionate metabolic process, methylcitrate cycle [GO:0019679]	cytosol [GO:0005829]; mitochondrion [GO:0005739]	cytosol [GO:0005829]; mitochondrion [GO:0005739]; acetate CoA-transferase activity [GO:0008775]; acetyl-CoA hydrolase activity [GO:0003986]; propionyl-CoA:succinate CoA-transferase activity [GO:0043821]; acetate metabolic process [GO:0006083]; propionate metabolic process, methylcitrate cycle [GO:0019679]	acetate CoA-transferase activity [GO:0008775]; acetyl-CoA hydrolase activity [GO:0003986]; propionyl-CoA:succinate CoA-transferase activity [GO:0043821]	SUBCELLULAR LOCATION: Cytoplasm {ECO:0000269|PubMed:11502169}.	FALSE	FALSE	TRUE	FALSE	FALSE
ACK1_YEAST	Q07622	YDL203C	ACK1	Activator of C kinase protein 1	8	8	9	14	-0.487111	-0.323224	-0.427742	-0.412692	fungal-type cell wall organization [GO:0031505]; positive regulation of signal transduction [GO:0009967]	mitochondrion [GO:0005739]	mitochondrion [GO:0005739]; enzyme activator activity [GO:0008047]; fungal-type cell wall organization [GO:0031505]; positive regulation of signal transduction [GO:0009967]	enzyme activator activity [GO:0008047]		FALSE	FALSE	FALSE	FALSE	FALSE
ACL4_YEAST	Q03771	YDR161W	ACL4	Assembly chaperone of RPL4	37	37	37	52	-0.286663	-0.262716	-0.214054	-0.254477	'de novo' cotranslational protein folding [GO:0051083]; anaphase-promoting complex-dependent catabolic process [GO:0031145]; cell division [GO:0051301]; metaphase/anaphase transition of mitotic cell cycle [GO:0007091]; positive regulation of mitotic metaphase/anaphase transition [GO:0045842]; protein ubiquitination [GO:0016567]; ribosomal large subunit biogenesis [GO:0042273]	anaphase-promoting complex [GO:0005680]; cytoplasm [GO:0005737]; nucleus [GO:0005634]	anaphase-promoting complex [GO:0005680]; cytoplasm [GO:0005737]; nucleus [GO:0005634]; protein transporter activity [GO:0140318]; unfolded protein binding [GO:0051082]; 'de novo' cotranslational protein folding [GO:0051083]; anaphase-promoting complex-dependent catabolic process [GO:0031145]; cell division [GO:0051301]; metaphase/anaphase transition of mitotic cell cycle [GO:0007091]; positive re…	protein transporter activity [GO:0140318]; unfolded protein binding [GO:0051082]	SUBCELLULAR LOCATION: Cytoplasm {ECO:0000269|PubMed:14562095, ECO:0000269|PubMed:25936803}. Nucleus {ECO:0000269|PubMed:14562095, ECO:0000269|PubMed:25936803}. Note=Distributed throughout the cell but is enriched in the nucleus. {ECO:0000269|PubMed:25936803}.	FALSE	TRUE	TRUE	FALSE	FALSE
ACO1_YEAST	P21147	YGL055W	OLE1	Acyl-CoA desaturase 1 (EC 1.14.19.1) (Delta 9 fatty acid desaturase) (Fatty acid desaturase 1) (Stearoyl-CoA desaturase 1)	76	94	85	113	-0.390172	-0.379583	-0.351798	-0.373851	mitochondrion inheritance [GO:0000001]; response to ethanol [GO:0045471]; unsaturated fatty acid biosynthetic process [GO:0006636]	endoplasmic reticulum [GO:0005783]; integral component of endoplasmic reticulum membrane [GO:0030176]	endoplasmic reticulum [GO:0005783]; integral component of endoplasmic reticulum membrane [GO:0030176]; electron transfer activity [GO:0009055]; heme binding [GO:0020037]; metal ion binding [GO:0046872]; stearoyl-CoA 9-desaturase activity [GO:0004768]; mitochondrion inheritance [GO:0000001]; response to ethanol [GO:0045471]; unsaturated fatty acid biosynthetic process [GO:0006636]	electron transfer activity [GO:0009055]; heme binding [GO:0020037]; metal ion binding [GO:0046872]; stearoyl-CoA 9-desaturase activity [GO:0004768]	SUBCELLULAR LOCATION: Endoplasmic reticulum membrane {ECO:0000269|PubMed:26928762}; Multi-pass membrane protein {ECO:0000255}.	FALSE	FALSE	FALSE	FALSE	FALSE
ACON2_YEAST	P39533	YJL200C	ACO2	Homocitrate dehydratase, mitochondrial (EC 4.2.1.-) (Aconitase 2)	153	158	146	200	0.670344	0.517534	0.526699	0.571526	lysine biosynthetic process via aminoadipic acid [GO:0019878]; tricarboxylic acid cycle [GO:0006099]	cytosol [GO:0005829]; mitochondrion [GO:0005739]	cytosol [GO:0005829]; mitochondrion [GO:0005739]; 4 iron, 4 sulfur cluster binding [GO:0051539]; aconitate hydratase activity [GO:0003994]; metal ion binding [GO:0046872]; lysine biosynthetic process via aminoadipic acid [GO:0019878]; tricarboxylic acid cycle [GO:0006099]	4 iron, 4 sulfur cluster binding [GO:0051539]; aconitate hydratase activity [GO:0003994]; metal ion binding [GO:0046872]	SUBCELLULAR LOCATION: Mitochondrion {ECO:0000269|PubMed:14562095, ECO:0000269|PubMed:14576278}.	FALSE	FALSE	FALSE	TRUE	FALSE
ACPM_YEAST	P32463	YKL192C	ACP1	Acyl carrier protein, mitochondrial (ACP) (NADH-ubiquinone oxidoreductase 9.6 kDa subunit)	21	26	25	28	-0.0564244	-0.0804619	-0.0124145	-0.0497669	iron-sulfur cluster assembly [GO:0016226]; lipoate biosynthetic process [GO:0009107]	mitochondrial iron-sulfur cluster assembly complex [GO:0099128]; mitochondrion [GO:0005739]; respirasome [GO:0070469]	mitochondrial iron-sulfur cluster assembly complex [GO:0099128]; mitochondrion [GO:0005739]; respirasome [GO:0070469]; acyl binding [GO:0000035]; acyl carrier activity [GO:0000036]; iron-sulfur cluster assembly [GO:0016226]; lipoate biosynthetic process [GO:0009107]	acyl binding [GO:0000035]; acyl carrier activity [GO:0000036]	SUBCELLULAR LOCATION: Mitochondrion.	FALSE	FALSE	FALSE	TRUE	FALSE
ACS2_YEAST	P52910	YLR153C	ACS2	Acetyl-coenzyme A synthetase 2 (EC 6.2.1.1) (Acetate--CoA ligase 2) (Acyl-activating enzyme 2)	276	295	299	366	0.0663287	0.0571379	0.0666904	0.0633857	acetyl-CoA biosynthetic process [GO:0006085]; acetyl-CoA biosynthetic process from acetate [GO:0019427]; histone acetylation [GO:0016573]; pyruvate metabolic process [GO:0006090]	cytosol [GO:0005829]; nucleolus [GO:0005730]; nucleus [GO:0005634]	cytosol [GO:0005829]; nucleolus [GO:0005730]; nucleus [GO:0005634]; acetate-CoA ligase activity [GO:0003987]; acid-ammonia (or amide) ligase activity [GO:0016880]; AMP binding [GO:0016208]; ATP binding [GO:0005524]; acetyl-CoA biosynthetic process [GO:0006085]; acetyl-CoA biosynthetic process from acetate [GO:0019427]; histone acetylation [GO:0016573]; pyruvate metabolic process [GO:0006090]	acetate-CoA ligase activity [GO:0003987]; acid-ammonia (or amide) ligase activity [GO:0016880]; AMP binding [GO:0016208]; ATP binding [GO:0005524]	SUBCELLULAR LOCATION: Cytoplasm. Nucleus. Note=Predominantly nuclear.	FALSE	TRUE	TRUE	FALSE	FALSE
ACT_YEAST	P60010	YFL039C	ACT1	Actin	366	394	367	440	0.0829863	0.162443	0.147427	0.130952	ascospore wall assembly [GO:0030476]; cellular response to oxidative stress [GO:0034599]; DNA repair [GO:0006281]; endocytosis [GO:0006897]; establishment of cell polarity [GO:0030010]; histone acetylation [GO:0016573]; mitotic actomyosin contractile ring contraction [GO:1902404]; protein secretion [GO:0009306]; vacuole inheritance [GO:0000011]	actin cortical patch [GO:0030479]; actin filament [GO:0005884]; actin filament bundle [GO:0032432]; cellular bud neck contractile ring [GO:0000142]; Ino80 complex [GO:0031011]; NuA4 histone acetyltransferase complex [GO:0035267]; Swr1 complex [GO:0000812]	actin cortical patch [GO:0030479]; actin filament [GO:0005884]; actin filament bundle [GO:0032432]; cellular bud neck contractile ring [GO:0000142]; Ino80 complex [GO:0031011]; NuA4 histone acetyltransferase complex [GO:0035267]; Swr1 complex [GO:0000812]; ATP binding [GO:0005524]; identical protein binding [GO:0042802]; structural constituent of cytoskeleton [GO:0005200]; ascospore wall assembly…	ATP binding [GO:0005524]; identical protein binding [GO:0042802]; structural constituent of cytoskeleton [GO:0005200]	SUBCELLULAR LOCATION: Cytoplasm, cytoskeleton.	FALSE	FALSE	TRUE	FALSE	FALSE
ADA2_YEAST	Q02336	YDR448W	ADA2	Transcriptional adapter 2	8	8	10	13	0.02295	-0.022814	0.0055025	0.00187949	chromatin organization [GO:0006325]; chromatin remodeling [GO:0006338]; chromatin silencing at telomere [GO:0006348]; positive regulation of histone acetylation [GO:0035066]; rDNA heterochromatin assembly [GO:0000183]; regulation of transcription by RNA polymerase II [GO:0006357]; replication-born double-strand break repair via sister chromatid exchange [GO:1990414]	Ada2/Gcn5/Ada3 transcription activator complex [GO:0005671]; chromosome, telomeric region [GO:0000781]; nucleus [GO:0005634]; SAGA complex [GO:0000124]; SAGA-type complex [GO:0070461]; SLIK (SAGA-like) complex [GO:0046695]	Ada2/Gcn5/Ada3 transcription activator complex [GO:0005671]; chromosome, telomeric region [GO:0000781]; nucleus [GO:0005634]; SAGA complex [GO:0000124]; SAGA-type complex [GO:0070461]; SLIK (SAGA-like) complex [GO:0046695]; chromatin binding [GO:0003682]; phosphatidylserine binding [GO:0001786]; transcription coactivator activity [GO:0003713]; zinc ion binding [GO:0008270]; chromatin organization…	chromatin binding [GO:0003682]; phosphatidylserine binding [GO:0001786]; transcription coactivator activity [GO:0003713]; zinc ion binding [GO:0008270]	SUBCELLULAR LOCATION: Nucleus.	FALSE	TRUE	FALSE	FALSE	FALSE
ADCS_YEAST	P37254	YNR033W	ABZ1	Aminodeoxychorismate synthase (ADC synthase) (EC 2.6.1.85) (P-aminobenzoic acid synthase) (PABA synthase) (Para-aminobenzoate synthase)	33	28	35	48	0.0316619	0.143001	0.122035	0.0988993	folic acid biosynthetic process [GO:0046656]; glutamine metabolic process [GO:0006541]; para-aminobenzoic acid biosynthetic process [GO:0008153]; tetrahydrofolate biosynthetic process [GO:0046654]	cytoplasm [GO:0005737]	cytoplasm [GO:0005737]; 4-amino-4-deoxychorismate synthase activity [GO:0046820]; folic acid biosynthetic process [GO:0046656]; glutamine metabolic process [GO:0006541]; para-aminobenzoic acid biosynthetic process [GO:0008153]; tetrahydrofolate biosynthetic process [GO:0046654]	4-amino-4-deoxychorismate synthase activity [GO:0046820]	SUBCELLULAR LOCATION: Cytoplasm {ECO:0000269|PubMed:14562095}.	FALSE	FALSE	TRUE	FALSE	FALSE
ADD37_YEAST	Q03233	YMR184W	ADD37	Alpha1-proteinase inhibitor-degradation deficient protein 37	7	6	5	12	0.276995	0.2297	-0.0536126	0.151028	ubiquitin-dependent ERAD pathway [GO:0030433]	cytoplasm [GO:0005737]	cytoplasm [GO:0005737]; ubiquitin-dependent ERAD pathway [GO:0030433]		SUBCELLULAR LOCATION: Cytoplasm {ECO:0000269|PubMed:14562095}.	FALSE	FALSE	TRUE	FALSE	FALSE
ADE_YEAST	P53909	YNL141W	AAH1	Adenine deaminase (ADE) (EC 3.5.4.2) (Adenine aminohydrolase) (AAH)	67	62	64	85	-0.458673	-0.480097	-0.453224	-0.463998	adenine catabolic process [GO:0006146]; hypoxanthine salvage [GO:0043103]; nucleotide metabolic process [GO:0009117]; purine-containing compound salvage [GO:0043101]; purine ribonucleoside monophosphate biosynthetic process [GO:0009168]	cytoplasm [GO:0005737]; nucleus [GO:0005634]	cytoplasm [GO:0005737]; nucleus [GO:0005634]; adenine deaminase activity [GO:0000034]; zinc ion binding [GO:0008270]; adenine catabolic process [GO:0006146]; hypoxanthine salvage [GO:0043103]; nucleotide metabolic process [GO:0009117]; purine ribonucleoside monophosphate biosynthetic process [GO:0009168]; purine-containing compound salvage [GO:0043101]	adenine deaminase activity [GO:0000034]; zinc ion binding [GO:0008270]	SUBCELLULAR LOCATION: Cytoplasm {ECO:0000255|HAMAP-Rule:MF_03145, ECO:0000269|PubMed:14562095}. Nucleus {ECO:0000255|HAMAP-Rule:MF_03145, ECO:0000269|PubMed:14562095}.	FALSE	TRUE	TRUE	FALSE	FALSE
ADH1_YEAST	P00330	YOL086C	ADH1	Alcohol dehydrogenase 1 (EC 1.1.1.1) (Alcohol dehydrogenase I) (YADH-1)	251	265	226	306	0.157744	0.250514	0.209617	0.205959	amino acid catabolic process to alcohol via Ehrlich pathway [GO:0000947]; ethanol biosynthetic process involved in glucose fermentation to ethanol [GO:0043458]; NADH oxidation [GO:0006116]; regulation of viral genome replication [GO:0045069]	cytoplasm [GO:0005737]; plasma membrane [GO:0005886]; replication compartment [GO:0046809]	cytoplasm [GO:0005737]; plasma membrane [GO:0005886]; replication compartment [GO:0046809]; alcohol dehydrogenase (NAD+) activity [GO:0004022]; identical protein binding [GO:0042802]; melatonin binding [GO:1904408]; methylglyoxal reductase (NADH-dependent) activity [GO:0019170]; zinc ion binding [GO:0008270]; amino acid catabolic process to alcohol via Ehrlich pathway [GO:0000947]; ethanol biosyn…	alcohol dehydrogenase (NAD+) activity [GO:0004022]; identical protein binding [GO:0042802]; melatonin binding [GO:1904408]; methylglyoxal reductase (NADH-dependent) activity [GO:0019170]; zinc ion binding [GO:0008270]	SUBCELLULAR LOCATION: Cytoplasm.	FALSE	FALSE	TRUE	FALSE	FALSE
ADH3_YEAST	P07246	YMR083W	ADH3	Alcohol dehydrogenase 3, mitochondrial (EC 1.1.1.1) (Alcohol dehydrogenase III) (YADH-3)	72	62	63	82	0.171811	0.132512	0.101872	0.135398	amino acid catabolic process to alcohol via Ehrlich pathway [GO:0000947]; NADH oxidation [GO:0006116]	cytoplasm [GO:0005737]; mitochondrial matrix [GO:0005759]; mitochondrion [GO:0005739]	cytoplasm [GO:0005737]; mitochondrial matrix [GO:0005759]; mitochondrion [GO:0005739]; alcohol dehydrogenase (NAD+) activity [GO:0004022]; zinc ion binding [GO:0008270]; amino acid catabolic process to alcohol via Ehrlich pathway [GO:0000947]; NADH oxidation [GO:0006116]	alcohol dehydrogenase (NAD+) activity [GO:0004022]; zinc ion binding [GO:0008270]	SUBCELLULAR LOCATION: Mitochondrion matrix.	FALSE	FALSE	FALSE	TRUE	FALSE
ADH4_YEAST	P10127	YGL256W	ADH4	Alcohol dehydrogenase 4 (EC 1.1.1.1) (Alcohol dehydrogenase IV) (ADHIV)	5	3	3	5	0.253005	-0.0552311	0.0981136	0.0986292	amino acid catabolic process to alcohol via Ehrlich pathway [GO:0000947]; fermentation [GO:0006113]	cytosol [GO:0005829]; mitochondrion [GO:0005739]	cytosol [GO:0005829]; mitochondrion [GO:0005739]; alcohol dehydrogenase (NAD+) activity [GO:0004022]; metal ion binding [GO:0046872]; amino acid catabolic process to alcohol via Ehrlich pathway [GO:0000947]; fermentation [GO:0006113]	alcohol dehydrogenase (NAD+) activity [GO:0004022]; metal ion binding [GO:0046872]	SUBCELLULAR LOCATION: Mitochondrion {ECO:0000269|PubMed:14562095}.	FALSE	FALSE	FALSE	TRUE	FALSE
ADH5_YEAST	P38113	YBR145W	ADH5	Alcohol dehydrogenase 5 (EC 1.1.1.1) (Alcohol dehydrogenase V)	8	7	8	10	0.643813	0.500965	0.53257	0.559116	amino acid catabolic process to alcohol via Ehrlich pathway [GO:0000947]; ethanol biosynthetic process involved in glucose fermentation to ethanol [GO:0043458]; NADH oxidation [GO:0006116]	cytoplasm [GO:0005737]; nucleus [GO:0005634]	cytoplasm [GO:0005737]; nucleus [GO:0005634]; alcohol dehydrogenase (NAD+) activity [GO:0004022]; zinc ion binding [GO:0008270]; amino acid catabolic process to alcohol via Ehrlich pathway [GO:0000947]; ethanol biosynthetic process involved in glucose fermentation to ethanol [GO:0043458]; NADH oxidation [GO:0006116]	alcohol dehydrogenase (NAD+) activity [GO:0004022]; zinc ion binding [GO:0008270]		FALSE	FALSE	FALSE	FALSE	FALSE
ADH6_YEAST	Q04894	YMR318C	ADH6	NADP-dependent alcohol dehydrogenase 6 (EC 1.1.1.2) (NADP-dependent alcohol dehydrogenase VI) (ScADHVI)	148	149	151	182	0.0365199	0.163335	0.148858	0.116237	alcohol metabolic process [GO:0006066]; cellular aldehyde metabolic process [GO:0006081]; furaldehyde metabolic process [GO:0033859]		alcohol dehydrogenase (NADP+) activity [GO:0008106]; hydroxymethylfurfural reductase (NADH) activity [GO:0033833]; hydroxymethylfurfural reductase (NADPH) activity [GO:0033845]; oxidoreductase activity, acting on the CH-OH group of donors, NAD or NADP as acceptor [GO:0016616]; zinc ion binding [GO:0008270]; alcohol metabolic process [GO:0006066]; cellular aldehyde metabolic process [GO:0006081]; …	alcohol dehydrogenase (NADP+) activity [GO:0008106]; hydroxymethylfurfural reductase (NADH) activity [GO:0033833]; hydroxymethylfurfural reductase (NADPH) activity [GO:0033845]; oxidoreductase activity, acting on the CH-OH group of donors, NAD or NADP as acceptor [GO:0016616]; zinc ion binding [GO:0008270]		FALSE	FALSE	FALSE	FALSE	FALSE
ADK_YEAST	P47143	YJR105W	ADO1	Adenosine kinase (EC 2.7.1.20)	151	160	156	184	-0.0218517	-0.0420223	0.0169812	-0.0156309	AMP salvage [GO:0044209]; purine nucleobase metabolic process [GO:0006144]; purine ribonucleoside salvage [GO:0006166]	cytoplasm [GO:0005737]; cytosol [GO:0005829]; nucleus [GO:0005634]	cytoplasm [GO:0005737]; cytosol [GO:0005829]; nucleus [GO:0005634]; adenosine kinase activity [GO:0004001]; ATP binding [GO:0005524]; AMP salvage [GO:0044209]; purine nucleobase metabolic process [GO:0006144]; purine ribonucleoside salvage [GO:0006166]	adenosine kinase activity [GO:0004001]; ATP binding [GO:0005524]		FALSE	FALSE	FALSE	FALSE	FALSE
ADP1_YEAST	P25371	YCR011C	ADP1	Probable ATP-dependent permease	21	17	17	28	-0.065031	0.0294225	0.0485146	0.00430204	transmembrane transport [GO:0055085]	cytoplasm [GO:0005737]; endoplasmic reticulum [GO:0005783]; endoplasmic reticulum membrane [GO:0005789]; fungal-type vacuole [GO:0000324]; fungal-type vacuole membrane [GO:0000329]; integral component of membrane [GO:0016021]	cytoplasm [GO:0005737]; endoplasmic reticulum [GO:0005783]; endoplasmic reticulum membrane [GO:0005789]; fungal-type vacuole [GO:0000324]; fungal-type vacuole membrane [GO:0000329]; integral component of membrane [GO:0016021]; ATP binding [GO:0005524]; ATPase-coupled transmembrane transporter activity [GO:0042626]; transmembrane transport [GO:0055085]	ATPase-coupled transmembrane transporter activity [GO:0042626]; ATP binding [GO:0005524]	SUBCELLULAR LOCATION: Endoplasmic reticulum membrane {ECO:0000269|PubMed:14562095}; Multi-pass membrane protein {ECO:0000269|PubMed:14562095}.	FALSE	FALSE	FALSE	FALSE	FALSE
ADPP_YEAST	Q01976	YBR111C	YSA1	ADP-ribose pyrophosphatase (EC 3.6.1.13) (ADP-ribose diphosphatase) (ADP-ribose phosphohydrolase) (Adenosine diphosphoribose pyrophosphatase) (ADPR-PPase)	32	36	34	49	0.337094	0.165639	0.284055	0.262263	nucleoside phosphate metabolic process [GO:0006753]; ribose phosphate metabolic process [GO:0019693]	cytoplasm [GO:0005737]; mitochondrion [GO:0005739]; nucleus [GO:0005634]	cytoplasm [GO:0005737]; mitochondrion [GO:0005739]; nucleus [GO:0005634]; ADP-ribose diphosphatase activity [GO:0047631]; metal ion binding [GO:0046872]; nucleoside phosphate metabolic process [GO:0006753]; ribose phosphate metabolic process [GO:0019693]	ADP-ribose diphosphatase activity [GO:0047631]; metal ion binding [GO:0046872]		FALSE	FALSE	FALSE	FALSE	FALSE
ADR1_YEAST	P07248	YDR216W	ADR1	Regulatory protein ADR1	30	30	25	53	0.588185	0.71256	0.617814	0.63952	chromatin organization [GO:0006325]; negative regulation of chromatin silencing [GO:0031936]; peroxisome organization [GO:0007031]; positive regulation of ethanol catabolic process by positive regulation of transcription from RNA polymerase II promoter [GO:0061425]; positive regulation of transcription by RNA polymerase II [GO:0045944]; positive regulation of transcription from RNA polymerase II …	cytoplasm [GO:0005737]; cytosol [GO:0005829]; nucleus [GO:0005634]	cytoplasm [GO:0005737]; cytosol [GO:0005829]; nucleus [GO:0005634]; DNA-binding transcription activator activity, RNA polymerase II-specific [GO:0001228]; DNA-binding transcription factor activity, RNA polymerase II-specific [GO:0000981]; metal ion binding [GO:0046872]; RNA polymerase II activating transcription factor binding [GO:0001102]; RNA polymerase II cis-regulatory region sequence-specifi…	DNA-binding transcription activator activity, RNA polymerase II-specific [GO:0001228]; DNA-binding transcription factor activity, RNA polymerase II-specific [GO:0000981]; metal ion binding [GO:0046872]; RNA polymerase II activating transcription factor binding [GO:0001102]; RNA polymerase II cis-regulatory region sequence-specific DNA binding [GO:0000978]; sequence-specific DNA binding [GO:004356…	SUBCELLULAR LOCATION: Nucleus.	FALSE	TRUE	FALSE	FALSE	FALSE
ADRO_YEAST	P48360	YDR376W	ARH1	Probable NADPH:adrenodoxin oxidoreductase, mitochondrial (AR) (Adrenodoxin reductase) (EC 1.18.1.6) (Ferredoxin--NADP(+) reductase) (Ferredoxin reductase)	21	16	13	29	0.369327	0.32509	0.188024	0.294147	cellular iron ion homeostasis [GO:0006879]; ubiquinone biosynthetic process [GO:0006744]	mitochondrial inner membrane [GO:0005743]; mitochondrion [GO:0005739]	mitochondrial inner membrane [GO:0005743]; mitochondrion [GO:0005739]; NADPH-adrenodoxin reductase activity [GO:0015039]; oxidoreductase activity [GO:0016491]; cellular iron ion homeostasis [GO:0006879]; ubiquinone biosynthetic process [GO:0006744]	NADPH-adrenodoxin reductase activity [GO:0015039]; oxidoreductase activity [GO:0016491]	SUBCELLULAR LOCATION: Mitochondrion inner membrane {ECO:0000269|PubMed:9727014}; Peripheral membrane protein {ECO:0000305}.	FALSE	FALSE	FALSE	TRUE	FALSE
ADT1_YEAST	P04710	YMR056C	AAC1	ADP,ATP carrier protein 1 (ADP/ATP translocase 1) (Adenine nucleotide translocator 1) (ANT 1)	20	23	26	30	0.152105	0.327711	0.217603	0.232473	aerobic respiration [GO:0009060]; heme biosynthetic process [GO:0006783]; heme transport [GO:0015886]; mitochondrial ADP transmembrane transport [GO:0140021]; mitochondrial ATP transmembrane transport [GO:1990544]; mitochondrial transport [GO:0006839]	cytosol [GO:0005829]; integral component of membrane [GO:0016021]; mitochondrial inner membrane [GO:0005743]; mitochondrial intermembrane space [GO:0005758]; mitochondrion [GO:0005739]	cytosol [GO:0005829]; integral component of membrane [GO:0016021]; mitochondrial inner membrane [GO:0005743]; mitochondrial intermembrane space [GO:0005758]; mitochondrion [GO:0005739]; ATP:ADP antiporter activity [GO:0005471]; aerobic respiration [GO:0009060]; heme biosynthetic process [GO:0006783]; heme transport [GO:0015886]; mitochondrial ADP transmembrane transport [GO:0140021]; mitochondria…	ATP:ADP antiporter activity [GO:0005471]	SUBCELLULAR LOCATION: Mitochondrion inner membrane {ECO:0000250|UniProtKB:P18239}; Multi-pass membrane protein {ECO:0000255}.	FALSE	FALSE	FALSE	TRUE	FALSE
ADT2_YEAST	P18239	YBL030C	PET9	ADP,ATP carrier protein 2 (ADP/ATP translocase 2) (Adenine nucleotide translocator 2) (ANT 2) (Petite colonies protein 9)	213	225	199	271	0.213442	0.28977	0.249611	0.250941	ADP transport [GO:0015866]; aerobic respiration [GO:0009060]; anaerobic respiration [GO:0009061]; apoptotic process [GO:0006915]; ATP transport [GO:0015867]; heme transport [GO:0015886]; mitochondrial ADP transmembrane transport [GO:0140021]; mitochondrial ATP transmembrane transport [GO:1990544]; mitochondrial transport [GO:0006839]; transmembrane transport [GO:0055085]	integral component of membrane [GO:0016021]; mitochondrial inner membrane [GO:0005743]; mitochondrion [GO:0005739]	integral component of membrane [GO:0016021]; mitochondrial inner membrane [GO:0005743]; mitochondrion [GO:0005739]; ATP:ADP antiporter activity [GO:0005471]; ADP transport [GO:0015866]; aerobic respiration [GO:0009060]; anaerobic respiration [GO:0009061]; apoptotic process [GO:0006915]; ATP transport [GO:0015867]; heme transport [GO:0015886]; mitochondrial ADP transmembrane transport [GO:0140021]…	ATP:ADP antiporter activity [GO:0005471]	SUBCELLULAR LOCATION: Mitochondrion inner membrane {ECO:0000269|PubMed:795470}; Multi-pass membrane protein {ECO:0000269|PubMed:24474793}.	FALSE	FALSE	FALSE	TRUE	FALSE
AEP1_YEAST	P32493	YMR064W	AEP1	ATPase expression protein 1, mitochondrial (Nuclear control of ATPase messenger RNA expression protein 1)	4	5	4	9	-0.142375	-0.146545	-0.126867	-0.138596	regulation of translation [GO:0006417]	mitochondrion [GO:0005739]	mitochondrion [GO:0005739]; translation regulator activity [GO:0045182]; regulation of translation [GO:0006417]	translation regulator activity [GO:0045182]	SUBCELLULAR LOCATION: Mitochondrion {ECO:0000269|PubMed:14562095}.	FALSE	FALSE	FALSE	TRUE	FALSE
AEP2_YEAST	P22136	YMR282C	AEP2	ATPase expression protein 2, mitochondrial	10	9	9	13	-0.0752261	-0.0894439	-0.0990214	-0.0878971	mitochondrial translational initiation [GO:0070124]; regulation of translation [GO:0006417]	mitochondrion [GO:0005739]	mitochondrion [GO:0005739]; RNA binding [GO:0003723]; mitochondrial translational initiation [GO:0070124]; regulation of translation [GO:0006417]	RNA binding [GO:0003723]	SUBCELLULAR LOCATION: Mitochondrion.	FALSE	FALSE	FALSE	TRUE	FALSE
AF9_YEAST	P53930	YNL107W	YAF9	Protein AF-9 homolog	6	7	5	10	0.0671376	0.0497554	-0.234834	-0.0393137	chromatin remodeling [GO:0006338]; chromatin silencing at telomere [GO:0006348]; DNA repair [GO:0006281]; histone exchange [GO:0043486]	chromosome, telomeric region [GO:0000781]; cytoplasm [GO:0005737]; NuA4 histone acetyltransferase complex [GO:0035267]; nucleus [GO:0005634]; Swr1 complex [GO:0000812]	chromosome, telomeric region [GO:0000781]; cytoplasm [GO:0005737]; NuA4 histone acetyltransferase complex [GO:0035267]; nucleus [GO:0005634]; Swr1 complex [GO:0000812]; chromatin remodeling [GO:0006338]; chromatin silencing at telomere [GO:0006348]; DNA repair [GO:0006281]; histone exchange [GO:0043486]		SUBCELLULAR LOCATION: Cytoplasm. Nucleus.	FALSE	TRUE	TRUE	FALSE	FALSE
AFG1_YEAST	P32317	YEL052W	AFG1	Protein AFG1	26	26	30	44	-0.144895	-0.0682366	-0.0614333	-0.0915216	cellular response to oxidative stress [GO:0034599]; protein quality control for misfolded or incompletely synthesized proteins [GO:0006515]	cytoplasm [GO:0005737]; mitochondrial inner membrane [GO:0005743]; mitochondrion [GO:0005739]	cytoplasm [GO:0005737]; mitochondrial inner membrane [GO:0005743]; mitochondrion [GO:0005739]; ATP binding [GO:0005524]; ATPase activity [GO:0016887]; cellular response to oxidative stress [GO:0034599]; protein quality control for misfolded or incompletely synthesized proteins [GO:0006515]	ATPase activity [GO:0016887]; ATP binding [GO:0005524]		FALSE	FALSE	FALSE	FALSE	FALSE
AFG2_YEAST	P32794	YLR397C	AFG2	ATPase family gene 2 protein (EC 3.6.4.10) (Diazaborine resistance gene 1 protein)	50	57	53	84	-0.271761	-0.182427	-0.245549	-0.233246	protein hexamerization [GO:0034214]; response to drug [GO:0042493]; ribosomal large subunit biogenesis [GO:0042273]	cytoplasm [GO:0005737]; preribosome, large subunit precursor [GO:0030687]	cytoplasm [GO:0005737]; preribosome, large subunit precursor [GO:0030687]; ATP binding [GO:0005524]; ATPase activity [GO:0016887]; protein hexamerization [GO:0034214]; response to drug [GO:0042493]; ribosomal large subunit biogenesis [GO:0042273]	ATPase activity [GO:0016887]; ATP binding [GO:0005524]	SUBCELLULAR LOCATION: Cytoplasm {ECO:0000269|PubMed:17646390}.	FALSE	FALSE	TRUE	FALSE	FALSE
AFG3_YEAST	P39925	YER017C	AFG3	Mitochondrial respiratory chain complexes assembly protein AFG3 (EC 3.4.24.-) (ATPase family gene 3 protein) (Tat-binding homolog 10)	28	30	23	41	-0.0428706	0.0673738	0.0655141	0.0300057	cellular protein-containing complex assembly [GO:0034622]; cristae formation [GO:0042407]; mitochondrial fusion [GO:0008053]; mitochondrial protein processing [GO:0034982]; protein-containing complex assembly [GO:0065003]; protein import into mitochondrial matrix [GO:0030150]; proteolysis [GO:0006508]; signal peptide processing [GO:0006465]	m-AAA complex [GO:0005745]; mitochondrial inner boundary membrane [GO:0097002]; mitochondrial inner membrane [GO:0005743]; mitochondrion [GO:0005739]	m-AAA complex [GO:0005745]; mitochondrial inner boundary membrane [GO:0097002]; mitochondrial inner membrane [GO:0005743]; mitochondrion [GO:0005739]; ATP binding [GO:0005524]; ATP-dependent peptidase activity [GO:0004176]; ATPase activity [GO:0016887]; metalloendopeptidase activity [GO:0004222]; metallopeptidase activity [GO:0008237]; zinc ion binding [GO:0008270]; cellular protein-containing co…	ATPase activity [GO:0016887]; ATP binding [GO:0005524]; ATP-dependent peptidase activity [GO:0004176]; metalloendopeptidase activity [GO:0004222]; metallopeptidase activity [GO:0008237]; zinc ion binding [GO:0008270]	SUBCELLULAR LOCATION: Mitochondrion inner membrane {ECO:0000269|PubMed:8681382}; Multi-pass membrane protein {ECO:0000269|PubMed:8681382}.	FALSE	FALSE	FALSE	TRUE	FALSE
AGC1_YEAST	Q12482	YPR021C	AGC1	Mitochondrial aspartate-glutamate transporter AGC1 (Aspartate-glutamate carrier 1)	8	6	8	14	-0.258654	-0.17797	0.0430814	-0.131181	aspartate transmembrane transport [GO:0015810]; cellular nitrogen compound biosynthetic process [GO:0044271]; L-glutamate transmembrane transport [GO:0015813]; malate-aspartate shuttle [GO:0043490]	integral component of membrane [GO:0016021]; mitochondrial inner membrane [GO:0005743]; mitochondrion [GO:0005739]; vacuole-mitochondrion membrane contact site [GO:1990816]	integral component of membrane [GO:0016021]; mitochondrial inner membrane [GO:0005743]; mitochondrion [GO:0005739]; vacuole-mitochondrion membrane contact site [GO:1990816]; antiporter activity [GO:0015297]; L-aspartate transmembrane transporter activity [GO:0015183]; L-glutamate transmembrane transporter activity [GO:0005313]; transmembrane transporter activity [GO:0022857]; uniporter activity […	antiporter activity [GO:0015297]; L-aspartate transmembrane transporter activity [GO:0015183]; L-glutamate transmembrane transporter activity [GO:0005313]; transmembrane transporter activity [GO:0022857]; uniporter activity [GO:0015292]	SUBCELLULAR LOCATION: Mitochondrion inner membrane {ECO:0000269|PubMed:14576278, ECO:0000269|PubMed:14622413}; Multi-pass membrane protein {ECO:0000269|PubMed:14576278, ECO:0000269|PubMed:14622413}.	FALSE	FALSE	FALSE	TRUE	FALSE
AGE1_YEAST	Q04412	YDR524C	AGE1	ADP-ribosylation factor GTPase-activating protein effector protein 1 (ARF GAP effector protein 1) (Suppressor of ARF1 thermosensitive mutant protein 1)	1	3	6	6	-0.165394	-0.152827	-0.167331	-0.161851	endoplasmic reticulum to Golgi vesicle-mediated transport [GO:0006888]; intra-Golgi vesicle-mediated transport [GO:0006891]; protein transport [GO:0015031]	cytoplasm [GO:0005737]; endosome [GO:0005768]; trans-Golgi network [GO:0005802]	cytoplasm [GO:0005737]; endosome [GO:0005768]; trans-Golgi network [GO:0005802]; GTPase activator activity [GO:0005096]; metal ion binding [GO:0046872]; phospholipid binding [GO:0005543]; endoplasmic reticulum to Golgi vesicle-mediated transport [GO:0006888]; intra-Golgi vesicle-mediated transport [GO:0006891]; protein transport [GO:0015031]	GTPase activator activity [GO:0005096]; metal ion binding [GO:0046872]; phospholipid binding [GO:0005543]	SUBCELLULAR LOCATION: Cytoplasm {ECO:0000269|PubMed:14562095}.	FALSE	FALSE	TRUE	FALSE	FALSE
AGE2_YEAST	P40529	YIL044C	AGE2	ADP-ribosylation factor GTPase-activating protein effector protein 2 (ARF GAP effector protein 2)	36	37	30	49	-0.0801548	-0.171628	-0.0361595	-0.0959809	endocytosis [GO:0006897]; endoplasmic reticulum to Golgi vesicle-mediated transport [GO:0006888]; intra-Golgi vesicle-mediated transport [GO:0006891]	cytosol [GO:0005829]; Golgi apparatus [GO:0005794]	cytosol [GO:0005829]; Golgi apparatus [GO:0005794]; GTPase activator activity [GO:0005096]; metal ion binding [GO:0046872]; endocytosis [GO:0006897]; endoplasmic reticulum to Golgi vesicle-mediated transport [GO:0006888]; intra-Golgi vesicle-mediated transport [GO:0006891]	GTPase activator activity [GO:0005096]; metal ion binding [GO:0046872]	SUBCELLULAR LOCATION: Cytoplasm {ECO:0000269|PubMed:14562095}. Golgi apparatus {ECO:0000269|PubMed:14562095}. Note=Associates with the Golgi complex.	FALSE	FALSE	TRUE	FALSE	FALSE
AGM1_YEAST	P38628	YEL058W	PCM1	Phosphoacetylglucosamine mutase (PAGM) (EC 5.4.2.3) (Acetylglucosamine phosphomutase) (N-acetylglucosamine-phosphate mutase) (PGM-complementing protein 1)	125	121	116	165	0.185866	0.19829	0.217812	0.200656	carbohydrate metabolic process [GO:0005975]; cell wall organization [GO:0071555]; fungal-type cell wall chitin biosynthetic process [GO:0034221]; UDP-N-acetylglucosamine biosynthetic process [GO:0006048]	cytoplasm [GO:0005737]; nucleus [GO:0005634]	cytoplasm [GO:0005737]; nucleus [GO:0005634]; magnesium ion binding [GO:0000287]; phosphoacetylglucosamine mutase activity [GO:0004610]; carbohydrate metabolic process [GO:0005975]; cell wall organization [GO:0071555]; fungal-type cell wall chitin biosynthetic process [GO:0034221]; UDP-N-acetylglucosamine biosynthetic process [GO:0006048]	magnesium ion binding [GO:0000287]; phosphoacetylglucosamine mutase activity [GO:0004610]	SUBCELLULAR LOCATION: Cytoplasm {ECO:0000269|PubMed:14562095}. Nucleus {ECO:0000269|PubMed:14562095}.	FALSE	TRUE	TRUE	FALSE	FALSE
AGP1_YEAST	P25376	YCL025C	AGP1	General amino acid permease AGP1 (Asparagine/glutamine permease)	6	5	6	11	-0.361738	-0.505738	-0.452717	-0.440064	amino acid transmembrane transport [GO:0003333]; amino acid transport [GO:0006865]; serine import across plasma membrane [GO:0098718]; transmembrane transport [GO:0055085]	endoplasmic reticulum [GO:0005783]; integral component of membrane [GO:0016021]; plasma membrane [GO:0005886]	endoplasmic reticulum [GO:0005783]; integral component of membrane [GO:0016021]; plasma membrane [GO:0005886]; amino acid transmembrane transporter activity [GO:0015171]; L-phenylalanine transmembrane transporter activity [GO:0015192]; L-proline transmembrane transporter activity [GO:0015193]; amino acid transmembrane transport [GO:0003333]; amino acid transport [GO:0006865]; serine import across…	amino acid transmembrane transporter activity [GO:0015171]; L-phenylalanine transmembrane transporter activity [GO:0015192]; L-proline transmembrane transporter activity [GO:0015193]	SUBCELLULAR LOCATION: Cell membrane {ECO:0000250}; Multi-pass membrane protein {ECO:0000250}.	FALSE	FALSE	FALSE	FALSE	FALSE
AGX1_YEAST	P43567	YFL030W	AGX1	Alanine--glyoxylate aminotransferase 1 (EC 2.6.1.44)	6	8	8	13	0.632627	0.908041	0.971888	0.837519	glycine biosynthetic process, by transamination of glyoxylate [GO:0019265]	cytosol [GO:0005829]; mitochondrion [GO:0005739]; peroxisome [GO:0005777]	cytosol [GO:0005829]; mitochondrion [GO:0005739]; peroxisome [GO:0005777]; alanine-glyoxylate transaminase activity [GO:0008453]; serine-pyruvate transaminase activity [GO:0004760]; glycine biosynthetic process, by transamination of glyoxylate [GO:0019265]	alanine-glyoxylate transaminase activity [GO:0008453]; serine-pyruvate transaminase activity [GO:0004760]		FALSE	FALSE	FALSE	FALSE	FALSE
AHA1_YEAST	Q12449	YDR214W	AHA1	Hsp90 co-chaperone AHA1 (Activator of Hsp90 ATPase protein 1)	147	154	141	183	-0.140447	-0.0221621	-0.0906268	-0.084412	cellular response to heat [GO:0034605]; positive regulation of ATPase activity [GO:0032781]; protein folding [GO:0006457]	cytoplasm [GO:0005737]; cytosol [GO:0005829]	cytoplasm [GO:0005737]; cytosol [GO:0005829]; ATPase activator activity [GO:0001671]; chaperone binding [GO:0051087]; Hsp90 protein binding [GO:0051879]; cellular response to heat [GO:0034605]; positive regulation of ATPase activity [GO:0032781]; protein folding [GO:0006457]	ATPase activator activity [GO:0001671]; chaperone binding [GO:0051087]; Hsp90 protein binding [GO:0051879]	SUBCELLULAR LOCATION: Cytoplasm {ECO:0000269|PubMed:14562095}.	FALSE	FALSE	TRUE	FALSE	FALSE
AHP1_YEAST	P38013	YLR109W	AHP1	Peroxiredoxin AHP1 (Prx) (EC 1.11.1.24) (Alkyl hydroperoxide reductase) (AHPC1) (Cytoplasmic thiol peroxidase 3) (cTPx 3) (Thiol-specific antioxidant II) (TSA II) (Thioredoxin peroxidase type II) (TPx type II) (Thioredoxin-dependent peroxiredoxin AHP1)	119	128	125	147	-0.163324	-0.0807366	-0.0315069	-0.0918557	cell redox homeostasis [GO:0045454]; cellular response to oxidative stress [GO:0034599]; hydrogen peroxide catabolic process [GO:0042744]; response to metal ion [GO:0010038]	cytoplasm [GO:0005737]; cytosol [GO:0005829]; plasma membrane [GO:0005886]	cytoplasm [GO:0005737]; cytosol [GO:0005829]; plasma membrane [GO:0005886]; thioredoxin peroxidase activity [GO:0008379]; cell redox homeostasis [GO:0045454]; cellular response to oxidative stress [GO:0034599]; hydrogen peroxide catabolic process [GO:0042744]; response to metal ion [GO:0010038]	thioredoxin peroxidase activity [GO:0008379]	SUBCELLULAR LOCATION: Cytoplasm {ECO:0000269|PubMed:10681558}.	FALSE	FALSE	TRUE	FALSE	FALSE
AI1M_YEAST	P03875	Q0050	AI1	Putative COX1/OXI3 intron 1 protein	1	3	2	3	-0.187997	-0.0527134	0.0555395	-0.0617236	homing of group II introns [GO:0006315]; mitochondrial mRNA processing [GO:0090615]; mRNA processing [GO:0006397]; RNA-dependent DNA biosynthetic process [GO:0006278]	mitochondrion [GO:0005739]	mitochondrion [GO:0005739]; RNA-directed DNA polymerase activity [GO:0003964]; homing of group II introns [GO:0006315]; mitochondrial mRNA processing [GO:0090615]; mRNA processing [GO:0006397]; RNA-dependent DNA biosynthetic process [GO:0006278]	RNA-directed DNA polymerase activity [GO:0003964]	SUBCELLULAR LOCATION: Mitochondrion {ECO:0000305}.	FALSE	FALSE	FALSE	TRUE	FALSE
AI2M_YEAST	P03876	Q0055	AI2	Putative COX1/OXI3 intron 2 protein	3	2	2	6	0.0143148	-0.036708	0.122075	0.0332272	aerobic respiration [GO:0009060]; homing of group II introns [GO:0006315]; intron homing [GO:0006314]; mitochondrial mRNA processing [GO:0090615]	integral component of membrane [GO:0016021]; mitochondrion [GO:0005739]	integral component of membrane [GO:0016021]; mitochondrion [GO:0005739]; cytochrome-c oxidase activity [GO:0004129]; heme binding [GO:0020037]; RNA-directed DNA polymerase activity [GO:0003964]; aerobic respiration [GO:0009060]; homing of group II introns [GO:0006315]; intron homing [GO:0006314]; mitochondrial mRNA processing [GO:0090615]	cytochrome-c oxidase activity [GO:0004129]; heme binding [GO:0020037]; RNA-directed DNA polymerase activity [GO:0003964]	SUBCELLULAR LOCATION: Mitochondrion {ECO:0000305}.	FALSE	FALSE	FALSE	TRUE	FALSE
AIM11_YEAST	P87275	YER093C-A	AIM11	Altered inheritance of mitochondria protein 11 (Genetic interactor of prohibitins 8)	1	2	1	2	0.0154589	-0.213722	-0.156227	-0.118163		integral component of membrane [GO:0016021]; mitochondrion [GO:0005739]	integral component of membrane [GO:0016021]; mitochondrion [GO:0005739]		SUBCELLULAR LOCATION: Membrane {ECO:0000305}; Multi-pass membrane protein {ECO:0000305}.	FALSE	FALSE	FALSE	FALSE	FALSE
AIM14_YEAST	P53109	YGL160W	AIM14	Probable metalloreductase AIM14 (EC 1.16.1.-) (Altered inheritance of mitochondria protein 14)	20	20	19	26	0.135803	0.128831	0.100098	0.121577	apoptotic process [GO:0006915]; reductive iron assimilation [GO:0033215]; regulation of actin cytoskeleton organization [GO:0032956]	endoplasmic reticulum [GO:0005783]; integral component of membrane [GO:0016021]; perinuclear endoplasmic reticulum [GO:0097038]; plasma membrane [GO:0005886]	endoplasmic reticulum [GO:0005783]; integral component of membrane [GO:0016021]; perinuclear endoplasmic reticulum [GO:0097038]; plasma membrane [GO:0005886]; ferric-chelate reductase activity [GO:0000293]; superoxide-generating NAD(P)H oxidase activity [GO:0016175]; apoptotic process [GO:0006915]; reductive iron assimilation [GO:0033215]; regulation of actin cytoskeleton organization [GO:0032956]	ferric-chelate reductase activity [GO:0000293]; superoxide-generating NAD(P)H oxidase activity [GO:0016175]	SUBCELLULAR LOCATION: Membrane; Multi-pass membrane protein.	FALSE	FALSE	FALSE	FALSE	FALSE
AIM17_YEAST	P23180	YHL021C	AIM17	Probable oxidoreductase AIM17 (EC 1.14.11.-) (Altered inheritance of mitochondria protein 17, mitochondrial) (Found in mitochondrial proteome protein 12)	45	47	41	59	0.568303	0.796823	0.761977	0.709034	carnitine biosynthetic process [GO:0045329]; mitochondrion organization [GO:0007005]	mitochondrion [GO:0005739]	mitochondrion [GO:0005739]; dioxygenase activity [GO:0051213]; metal ion binding [GO:0046872]; carnitine biosynthetic process [GO:0045329]; mitochondrion organization [GO:0007005]	dioxygenase activity [GO:0051213]; metal ion binding [GO:0046872]	SUBCELLULAR LOCATION: Mitochondrion {ECO:0000269|PubMed:14562095, ECO:0000269|PubMed:20150421}.	FALSE	FALSE	FALSE	TRUE	FALSE
AIM18_YEAST	P38884	YHR198C	AIM18	Altered inheritance of mitochondria protein 18, mitochondrial (Found in mitochondrial proteome protein 22)	7	7	9	12	0.191675	0.0772204	0.134221	0.134372		mitochondrion [GO:0005739]	mitochondrion [GO:0005739]; intramolecular lyase activity [GO:0016872]	intramolecular lyase activity [GO:0016872]	SUBCELLULAR LOCATION: Mitochondrion {ECO:0000269|PubMed:14562095}.	FALSE	FALSE	FALSE	TRUE	FALSE
AIM19_YEAST	P40502	YIL087C	AIM19	Altered inheritance of mitochondria protein 19, mitochondrial	3	4	2	4	-0.0446381	0.217214	0.461114	0.21123		integral component of membrane [GO:0016021]; mitochondrial membrane [GO:0031966]; mitochondrion [GO:0005739]	integral component of membrane [GO:0016021]; mitochondrial membrane [GO:0031966]; mitochondrion [GO:0005739]		SUBCELLULAR LOCATION: Mitochondrion membrane {ECO:0000269|PubMed:14562095, ECO:0000269|PubMed:14576278}; Multi-pass membrane protein {ECO:0000269|PubMed:14562095, ECO:0000269|PubMed:14576278}.	FALSE	FALSE	FALSE	TRUE	FALSE
AIM21_YEAST	P40563	YIR003W	AIM21	Altered inheritance of mitochondria protein 21	17	15	22	30	0.220582	-0.0382288	0.0713803	0.0845778	mitochondrion migration along actin filament [GO:0034642]; negative regulation of actin filament polymerization [GO:0030837]	actin cortical patch [GO:0030479]; actin cytoskeleton [GO:0015629]; Aim21-Tda2 complex [GO:0110131]; mating projection tip [GO:0043332]	actin cortical patch [GO:0030479]; actin cytoskeleton [GO:0015629]; Aim21-Tda2 complex [GO:0110131]; mating projection tip [GO:0043332]; mitochondrion migration along actin filament [GO:0034642]; negative regulation of actin filament polymerization [GO:0030837]		SUBCELLULAR LOCATION: Cytoplasm, cytoskeleton, actin patch {ECO:0000269|PubMed:14562095, ECO:0000269|PubMed:19053807}. Note=Cortical actin patches. Localizes at the shmoo tip.	FALSE	FALSE	TRUE	FALSE	FALSE
AIM24_YEAST	P47127	YJR080C	AIM24	Altered inheritance of mitochondria protein 24, mitochondrial (Found in mitochondrial proteome protein 26)	30	32	31	47	0.0304604	0.069697	0.193882	0.0980132	inner mitochondrial membrane organization [GO:0007007]	integral component of mitochondrial inner membrane [GO:0031305]; mitochondrion [GO:0005739]	integral component of mitochondrial inner membrane [GO:0031305]; mitochondrion [GO:0005739]; inner mitochondrial membrane organization [GO:0007007]		SUBCELLULAR LOCATION: Mitochondrion {ECO:0000269|PubMed:14562095}.	FALSE	FALSE	FALSE	TRUE	FALSE
AIM25_YEAST	P47140	YJR100C	AIM25	Altered inheritance rate of mitochondria protein 25	8	7	7	10	-0.0731327	0.0610357	0.12361	0.0371709	cellular response to heat [GO:0034605]; cellular response to oxidative stress [GO:0034599]; negative regulation of autophagy of mitochondrion [GO:1903147]; plasma membrane phospholipid scrambling [GO:0017121]	mitochondrion [GO:0005739]; plasma membrane [GO:0005886]	mitochondrion [GO:0005739]; plasma membrane [GO:0005886]; phospholipid scramblase activity [GO:0017128]; cellular response to heat [GO:0034605]; cellular response to oxidative stress [GO:0034599]; negative regulation of autophagy of mitochondrion [GO:1903147]; plasma membrane phospholipid scrambling [GO:0017121]	phospholipid scramblase activity [GO:0017128]	SUBCELLULAR LOCATION: Mitochondrion {ECO:0000269|PubMed:16823961}.	FALSE	FALSE	FALSE	TRUE	FALSE
AIM29_YEAST	P36154	YKR074W	AIM29	Altered inheritance rate of mitochondria protein 29	22	23	20	28	-0.00118116	-0.0423512	-0.0542636	-0.0325987		cytoplasm [GO:0005737]	cytoplasm [GO:0005737]		SUBCELLULAR LOCATION: Cytoplasm {ECO:0000269|PubMed:11914276}.	FALSE	FALSE	TRUE	FALSE	FALSE
AIM2_YEAST	P39721	YAL049C	AIM2	Protein AIM2 (Altered inheritance rate of mitochondria protein 2)	24	29	24	35	0.219352	0.335656	0.324734	0.293247		cytoplasm [GO:0005737]	cytoplasm [GO:0005737]; hydrolase activity [GO:0016787]	hydrolase activity [GO:0016787]	SUBCELLULAR LOCATION: Cytoplasm {ECO:0000269|PubMed:14562095}.	FALSE	FALSE	TRUE	FALSE	FALSE
AIM32_YEAST	Q04689	YML050W	AIM32	Altered inheritance of mitochondria protein 32	4	4	4	7	-0.125141	0.221552	0.110526	0.0689787						FALSE	FALSE	FALSE	FALSE	FALSE
AIM36_YEAST	Q03798	YMR157C	AIM36	Altered inheritance of mitochondria protein 36, mitochondrial (Found in mitochondrial proteome protein 39)	5	9	7	10	-0.137273	-0.0101454	0.0458081	-0.0338701		integral component of membrane [GO:0016021]; mitochondrial membrane [GO:0031966]; mitochondrion [GO:0005739]	integral component of membrane [GO:0016021]; mitochondrial membrane [GO:0031966]; mitochondrion [GO:0005739]		SUBCELLULAR LOCATION: Mitochondrion membrane {ECO:0000269|PubMed:14562095}; Single-pass membrane protein {ECO:0000269|PubMed:14562095}.	FALSE	FALSE	FALSE	TRUE	FALSE
AIM39_YEAST	Q08223	YOL053W	AIM39	Altered inheritance of mitochondria protein 39, mitochondrial	6	7	7	11	-0.0526007	0.0731146	0.0983462	0.03962		cytosol [GO:0005829]; integral component of membrane [GO:0016021]; mitochondrial membrane [GO:0031966]; mitochondrion [GO:0005739]	cytosol [GO:0005829]; integral component of membrane [GO:0016021]; mitochondrial membrane [GO:0031966]; mitochondrion [GO:0005739]		SUBCELLULAR LOCATION: Mitochondrion membrane {ECO:0000305}; Single-pass membrane protein {ECO:0000305}.	FALSE	FALSE	FALSE	TRUE	FALSE
AIM3_YEAST	P38266	YBR108W	AIM3	Altered inheritance of mitochondria protein 3	4	2	2	6	0.645235	0.35695	-0.086192	0.305331	actin cortical patch assembly [GO:0000147]; barbed-end actin filament capping [GO:0051016]	actin cortical patch [GO:0030479]; membrane raft [GO:0045121]	actin cortical patch [GO:0030479]; membrane raft [GO:0045121]; actin cortical patch assembly [GO:0000147]; barbed-end actin filament capping [GO:0051016]		SUBCELLULAR LOCATION: Membrane raft {ECO:0000269|PubMed:15561700}; Peripheral membrane protein {ECO:0000269|PubMed:15561700}. Note=Localize within detergent-insoluble glycolipid-enriched membranes.	FALSE	FALSE	FALSE	FALSE	FALSE
AIM41_YEAST	Q12032	YOR215C	AIM41	Altered inheritance of mitochondria protein 41, mitochondrial	29	37	30	47	0.475266	0.431024	0.521988	0.476093		mitochondrion [GO:0005739]	mitochondrion [GO:0005739]; carbon-nitrogen ligase activity, with glutamine as amido-N-donor [GO:0016884]	carbon-nitrogen ligase activity, with glutamine as amido-N-donor [GO:0016884]	SUBCELLULAR LOCATION: Mitochondrion {ECO:0000269|PubMed:14562095, ECO:0000269|PubMed:14576278}.	FALSE	FALSE	FALSE	TRUE	FALSE
AIM46_YEAST	P38885	YHR199C	AIM46	Altered inheritance of mitochondria protein 46, mitochondrial (Found in mitochondrial proteome protein 34)	19	17	18	22	0.176634	0.187319	0.186315	0.183423		mitochondrion [GO:0005739]	mitochondrion [GO:0005739]; intramolecular lyase activity [GO:0016872]	intramolecular lyase activity [GO:0016872]	SUBCELLULAR LOCATION: Mitochondrion {ECO:0000269|PubMed:14562095}.	FALSE	FALSE	FALSE	TRUE	FALSE
AIM6_YEAST	Q07716	YDL237W	AIM6	Altered inheritance of mitochondria protein 6	23	23	22	33	0.193443	0.109875	0.157289	0.153536	lipid metabolic process [GO:0006629]		phosphoric diester hydrolase activity [GO:0008081]; lipid metabolic process [GO:0006629]	phosphoric diester hydrolase activity [GO:0008081]		FALSE	FALSE	FALSE	FALSE	FALSE
AIM7_YEAST	Q12156	YDR063W	AIM7	Protein AIM7 (Altered inheritance rate of mitochondria protein 7)	4	2	4	7	-0.0571179	0.0322457	-0.0456759	-0.023516	actin filament debranching [GO:0071846]; negative regulation of Arp2/3 complex-mediated actin nucleation [GO:0034316]	actin cortical patch [GO:0030479]; cytoplasm [GO:0005737]; nucleus [GO:0005634]	actin cortical patch [GO:0030479]; cytoplasm [GO:0005737]; nucleus [GO:0005634]; actin binding [GO:0003779]; Arp2/3 complex binding [GO:0071933]; actin filament debranching [GO:0071846]; negative regulation of Arp2/3 complex-mediated actin nucleation [GO:0034316]	actin binding [GO:0003779]; Arp2/3 complex binding [GO:0071933]	SUBCELLULAR LOCATION: Cytoplasm {ECO:0000269|PubMed:14562095}. Nucleus {ECO:0000269|PubMed:14562095}.	FALSE	TRUE	TRUE	FALSE	FALSE
AIM9_YEAST	P40053	YER080W	AIM9	Altered inheritance of mitochondria protein 9, mitochondrial (Found in mitochondrial proteome protein 29)	91	88	82	117	0.00207513	-0.0660127	0.00878194	-0.0183852		mitochondrion [GO:0005739]	mitochondrion [GO:0005739]		SUBCELLULAR LOCATION: Mitochondrion {ECO:0000269|PubMed:14562095}.	FALSE	FALSE	FALSE	TRUE	FALSE
AIP1_YEAST	P46680	YMR092C	AIP1	Actin-interacting protein 1	118	110	118	148	0.149005	0.295271	0.244713	0.229663	actin filament depolymerization [GO:0030042]; barbed-end actin filament capping [GO:0051016]; negative regulation of cytokinesis [GO:0032466]; positive regulation of actin filament depolymerization [GO:0030836]	actin cortical patch [GO:0030479]; actin filament [GO:0005884]; cortical actin cytoskeleton [GO:0030864]; cytoplasm [GO:0005737]; mating projection tip [GO:0043332]; nucleus [GO:0005634]	actin cortical patch [GO:0030479]; actin filament [GO:0005884]; cortical actin cytoskeleton [GO:0030864]; cytoplasm [GO:0005737]; mating projection tip [GO:0043332]; nucleus [GO:0005634]; actin binding [GO:0003779]; actin filament binding [GO:0051015]; actin filament depolymerization [GO:0030042]; barbed-end actin filament capping [GO:0051016]; negative regulation of cytokinesis [GO:0032466]; pos…	actin binding [GO:0003779]; actin filament binding [GO:0051015]	SUBCELLULAR LOCATION: Cytoplasm, cytoskeleton. Cytoplasm, cytoskeleton, actin patch.	FALSE	FALSE	TRUE	FALSE	FALSE
AIR1_YEAST	P40507	YIL079C	AIR1	Protein AIR1 (Arginine methyltransferase-interacting RING finger protein 1)	3	7	4	9	-0.606651	-0.691895	-0.832965	-0.710503	ncRNA polyadenylation [GO:0043629]; nuclear mRNA surveillance of mRNA 3'-end processing [GO:0071031]; nuclear polyadenylation-dependent CUT catabolic process [GO:0071039]; nuclear polyadenylation-dependent rRNA catabolic process [GO:0071035]; nuclear polyadenylation-dependent snoRNA catabolic process [GO:0071036]; nuclear polyadenylation-dependent snRNA catabolic process [GO:0071037]; nuclear pol…	cytoplasm [GO:0005737]; nucleolus [GO:0005730]; TRAMP complex [GO:0031499]	cytoplasm [GO:0005737]; nucleolus [GO:0005730]; TRAMP complex [GO:0031499]; nucleic acid binding [GO:0003676]; zinc ion binding [GO:0008270]; ncRNA polyadenylation [GO:0043629]; nuclear mRNA surveillance of mRNA 3'-end processing [GO:0071031]; nuclear polyadenylation-dependent CUT catabolic process [GO:0071039]; nuclear polyadenylation-dependent rRNA catabolic process [GO:0071035]; nuclear polyad…	nucleic acid binding [GO:0003676]; zinc ion binding [GO:0008270]	SUBCELLULAR LOCATION: Cytoplasm {ECO:0000269|PubMed:14562095}. Nucleus {ECO:0000269|PubMed:14562095}.	FALSE	TRUE	TRUE	FALSE	FALSE
AIR2_YEAST	Q12476	YDL175C	AIR2	Protein AIR2 (Arginine methyltransferase-interacting RING finger protein 2)	2	1	1	2	-0.420473	-0.541375	-0.176079	-0.379309	ncRNA polyadenylation [GO:0043629]; nuclear mRNA surveillance of mRNA 3'-end processing [GO:0071031]; nuclear polyadenylation-dependent CUT catabolic process [GO:0071039]; nuclear polyadenylation-dependent rRNA catabolic process [GO:0071035]; nuclear polyadenylation-dependent snoRNA catabolic process [GO:0071036]; nuclear polyadenylation-dependent snRNA catabolic process [GO:0071037]; nuclear pol…	nucleolus [GO:0005730]; TRAMP complex [GO:0031499]	nucleolus [GO:0005730]; TRAMP complex [GO:0031499]; protein-macromolecule adaptor activity [GO:0030674]; RNA binding [GO:0003723]; zinc ion binding [GO:0008270]; ncRNA polyadenylation [GO:0043629]; nuclear mRNA surveillance of mRNA 3'-end processing [GO:0071031]; nuclear polyadenylation-dependent CUT catabolic process [GO:0071039]; nuclear polyadenylation-dependent rRNA catabolic process [GO:0071…	protein-macromolecule adaptor activity [GO:0030674]; RNA binding [GO:0003723]; zinc ion binding [GO:0008270]	SUBCELLULAR LOCATION: Nucleus {ECO:0000269|PubMed:14562095}.	FALSE	TRUE	FALSE	FALSE	FALSE
AKL1_YEAST	P38080	YBR059C	AKL1	Serine/threonine-protein kinase AKL1 (EC 2.7.11.1)	48	46	34	64	0.389716	0.324713	0.253967	0.322799	actin cortical patch assembly [GO:0000147]; actin filament organization [GO:0007015]; negative regulation of clathrin-dependent endocytosis [GO:1900186]; peptidyl-threonine phosphorylation [GO:0018107]; protein autophosphorylation [GO:0046777]; protein phosphorylation [GO:0006468]	cell periphery [GO:0071944]; cellular bud neck [GO:0005935]; cytoplasm [GO:0005737]; prospore membrane [GO:0005628]	cell periphery [GO:0071944]; cellular bud neck [GO:0005935]; cytoplasm [GO:0005737]; prospore membrane [GO:0005628]; ATP binding [GO:0005524]; protein kinase activity [GO:0004672]; protein serine kinase activity [GO:0106310]; protein serine/threonine kinase activity [GO:0004674]; protein threonine kinase activity [GO:0106311]; actin cortical patch assembly [GO:0000147]; actin filament organizatio…	ATP binding [GO:0005524]; protein kinase activity [GO:0004672]; protein serine/threonine kinase activity [GO:0004674]; protein serine kinase activity [GO:0106310]; protein threonine kinase activity [GO:0106311]		FALSE	FALSE	FALSE	FALSE	FALSE
AKR1_YEAST	P39010	YDR264C	AKR1	Palmitoyltransferase AKR1 (EC 2.3.1.225) (Ankyrin repeat-containing protein AKR1)	29	32	31	41	-0.190626	-0.108441	-0.154667	-0.151245	negative regulation of pheromone-dependent signal transduction involved in conjugation with cellular fusion [GO:0090029]; protein palmitoylation [GO:0018345]; protein targeting to membrane [GO:0006612]; regulation of endocytosis [GO:0030100]	early endosome membrane [GO:0031901]; Golgi apparatus [GO:0005794]; Golgi membrane [GO:0000139]; integral component of membrane [GO:0016021]	early endosome membrane [GO:0031901]; Golgi apparatus [GO:0005794]; Golgi membrane [GO:0000139]; integral component of membrane [GO:0016021]; G-protein beta/gamma-subunit complex binding [GO:0031683]; palmitoyltransferase activity [GO:0016409]; protein-cysteine S-palmitoyltransferase activity [GO:0019706]; negative regulation of pheromone-dependent signal transduction involved in conjugation with…	G-protein beta/gamma-subunit complex binding [GO:0031683]; palmitoyltransferase activity [GO:0016409]; protein-cysteine S-palmitoyltransferase activity [GO:0019706]	SUBCELLULAR LOCATION: Early endosome membrane; Multi-pass membrane protein. Golgi apparatus membrane; Multi-pass membrane protein.	FALSE	FALSE	FALSE	FALSE	FALSE
AKR2_YEAST	Q12013	YOR034C	AKR2	Probable palmitoyltransferase AKR2 (EC 2.3.1.225) (Ankyrin repeat-containing protein AKR2)	5	10	2	12	-0.297636	-0.356344	-0.421642	-0.35854	protein palmitoylation [GO:0018345]	fungal-type vacuole [GO:0000324]; fungal-type vacuole membrane [GO:0000329]; Golgi apparatus [GO:0005794]; Golgi membrane [GO:0000139]; integral component of membrane [GO:0016021]	fungal-type vacuole [GO:0000324]; fungal-type vacuole membrane [GO:0000329]; Golgi apparatus [GO:0005794]; Golgi membrane [GO:0000139]; integral component of membrane [GO:0016021]; palmitoyltransferase activity [GO:0016409]; protein-cysteine S-palmitoyltransferase activity [GO:0019706]; protein palmitoylation [GO:0018345]	palmitoyltransferase activity [GO:0016409]; protein-cysteine S-palmitoyltransferase activity [GO:0019706]	SUBCELLULAR LOCATION: Membrane; Multi-pass membrane protein.	FALSE	FALSE	FALSE	FALSE	FALSE
AK_YEAST	P10869	YER052C	HOM3	Aspartokinase (EC 2.7.2.4) (Aspartate kinase)	137	156	144	182	0.137911	0.118386	0.171821	0.142706	homoserine biosynthetic process [GO:0009090]; lysine biosynthetic process via diaminopimelate [GO:0009089]; methionine biosynthetic process [GO:0009086]; threonine biosynthetic process [GO:0009088]	cytoplasm [GO:0005737]	cytoplasm [GO:0005737]; aspartate kinase activity [GO:0004072]; ATP binding [GO:0005524]; homoserine biosynthetic process [GO:0009090]; lysine biosynthetic process via diaminopimelate [GO:0009089]; methionine biosynthetic process [GO:0009086]; threonine biosynthetic process [GO:0009088]	aspartate kinase activity [GO:0004072]; ATP binding [GO:0005524]		FALSE	FALSE	FALSE	FALSE	FALSE
ALAM_YEAST	P52893	YLR089C	ALT1	Probable alanine aminotransferase, mitochondrial (EC 2.6.1.2) (Glutamate pyruvate transaminase) (GPT) (Glutamic--alanine transaminase) (Glutamic--pyruvic transaminase)	76	82	81	103	0.0380737	0.0996584	0.138782	0.0921715	alanine biosynthetic process [GO:0006523]; alanine catabolic process [GO:0006524]; L-alanine catabolic process [GO:0042853]	mitochondrial matrix [GO:0005759]; mitochondrion [GO:0005739]	mitochondrial matrix [GO:0005759]; mitochondrion [GO:0005739]; L-alanine:2-oxoglutarate aminotransferase activity [GO:0004021]; pyridoxal phosphate binding [GO:0030170]; alanine biosynthetic process [GO:0006523]; alanine catabolic process [GO:0006524]; L-alanine catabolic process [GO:0042853]	L-alanine:2-oxoglutarate aminotransferase activity [GO:0004021]; pyridoxal phosphate binding [GO:0030170]	SUBCELLULAR LOCATION: Mitochondrion matrix {ECO:0000269|PubMed:11502169}.	FALSE	FALSE	FALSE	TRUE	FALSE
ALAT_YEAST	P52892	YDR111C	ALT2	Probable alanine aminotransferase (EC 2.6.1.2) (Glutamate pyruvate transaminase) (GPT) (Glutamic--alanine transaminase) (Glutamic--pyruvic transaminase)	12	14	12	22	-0.574056	-0.616642	-0.618332	-0.60301	biosynthetic process [GO:0009058]; L-alanine catabolic process [GO:0042853]	cytoplasm [GO:0005737]; nucleus [GO:0005634]	cytoplasm [GO:0005737]; nucleus [GO:0005634]; pyridoxal phosphate binding [GO:0030170]; transaminase activity [GO:0008483]; biosynthetic process [GO:0009058]; L-alanine catabolic process [GO:0042853]	pyridoxal phosphate binding [GO:0030170]; transaminase activity [GO:0008483]	SUBCELLULAR LOCATION: Cytoplasm {ECO:0000269|PubMed:14562095}. Nucleus {ECO:0000269|PubMed:14562095}.	FALSE	TRUE	TRUE	FALSE	FALSE
ALB1_YEAST	P47019	YJL122W	ALB1	Ribosome biogenesis protein ALB1	6	5	2	9	-0.166964	-0.364262	-0.512392	-0.347873	ribosomal large subunit biogenesis [GO:0042273]	cytoplasm [GO:0005737]; nucleus [GO:0005634]	cytoplasm [GO:0005737]; nucleus [GO:0005634]; ribosomal large subunit biogenesis [GO:0042273]		SUBCELLULAR LOCATION: Cytoplasm. Nucleus.	FALSE	TRUE	TRUE	FALSE	FALSE
ALDH2_YEAST	P47771	YMR170C	ALD2	Aldehyde dehydrogenase [NAD(P)+] 1 (EC 1.2.1.3)	32	31	34	46	0.609484	0.621451	0.641478	0.624138	beta-alanine biosynthetic process [GO:0019483]; pantothenate biosynthetic process [GO:0015940]; polyamine catabolic process [GO:0006598]	cytoplasm [GO:0005737]	cytoplasm [GO:0005737]; aldehyde dehydrogenase (NAD+) activity [GO:0004029]; glyceraldehyde-3-phosphate dehydrogenase (NAD+) (non-phosphorylating) activity [GO:0043878]; beta-alanine biosynthetic process [GO:0019483]; pantothenate biosynthetic process [GO:0015940]; polyamine catabolic process [GO:0006598]	aldehyde dehydrogenase (NAD+) activity [GO:0004029]; glyceraldehyde-3-phosphate dehydrogenase (NAD+) (non-phosphorylating) activity [GO:0043878]	SUBCELLULAR LOCATION: Cytoplasm {ECO:0000250}.	FALSE	FALSE	TRUE	FALSE	FALSE
ALDH3_YEAST	P54114	YMR169C	ALD3	Aldehyde dehydrogenase [NAD(P)+] 2 (EC 1.2.1.3)	67	75	72	103	0.703051	0.957011	0.822169	0.82741	beta-alanine biosynthetic process [GO:0019483]; pantothenate biosynthetic process [GO:0015940]; polyamine catabolic process [GO:0006598]	cytoplasm [GO:0005737]	cytoplasm [GO:0005737]; aldehyde dehydrogenase (NAD+) activity [GO:0004029]; glyceraldehyde-3-phosphate dehydrogenase (NAD+) (non-phosphorylating) activity [GO:0043878]; beta-alanine biosynthetic process [GO:0019483]; pantothenate biosynthetic process [GO:0015940]; polyamine catabolic process [GO:0006598]	aldehyde dehydrogenase (NAD+) activity [GO:0004029]; glyceraldehyde-3-phosphate dehydrogenase (NAD+) (non-phosphorylating) activity [GO:0043878]	SUBCELLULAR LOCATION: Cytoplasm {ECO:0000250}.	FALSE	FALSE	TRUE	FALSE	FALSE
ALDH4_YEAST	P46367	YOR374W	ALD4	Potassium-activated aldehyde dehydrogenase, mitochondrial (EC 1.2.1.5) (K(+)-activated acetaldehyde dehydrogenase) (K(+)-ACDH)	147	144	144	183	0.252657	0.43732	0.394687	0.361555	acetate biosynthetic process [GO:0019413]; ethanol metabolic process [GO:0006067]; NADPH regeneration [GO:0006740]; pyruvate metabolic process [GO:0006090]	mitochondrial nucleoid [GO:0042645]; mitochondrion [GO:0005739]	mitochondrial nucleoid [GO:0042645]; mitochondrion [GO:0005739]; aldehyde dehydrogenase (NAD+) activity [GO:0004029]; aldehyde dehydrogenase (NADP+) activity [GO:0033721]; aldehyde dehydrogenase [NAD(P)+] activity [GO:0004030]; acetate biosynthetic process [GO:0019413]; ethanol metabolic process [GO:0006067]; NADPH regeneration [GO:0006740]; pyruvate metabolic process [GO:0006090]	aldehyde dehydrogenase (NAD+) activity [GO:0004029]; aldehyde dehydrogenase (NADP+) activity [GO:0033721]; aldehyde dehydrogenase [NAD(P)+] activity [GO:0004030]	SUBCELLULAR LOCATION: Mitochondrion matrix {ECO:0000269|PubMed:11502169}.	FALSE	FALSE	FALSE	TRUE	FALSE
ALDH5_YEAST	P40047	YER073W	ALD5	Aldehyde dehydrogenase 5, mitochondrial (EC 1.2.1.5)	68	78	61	97	0.374867	0.228874	0.297046	0.300262	acetate biosynthetic process [GO:0019413]; ethanol catabolic process [GO:0006068]	mitochondrial matrix [GO:0005759]; mitochondrion [GO:0005739]	mitochondrial matrix [GO:0005759]; mitochondrion [GO:0005739]; aldehyde dehydrogenase (NAD+) activity [GO:0004029]; aldehyde dehydrogenase (NADP+) activity [GO:0033721]; aldehyde dehydrogenase [NAD(P)+] activity [GO:0004030]; acetate biosynthetic process [GO:0019413]; ethanol catabolic process [GO:0006068]	aldehyde dehydrogenase (NAD+) activity [GO:0004029]; aldehyde dehydrogenase (NADP+) activity [GO:0033721]; aldehyde dehydrogenase [NAD(P)+] activity [GO:0004030]	SUBCELLULAR LOCATION: Mitochondrion matrix {ECO:0000269|PubMed:14562095, ECO:0000269|PubMed:14576278, ECO:0000269|PubMed:9473035}.	FALSE	FALSE	FALSE	TRUE	FALSE
ALDH6_YEAST	P54115	YPL061W	ALD6	Magnesium-activated aldehyde dehydrogenase, cytosolic (EC 1.2.1.4) (Mg(2+)-activated acetaldehyde dehydrogenase) (Mg(2+)-ACDH)	362	400	365	454	-0.318904	-0.170831	-0.202368	-0.230701	acetate biosynthetic process [GO:0019413]; ethanol catabolic process [GO:0006068]; NADPH regeneration [GO:0006740]; response to salt stress [GO:0009651]	cytosol [GO:0005829]; mitochondrion [GO:0005739]	cytosol [GO:0005829]; mitochondrion [GO:0005739]; aldehyde dehydrogenase (NAD+) activity [GO:0004029]; aldehyde dehydrogenase (NADP+) activity [GO:0033721]; aldehyde dehydrogenase [NAD(P)+] activity [GO:0004030]; acetate biosynthetic process [GO:0019413]; ethanol catabolic process [GO:0006068]; NADPH regeneration [GO:0006740]; response to salt stress [GO:0009651]	aldehyde dehydrogenase (NAD+) activity [GO:0004029]; aldehyde dehydrogenase (NADP+) activity [GO:0033721]; aldehyde dehydrogenase [NAD(P)+] activity [GO:0004030]	SUBCELLULAR LOCATION: Cytoplasm.	FALSE	FALSE	TRUE	FALSE	FALSE
ALE1_YEAST	Q08548	YOR175C	ALE1	Lysophospholipid acyltransferase (LPLAT) (EC 2.3.1.23) (EC 2.3.1.51) (EC 2.3.1.n6) (EC 2.3.1.n7) (1-acyl-sn-glycerol-3-phosphate acyltransferase) (AGPAT) (Lysophosphatidic acid acyltransferase) (LPAAT) (Lysophosphatidylcholine acyltransferase) (LPCAT) (Lysophosphatidylethanolamine acyltransferase) (LPEAT) (Lysophosphatidylserine acyltransferase) (LPSAT) (Sphingolipid compensation protein 4)	17	19	20	27	-0.288271	-0.0651524	-0.169708	-0.174377	glycerophospholipid biosynthetic process [GO:0046474]; lipid modification [GO:0030258]	endoplasmic reticulum [GO:0005783]; endoplasmic reticulum membrane [GO:0005789]; integral component of membrane [GO:0016021]; membrane [GO:0016020]	endoplasmic reticulum [GO:0005783]; endoplasmic reticulum membrane [GO:0005789]; integral component of membrane [GO:0016021]; membrane [GO:0016020]; 1-acylglycerol-3-phosphate O-acyltransferase activity [GO:0003841]; 1-acylglycerophosphocholine O-acyltransferase activity [GO:0047184]; 1-acylglycerophosphoethanolamine O-acyltransferase activity [GO:0106262]; 1-acylglycerophosphoserine O-acyltransf…	1-acylglycerol-3-phosphate O-acyltransferase activity [GO:0003841]; 1-acylglycerophosphocholine O-acyltransferase activity [GO:0047184]; 1-acylglycerophosphoethanolamine O-acyltransferase activity [GO:0106262]; 1-acylglycerophosphoserine O-acyltransferase activity [GO:0106263]; O-acyltransferase activity [GO:0008374]; transferase activity, transferring acyl groups [GO:0016746]	SUBCELLULAR LOCATION: Endoplasmic reticulum membrane {ECO:0000269|PubMed:14562095, ECO:0000269|PubMed:17890783}; Multi-pass membrane protein.	FALSE	FALSE	FALSE	FALSE	FALSE
ALF_YEAST	P14540	YKL060C	FBA1	Fructose-bisphosphate aldolase (FBP aldolase) (FBPA) (EC 4.1.2.13) (Fructose-1,6-bisphosphate aldolase)	273	288	274	324	0.142713	0.242342	0.182919	0.189325	gluconeogenesis [GO:0006094]; glycolytic process [GO:0006096]	cytoplasm [GO:0005737]; cytosol [GO:0005829]; mitochondrion [GO:0005739]	cytoplasm [GO:0005737]; cytosol [GO:0005829]; mitochondrion [GO:0005739]; fructose-bisphosphate aldolase activity [GO:0004332]; melatonin binding [GO:1904408]; zinc ion binding [GO:0008270]; gluconeogenesis [GO:0006094]; glycolytic process [GO:0006096]	fructose-bisphosphate aldolase activity [GO:0004332]; melatonin binding [GO:1904408]; zinc ion binding [GO:0008270]		FALSE	FALSE	FALSE	FALSE	FALSE
ALG10_YEAST	P50076	YGR227W	DIE2	Dol-P-Glc:Glc(2)Man(9)GlcNAc(2)-PP-Dol alpha-1,2-glucosyltransferase (EC 2.4.1.256) (Alpha-1,2-glucosyltransferase ALG10-A) (Alpha-2-glucosyltransferase ALG10) (Asparagine-linked glycosylation protein 10) (Dolichyl-phosphoglucose-dependent glucosyltransferase ALG10)	2	2	2	5	-0.177481	-0.167567	0.0719196	-0.091043	dolichol-linked oligosaccharide biosynthetic process [GO:0006488]; protein N-linked glycosylation [GO:0006487]	cell periphery [GO:0071944]; endoplasmic reticulum [GO:0005783]; endoplasmic reticulum membrane [GO:0005789]; integral component of membrane [GO:0016021]	cell periphery [GO:0071944]; endoplasmic reticulum [GO:0005783]; endoplasmic reticulum membrane [GO:0005789]; integral component of membrane [GO:0016021]; dolichyl pyrophosphate Glc2Man9GlcNAc2 alpha-1,2-glucosyltransferase activity [GO:0106073]; dolichol-linked oligosaccharide biosynthetic process [GO:0006488]; protein N-linked glycosylation [GO:0006487]	dolichyl pyrophosphate Glc2Man9GlcNAc2 alpha-1,2-glucosyltransferase activity [GO:0106073]	SUBCELLULAR LOCATION: Endoplasmic reticulum membrane {ECO:0000269|PubMed:9597543}; Multi-pass membrane protein {ECO:0000269|PubMed:9597543}.	FALSE	FALSE	FALSE	FALSE	FALSE
ALG11_YEAST	P53954	YNL048W	ALG11	GDP-Man:Man(3)GlcNAc(2)-PP-Dol alpha-1,2-mannosyltransferase (EC 2.4.1.131) (Alpha-1,2-mannosyltransferase ALG11) (Asparagine-linked glycosylation protein 11) (Glycolipid 2-alpha-mannosyltransferase)	18	20	11	28	0.10532	0.0113902	0.0212902	0.0460003	oligosaccharide-lipid intermediate biosynthetic process [GO:0006490]; protein glycosylation [GO:0006486]; protein N-linked glycosylation [GO:0006487]	endoplasmic reticulum membrane [GO:0005789]; integral component of membrane [GO:0016021]; membrane [GO:0016020]	endoplasmic reticulum membrane [GO:0005789]; integral component of membrane [GO:0016021]; membrane [GO:0016020]; alpha-1,2-mannosyltransferase activity [GO:0000026]; GDP-Man:Man3GlcNAc2-PP-Dol alpha-1,2-mannosyltransferase activity [GO:0004377]; oligosaccharide-lipid intermediate biosynthetic process [GO:0006490]; protein glycosylation [GO:0006486]; protein N-linked glycosylation [GO:0006487]	alpha-1,2-mannosyltransferase activity [GO:0000026]; GDP-Man:Man3GlcNAc2-PP-Dol alpha-1,2-mannosyltransferase activity [GO:0004377]	SUBCELLULAR LOCATION: Endoplasmic reticulum membrane {ECO:0000269|PubMed:11278778}; Single-pass type II membrane protein {ECO:0000269|PubMed:11278778}.	FALSE	FALSE	FALSE	FALSE	FALSE
ALG12_YEAST	P53730	YNR030W	ALG12	Dol-P-Man:Man(7)GlcNAc(2)-PP-Dol alpha-1,6-mannosyltransferase (EC 2.4.1.260) (Asparagine-linked glycosylation protein 12) (Dolichyl-P-Man:Man(7)GlcNAc(2)-PP-dolichyl-alpha-1,6-mannosyltransferase) (Extracellular mutant protein 39) (Mannosyltransferase ALG12)	19	19	16	25	-0.0100621	0.102786	0.0640075	0.0522437	dolichol-linked oligosaccharide biosynthetic process [GO:0006488]; protein glycosylation [GO:0006486]; protein N-linked glycosylation [GO:0006487]	endoplasmic reticulum [GO:0005783]; endoplasmic reticulum lumen [GO:0005788]; endoplasmic reticulum membrane [GO:0005789]; integral component of membrane [GO:0016021]	endoplasmic reticulum [GO:0005783]; endoplasmic reticulum lumen [GO:0005788]; endoplasmic reticulum membrane [GO:0005789]; integral component of membrane [GO:0016021]; alpha-1,6-mannosyltransferase activity [GO:0000009]; dolichyl-P-Man:Man(7)GlcNAc(2)-PP-dolichol alpha-1,6-mannosyltransferase [GO:0052917]; mannosyltransferase activity [GO:0000030]; dolichol-linked oligosaccharide biosynthetic pro…	alpha-1,6-mannosyltransferase activity [GO:0000009]; dolichyl-P-Man:Man(7)GlcNAc(2)-PP-dolichol alpha-1,6-mannosyltransferase [GO:0052917]; mannosyltransferase activity [GO:0000030]	SUBCELLULAR LOCATION: Endoplasmic reticulum membrane {ECO:0000269|PubMed:14562095}; Multi-pass membrane protein {ECO:0000269|PubMed:14562095}.	FALSE	FALSE	FALSE	FALSE	FALSE
ALG13_YEAST	P53178	YGL047W	ALG13	UDP-N-acetylglucosamine transferase subunit ALG13 (EC 2.4.1.141) (Asparagine-linked glycosylation protein 13)	10	14	13	17	-0.0347483	0.153686	-0.018884	0.0333512	dolichol-linked oligosaccharide biosynthetic process [GO:0006488]	cytoplasm [GO:0005737]; cytosol [GO:0005829]; endoplasmic reticulum [GO:0005783]; extrinsic component of endoplasmic reticulum membrane [GO:0042406]; nucleus [GO:0005634]; UDP-N-acetylglucosamine transferase complex [GO:0043541]	cytoplasm [GO:0005737]; cytosol [GO:0005829]; endoplasmic reticulum [GO:0005783]; extrinsic component of endoplasmic reticulum membrane [GO:0042406]; nucleus [GO:0005634]; UDP-N-acetylglucosamine transferase complex [GO:0043541]; identical protein binding [GO:0042802]; N-acetylglucosaminyldiphosphodolichol N-acetylglucosaminyltransferase activity [GO:0004577]; dolichol-linked oligosaccharide bios…	identical protein binding [GO:0042802]; N-acetylglucosaminyldiphosphodolichol N-acetylglucosaminyltransferase activity [GO:0004577]	SUBCELLULAR LOCATION: Endoplasmic reticulum {ECO:0000269|PubMed:14562095, ECO:0000269|PubMed:16100110}.	FALSE	FALSE	FALSE	FALSE	FALSE
ALG14_YEAST	P38242	YBR070C	ALG14	UDP-N-acetylglucosamine transferase subunit ALG14 (Asparagine-linked glycosylation protein 14)	2	2	4	4	-0.279864	0.130228	-0.209254	-0.11963	dolichol-linked oligosaccharide biosynthetic process [GO:0006488]	integral component of endoplasmic reticulum membrane [GO:0030176]; intrinsic component of endoplasmic reticulum membrane [GO:0031227]; nuclear membrane [GO:0031965]; nuclear outer membrane-endoplasmic reticulum membrane network [GO:0042175]; UDP-N-acetylglucosamine transferase complex [GO:0043541]	integral component of endoplasmic reticulum membrane [GO:0030176]; intrinsic component of endoplasmic reticulum membrane [GO:0031227]; nuclear membrane [GO:0031965]; nuclear outer membrane-endoplasmic reticulum membrane network [GO:0042175]; UDP-N-acetylglucosamine transferase complex [GO:0043541]; protein-membrane adaptor activity [GO:0043495]; dolichol-linked oligosaccharide biosynthetic proces…	protein-membrane adaptor activity [GO:0043495]	SUBCELLULAR LOCATION: Endoplasmic reticulum membrane {ECO:0000269|PubMed:15282802, ECO:0000269|PubMed:16100110, ECO:0000269|PubMed:17686769}; Single-pass membrane protein {ECO:0000255}. Nucleus membrane {ECO:0000269|PubMed:15282802}; Single-pass membrane protein {ECO:0000255}.	FALSE	TRUE	FALSE	FALSE	FALSE
ALG1_YEAST	P16661	YBR110W	ALG1	Chitobiosyldiphosphodolichol beta-mannosyltransferase (EC 2.4.1.142) (Asparagine-linked glycosylation protein 1) (Beta-1,4-mannosyltransferase) (GDP-Man:GlcNAc2-PP-dolichol mannosyltransferase) (GDP-mannose-dolichol diphosphochitobiose mannosyltransferase)	17	19	22	35	-0.0129326	0.0825818	0.0164452	0.0286981	oligosaccharide-lipid intermediate biosynthetic process [GO:0006490]; protein glycosylation [GO:0006486]; protein N-linked glycosylation [GO:0006487]	endoplasmic reticulum [GO:0005783]; endoplasmic reticulum membrane [GO:0005789]; integral component of membrane [GO:0016021]	endoplasmic reticulum [GO:0005783]; endoplasmic reticulum membrane [GO:0005789]; integral component of membrane [GO:0016021]; beta-1,4-mannosyltransferase activity [GO:0019187]; chitobiosyldiphosphodolichol beta-mannosyltransferase activity [GO:0004578]; mannosyltransferase activity [GO:0000030]; oligosaccharide-lipid intermediate biosynthetic process [GO:0006490]; protein glycosylation [GO:00064…	beta-1,4-mannosyltransferase activity [GO:0019187]; chitobiosyldiphosphodolichol beta-mannosyltransferase activity [GO:0004578]; mannosyltransferase activity [GO:0000030]	SUBCELLULAR LOCATION: Endoplasmic reticulum membrane {ECO:0000305}; Single-pass type II membrane protein {ECO:0000305}.	FALSE	FALSE	FALSE	FALSE	FALSE
ALG2_YEAST	P43636	YGL065C	ALG2	Alpha-1,3/1,6-mannosyltransferase ALG2 (EC 2.4.1.132) (EC 2.4.1.257) (Asparagine-linked glycosylation protein 2) (GDP-Man:Man(1)GlcNAc(2)-PP-Dol alpha-1,3-mannosyltransferase) (GDP-Man:Man(1)GlcNAc(2)-PP-dolichol mannosyltransferase) (GDP-Man:Man(2)GlcNAc(2)-PP-Dol alpha-1,6-mannosyltransferase)	28	30	25	39	-0.0815909	-0.0295436	-0.0407991	-0.0506445	oligosaccharide-lipid intermediate biosynthetic process [GO:0006490]; protein glycosylation in endoplasmic reticulum [GO:0033577]	endoplasmic reticulum [GO:0005783]; endoplasmic reticulum membrane [GO:0005789]; integral component of membrane [GO:0016021]	endoplasmic reticulum [GO:0005783]; endoplasmic reticulum membrane [GO:0005789]; integral component of membrane [GO:0016021]; alpha-1,3-mannosyltransferase activity [GO:0000033]; GDP-Man:Man1GlcNAc2-PP-Dol alpha-1,3-mannosyltransferase activity [GO:0004378]; GDP-Man:Man2GlcNAc2-PP-dolichol alpha-1,6-mannosyltransferase activity [GO:0102704]; glycolipid 1,6-alpha-mannosyltransferase activity [GO:0…	alpha-1,3-mannosyltransferase activity [GO:0000033]; GDP-Man:Man1GlcNAc2-PP-Dol alpha-1,3-mannosyltransferase activity [GO:0004378]; GDP-Man:Man2GlcNAc2-PP-dolichol alpha-1,6-mannosyltransferase activity [GO:0102704]; glycolipid 1,6-alpha-mannosyltransferase activity [GO:0033164]	SUBCELLULAR LOCATION: Endoplasmic reticulum membrane {ECO:0000269|PubMed:15044395}; Multi-pass membrane protein {ECO:0000269|PubMed:15044395}.	FALSE	FALSE	FALSE	FALSE	FALSE
ALG3_YEAST	P38179	YBL082C	ALG3	Dol-P-Man:Man(5)GlcNAc(2)-PP-Dol alpha-1,3-mannosyltransferase (EC 2.4.1.258) (Asparagine-linked glycosylation protein 3) (Dol-P-Man-dependent alpha(1-3)-mannosyltransferase) (Dolichyl-P-Man:Man(5)GlcNAc(2)-PP-dolichyl mannosyltransferase) (Dolichyl-phosphate-mannose--glycolipid alpha-mannosyltransferase) (HM-1 killer toxin resistance protein)	1	1	2	3	-0.198896	-0.334752	0.0692616	-0.154795	oligosaccharide-lipid intermediate biosynthetic process [GO:0006490]; protein glycosylation [GO:0006486]	endoplasmic reticulum [GO:0005783]; endoplasmic reticulum membrane [GO:0005789]; integral component of membrane [GO:0016021]	endoplasmic reticulum [GO:0005783]; endoplasmic reticulum membrane [GO:0005789]; integral component of membrane [GO:0016021]; dol-P-Man:Man(5)GlcNAc(2)-PP-Dol alpha-1,3-mannosyltransferase activity [GO:0052925]; oligosaccharide-lipid intermediate biosynthetic process [GO:0006490]; protein glycosylation [GO:0006486]	dol-P-Man:Man(5)GlcNAc(2)-PP-Dol alpha-1,3-mannosyltransferase activity [GO:0052925]	SUBCELLULAR LOCATION: Endoplasmic reticulum membrane {ECO:0000305}; Multi-pass membrane protein {ECO:0000305}.	FALSE	FALSE	FALSE	FALSE	FALSE
ALG5_YEAST	P40350	YPL227C	ALG5	Dolichyl-phosphate beta-glucosyltransferase (DolP-glucosyltransferase) (EC 2.4.1.117) (Asparagine-linked glycosylation protein 5)	5	10	8	11	-0.242747	-0.37087	-0.128734	-0.247451	protein N-linked glycosylation [GO:0006487]	endoplasmic reticulum membrane [GO:0005789]; integral component of membrane [GO:0016021]	endoplasmic reticulum membrane [GO:0005789]; integral component of membrane [GO:0016021]; dolichyl-phosphate beta-glucosyltransferase activity [GO:0004581]; protein N-linked glycosylation [GO:0006487]	dolichyl-phosphate beta-glucosyltransferase activity [GO:0004581]	SUBCELLULAR LOCATION: Endoplasmic reticulum membrane; Single-pass type II membrane protein. Note=Its interaction with the substrate UDP-glucose may occur at the cytoplasmic side of the ER, whereas the steps utilizing dolichyl beta-D-glucosyl phosphate take place in the lumen of the ER.	FALSE	FALSE	FALSE	FALSE	FALSE
ALG6_YEAST	Q12001	YOR002W	ALG6	Dolichyl pyrophosphate Man9GlcNAc2 alpha-1,3-glucosyltransferase (EC 2.4.1.267) (Asparagine-linked glycosylation protein 6) (Dol-P-Glc:Man(9)GlcNAc(2)-PP-Dol alpha-1,3-glucosyltransferase) (Dolichyl-P-Glc:Man9GlcNAc2-PP-dolichyl glucosyltransferase)	2	2	2	3	-0.60122	0.579385	-0.108644	-0.043493	aerobic respiration [GO:0009060]; dolichol-linked oligosaccharide biosynthetic process [GO:0006488]; oligosaccharide-lipid intermediate biosynthetic process [GO:0006490]; protein glycosylation [GO:0006486]; protein N-linked glycosylation [GO:0006487]	endoplasmic reticulum [GO:0005783]; endoplasmic reticulum membrane [GO:0005789]; integral component of membrane [GO:0016021]	endoplasmic reticulum [GO:0005783]; endoplasmic reticulum membrane [GO:0005789]; integral component of membrane [GO:0016021]; dolichyl pyrophosphate Man9GlcNAc2 alpha-1,3-glucosyltransferase activity [GO:0042281]; transferase activity, transferring hexosyl groups [GO:0016758]; aerobic respiration [GO:0009060]; dolichol-linked oligosaccharide biosynthetic process [GO:0006488]; oligosaccharide-lipi…	dolichyl pyrophosphate Man9GlcNAc2 alpha-1,3-glucosyltransferase activity [GO:0042281]; transferase activity, transferring hexosyl groups [GO:0016758]	SUBCELLULAR LOCATION: Endoplasmic reticulum membrane; Multi-pass membrane protein.	FALSE	FALSE	FALSE	FALSE	FALSE
ALG9_YEAST	P53868	YNL219C	ALG9	Alpha-1,2-mannosyltransferase ALG9 (EC 2.4.1.259) (EC 2.4.1.261) (Asparagine-linked glycosylation protein 9) (Dol-P-Man:Man(6)GlcNAc(2)-PP-Dol alpha-1,2-mannosyltransferase) (Dol-P-Man:Man(8)GlcNAc(2)-PP-Dol alpha-1,2-mannosyltransferase)	39	40	37	51	-0.034511	-0.0106194	-0.00342648	-0.0161856	dolichol-linked oligosaccharide biosynthetic process [GO:0006488]; protein glycosylation [GO:0006486]; protein N-linked glycosylation [GO:0006487]	endoplasmic reticulum [GO:0005783]; endoplasmic reticulum membrane [GO:0005789]; integral component of membrane [GO:0016021]	endoplasmic reticulum [GO:0005783]; endoplasmic reticulum membrane [GO:0005789]; integral component of membrane [GO:0016021]; alpha-1,2-mannosyltransferase activity [GO:0000026]; dol-P-Man:Man(6)GlcNAc(2)-PP-Dol alpha-1,2-mannosyltransferase activity [GO:0052926]; dol-P-Man:Man(8)GlcNAc(2)-PP-Dol alpha-1,2-mannosyltransferase activity [GO:0052918]; mannosyltransferase activity [GO:0000030]; dolic…	alpha-1,2-mannosyltransferase activity [GO:0000026]; dol-P-Man:Man(6)GlcNAc(2)-PP-Dol alpha-1,2-mannosyltransferase activity [GO:0052926]; dol-P-Man:Man(8)GlcNAc(2)-PP-Dol alpha-1,2-mannosyltransferase activity [GO:0052918]; mannosyltransferase activity [GO:0000030]	SUBCELLULAR LOCATION: Endoplasmic reticulum membrane {ECO:0000250}; Multi-pass membrane protein {ECO:0000250}.	FALSE	FALSE	FALSE	FALSE	FALSE
ALLA_YEAST	P32459	YIR032C	DAL3	Ureidoglycolate lyase (EC 4.3.2.3) (Degradation of allantoin protein 3) (Ureidoglycolatase) (Ureidoglycolate hydrolase)	1	2	2	3	-0.264072	-0.395335	-0.0817042	-0.247037	allantoin catabolic process [GO:0000256]; purine nucleobase metabolic process [GO:0006144]	membrane [GO:0016020]	membrane [GO:0016020]; ureidoglycolate hydrolase activity [GO:0004848]; ureidoglycolate lyase activity [GO:0050385]; allantoin catabolic process [GO:0000256]; purine nucleobase metabolic process [GO:0006144]	ureidoglycolate hydrolase activity [GO:0004848]; ureidoglycolate lyase activity [GO:0050385]		FALSE	FALSE	FALSE	FALSE	FALSE
ALO_YEAST	P54783	YML086C	ALO1	D-arabinono-1,4-lactone oxidase (ALO) (EC 1.1.3.37) (L-galactono-gamma-lactone oxidase)	97	101	101	126	-0.0174289	0.0739215	0.0299174	0.0288033	cellular response to oxidative stress [GO:0034599]; dehydro-D-arabinono-1,4-lactone biosynthetic process [GO:0070485]	integral component of mitochondrial outer membrane [GO:0031307]; mitochondrial outer membrane [GO:0005741]; mitochondrion [GO:0005739]	integral component of mitochondrial outer membrane [GO:0031307]; mitochondrial outer membrane [GO:0005741]; mitochondrion [GO:0005739]; D-arabinono-1,4-lactone oxidase activity [GO:0003885]; FAD binding [GO:0071949]; cellular response to oxidative stress [GO:0034599]; dehydro-D-arabinono-1,4-lactone biosynthetic process [GO:0070485]	D-arabinono-1,4-lactone oxidase activity [GO:0003885]; FAD binding [GO:0071949]	SUBCELLULAR LOCATION: Mitochondrion membrane. Note=Membrane-embedded.	FALSE	FALSE	FALSE	TRUE	FALSE
ALR1_YEAST	Q08269	YOL130W	ALR1	Magnesium transporter ALR1 (Aluminum resistance protein 1)	10	17	14	22	-0.451493	-0.27856	-0.230876	-0.32031	cation transport [GO:0006812]; cellular magnesium ion homeostasis [GO:0010961]; magnesium ion transport [GO:0015693]	cell periphery [GO:0071944]; integral component of membrane [GO:0016021]; membrane [GO:0016020]; plasma membrane [GO:0005886]	cell periphery [GO:0071944]; integral component of membrane [GO:0016021]; membrane [GO:0016020]; plasma membrane [GO:0005886]; inorganic cation transmembrane transporter activity [GO:0022890]; magnesium ion transmembrane transporter activity [GO:0015095]; cation transport [GO:0006812]; cellular magnesium ion homeostasis [GO:0010961]; magnesium ion transport [GO:0015693]	inorganic cation transmembrane transporter activity [GO:0022890]; magnesium ion transmembrane transporter activity [GO:0015095]	SUBCELLULAR LOCATION: Cell membrane {ECO:0000305|PubMed:9430719}; Multi-pass membrane protein {ECO:0000305}.	FALSE	FALSE	FALSE	FALSE	FALSE
ALY1_YEAST	P36117	YKR021W	ALY1	Arrestin-related trafficking adapter 6 (Arrestin-like protein 1)	1	3	3	5	-0.0178012	0.173683	0.367252	0.174378	endocytosis [GO:0006897]; positive regulation of ubiquitin-dependent endocytosis [GO:2000397]; protein transport [GO:0015031]; regulation of intracellular transport [GO:0032386]; ubiquitin-dependent endocytosis [GO:0070086]	cytoplasm [GO:0005737]; cytosol [GO:0005829]; early endosome [GO:0005769]; late endosome [GO:0005770]	cytoplasm [GO:0005737]; cytosol [GO:0005829]; early endosome [GO:0005769]; late endosome [GO:0005770]; protein-macromolecule adaptor activity [GO:0030674]; ubiquitin protein ligase binding [GO:0031625]; endocytosis [GO:0006897]; positive regulation of ubiquitin-dependent endocytosis [GO:2000397]; protein transport [GO:0015031]; regulation of intracellular transport [GO:0032386]; ubiquitin-depende…	protein-macromolecule adaptor activity [GO:0030674]; ubiquitin protein ligase binding [GO:0031625]	SUBCELLULAR LOCATION: Cytoplasm {ECO:0000269|PubMed:14562095}.	FALSE	FALSE	TRUE	FALSE	FALSE
ALY2_YEAST	P47029	YJL084C	ALY2	Arrestin-related trafficking adapter 3 (Arrestin-like protein 2)	19	16	17	28	0.483796	0.497235	0.385377	0.455469	positive regulation of ubiquitin-dependent endocytosis [GO:2000397]; protein transport [GO:0015031]; regulation of intracellular transport [GO:0032386]; ubiquitin-dependent endocytosis [GO:0070086]	cytoplasm [GO:0005737]; cytosol [GO:0005829]; early endosome [GO:0005769]; late endosome [GO:0005770]	cytoplasm [GO:0005737]; cytosol [GO:0005829]; early endosome [GO:0005769]; late endosome [GO:0005770]; protein-macromolecule adaptor activity [GO:0030674]; ubiquitin protein ligase binding [GO:0031625]; positive regulation of ubiquitin-dependent endocytosis [GO:2000397]; protein transport [GO:0015031]; regulation of intracellular transport [GO:0032386]; ubiquitin-dependent endocytosis [GO:0070086]	protein-macromolecule adaptor activity [GO:0030674]; ubiquitin protein ligase binding [GO:0031625]	SUBCELLULAR LOCATION: Cytoplasm {ECO:0000269|PubMed:14562095}.	FALSE	FALSE	TRUE	FALSE	FALSE
AMPD_YEAST	P15274	YML035C	AMD1	AMP deaminase (EC 3.5.4.6) (Myoadenylate deaminase)	75	75	69	110	0.186619	0.260177	0.250262	0.232352	AMP metabolic process [GO:0046033]; guanine salvage [GO:0006178]; IMP biosynthetic process [GO:0006188]; IMP salvage [GO:0032264]; purine nucleotide metabolic process [GO:0006163]	cytoplasm [GO:0005737]; cytosol [GO:0005829]	cytoplasm [GO:0005737]; cytosol [GO:0005829]; AMP deaminase activity [GO:0003876]; metal ion binding [GO:0046872]; AMP metabolic process [GO:0046033]; guanine salvage [GO:0006178]; IMP biosynthetic process [GO:0006188]; IMP salvage [GO:0032264]; purine nucleotide metabolic process [GO:0006163]	AMP deaminase activity [GO:0003876]; metal ion binding [GO:0046872]		FALSE	FALSE	FALSE	FALSE	FALSE
AMPL_YEAST	P14904	YKL103C	APE1	Vacuolar aminopeptidase 1 (EC 3.4.11.22) (Aminopeptidase yscI) (Leucine aminopeptidase IV) (LAPIV) (Lysosomal aminopeptidase III) (Polypeptidase) (Vacuolar aminopeptidase I)	34	34	35	44	-0.599446	-0.56393	-0.581366	-0.581581	cytoplasm to vacuole transport by the Cvt pathway [GO:0032258]	Cvt complex [GO:0034270]; cytoplasm [GO:0005737]; fungal-type vacuole [GO:0000324]	Cvt complex [GO:0034270]; cytoplasm [GO:0005737]; fungal-type vacuole [GO:0000324]; identical protein binding [GO:0042802]; metalloaminopeptidase activity [GO:0070006]; zinc ion binding [GO:0008270]; cytoplasm to vacuole transport by the Cvt pathway [GO:0032258]	identical protein binding [GO:0042802]; metalloaminopeptidase activity [GO:0070006]; zinc ion binding [GO:0008270]	SUBCELLULAR LOCATION: Vacuole {ECO:0000269|PubMed:24493041, ECO:0000269|PubMed:363165, ECO:0000269|PubMed:8601598}. Note=Transported to the vacuole by the cytosol-to-vacuole targeting (Cvt) pathway. {ECO:0000269|PubMed:9151668, ECO:0000269|PubMed:9214379, ECO:0000269|PubMed:9412464}.	FALSE	FALSE	FALSE	FALSE	FALSE
ANP1_YEAST	P32629	YEL036C	ANP1	Mannan polymerase II complex ANP1 subunit (M-Pol II subunit ANP1) (Aminonitrophenyl propanediol resistance protein)	22	27	20	37	-0.257201	-0.174659	-0.159894	-0.197252	cell wall mannoprotein biosynthetic process [GO:0000032]; protein N-linked glycosylation [GO:0006487]	endoplasmic reticulum membrane [GO:0005789]; Golgi cis cisterna [GO:0000137]; mannan polymerase complex [GO:0000136]	endoplasmic reticulum membrane [GO:0005789]; Golgi cis cisterna [GO:0000137]; mannan polymerase complex [GO:0000136]; alpha-1,6-mannosyltransferase activity [GO:0000009]; cell wall mannoprotein biosynthetic process [GO:0000032]; protein N-linked glycosylation [GO:0006487]	alpha-1,6-mannosyltransferase activity [GO:0000009]	SUBCELLULAR LOCATION: Endoplasmic reticulum membrane {ECO:0000269|PubMed:11095735}; Single-pass type II membrane protein {ECO:0000305|PubMed:9434768}. Golgi apparatus membrane {ECO:0000269|PubMed:10713261, ECO:0000269|PubMed:9430634, ECO:0000269|PubMed:9434768}; Single-pass type II membrane protein {ECO:0000305|PubMed:9434768}. Note=Cis-Golgi (PubMed:9430634). Recycles between endoplasmic reticul…	FALSE	FALSE	FALSE	FALSE	FALSE
ANR2_YEAST	P36090	YKL047W	ANR2	Uncharacterized protein ANR2 (AVL9-related family protein 2)	19	16	15	27	-0.192268	0.0427624	-0.12472	-0.0914085		cytoplasm [GO:0005737]; endoplasmic reticulum [GO:0005783]; lipid droplet [GO:0005811]	cytoplasm [GO:0005737]; endoplasmic reticulum [GO:0005783]; lipid droplet [GO:0005811]		SUBCELLULAR LOCATION: Lipid droplet {ECO:0000269|PubMed:14562095, ECO:0000269|PubMed:24868093}.	FALSE	FALSE	FALSE	FALSE	FALSE
ANT1_YEAST	Q06497	YPR128C	ANT1	Peroxisomal adenine nucleotide transporter 1	13	14	14	17	-0.201496	-0.139359	-0.00764182	-0.116165	ADP transport [GO:0015866]; ATP transport [GO:0015867]; fatty acid beta-oxidation [GO:0006635]; peroxisome organization [GO:0007031]	cytoplasm [GO:0005737]; integral component of peroxisomal membrane [GO:0005779]	cytoplasm [GO:0005737]; integral component of peroxisomal membrane [GO:0005779]; adenine nucleotide transmembrane transporter activity [GO:0000295]; ADP transmembrane transporter activity [GO:0015217]; ATP transmembrane transporter activity [GO:0005347]; ADP transport [GO:0015866]; ATP transport [GO:0015867]; fatty acid beta-oxidation [GO:0006635]; peroxisome organization [GO:0007031]	adenine nucleotide transmembrane transporter activity [GO:0000295]; ADP transmembrane transporter activity [GO:0015217]; ATP transmembrane transporter activity [GO:0005347]	SUBCELLULAR LOCATION: Peroxisome membrane {ECO:0000269|PubMed:11390660, ECO:0000269|PubMed:11566870, ECO:0000269|PubMed:14562095}; Multi-pass membrane protein {ECO:0000269|PubMed:11390660, ECO:0000269|PubMed:11566870, ECO:0000269|PubMed:14562095}.	FALSE	FALSE	FALSE	FALSE	FALSE
AP18A_YEAST	P38856	YHR161C	YAP1801	Clathrin coat assembly protein AP180A	8	9	6	13	-0.159707	-0.0686407	-0.0709939	-0.0997806	clathrin coat assembly [GO:0048268]; clathrin-dependent endocytosis [GO:0072583]; endocytosis [GO:0006897]; vesicle budding from membrane [GO:0006900]	cellular bud neck [GO:0005935]; clathrin-coated pit [GO:0005905]; clathrin-coated vesicle [GO:0030136]; prospore membrane [GO:0005628]	cellular bud neck [GO:0005935]; clathrin-coated pit [GO:0005905]; clathrin-coated vesicle [GO:0030136]; prospore membrane [GO:0005628]; 1-phosphatidylinositol binding [GO:0005545]; clathrin binding [GO:0030276]; clathrin heavy chain binding [GO:0032050]; phosphatidylinositol-4,5-bisphosphate binding [GO:0005546]; SNARE binding [GO:0000149]; clathrin coat assembly [GO:0048268]; clathrin-dependent …	1-phosphatidylinositol binding [GO:0005545]; clathrin binding [GO:0030276]; clathrin heavy chain binding [GO:0032050]; phosphatidylinositol-4,5-bisphosphate binding [GO:0005546]; SNARE binding [GO:0000149]	SUBCELLULAR LOCATION: Bud {ECO:0000269|PubMed:9531549}. Bud neck {ECO:0000269|PubMed:9531549}. Cell membrane {ECO:0000269|PubMed:9531549}; Peripheral membrane protein {ECO:0000269|PubMed:9531549}; Cytoplasmic side {ECO:0000269|PubMed:9531549}. Cytoplasm {ECO:0000269|PubMed:14562095}.	FALSE	FALSE	TRUE	FALSE	FALSE
AP18B_YEAST	P53309	YGR241C	YAP1802	Clathrin coat assembly protein AP180B	9	14	9	17	-0.00556296	-0.0976861	-0.321391	-0.141547	clathrin coat assembly [GO:0048268]; clathrin-dependent endocytosis [GO:0072583]; endocytosis [GO:0006897]; vesicle budding from membrane [GO:0006900]	cellular bud neck [GO:0005935]; clathrin-coated pit [GO:0005905]; clathrin-coated vesicle [GO:0030136]; cytosol [GO:0005829]; prospore membrane [GO:0005628]	cellular bud neck [GO:0005935]; clathrin-coated pit [GO:0005905]; clathrin-coated vesicle [GO:0030136]; cytosol [GO:0005829]; prospore membrane [GO:0005628]; 1-phosphatidylinositol binding [GO:0005545]; clathrin binding [GO:0030276]; clathrin heavy chain binding [GO:0032050]; phosphatidylinositol-4,5-bisphosphate binding [GO:0005546]; SNARE binding [GO:0000149]; clathrin coat assembly [GO:0048268…	1-phosphatidylinositol binding [GO:0005545]; clathrin binding [GO:0030276]; clathrin heavy chain binding [GO:0032050]; phosphatidylinositol-4,5-bisphosphate binding [GO:0005546]; SNARE binding [GO:0000149]	SUBCELLULAR LOCATION: Bud {ECO:0000269|PubMed:14562095}. Bud neck {ECO:0000269|PubMed:14562095}. Cell membrane {ECO:0000269|PubMed:14562095}; Peripheral membrane protein {ECO:0000269|PubMed:14562095}; Cytoplasmic side {ECO:0000269|PubMed:14562095}. Cytoplasm {ECO:0000269|PubMed:14562095}.	FALSE	FALSE	TRUE	FALSE	FALSE
AP1B1_YEAST	P36000	YKL135C	APL2	AP-1 complex subunit beta-1 (Beta-1-adaptin) (Clathrin assembly protein complex 1 beta-1 large chain) (Clathrin assembly protein large beta-1 chain)	49	49	50	67	-0.10852	-0.125166	-0.140378	-0.124688	Golgi to vacuole transport [GO:0006896]; intracellular protein transport [GO:0006886]; vesicle-mediated transport [GO:0016192]	AP-1 adaptor complex [GO:0030121]; clathrin-coated pit [GO:0005905]; cytosol [GO:0005829]	AP-1 adaptor complex [GO:0030121]; clathrin-coated pit [GO:0005905]; cytosol [GO:0005829]; clathrin binding [GO:0030276]; Golgi to vacuole transport [GO:0006896]; intracellular protein transport [GO:0006886]; vesicle-mediated transport [GO:0016192]	clathrin binding [GO:0030276]	SUBCELLULAR LOCATION: Cell membrane. Membrane, coated pit; Peripheral membrane protein; Cytoplasmic side. Note=Component of the coat surrounding the cytoplasmic face of coated vesicles in the plasma membrane.	FALSE	FALSE	TRUE	FALSE	FALSE
AP1G1_YEAST	Q12028	YPR029C	APL4	AP-1 complex subunit gamma-1 (Clathrin assembly protein complex 1 gamma large chain) (Clathrin assembly protein large gamma chain) (Gamma-adaptin)	34	40	41	52	-0.0684779	-0.0341274	-0.0415395	-0.0480483	Golgi to vacuole transport [GO:0006896]; intracellular protein transport [GO:0006886]; receptor-mediated endocytosis [GO:0006898]	AP-1 adaptor complex [GO:0030121]; Golgi membrane [GO:0000139]	AP-1 adaptor complex [GO:0030121]; Golgi membrane [GO:0000139]; cargo adaptor activity [GO:0140312]; clathrin adaptor activity [GO:0035615]; clathrin binding [GO:0030276]; Golgi to vacuole transport [GO:0006896]; intracellular protein transport [GO:0006886]; receptor-mediated endocytosis [GO:0006898]	cargo adaptor activity [GO:0140312]; clathrin adaptor activity [GO:0035615]; clathrin binding [GO:0030276]	SUBCELLULAR LOCATION: Cytoplasm {ECO:0000250}. Golgi apparatus membrane {ECO:0000250}; Peripheral membrane protein {ECO:0000250}; Cytoplasmic side {ECO:0000250}. Cytoplasmic vesicle, clathrin-coated vesicle membrane {ECO:0000250}; Peripheral membrane protein {ECO:0000250}; Cytoplasmic side {ECO:0000250}. Note=The coatomer is cytoplasmic or polymerized on the cytoplasmic side of the Golgi, as well…	FALSE	FALSE	TRUE	FALSE	FALSE
AP1M1_YEAST	Q00776	YPL259C	APM1	AP-1 complex subunit mu-1-I (Clathrin assembly protein complex 1 mu-1-I medium chain) (Clathrin coat assembly protein AP54) (Clathrin coat-associated protein AP54) (Golgi adaptor AP-1 54 kDa protein) (HA1 54 kDa subunit) (Mu(1)-adaptin) (Mu1-I-adaptin)	14	12	13	17	-0.0873352	-0.197321	-0.195091	-0.159916	Golgi to vacuole transport [GO:0006896]; intracellular protein transport [GO:0006886]; vesicle-mediated transport [GO:0016192]	AP-1 adaptor complex [GO:0030121]; clathrin-coated pit [GO:0005905]; clathrin-coated vesicle [GO:0030136]; cytoplasmic vesicle [GO:0031410]; intracellular membrane-bounded organelle [GO:0043231]	AP-1 adaptor complex [GO:0030121]; clathrin-coated pit [GO:0005905]; clathrin-coated vesicle [GO:0030136]; cytoplasmic vesicle [GO:0031410]; intracellular membrane-bounded organelle [GO:0043231]; clathrin adaptor activity [GO:0035615]; Golgi to vacuole transport [GO:0006896]; intracellular protein transport [GO:0006886]; vesicle-mediated transport [GO:0016192]	clathrin adaptor activity [GO:0035615]	SUBCELLULAR LOCATION: Cytoplasmic vesicle. Cytoplasmic vesicle, clathrin-coated vesicle membrane {ECO:0000250}; Peripheral membrane protein {ECO:0000250}; Cytoplasmic side {ECO:0000250}. Membrane, clathrin-coated pit {ECO:0000250}; Peripheral membrane protein {ECO:0000250}; Cytoplasmic side {ECO:0000250}.	FALSE	FALSE	TRUE	FALSE	FALSE
AP1S1_YEAST	P35181	YLR170C	APS1	AP-1 complex subunit sigma-1 (Clathrin assembly protein complex 1 sigma-1 small chain) (Clathrin coat assembly protein AP19) (Clathrin coat-associated protein AP19) (Golgi adaptor AP-1 19 kDa adaptin) (HA1 19 kDa subunit) (Sigma1-adaptin)	7	8	5	10	-0.0580832	-0.0142955	0.110339	0.0126533	Golgi to vacuole transport [GO:0006896]; intracellular protein transport [GO:0006886]; vesicle-mediated transport [GO:0016192]	AP-1 adaptor complex [GO:0030121]; endosome [GO:0005768]; intracellular membrane-bounded organelle [GO:0043231]; nucleus [GO:0005634]	AP-1 adaptor complex [GO:0030121]; endosome [GO:0005768]; intracellular membrane-bounded organelle [GO:0043231]; nucleus [GO:0005634]; Golgi to vacuole transport [GO:0006896]; intracellular protein transport [GO:0006886]; vesicle-mediated transport [GO:0016192]		SUBCELLULAR LOCATION: Cytoplasm {ECO:0000250|UniProtKB:Q9P7N2}. Nucleus {ECO:0000250|UniProtKB:Q9P7N2}. Cytoplasmic vesicle, clathrin-coated vesicle membrane {ECO:0000250|UniProtKB:Q9P7N2}. Endosome {ECO:0000250|UniProtKB:Q9P7N2}. Golgi apparatus {ECO:0000250|UniProtKB:Q9P7N2}.	FALSE	TRUE	TRUE	FALSE	FALSE
AP1_YEAST	P19880	YML007W	YAP1	AP-1-like transcription factor YAP1 (Phenanthroline resistance protein PAR1) (Pleiotropic drug resistance protein PDR4)	2	3	3	3	0.218581	-0.570336	0.0279655	-0.10793	positive regulation of transcription from RNA polymerase II promoter in response to arsenic-containing substance [GO:0061395]; regulation of endoplasmic reticulum unfolded protein response [GO:1900101]; regulation of transcription from RNA polymerase II promoter in response to oxidative stress [GO:0043619]; response to cadmium ion [GO:0046686]; response to drug [GO:0042493]; response to heat [GO:…	cytoplasm [GO:0005737]; nucleus [GO:0005634]	cytoplasm [GO:0005737]; nucleus [GO:0005634]; DNA binding [GO:0003677]; DNA-binding transcription factor activity [GO:0003700]; positive regulation of transcription from RNA polymerase II promoter in response to arsenic-containing substance [GO:0061395]; regulation of endoplasmic reticulum unfolded protein response [GO:1900101]; regulation of transcription from RNA polymerase II promoter in respo…	DNA binding [GO:0003677]; DNA-binding transcription factor activity [GO:0003700]	SUBCELLULAR LOCATION: Nucleus {ECO:0000269|PubMed:11274141, ECO:0000269|PubMed:9130715, ECO:0000269|PubMed:9857197}. Cytoplasm {ECO:0000269|PubMed:11274141, ECO:0000269|PubMed:9130715, ECO:0000269|PubMed:9857197}. Note=Oxidized YAP1 is found predominantly in the nucleus, while reduced YAP1 is continuously exported to the cytoplasm by CRM1/exportin 1. Nuclear import requires the karyopherin PSE1/K…	FALSE	TRUE	TRUE	FALSE	FALSE
AP2B_YEAST	P27351	YJR005W	APL1	AP-2 complex subunit beta (Beta-2-adaptin) (Beta-adaptin) (Clathrin assembly protein complex 2 beta large chain) (Clathrin assembly protein large beta chain)	10	14	14	19	-0.449606	-0.682254	-0.589982	-0.573947	endocytosis [GO:0006897]; intracellular protein transport [GO:0006886]; vesicle-mediated transport [GO:0016192]	AP-2 adaptor complex [GO:0030122]; cellular bud neck [GO:0005935]; endocytic vesicle [GO:0030139]	AP-2 adaptor complex [GO:0030122]; cellular bud neck [GO:0005935]; endocytic vesicle [GO:0030139]; clathrin binding [GO:0030276]; endocytosis [GO:0006897]; intracellular protein transport [GO:0006886]; vesicle-mediated transport [GO:0016192]	clathrin binding [GO:0030276]	SUBCELLULAR LOCATION: Cell membrane. Membrane, coated pit; Peripheral membrane protein; Cytoplasmic side. Note=Component of the coat surrounding the cytoplasmic face of coated vesicles in the plasma membrane.	FALSE	FALSE	TRUE	FALSE	FALSE
AP2M_YEAST	Q99186	YOL062C	APM4	AP-2 complex subunit mu (Adaptin medium chain APM4) (Clathrin assembly protein complex 2 mu medium chain) (Clathrin coat assembly protein AP50) (Clathrin coat-associated protein AP50) (Mu2-adaptin) (Plasma membrane adaptor AP-2 50 kDa protein)	12	15	12	19	-0.10252	-0.155949	-0.125369	-0.127946	clathrin-dependent endocytosis [GO:0072583]; endocytosis [GO:0006897]; intracellular protein transport [GO:0006886]; vesicle-mediated transport [GO:0016192]	AP-2 adaptor complex [GO:0030122]; cytoplasmic vesicle [GO:0031410]; cytosol [GO:0005829]; intracellular membrane-bounded organelle [GO:0043231]	AP-2 adaptor complex [GO:0030122]; cytoplasmic vesicle [GO:0031410]; cytosol [GO:0005829]; intracellular membrane-bounded organelle [GO:0043231]; clathrin adaptor activity [GO:0035615]; clathrin-dependent endocytosis [GO:0072583]; endocytosis [GO:0006897]; intracellular protein transport [GO:0006886]; vesicle-mediated transport [GO:0016192]	clathrin adaptor activity [GO:0035615]	SUBCELLULAR LOCATION: Membrane, clathrin-coated pit. Cytoplasmic vesicle, clathrin-coated vesicle membrane.	FALSE	FALSE	TRUE	FALSE	FALSE
AP2S_YEAST	Q00381	YJR058C	APS2	AP-2 complex subunit sigma (Adaptin small chain) (Clathrin assembly protein 2 sigma small chain) (Clathrin coat assembly protein AP17) (Clathrin coat-associated protein AP17) (Plasma membrane adaptor AP-2 17 kDa protein) (Sigma2-adaptin)	3	3	3	3	-0.149735	-0.302532	-0.453844	-0.302037	clathrin-dependent endocytosis [GO:0072583]; intracellular protein transport [GO:0006886]; vesicle-mediated transport [GO:0016192]	AP-2 adaptor complex [GO:0030122]; cellular bud neck [GO:0005935]; clathrin-coated vesicle [GO:0030136]; intracellular membrane-bounded organelle [GO:0043231]; nucleus [GO:0005634]; prospore membrane [GO:0005628]	AP-2 adaptor complex [GO:0030122]; cellular bud neck [GO:0005935]; clathrin-coated vesicle [GO:0030136]; intracellular membrane-bounded organelle [GO:0043231]; nucleus [GO:0005634]; prospore membrane [GO:0005628]; clathrin adaptor activity [GO:0035615]; clathrin-dependent endocytosis [GO:0072583]; intracellular protein transport [GO:0006886]; vesicle-mediated transport [GO:0016192]	clathrin adaptor activity [GO:0035615]	SUBCELLULAR LOCATION: Cell membrane. Membrane, coated pit; Peripheral membrane protein; Cytoplasmic side. Note=Component of the coat surrounding the cytoplasmic face of the plasma membrane coated vesicles.	FALSE	FALSE	TRUE	FALSE	FALSE
AP3B_YEAST	P46682	YGR261C	APL6	AP-3 complex subunit beta (Adaptor-related protein complex 3 subunit beta) (Beta-3-adaptin) (Clathrin assembly protein complex 3 beta large chain) (Clathrin assembly protein large beta chain)	41	39	50	61	-0.0244025	-0.0448735	-0.0569929	-0.0420896	Golgi to vacuole transport [GO:0006896]; protein targeting to vacuole [GO:0006623]; vesicle-mediated transport [GO:0016192]	AP-3 adaptor complex [GO:0030123]; clathrin-coated vesicle membrane [GO:0030665]; cytosol [GO:0005829]; Golgi apparatus [GO:0005794]	AP-3 adaptor complex [GO:0030123]; clathrin-coated vesicle membrane [GO:0030665]; cytosol [GO:0005829]; Golgi apparatus [GO:0005794]; Golgi to vacuole transport [GO:0006896]; protein targeting to vacuole [GO:0006623]; vesicle-mediated transport [GO:0016192]		SUBCELLULAR LOCATION: Golgi apparatus {ECO:0000269|PubMed:10559961, ECO:0000269|PubMed:14562095}. Cytoplasmic vesicle, clathrin-coated vesicle membrane {ECO:0000269|PubMed:10559961}; Peripheral membrane protein {ECO:0000305}; Cytoplasmic side {ECO:0000305}. Note=Component of the coat surrounding the cytoplasmic face of coated vesicles located at the Golgi complex. {ECO:0000269|PubMed:10559961}.	FALSE	FALSE	TRUE	FALSE	FALSE
AP3D_YEAST	Q08951	YPL195W	APL5	AP-3 complex subunit delta (Adaptor-related protein complex 3 subunit delta) (Delta-adaptin 3) (Delta-adaptin)	34	34	39	54	0.0991211	0.137673	0.0621051	0.099633	Golgi to vacuole transport [GO:0006896]; protein targeting to vacuole [GO:0006623]	AP-3 adaptor complex [GO:0030123]; clathrin-coated vesicle membrane [GO:0030665]; endosome membrane [GO:0010008]; Golgi apparatus [GO:0005794]	AP-3 adaptor complex [GO:0030123]; clathrin-coated vesicle membrane [GO:0030665]; endosome membrane [GO:0010008]; Golgi apparatus [GO:0005794]; Golgi to vacuole transport [GO:0006896]; protein targeting to vacuole [GO:0006623]		SUBCELLULAR LOCATION: Golgi apparatus {ECO:0000269|PubMed:10559961, ECO:0000269|PubMed:14562095}. Cytoplasmic vesicle, clathrin-coated vesicle membrane {ECO:0000269|PubMed:10559961}; Peripheral membrane protein {ECO:0000305|PubMed:10559961}; Cytoplasmic side {ECO:0000305|PubMed:10559961}. Note=Component of the coat surrounding the cytoplasmic face of coated vesicles located at the Golgi complex. …	FALSE	FALSE	TRUE	FALSE	FALSE
AP3M_YEAST	P38153	YBR288C	APM3	AP-3 complex subunit mu (AP-3 adaptor complex mu3A subunit) (Adaptor-related protein complex 3 subunit mu) (Mu-adaptin 3A) (Mu3-adaptin)	27	24	23	38	-0.121088	-0.0776042	-0.13697	-0.111887	endocytosis [GO:0006897]; Golgi to vacuole transport [GO:0006896]; protein targeting to vacuole [GO:0006623]; vesicle-mediated transport [GO:0016192]	AP-3 adaptor complex [GO:0030123]; clathrin adaptor complex [GO:0030131]; cytoplasmic vesicle [GO:0031410]; cytoplasmic vesicle membrane [GO:0030659]; Golgi apparatus [GO:0005794]; intracellular membrane-bounded organelle [GO:0043231]	AP-3 adaptor complex [GO:0030123]; clathrin adaptor complex [GO:0030131]; cytoplasmic vesicle [GO:0031410]; cytoplasmic vesicle membrane [GO:0030659]; Golgi apparatus [GO:0005794]; intracellular membrane-bounded organelle [GO:0043231]; endocytosis [GO:0006897]; Golgi to vacuole transport [GO:0006896]; protein targeting to vacuole [GO:0006623]; vesicle-mediated transport [GO:0016192]		SUBCELLULAR LOCATION: Golgi apparatus {ECO:0000269|PubMed:10559961, ECO:0000269|PubMed:14562095}. Cytoplasmic vesicle membrane {ECO:0000269|PubMed:10559961, ECO:0000305}; Peripheral membrane protein {ECO:0000269|PubMed:10559961, ECO:0000305}; Cytoplasmic side {ECO:0000269|PubMed:14562095, ECO:0000305}. Note=Component of the coat surrounding the cytoplasmic face of coated vesicles located at the G…	FALSE	FALSE	TRUE	FALSE	FALSE
AP3S_YEAST	P47064	YJL024C	APS3	AP-3 complex subunit sigma (AP-3 complex sigma3A subunit) (Adaptor-related protein complex 3 subunit sigma) (Clathrin-associated/assembly/adaptor protein, small 3) (Sigma-adaptin 3A) (Sigma3-adaptin)	6	8	8	9	-0.0599504	0.0100486	-0.128355	-0.059419	Golgi to vacuole transport [GO:0006896]; protein targeting to vacuole [GO:0006623]; vesicle-mediated transport [GO:0016192]	AP-3 adaptor complex [GO:0030123]; cytoplasmic vesicle membrane [GO:0030659]; Golgi apparatus [GO:0005794]; intracellular membrane-bounded organelle [GO:0043231]	AP-3 adaptor complex [GO:0030123]; cytoplasmic vesicle membrane [GO:0030659]; Golgi apparatus [GO:0005794]; intracellular membrane-bounded organelle [GO:0043231]; Golgi to vacuole transport [GO:0006896]; protein targeting to vacuole [GO:0006623]; vesicle-mediated transport [GO:0016192]		SUBCELLULAR LOCATION: Golgi apparatus {ECO:0000269|PubMed:14562095}. Cytoplasmic vesicle membrane {ECO:0000269|PubMed:10559961}; Peripheral membrane protein {ECO:0000305|PubMed:10559961}; Cytoplasmic side {ECO:0000305|PubMed:10559961}. Note=Component of the coat surrounding the cytoplasmic face of coated vesicles located at the Golgi complex. {ECO:0000269|PubMed:10559961, ECO:0000305}.	FALSE	FALSE	TRUE	FALSE	FALSE
APA1_YEAST	P16550	YCL050C	APA1	Protein APA1 [Includes: Diadenosine 5',5'''-P1,P4-tetraphosphate phosphorylase 1 (Ap4A phosphorylase 1) (EC 2.7.7.53) (ADP-sulfurylase) (EC 2.7.7.5) (ATP adenylyltransferase) (Diadenosine tetraphosphate alpha,beta-phosphorylase (ADP-forming))]	167	187	177	219	-0.0821016	-0.180487	-0.112605	-0.125065	DNA metabolic process [GO:0006259]; nucleic acid phosphodiester bond hydrolysis [GO:0090305]; nucleoside catabolic process [GO:0009164]; nucleotide biosynthetic process [GO:0009165]	cytoplasm [GO:0005737]; nucleus [GO:0005634]	cytoplasm [GO:0005737]; nucleus [GO:0005634]; ATP adenylyltransferase activity [GO:0003877]; ATP binding [GO:0005524]; bis(5'-nucleosyl)-tetraphosphatase activity [GO:0008796]; sulfate adenylyltransferase (ADP) activity [GO:0004780]; DNA metabolic process [GO:0006259]; nucleic acid phosphodiester bond hydrolysis [GO:0090305]; nucleoside catabolic process [GO:0009164]; nucleotide biosynthetic proc…	ATP adenylyltransferase activity [GO:0003877]; ATP binding [GO:0005524]; bis(5'-nucleosyl)-tetraphosphatase activity [GO:0008796]; sulfate adenylyltransferase (ADP) activity [GO:0004780]	SUBCELLULAR LOCATION: Cytoplasm {ECO:0000269|PubMed:14562095}. Nucleus {ECO:0000269|PubMed:14562095}.	FALSE	TRUE	TRUE	FALSE	FALSE
APA2_YEAST	P22108	YDR530C	APA2	Diadenosine 5',5'''-P1,P4-tetraphosphate phosphorylase 2 (Ap4A phosphorylase 2) (EC 2.7.7.53) (ADP-sulfurylase) (EC 2.7.7.5) (ATP adenylyltransferase)	5	6	9	12	-0.0274448	0.113735	-0.200838	-0.0381828	DNA metabolic process [GO:0006259]; nucleic acid phosphodiester bond hydrolysis [GO:0090305]; nucleoside catabolic process [GO:0009164]; nucleotide biosynthetic process [GO:0009165]	cytoplasm [GO:0005737]; nucleus [GO:0005634]	cytoplasm [GO:0005737]; nucleus [GO:0005634]; ATP adenylyltransferase activity [GO:0003877]; ATP binding [GO:0005524]; bis(5'-nucleosyl)-tetraphosphatase activity [GO:0008796]; sulfate adenylyltransferase (ADP) activity [GO:0004780]; DNA metabolic process [GO:0006259]; nucleic acid phosphodiester bond hydrolysis [GO:0090305]; nucleoside catabolic process [GO:0009164]; nucleotide biosynthetic proc…	ATP adenylyltransferase activity [GO:0003877]; ATP binding [GO:0005524]; bis(5'-nucleosyl)-tetraphosphatase activity [GO:0008796]; sulfate adenylyltransferase (ADP) activity [GO:0004780]	SUBCELLULAR LOCATION: Cytoplasm {ECO:0000269|PubMed:14562095}. Nucleus {ECO:0000269|PubMed:14562095}.	FALSE	TRUE	TRUE	FALSE	FALSE
APC11_YEAST	Q12157	YDL008W	APC11	Anaphase-promoting complex subunit 11 (EC 6.3.2.-)	1	1	1	1	-0.586127	-0.69698	-0.567365	-0.616824	anaphase-promoting complex-dependent catabolic process [GO:0031145]; cell cycle [GO:0007049]; cell division [GO:0051301]; positive regulation of mitotic metaphase/anaphase transition [GO:0045842]; protein ubiquitination [GO:0016567]; ubiquitin-dependent protein catabolic process [GO:0006511]	anaphase-promoting complex [GO:0005680]; cullin-RING ubiquitin ligase complex [GO:0031461]; nucleus [GO:0005634]	anaphase-promoting complex [GO:0005680]; cullin-RING ubiquitin ligase complex [GO:0031461]; nucleus [GO:0005634]; cullin family protein binding [GO:0097602]; ligase activity [GO:0016874]; ubiquitin protein ligase activity [GO:0061630]; zinc ion binding [GO:0008270]; anaphase-promoting complex-dependent catabolic process [GO:0031145]; cell cycle [GO:0007049]; cell division [GO:0051301]; positive r…	cullin family protein binding [GO:0097602]; ligase activity [GO:0016874]; ubiquitin protein ligase activity [GO:0061630]; zinc ion binding [GO:0008270]		FALSE	FALSE	FALSE	FALSE	FALSE
APC1_YEAST	P53886	YNL172W	APC1	Anaphase-promoting complex subunit 1	11	8	9	18	-0.00401053	0.096652	-0.0834464	0.00306504	anaphase-promoting complex-dependent catabolic process [GO:0031145]; cell division [GO:0051301]; exit from mitosis [GO:0010458]; metaphase/anaphase transition of mitotic cell cycle [GO:0007091]; protein K11-linked ubiquitination [GO:0070979]; protein ubiquitination [GO:0016567]	anaphase-promoting complex [GO:0005680]; cytoplasm [GO:0005737]; nucleus [GO:0005634]; spindle pole [GO:0000922]	anaphase-promoting complex [GO:0005680]; cytoplasm [GO:0005737]; nucleus [GO:0005634]; spindle pole [GO:0000922]; identical protein binding [GO:0042802]; molecular adaptor activity [GO:0060090]; ubiquitin protein ligase activity [GO:0061630]; anaphase-promoting complex-dependent catabolic process [GO:0031145]; cell division [GO:0051301]; exit from mitosis [GO:0010458]; metaphase/anaphase transiti…	identical protein binding [GO:0042802]; molecular adaptor activity [GO:0060090]; ubiquitin protein ligase activity [GO:0061630]	SUBCELLULAR LOCATION: Nucleus {ECO:0000269|PubMed:14562095}. Cytoplasm {ECO:0000269|PubMed:14562095}. Cytoplasm, cytoskeleton, spindle pole {ECO:0000269|PubMed:14562095}.	FALSE	TRUE	TRUE	FALSE	FALSE
APC2_YEAST	Q12440	YLR127C	APC2	Anaphase-promoting complex subunit 2	2	2	4	5	0.043416	-0.0168846	0.00777986	0.0114371	anaphase-promoting complex-dependent catabolic process [GO:0031145]; cell division [GO:0051301]; exit from mitosis [GO:0010458]; metaphase/anaphase transition of mitotic cell cycle [GO:0007091]; positive regulation of mitotic actomyosin contractile ring disassembly [GO:0120151]; protein ubiquitination [GO:0016567]	anaphase-promoting complex [GO:0005680]; cytoplasm [GO:0005737]	anaphase-promoting complex [GO:0005680]; cytoplasm [GO:0005737]; ubiquitin protein ligase binding [GO:0031625]; anaphase-promoting complex-dependent catabolic process [GO:0031145]; cell division [GO:0051301]; exit from mitosis [GO:0010458]; metaphase/anaphase transition of mitotic cell cycle [GO:0007091]; positive regulation of mitotic actomyosin contractile ring disassembly [GO:0120151]; protein…	ubiquitin protein ligase binding [GO:0031625]	SUBCELLULAR LOCATION: Cytoplasm {ECO:0000269|PubMed:14562095}. Nucleus {ECO:0000269|PubMed:14562095}.	FALSE	TRUE	TRUE	FALSE	FALSE
APC4_YEAST	Q04601	YDR118W	APC4	Anaphase-promoting complex subunit 4	3	1	5	7	-0.038869	-0.635786	0.101355	-0.1911	anaphase-promoting complex-dependent catabolic process [GO:0031145]; cell cycle [GO:0007049]; cell division [GO:0051301]; positive regulation of mitotic metaphase/anaphase transition [GO:0045842]; protein K11-linked ubiquitination [GO:0070979]; protein ubiquitination [GO:0016567]	anaphase-promoting complex [GO:0005680]; cytoplasm [GO:0005737]; nuclear periphery [GO:0034399]; nucleus [GO:0005634]	anaphase-promoting complex [GO:0005680]; cytoplasm [GO:0005737]; nuclear periphery [GO:0034399]; nucleus [GO:0005634]; anaphase-promoting complex-dependent catabolic process [GO:0031145]; cell cycle [GO:0007049]; cell division [GO:0051301]; positive regulation of mitotic metaphase/anaphase transition [GO:0045842]; protein K11-linked ubiquitination [GO:0070979]; protein ubiquitination [GO:0016567]		SUBCELLULAR LOCATION: Cytoplasm {ECO:0000269|PubMed:14562095}. Nucleus {ECO:0000269|PubMed:14562095}.	FALSE	TRUE	TRUE	FALSE	FALSE
APC5_YEAST	Q08683	YOR249C	APC5	Anaphase-promoting complex subunit 5	3	3	3	6	-0.222493	-0.00546267	-0.291707	-0.173221	anaphase-promoting complex-dependent catabolic process [GO:0031145]; cell cycle [GO:0007049]; cell division [GO:0051301]; chromatin assembly [GO:0031497]; positive regulation of mitotic metaphase/anaphase transition [GO:0045842]; protein K11-linked ubiquitination [GO:0070979]; protein ubiquitination [GO:0016567]	anaphase-promoting complex [GO:0005680]; nucleus [GO:0005634]	anaphase-promoting complex [GO:0005680]; nucleus [GO:0005634]; anaphase-promoting complex-dependent catabolic process [GO:0031145]; cell cycle [GO:0007049]; cell division [GO:0051301]; chromatin assembly [GO:0031497]; positive regulation of mitotic metaphase/anaphase transition [GO:0045842]; protein K11-linked ubiquitination [GO:0070979]; protein ubiquitination [GO:0016567]		SUBCELLULAR LOCATION: Nucleus {ECO:0000269|PubMed:14562095}.	FALSE	TRUE	FALSE	FALSE	FALSE
APD1_YEAST	P38281	YBR151W	APD1	Actin patches distal protein 1	54	55	51	79	0.206632	0.276164	0.224018	0.235605		cytoplasm [GO:0005737]; nucleus [GO:0005634]	cytoplasm [GO:0005737]; nucleus [GO:0005634]		SUBCELLULAR LOCATION: Cytoplasm {ECO:0000269|PubMed:14562095}. Nucleus {ECO:0000269|PubMed:14562095}.	FALSE	TRUE	TRUE	FALSE	FALSE
APE2_YEAST	P32454	YKL157W	APE2	Aminopeptidase 2, mitochondrial (AP-II) (Aminopeptidase II) (EC 3.4.11.-) (YscII)	244	268	254	344	0.290069	0.332083	0.336446	0.319533	peptide catabolic process [GO:0043171]; proteolysis [GO:0006508]	cell wall-bounded periplasmic space [GO:0030287]; cytoplasm [GO:0005737]; extracellular region [GO:0005576]; mitochondrion [GO:0005739]; nucleus [GO:0005634]	cell wall-bounded periplasmic space [GO:0030287]; cytoplasm [GO:0005737]; extracellular region [GO:0005576]; mitochondrion [GO:0005739]; nucleus [GO:0005634]; metalloaminopeptidase activity [GO:0070006]; peptide binding [GO:0042277]; zinc ion binding [GO:0008270]; peptide catabolic process [GO:0043171]; proteolysis [GO:0006508]	metalloaminopeptidase activity [GO:0070006]; peptide binding [GO:0042277]; zinc ion binding [GO:0008270]	SUBCELLULAR LOCATION: Periplasm. Cytoplasm. Mitochondrion.	FALSE	FALSE	TRUE	TRUE	FALSE
APE3_YEAST	P37302	YBR286W	APE3	Aminopeptidase Y (EC 3.4.11.15)	106	114	116	154	0.271716	0.185034	0.233619	0.230123	protein catabolic process in the vacuole [GO:0007039]	fungal-type vacuole [GO:0000324]	fungal-type vacuole [GO:0000324]; aminopeptidase activity [GO:0004177]; metal ion binding [GO:0046872]; metalloexopeptidase activity [GO:0008235]; protein catabolic process in the vacuole [GO:0007039]	aminopeptidase activity [GO:0004177]; metal ion binding [GO:0046872]; metalloexopeptidase activity [GO:0008235]	SUBCELLULAR LOCATION: Vacuole. Note=Lysosome-like vacuoles.	FALSE	FALSE	FALSE	FALSE	FALSE
APM2_YEAST	P38700	YHL019C	APM2	Adaptin medium chain homolog APM2 (Adaptin-mu1-II)	2	2	3	3	0.127657	-0.116404	-0.100094	-0.0296135	clathrin-dependent endocytosis [GO:0072583]; endocytosis [GO:0006897]; Golgi to vacuole transport [GO:0006896]; intracellular protein transport [GO:0006886]; vesicle-mediated transport [GO:0016192]	AP-2 adaptor complex [GO:0030122]; cytoplasmic vesicle [GO:0031410]; early endosome [GO:0005769]; early endosome membrane [GO:0031901]; Golgi membrane [GO:0000139]; intracellular membrane-bounded organelle [GO:0043231]; nucleus [GO:0005634]; trans-Golgi network [GO:0005802]	AP-2 adaptor complex [GO:0030122]; cytoplasmic vesicle [GO:0031410]; early endosome [GO:0005769]; early endosome membrane [GO:0031901]; Golgi membrane [GO:0000139]; intracellular membrane-bounded organelle [GO:0043231]; nucleus [GO:0005634]; trans-Golgi network [GO:0005802]; clathrin adaptor activity [GO:0035615]; clathrin-dependent endocytosis [GO:0072583]; endocytosis [GO:0006897]; Golgi to vac…	clathrin adaptor activity [GO:0035615]	SUBCELLULAR LOCATION: Golgi apparatus membrane {ECO:0000269|PubMed:26658609}; Peripheral membrane protein {ECO:0000269|PubMed:26658609}. Early endosome membrane {ECO:0000269|PubMed:26658609}; Peripheral membrane protein {ECO:0000269|PubMed:26658609}. Cytoplasmic vesicle, clathrin-coated vesicle membrane {ECO:0000269|PubMed:26658609}; Peripheral membrane protein {ECO:0000269|PubMed:26658609}.	FALSE	FALSE	TRUE	FALSE	FALSE
APN1_YEAST	P22936	YKL114C	APN1	Apurinic-apyrimidinic endonuclease 1 (AP endonuclease 1) (EC 3.1.21.-)	27	25	24	40	0.0709243	0.0437496	0.0422458	0.0523066	base-excision repair [GO:0006284]	mitochondrion [GO:0005739]; nucleus [GO:0005634]	mitochondrion [GO:0005739]; nucleus [GO:0005634]; 3'-5'-exodeoxyribonuclease activity [GO:0008296]; 3'-tyrosyl-DNA phosphodiesterase activity [GO:0017005]; DNA binding [GO:0003677]; DNA-(apurinic or apyrimidinic site) endonuclease activity [GO:0003906]; double-stranded DNA 3'-5' exodeoxyribonuclease activity [GO:0008311]; phosphoric diester hydrolase activity [GO:0008081]; zinc ion binding [GO:00…	3'-5'-exodeoxyribonuclease activity [GO:0008296]; 3'-tyrosyl-DNA phosphodiesterase activity [GO:0017005]; DNA-(apurinic or apyrimidinic site) endonuclease activity [GO:0003906]; DNA binding [GO:0003677]; double-stranded DNA 3'-5' exodeoxyribonuclease activity [GO:0008311]; phosphoric diester hydrolase activity [GO:0008081]; zinc ion binding [GO:0008270]	SUBCELLULAR LOCATION: Nucleus.	FALSE	TRUE	FALSE	FALSE	FALSE
APN2_YEAST	P38207	YBL019W	APN2	DNA-(apurinic or apyrimidinic site) endonuclease 2 (EC 3.1.-.-) (AP endonuclease 2) (Apurinic-apyrimidinic endonuclease 2)	4	2	3	7	-0.101575	0.10094	-0.134986	-0.0452071	base-excision repair [GO:0006284]	nucleus [GO:0005634]	nucleus [GO:0005634]; 3'-5' exonuclease activity [GO:0008408]; DNA binding [GO:0003677]; DNA-(apurinic or apyrimidinic site) endonuclease activity [GO:0003906]; double-stranded DNA 3'-5' exodeoxyribonuclease activity [GO:0008311]; endonuclease activity [GO:0004519]; phosphodiesterase I activity [GO:0004528]; phosphoric diester hydrolase activity [GO:0008081]; zinc ion binding [GO:0008270]; base-e…	3'-5' exonuclease activity [GO:0008408]; DNA-(apurinic or apyrimidinic site) endonuclease activity [GO:0003906]; DNA binding [GO:0003677]; double-stranded DNA 3'-5' exodeoxyribonuclease activity [GO:0008311]; endonuclease activity [GO:0004519]; phosphodiesterase I activity [GO:0004528]; phosphoric diester hydrolase activity [GO:0008081]; zinc ion binding [GO:0008270]	SUBCELLULAR LOCATION: Nucleus.	FALSE	TRUE	FALSE	FALSE	FALSE
APT1_YEAST	P49435	YML022W	APT1	Adenine phosphoribosyltransferase 1 (APRT 1) (EC 2.4.2.7)	44	51	50	62	-0.294042	-0.237227	-0.176993	-0.236087	adenine salvage [GO:0006168]; AMP salvage [GO:0044209]; purine ribonucleoside salvage [GO:0006166]	cytoplasm [GO:0005737]; nucleus [GO:0005634]	cytoplasm [GO:0005737]; nucleus [GO:0005634]; adenine binding [GO:0002055]; adenine phosphoribosyltransferase activity [GO:0003999]; AMP binding [GO:0016208]; metal ion binding [GO:0046872]; adenine salvage [GO:0006168]; AMP salvage [GO:0044209]; purine ribonucleoside salvage [GO:0006166]	adenine binding [GO:0002055]; adenine phosphoribosyltransferase activity [GO:0003999]; AMP binding [GO:0016208]; metal ion binding [GO:0046872]	SUBCELLULAR LOCATION: Cytoplasm {ECO:0000269|PubMed:14562095}. Nucleus {ECO:0000269|PubMed:14562095}.	FALSE	TRUE	TRUE	FALSE	FALSE
APT2_YEAST	P36973	YDR441C	APT2	Adenine phosphoribosyltransferase 2 (APRT 2) (EC 2.4.2.7)	2	3	5	6	0.117424	-0.242315	-0.16026	-0.0950502	adenine salvage [GO:0006168]; AMP salvage [GO:0044209]; purine ribonucleoside salvage [GO:0006166]	cytoplasm [GO:0005737]	cytoplasm [GO:0005737]; adenine binding [GO:0002055]; adenine phosphoribosyltransferase activity [GO:0003999]; AMP binding [GO:0016208]; adenine salvage [GO:0006168]; AMP salvage [GO:0044209]; purine ribonucleoside salvage [GO:0006166]	adenine binding [GO:0002055]; adenine phosphoribosyltransferase activity [GO:0003999]; AMP binding [GO:0016208]	SUBCELLULAR LOCATION: Cytoplasm.	FALSE	FALSE	TRUE	FALSE	FALSE
APTH1_YEAST	Q12354	YLR118C		Acyl-protein thioesterase 1 (EC 3.1.2.-)	27	24	27	33	0.25568	0.216298	0.221193	0.231057	fatty acid metabolic process [GO:0006631]; protein deacylation [GO:0035601]; protein depalmitoylation [GO:0002084]	cytoplasm [GO:0005737]; nucleus [GO:0005634]	cytoplasm [GO:0005737]; nucleus [GO:0005634]; carboxylic ester hydrolase activity [GO:0052689]; palmitoyl-(protein) hydrolase activity [GO:0008474]; fatty acid metabolic process [GO:0006631]; protein deacylation [GO:0035601]; protein depalmitoylation [GO:0002084]	carboxylic ester hydrolase activity [GO:0052689]; palmitoyl-(protein) hydrolase activity [GO:0008474]	SUBCELLULAR LOCATION: Cytoplasm {ECO:0000269|PubMed:14562095}. Nucleus {ECO:0000269|PubMed:14562095}.	FALSE	TRUE	TRUE	FALSE	FALSE
ARA1_YEAST	P38115	YBR149W	ARA1	D-arabinose dehydrogenase [NAD(P)+] heavy chain (EC 1.1.1.117) (AKR3C)	106	122	115	147	0.443428	0.552561	0.510611	0.5022	cellular carbohydrate metabolic process [GO:0044262]	cytosol [GO:0005829]	cytosol [GO:0005829]; alditol:NADP+ 1-oxidoreductase activity [GO:0004032]; D-arabinose 1-dehydrogenase (NAD+) activity [GO:0047816]; D-arabinose 1-dehydrogenase (NADP+) activity [GO:0106271]; D-arabinose 1-dehydrogenase [NAD(P)+] activity [GO:0045290]; D-threo-aldose 1-dehydrogenase activity [GO:0047834]; cellular carbohydrate metabolic process [GO:0044262]	alditol:NADP+ 1-oxidoreductase activity [GO:0004032]; D-arabinose 1-dehydrogenase (NAD+) activity [GO:0047816]; D-arabinose 1-dehydrogenase (NADP+) activity [GO:0106271]; D-arabinose 1-dehydrogenase [NAD(P)+] activity [GO:0045290]; D-threo-aldose 1-dehydrogenase activity [GO:0047834]	SUBCELLULAR LOCATION: Cytoplasm.	FALSE	FALSE	TRUE	FALSE	FALSE
ARA2_YEAST	Q04212	YMR041C	ARA2	D-arabinose 1-dehydrogenase (EC 1.1.1.116) (NAD(+)-specific D-arabinose dehydrogenase)	7	8	7	12	0.175133	0.251635	0.121957	0.182908	dehydro-D-arabinono-1,4-lactone biosynthetic process [GO:0070485]	cytosol [GO:0005829]	cytosol [GO:0005829]; D-arabinose 1-dehydrogenase (NAD+) activity [GO:0047816]; D-arabinose 1-dehydrogenase [NAD(P)+] activity [GO:0045290]; D-threo-aldose 1-dehydrogenase activity [GO:0047834]; oxidoreductase activity [GO:0016491]; dehydro-D-arabinono-1,4-lactone biosynthetic process [GO:0070485]	D-arabinose 1-dehydrogenase (NAD+) activity [GO:0047816]; D-arabinose 1-dehydrogenase [NAD(P)+] activity [GO:0045290]; D-threo-aldose 1-dehydrogenase activity [GO:0047834]; oxidoreductase activity [GO:0016491]		FALSE	FALSE	FALSE	FALSE	FALSE
ARB1_YEAST	P40024	YER036C	ARB1	ABC transporter ATP-binding protein ARB1 (ATP-binding cassette protein involved in ribosome biogenesis 1)	149	155	144	188	-0.247002	-0.278677	-0.296791	-0.274157	ribosomal small subunit export from nucleus [GO:0000056]; ribosome biogenesis [GO:0042254]	cytoplasm [GO:0005737]; nucleus [GO:0005634]	cytoplasm [GO:0005737]; nucleus [GO:0005634]; ATP binding [GO:0005524]; ATPase activity [GO:0016887]; ATPase-coupled transmembrane transporter activity [GO:0042626]; ribosomal small subunit export from nucleus [GO:0000056]; ribosome biogenesis [GO:0042254]	ATPase activity [GO:0016887]; ATPase-coupled transmembrane transporter activity [GO:0042626]; ATP binding [GO:0005524]	SUBCELLULAR LOCATION: Cytoplasm {ECO:0000269|PubMed:16260602}. Nucleus {ECO:0000269|PubMed:16260602}. Note=Shuttles between the cytoplasm and the nucleus.	FALSE	TRUE	TRUE	FALSE	FALSE
ARC1_YEAST	P46672	YGL105W	ARC1	tRNA-aminoacylation cofactor ARC1 (Acyl-RNA-complex protein 1) (GU4 nucleic-binding protein 1) (G4p1 protein) (P42) (tRNA-interacting factor ARC1)	89	108	86	119	0.259922	0.186163	0.159509	0.201864	positive regulation of ligase activity [GO:0051351]; tRNA aminoacylation for protein translation [GO:0006418]	cytoplasm [GO:0005737]; cytoplasmic stress granule [GO:0010494]; methionyl glutamyl tRNA synthetase complex [GO:0017102]	cytoplasm [GO:0005737]; cytoplasmic stress granule [GO:0010494]; methionyl glutamyl tRNA synthetase complex [GO:0017102]; enzyme activator activity [GO:0008047]; phosphatidylinositol-3,5-bisphosphate binding [GO:0080025]; phosphatidylinositol-3-phosphate binding [GO:0032266]; tRNA binding [GO:0000049]; positive regulation of ligase activity [GO:0051351]; tRNA aminoacylation for protein translatio…	enzyme activator activity [GO:0008047]; phosphatidylinositol-3,5-bisphosphate binding [GO:0080025]; phosphatidylinositol-3-phosphate binding [GO:0032266]; tRNA binding [GO:0000049]	SUBCELLULAR LOCATION: Cytoplasm {ECO:0000269|PubMed:11726524, ECO:0000269|PubMed:15710377, ECO:0000269|PubMed:17131041, ECO:0000269|PubMed:8895587}. Note=Largely excluded from the nucleus.	FALSE	FALSE	TRUE	FALSE	FALSE
ARD1_YEAST	P07347	YHR013C	ARD1	N-terminal acetyltransferase A complex catalytic subunit ARD1 (NatA complex subunit ARD1) (EC 2.3.1.255) (Arrest-defective protein 1)	35	32	34	45	-0.211873	-0.243572	-0.230784	-0.228743	histone acetylation [GO:0016573]; N-terminal peptidyl-glutamic acid acetylation [GO:0018002]; N-terminal peptidyl-serine acetylation [GO:0017198]; N-terminal protein amino acid acetylation [GO:0006474]; N-terminal protein amino acid propionylation [GO:0061606]	NatA complex [GO:0031415]	NatA complex [GO:0031415]; identical protein binding [GO:0042802]; peptide-glutamate-N-acetyltransferase activity [GO:1990190]; peptide-serine-N-acetyltransferase activity [GO:1990189]; histone acetylation [GO:0016573]; N-terminal peptidyl-glutamic acid acetylation [GO:0018002]; N-terminal peptidyl-serine acetylation [GO:0017198]; N-terminal protein amino acid acetylation [GO:0006474]; N-terminal…	identical protein binding [GO:0042802]; peptide-glutamate-N-acetyltransferase activity [GO:1990190]; peptide-serine-N-acetyltransferase activity [GO:1990189]	SUBCELLULAR LOCATION: Cytoplasm {ECO:0000269|PubMed:14562095}.	FALSE	FALSE	TRUE	FALSE	FALSE
ARE1_YEAST	P25628	YCR048W	ARE1	Sterol O-acyltransferase 1 (EC 2.3.1.-) (Sterol-ester synthase 1)	2	4	4	5	-0.0621934	-0.383871	-0.298219	-0.248095	ergosterol metabolic process [GO:0008204]; sterol metabolic process [GO:0016125]	endoplasmic reticulum [GO:0005783]; endoplasmic reticulum membrane [GO:0005789]; integral component of membrane [GO:0016021]	endoplasmic reticulum [GO:0005783]; endoplasmic reticulum membrane [GO:0005789]; integral component of membrane [GO:0016021]; ergosterol O-acyltransferase activity [GO:0034737]; lanosterol O-acyltransferase activity [GO:0034738]; O-acyltransferase activity [GO:0008374]; ergosterol metabolic process [GO:0008204]; sterol metabolic process [GO:0016125]	ergosterol O-acyltransferase activity [GO:0034737]; lanosterol O-acyltransferase activity [GO:0034738]; O-acyltransferase activity [GO:0008374]	SUBCELLULAR LOCATION: Endoplasmic reticulum membrane {ECO:0000269|PubMed:10672016}; Multi-pass membrane protein {ECO:0000255}.	FALSE	FALSE	FALSE	FALSE	FALSE
ARE2_YEAST	P53629	YNR019W	ARE2	Sterol O-acyltransferase 2 (EC 2.3.1.-) (Sterol-ester synthase 2)	14	15	14	23	-0.161871	-0.136172	-0.0311031	-0.109715	ergosterol metabolic process [GO:0008204]	endoplasmic reticulum [GO:0005783]; endoplasmic reticulum membrane [GO:0005789]; integral component of membrane [GO:0016021]	endoplasmic reticulum [GO:0005783]; endoplasmic reticulum membrane [GO:0005789]; integral component of membrane [GO:0016021]; ergosterol O-acyltransferase activity [GO:0034737]; O-acyltransferase activity [GO:0008374]; ergosterol metabolic process [GO:0008204]	ergosterol O-acyltransferase activity [GO:0034737]; O-acyltransferase activity [GO:0008374]	SUBCELLULAR LOCATION: Endoplasmic reticulum membrane {ECO:0000269|PubMed:10672016}; Multi-pass membrane protein {ECO:0000255}.	FALSE	FALSE	FALSE	FALSE	FALSE
ARF1_YEAST	P11076	YDL192W	ARF1	ADP-ribosylation factor 1	71	78	73	89	-0.162711	-0.0523333	-0.150155	-0.121733	endoplasmic reticulum to Golgi vesicle-mediated transport [GO:0006888]; Golgi to plasma membrane transport [GO:0006893]; intracellular protein transport [GO:0006886]; macroautophagy [GO:0016236]; vesicle-mediated transport [GO:0016192]	cytosol [GO:0005829]; Golgi apparatus [GO:0005794]; plasma membrane [GO:0005886]	cytosol [GO:0005829]; Golgi apparatus [GO:0005794]; plasma membrane [GO:0005886]; GTP binding [GO:0005525]; GTPase activity [GO:0003924]; endoplasmic reticulum to Golgi vesicle-mediated transport [GO:0006888]; Golgi to plasma membrane transport [GO:0006893]; intracellular protein transport [GO:0006886]; macroautophagy [GO:0016236]; vesicle-mediated transport [GO:0016192]	GTPase activity [GO:0003924]; GTP binding [GO:0005525]	SUBCELLULAR LOCATION: Golgi apparatus.	FALSE	FALSE	FALSE	FALSE	FALSE
ARF2_YEAST	P19146	YDL137W	ARF2	ADP-ribosylation factor 2	8	11	9	11	-0.0812896	0.0139814	0.0280918	-0.0130721	intracellular protein transport [GO:0006886]; macroautophagy [GO:0016236]; vesicle-mediated transport [GO:0016192]	cytosol [GO:0005829]; Golgi apparatus [GO:0005794]; plasma membrane [GO:0005886]	cytosol [GO:0005829]; Golgi apparatus [GO:0005794]; plasma membrane [GO:0005886]; GTP binding [GO:0005525]; GTPase activity [GO:0003924]; intracellular protein transport [GO:0006886]; macroautophagy [GO:0016236]; vesicle-mediated transport [GO:0016192]	GTPase activity [GO:0003924]; GTP binding [GO:0005525]	SUBCELLULAR LOCATION: Golgi apparatus {ECO:0000269|PubMed:14562095}.	FALSE	FALSE	FALSE	FALSE	FALSE
ARF3_YEAST	P40994	YOR094W	ARF3	ADP-ribosylation factor 3	14	14	13	19	-0.239607	-0.165859	-0.110619	-0.172029	actin cortical patch localization [GO:0051666]; actin filament bundle assembly [GO:0051017]; cellular bud site selection [GO:0000282]; endocytosis [GO:0006897]; intracellular protein transport [GO:0006886]; invasive filamentous growth [GO:0036267]; positive regulation of phosphatidylinositol biosynthetic process [GO:0010513]; vesicle-mediated transport [GO:0016192]	cellular bud neck [GO:0005935]; cellular bud tip [GO:0005934]; cytosol [GO:0005829]; Golgi apparatus [GO:0005794]	cellular bud neck [GO:0005935]; cellular bud tip [GO:0005934]; cytosol [GO:0005829]; Golgi apparatus [GO:0005794]; enzyme activator activity [GO:0008047]; GTP binding [GO:0005525]; GTPase activity [GO:0003924]; mRNA binding [GO:0003729]; actin cortical patch localization [GO:0051666]; actin filament bundle assembly [GO:0051017]; cellular bud site selection [GO:0000282]; endocytosis [GO:0006897]; …	enzyme activator activity [GO:0008047]; GTPase activity [GO:0003924]; GTP binding [GO:0005525]; mRNA binding [GO:0003729]	SUBCELLULAR LOCATION: Golgi apparatus.	FALSE	FALSE	FALSE	FALSE	FALSE
ARG56_YEAST	Q01217	YER069W	ARG5,6	Protein ARG5,6, mitochondrial [Cleaved into: N-acetyl-gamma-glutamyl-phosphate reductase (EC 1.2.1.38) (N-acetyl-glutamate semialdehyde dehydrogenase) (NAGSA dehydrogenase); Acetylglutamate kinase (EC 2.7.2.8) (N-acetyl-L-glutamate 5-phosphotransferase) (NAG kinase) (AGK)]	104	99	96	146	0.893135	0.9011	0.915722	0.903319	arginine biosynthetic process [GO:0006526]; ornithine biosynthetic process [GO:0006592]; regulation of transcription, DNA-templated [GO:0006355]	mitochondrial matrix [GO:0005759]; mitochondrion [GO:0005739]	mitochondrial matrix [GO:0005759]; mitochondrion [GO:0005739]; acetyl-CoA:L-glutamate N-acetyltransferase activity [GO:0004042]; acetylglutamate kinase activity [GO:0003991]; arginine binding [GO:0034618]; ATP binding [GO:0005524]; N-acetyl-gamma-glutamyl-phosphate reductase activity [GO:0003942]; NAD binding [GO:0051287]; protein dimerization activity [GO:0046983]; arginine biosynthetic process …	acetyl-CoA:L-glutamate N-acetyltransferase activity [GO:0004042]; acetylglutamate kinase activity [GO:0003991]; arginine binding [GO:0034618]; ATP binding [GO:0005524]; N-acetyl-gamma-glutamyl-phosphate reductase activity [GO:0003942]; NAD binding [GO:0051287]; protein dimerization activity [GO:0046983]	SUBCELLULAR LOCATION: Mitochondrion.	FALSE	FALSE	FALSE	TRUE	FALSE
ARGD_YEAST	P18544	YOL140W	ARG8	Acetylornithine aminotransferase, mitochondrial (ACOAT) (EC 2.6.1.11)	38	39	35	53	0.607975	0.510271	0.597216	0.571821	arginine biosynthetic process [GO:0006526]; ornithine biosynthetic process [GO:0006592]	mitochondrial matrix [GO:0005759]; mitochondrion [GO:0005739]	mitochondrial matrix [GO:0005759]; mitochondrion [GO:0005739]; identical protein binding [GO:0042802]; N2-acetyl-L-ornithine:2-oxoglutarate 5-aminotransferase activity [GO:0003992]; pyridoxal phosphate binding [GO:0030170]; arginine biosynthetic process [GO:0006526]; ornithine biosynthetic process [GO:0006592]	identical protein binding [GO:0042802]; N2-acetyl-L-ornithine:2-oxoglutarate 5-aminotransferase activity [GO:0003992]; pyridoxal phosphate binding [GO:0030170]	SUBCELLULAR LOCATION: Mitochondrion matrix.	FALSE	FALSE	FALSE	TRUE	FALSE
ARGI_YEAST	P00812	YPL111W	CAR1	Arginase (EC 3.5.3.1)	61	59	55	78	0.10591	0.078949	0.154589	0.113149	arginine catabolic process to ornithine [GO:0019547]; regulation of ornithine metabolic process [GO:0090368]; urea cycle [GO:0000050]	cytoplasm [GO:0005737]; cytosol [GO:0005829]; mating projection tip [GO:0043332]; nucleus [GO:0005634]	cytoplasm [GO:0005737]; cytosol [GO:0005829]; mating projection tip [GO:0043332]; nucleus [GO:0005634]; arginase activity [GO:0004053]; manganese ion binding [GO:0030145]; ornithine carbamoyltransferase inhibitor activity [GO:0090369]; zinc ion binding [GO:0008270]; arginine catabolic process to ornithine [GO:0019547]; regulation of ornithine metabolic process [GO:0090368]; urea cycle [GO:0000050]	arginase activity [GO:0004053]; manganese ion binding [GO:0030145]; ornithine carbamoyltransferase inhibitor activity [GO:0090369]; zinc ion binding [GO:0008270]		FALSE	FALSE	FALSE	FALSE	FALSE
ARGJ_YEAST	Q04728	YMR062C	ARG7	Arginine biosynthesis bifunctional protein ArgJ, mitochondrial (Extracellular mutant protein 40) [Cleaved into: Arginine biosynthesis bifunctional protein ArgJ alpha chain; Arginine biosynthesis bifunctional protein ArgJ beta chain] [Includes: Glutamate N-acetyltransferase (GAT) (EC 2.3.1.35) (Ornithine acetyltransferase) (OATase) (Ornithine transacetylase); Amino-acid acetyltransferase (EC 2.3.1…	111	112	106	147	0.559318	0.474034	0.531471	0.521608	arginine biosynthetic process [GO:0006526]; ornithine biosynthetic process [GO:0006592]	mitochondrial matrix [GO:0005759]; mitochondrion [GO:0005739]	mitochondrial matrix [GO:0005759]; mitochondrion [GO:0005739]; acetyl-CoA:L-glutamate N-acetyltransferase activity [GO:0004042]; glutamate N-acetyltransferase activity [GO:0004358]; methione N-acyltransferase activity [GO:0103045]; arginine biosynthetic process [GO:0006526]; ornithine biosynthetic process [GO:0006592]	acetyl-CoA:L-glutamate N-acetyltransferase activity [GO:0004042]; glutamate N-acetyltransferase activity [GO:0004358]; methione N-acyltransferase activity [GO:0103045]	SUBCELLULAR LOCATION: Mitochondrion matrix {ECO:0000255|HAMAP-Rule:MF_03124, ECO:0000269|PubMed:14576278}.	FALSE	FALSE	FALSE	TRUE	FALSE
ARI1_YEAST	P53111	YGL157W	ARI1	NADPH-dependent aldehyde reductase ARI1 (EC 1.1.1.-)	87	80	81	109	0.633885	0.583599	0.649291	0.622258		cytoplasm [GO:0005737]; nucleus [GO:0005634]	cytoplasm [GO:0005737]; nucleus [GO:0005634]; carbonyl reductase (NADPH) activity [GO:0004090]; oxidoreductase activity [GO:0016491]; oxidoreductase activity, acting on the CH-OH group of donors, NAD or NADP as acceptor [GO:0016616]	carbonyl reductase (NADPH) activity [GO:0004090]; oxidoreductase activity [GO:0016491]; oxidoreductase activity, acting on the CH-OH group of donors, NAD or NADP as acceptor [GO:0016616]	SUBCELLULAR LOCATION: Cytoplasm {ECO:0000269|PubMed:14562095}. Nucleus {ECO:0000269|PubMed:14562095}.	FALSE	TRUE	TRUE	FALSE	FALSE
ARK1_YEAST	P53974	YNL020C	ARK1	Actin-regulating kinase 1 (EC 2.7.11.1)	2	2	3	5	0.319371	0.0936406	0.0817377	0.164916	actin cortical patch assembly [GO:0000147]; actin filament organization [GO:0007015]; peptidyl-threonine phosphorylation [GO:0018107]; protein autophosphorylation [GO:0046777]; protein phosphorylation [GO:0006468]; regulation of clathrin-dependent endocytosis [GO:2000369]	actin cortical patch [GO:0030479]; cytoplasm [GO:0005737]; mating projection tip [GO:0043332]	actin cortical patch [GO:0030479]; cytoplasm [GO:0005737]; mating projection tip [GO:0043332]; ATP binding [GO:0005524]; protein kinase activity [GO:0004672]; protein serine kinase activity [GO:0106310]; protein serine/threonine kinase activity [GO:0004674]; protein threonine kinase activity [GO:0106311]; actin cortical patch assembly [GO:0000147]; actin filament organization [GO:0007015]; peptid…	ATP binding [GO:0005524]; protein kinase activity [GO:0004672]; protein serine/threonine kinase activity [GO:0004674]; protein serine kinase activity [GO:0106310]; protein threonine kinase activity [GO:0106311]	SUBCELLULAR LOCATION: Cytoplasm, cytoskeleton, actin patch {ECO:0000269|PubMed:10087264, ECO:0000269|PubMed:14562095}. Note=Cortical actin patches.	FALSE	FALSE	TRUE	FALSE	FALSE
ARL1_YEAST	P38116	YBR164C	ARL1	ADP-ribosylation factor-like protein 1 (Arf-like GTPase 1)	17	16	15	19	-0.092393	-0.186697	-0.155575	-0.144889	cellular protein-containing complex localization [GO:0034629]; cytoplasm to vacuole transport by the Cvt pathway [GO:0032258]; endocytosis [GO:0006897]; Golgi to plasma membrane protein transport [GO:0043001]; intracellular protein transport [GO:0006886]; macroautophagy [GO:0016236]; protein localization to Golgi apparatus [GO:0034067]; protein localization to phagophore assembly site [GO:0034497…	cytosol [GO:0005829]; Golgi apparatus [GO:0005794]; trans-Golgi network [GO:0005802]	cytosol [GO:0005829]; Golgi apparatus [GO:0005794]; trans-Golgi network [GO:0005802]; GTP binding [GO:0005525]; GTPase activity [GO:0003924]; cellular protein-containing complex localization [GO:0034629]; cytoplasm to vacuole transport by the Cvt pathway [GO:0032258]; endocytosis [GO:0006897]; Golgi to plasma membrane protein transport [GO:0043001]; intracellular protein transport [GO:0006886]; m…	GTPase activity [GO:0003924]; GTP binding [GO:0005525]	SUBCELLULAR LOCATION: Golgi apparatus {ECO:0000269|PubMed:12620188, ECO:0000269|PubMed:12620189}.	FALSE	FALSE	FALSE	FALSE	FALSE
ARL3_YEAST	Q02804	YPL051W	ARL3	ADP-ribosylation factor-like protein 3 (Arf-like GTPase 3)	10	10	9	16	-0.169942	-0.134319	-0.126132	-0.143464	Golgi to plasma membrane protein transport [GO:0043001]; intracellular protein transport [GO:0006886]; protein localization to Golgi apparatus [GO:0034067]; protein localization to organelle [GO:0033365]; response to endoplasmic reticulum stress [GO:0034976]	cytosol [GO:0005829]; Golgi apparatus [GO:0005794]; nuclear outer membrane-endoplasmic reticulum membrane network [GO:0042175]	cytosol [GO:0005829]; Golgi apparatus [GO:0005794]; nuclear outer membrane-endoplasmic reticulum membrane network [GO:0042175]; GTP binding [GO:0005525]; GTPase activity [GO:0003924]; Golgi to plasma membrane protein transport [GO:0043001]; intracellular protein transport [GO:0006886]; protein localization to Golgi apparatus [GO:0034067]; protein localization to organelle [GO:0033365]; response t…	GTPase activity [GO:0003924]; GTP binding [GO:0005525]	SUBCELLULAR LOCATION: Golgi apparatus.	FALSE	FALSE	FALSE	FALSE	FALSE
ARMT1_YEAST	Q04371	YMR027W		Damage-control phosphatase YMR027W (EC 3.1.3.-) (Sugar phosphate phosphatase YMR027W)	77	79	74	104	0.165741	0.224845	0.249089	0.213225	regulation of response to DNA damage stimulus [GO:2001020]	cytoplasm [GO:0005737]; nucleus [GO:0005634]	cytoplasm [GO:0005737]; nucleus [GO:0005634]; fructose 6-phosphate aldolase activity [GO:0097023]; fructose-1-phosphatase activity [GO:0103026]; metal ion binding [GO:0046872]; phosphatase activity [GO:0016791]; protein carboxyl O-methyltransferase activity [GO:0051998]; regulation of response to DNA damage stimulus [GO:2001020]	fructose-1-phosphatase activity [GO:0103026]; fructose 6-phosphate aldolase activity [GO:0097023]; metal ion binding [GO:0046872]; phosphatase activity [GO:0016791]; protein carboxyl O-methyltransferase activity [GO:0051998]		FALSE	FALSE	FALSE	FALSE	FALSE
ARO10_YEAST	Q06408	YDR380W	ARO10	Transaminated amino acid decarboxylase (EC 4.1.1.-) (EC 4.1.1.43) (EC 4.1.1.72) (EC 4.1.1.74) (EC 4.1.1.80) (Thiamine diphosphate-dependent phenylpyruvate decarboxylase) (PPDC) (Thiamine pyrophosphate-dependent 2-oxo-acid decarboxylase) (2ODC) (Transaminated branched-chain amino acid decarboxylase)	3	2	4	6	0.30589	0.287735	0.193973	0.262533	aromatic amino acid family catabolic process to alcohol via Ehrlich pathway [GO:0000949]; branched-chain amino acid catabolic process to alcohol via Ehrlich pathway [GO:0000950]; leucine catabolic process [GO:0006552]; L-phenylalanine catabolic process [GO:0006559]; methionine catabolic process to 3-methylthiopropanol [GO:0000951]; tryptophan catabolic process [GO:0006569]; tyrosine catabolic pro…	cytoplasm [GO:0005737]; cytosol [GO:0005829]	cytoplasm [GO:0005737]; cytosol [GO:0005829]; 4-hydroxyphenylpyruvate decarboxylase activity [GO:0050546]; branched-chain-2-oxoacid decarboxylase activity [GO:0047433]; carboxy-lyase activity [GO:0016831]; indolepyruvate decarboxylase activity [GO:0047434]; magnesium ion binding [GO:0000287]; phenylpyruvate decarboxylase activity [GO:0050177]; thiamine pyrophosphate binding [GO:0030976]; aromatic…	4-hydroxyphenylpyruvate decarboxylase activity [GO:0050546]; branched-chain-2-oxoacid decarboxylase activity [GO:0047433]; carboxy-lyase activity [GO:0016831]; indolepyruvate decarboxylase activity [GO:0047434]; magnesium ion binding [GO:0000287]; phenylpyruvate decarboxylase activity [GO:0050177]; thiamine pyrophosphate binding [GO:0030976]	SUBCELLULAR LOCATION: Cytoplasm {ECO:0000269|PubMed:14562095}.	FALSE	FALSE	TRUE	FALSE	FALSE
ARO1_YEAST	P08566	YDR127W	ARO1	Pentafunctional AROM polypeptide [Includes: 3-dehydroquinate synthase (DHQS) (EC 4.2.3.4); 3-phosphoshikimate 1-carboxyvinyltransferase (EC 2.5.1.19) (5-enolpyruvylshikimate-3-phosphate synthase) (EPSP synthase) (EPSPS); Shikimate kinase (SK) (EC 2.7.1.71); 3-dehydroquinate dehydratase (3-dehydroquinase) (EC 4.2.1.10); Shikimate dehydrogenase (EC 1.1.1.25)]	426	447	410	542	0.154946	0.0857383	0.187433	0.142706	aromatic amino acid family biosynthetic process [GO:0009073]; cellular amino acid biosynthetic process [GO:0008652]; chorismate biosynthetic process [GO:0009423]	cytoplasm [GO:0005737]	cytoplasm [GO:0005737]; 3-dehydroquinate dehydratase activity [GO:0003855]; 3-dehydroquinate synthase activity [GO:0003856]; 3-phosphoshikimate 1-carboxyvinyltransferase activity [GO:0003866]; ATP binding [GO:0005524]; metal ion binding [GO:0046872]; shikimate 3-dehydrogenase (NADP+) activity [GO:0004764]; shikimate kinase activity [GO:0004765]; aromatic amino acid family biosynthetic process [GO…	3-dehydroquinate dehydratase activity [GO:0003855]; 3-dehydroquinate synthase activity [GO:0003856]; 3-phosphoshikimate 1-carboxyvinyltransferase activity [GO:0003866]; ATP binding [GO:0005524]; metal ion binding [GO:0046872]; shikimate 3-dehydrogenase (NADP+) activity [GO:0004764]; shikimate kinase activity [GO:0004765]	SUBCELLULAR LOCATION: Cytoplasm.	FALSE	FALSE	TRUE	FALSE	FALSE
ARO8_YEAST	P53090	YGL202W	ARO8	Aromatic/aminoadipate aminotransferase 1 (2-aminoadipate aminotransferase) (EC 2.6.1.39) (2-aminoadipate transaminase) (Alpha-aminoadipate aminotransferase) (AadAT) (Aromatic amino acid aminotransferase 1) (EC 2.6.1.57) (Aromatic amino acid aminotransferase I) (Aromatic amino acid-requiring protein 8)	169	177	160	212	0.469468	0.453827	0.505377	0.476224	alpha-amino acid metabolic process [GO:1901605]; aromatic amino acid family catabolic process [GO:0009074]; aromatic amino acid family metabolic process [GO:0009072]; L-methionine salvage from methylthioadenosine [GO:0019509]; L-phenylalanine biosynthetic process [GO:0009094]; lysine biosynthetic process via aminoadipic acid [GO:0019878]; tyrosine biosynthetic process [GO:0006571]	cytoplasm [GO:0005737]	cytoplasm [GO:0005737]; 2-aminoadipate transaminase activity [GO:0047536]; aromatic-amino-acid:2-oxoglutarate aminotransferase activity [GO:0008793]; L-phenylalanine:2-oxoglutarate aminotransferase activity [GO:0080130]; pyridoxal phosphate binding [GO:0030170]; transaminase activity [GO:0008483]; alpha-amino acid metabolic process [GO:1901605]; aromatic amino acid family catabolic process [GO:00…	2-aminoadipate transaminase activity [GO:0047536]; aromatic-amino-acid:2-oxoglutarate aminotransferase activity [GO:0008793]; L-phenylalanine:2-oxoglutarate aminotransferase activity [GO:0080130]; pyridoxal phosphate binding [GO:0030170]; transaminase activity [GO:0008483]	SUBCELLULAR LOCATION: Cytoplasm {ECO:0000269|PubMed:14562095}.	FALSE	FALSE	TRUE	FALSE	FALSE
ARO9_YEAST	P38840	YHR137W	ARO9	Aromatic amino acid aminotransferase 2 (EC 2.6.1.57) (Aromatic amino acid aminotransferase II) (Aromatic amino acid-requiring protein 9) (Kynurenine aminotransferase I) (KAT I) (EC 2.6.1.7)	21	18	18	32	0.64611	0.746647	0.542179	0.644978	alpha-amino acid metabolic process [GO:1901605]; aromatic amino acid family catabolic process [GO:0009074]; aromatic amino acid family metabolic process [GO:0009072]; L-kynurenine catabolic process [GO:0097053]; L-methionine salvage from methylthioadenosine [GO:0019509]; L-phenylalanine biosynthetic process [GO:0009094]; lysine biosynthetic process via aminoadipic acid [GO:0019878]; tyrosine bios…	cytoplasm [GO:0005737]; nucleus [GO:0005634]	cytoplasm [GO:0005737]; nucleus [GO:0005634]; 2-aminoadipate transaminase activity [GO:0047536]; aromatic-amino-acid:2-oxoglutarate aminotransferase activity [GO:0008793]; kynurenine aminotransferase activity [GO:0036137]; kynurenine-oxoglutarate transaminase activity [GO:0016212]; L-phenylalanine:2-oxoglutarate aminotransferase activity [GO:0080130]; pyridoxal phosphate binding [GO:0030170]; tra…	2-aminoadipate transaminase activity [GO:0047536]; aromatic-amino-acid:2-oxoglutarate aminotransferase activity [GO:0008793]; kynurenine aminotransferase activity [GO:0036137]; kynurenine-oxoglutarate transaminase activity [GO:0016212]; L-phenylalanine:2-oxoglutarate aminotransferase activity [GO:0080130]; pyridoxal phosphate binding [GO:0030170]; transaminase activity [GO:0008483]	SUBCELLULAR LOCATION: Cytoplasm {ECO:0000269|PubMed:14562095}.	FALSE	FALSE	TRUE	FALSE	FALSE
AROC_YEAST	P28777	YGL148W	ARO2	Chorismate synthase (EC 4.2.3.5) (5-enolpyruvylshikimate-3-phosphate phospholyase)	115	123	116	168	-0.135378	-0.136113	-0.0836123	-0.118368	aromatic amino acid family biosynthetic process [GO:0009073]; cellular amino acid biosynthetic process [GO:0008652]; chorismate biosynthetic process [GO:0009423]	cytoplasm [GO:0005737]; cytosol [GO:0005829]	cytoplasm [GO:0005737]; cytosol [GO:0005829]; chorismate synthase activity [GO:0004107]; FMN binding [GO:0010181]; riboflavin reductase (NADPH) activity [GO:0042602]; aromatic amino acid family biosynthetic process [GO:0009073]; cellular amino acid biosynthetic process [GO:0008652]; chorismate biosynthetic process [GO:0009423]	chorismate synthase activity [GO:0004107]; FMN binding [GO:0010181]; riboflavin reductase (NADPH) activity [GO:0042602]		FALSE	FALSE	FALSE	FALSE	FALSE
AROF_YEAST	P14843	YDR035W	ARO3	Phospho-2-dehydro-3-deoxyheptonate aldolase, phenylalanine-inhibited (EC 2.5.1.54) (3-deoxy-D-arabino-heptulosonate 7-phosphate synthase) (DAHP synthase) (Phospho-2-keto-3-deoxyheptonate aldolase)	90	94	100	125	0.210239	0.105421	0.193894	0.169851	aromatic amino acid family biosynthetic process [GO:0009073]; cellular amino acid biosynthetic process [GO:0008652]; chorismate biosynthetic process [GO:0009423]	cytoplasm [GO:0005737]; mitochondrion [GO:0005739]; nucleus [GO:0005634]	cytoplasm [GO:0005737]; mitochondrion [GO:0005739]; nucleus [GO:0005634]; 3-deoxy-7-phosphoheptulonate synthase activity [GO:0003849]; aromatic amino acid family biosynthetic process [GO:0009073]; cellular amino acid biosynthetic process [GO:0008652]; chorismate biosynthetic process [GO:0009423]	3-deoxy-7-phosphoheptulonate synthase activity [GO:0003849]		FALSE	FALSE	FALSE	FALSE	FALSE
AROG_YEAST	P32449	YBR249C	ARO4	Phospho-2-dehydro-3-deoxyheptonate aldolase, tyrosine-inhibited (EC 2.5.1.54) (3-deoxy-D-arabino-heptulosonate 7-phosphate synthase) (DAHP synthase) (Phospho-2-keto-3-deoxyheptonate aldolase)	151	161	140	191	0.191345	0.245429	0.271661	0.236145	aromatic amino acid family biosynthetic process [GO:0009073]; cellular amino acid biosynthetic process [GO:0008652]; chorismate biosynthetic process [GO:0009423]	cytoplasm [GO:0005737]; nucleus [GO:0005634]	cytoplasm [GO:0005737]; nucleus [GO:0005634]; 3-deoxy-7-phosphoheptulonate synthase activity [GO:0003849]; aromatic amino acid family biosynthetic process [GO:0009073]; cellular amino acid biosynthetic process [GO:0008652]; chorismate biosynthetic process [GO:0009423]	3-deoxy-7-phosphoheptulonate synthase activity [GO:0003849]		FALSE	FALSE	FALSE	FALSE	FALSE
ARP2_YEAST	P32381	YDL029W	ARP2	Actin-related protein 2 (Actin-like protein ARP2) (Actin-like protein 2)	81	87	91	118	0.0923248	0.158708	0.147005	0.132679	actin cortical patch organization [GO:0044396]; Arp2/3 complex-mediated actin nucleation [GO:0034314]; ascospore wall assembly [GO:0030476]; cytoplasm to vacuole transport by the Cvt pathway [GO:0032258]; establishment of mitochondrion localization [GO:0051654]; mitochondrion inheritance [GO:0000001]	actin cortical patch [GO:0030479]; Arp2/3 protein complex [GO:0005885]	actin cortical patch [GO:0030479]; Arp2/3 protein complex [GO:0005885]; actin binding [GO:0003779]; ATP binding [GO:0005524]; ATPase activity [GO:0016887]; actin cortical patch organization [GO:0044396]; Arp2/3 complex-mediated actin nucleation [GO:0034314]; ascospore wall assembly [GO:0030476]; cytoplasm to vacuole transport by the Cvt pathway [GO:0032258]; establishment of mitochondrion localiz…	actin binding [GO:0003779]; ATPase activity [GO:0016887]; ATP binding [GO:0005524]	SUBCELLULAR LOCATION: Cytoplasm, cytoskeleton, actin patch {ECO:0000269|PubMed:11248049, ECO:0000269|PubMed:9210376}.	FALSE	FALSE	TRUE	FALSE	FALSE
ARP3_YEAST	P47117	YJR065C	ARP3	Actin-related protein 3 (Actin-like protein ARP3) (Actin-like protein 3)	86	107	100	131	0.138986	0.168555	0.188452	0.165331	actin cortical patch organization [GO:0044396]; Arp2/3 complex-mediated actin nucleation [GO:0034314]	actin cortical patch [GO:0030479]; Arp2/3 protein complex [GO:0005885]; plasma membrane [GO:0005886]	actin cortical patch [GO:0030479]; Arp2/3 protein complex [GO:0005885]; plasma membrane [GO:0005886]; actin binding [GO:0003779]; ATP binding [GO:0005524]; actin cortical patch organization [GO:0044396]; Arp2/3 complex-mediated actin nucleation [GO:0034314]	actin binding [GO:0003779]; ATP binding [GO:0005524]	SUBCELLULAR LOCATION: Cytoplasm, cytoskeleton, actin patch {ECO:0000269|PubMed:9210376}.	FALSE	FALSE	TRUE	FALSE	FALSE
ARP4_YEAST	P80428	YJL081C	ARP4	Actin-related protein 4 (Actin-like protein ARP4) (Actin-like protein 4)	33	39	37	47	-0.0419881	-0.0424043	-0.0217416	-0.035378	ATP-dependent chromatin remodeling [GO:0043044]; chromatin organization [GO:0006325]; chromatin remodeling [GO:0006338]; DNA repair [GO:0006281]; histone acetylation [GO:0016573]; histone H4 acetylation [GO:0043967]; kinetochore assembly [GO:0051382]; regulation of transcription, DNA-templated [GO:0006355]; regulation of transcription by RNA polymerase II [GO:0006357]	chromatin [GO:0000785]; Ino80 complex [GO:0031011]; NuA4 histone acetyltransferase complex [GO:0035267]; nucleus [GO:0005634]; SWI/SNF complex [GO:0016514]; Swr1 complex [GO:0000812]	chromatin [GO:0000785]; Ino80 complex [GO:0031011]; NuA4 histone acetyltransferase complex [GO:0035267]; nucleus [GO:0005634]; SWI/SNF complex [GO:0016514]; Swr1 complex [GO:0000812]; chromatin binding [GO:0003682]; histone binding [GO:0042393]; nucleosomal histone binding [GO:0031493]; ATP-dependent chromatin remodeling [GO:0043044]; chromatin organization [GO:0006325]; chromatin remodeling [GO:…	chromatin binding [GO:0003682]; histone binding [GO:0042393]; nucleosomal histone binding [GO:0031493]	SUBCELLULAR LOCATION: Nucleus {ECO:0000269|PubMed:8573785}.	FALSE	TRUE	FALSE	FALSE	FALSE
ARP5_YEAST	P53946	YNL059C	ARP5	Actin-related protein 5 (Actin-like protein ARP5)	21	17	21	30	0.0183731	0.026513	0.0304819	0.0251227	ATP-dependent chromatin remodeling [GO:0043044]; chromatin remodeling [GO:0006338]; nucleosome mobilization [GO:0042766]; regulation of transcription, DNA-templated [GO:0006355]	cytoplasm [GO:0005737]; Ino80 complex [GO:0031011]; nucleus [GO:0005634]	cytoplasm [GO:0005737]; Ino80 complex [GO:0031011]; nucleus [GO:0005634]; ATP-dependent chromatin remodeling [GO:0043044]; chromatin remodeling [GO:0006338]; nucleosome mobilization [GO:0042766]; regulation of transcription, DNA-templated [GO:0006355]		SUBCELLULAR LOCATION: Nucleus.	FALSE	TRUE	FALSE	FALSE	FALSE
ARP6_YEAST	Q12509	YLR085C	ARP6	Actin-like protein ARP6	7	6	4	9	0.0995383	-0.0274512	-0.0927163	-0.0068764	chromatin remodeling [GO:0006338]; histone exchange [GO:0043486]	cytoplasm [GO:0005737]; nuclear periphery [GO:0034399]; Swr1 complex [GO:0000812]	cytoplasm [GO:0005737]; nuclear periphery [GO:0034399]; Swr1 complex [GO:0000812]; nucleosome binding [GO:0031491]; chromatin remodeling [GO:0006338]; histone exchange [GO:0043486]	nucleosome binding [GO:0031491]	SUBCELLULAR LOCATION: Cytoplasm {ECO:0000269|PubMed:14562095}. Nucleus {ECO:0000269|PubMed:14562095}.	FALSE	TRUE	TRUE	FALSE	FALSE
ARP7_YEAST	Q12406	YPR034W	ARP7	Actin-related protein 7 (Actin-like protein ARP7) (Chromatin structure-remodeling complex protein ARP7) (SWI/SNF complex component ARP7)	35	40	34	58	-0.282555	-0.183195	-0.26922	-0.24499	ATP-dependent chromatin remodeling [GO:0043044]; chromatin organization [GO:0006325]; histone H4 acetylation [GO:0043967]; nucleosome disassembly [GO:0006337]; nucleosome mobilization [GO:0042766]; positive regulation of transcription by RNA polymerase II [GO:0045944]; regulation of transcription, DNA-templated [GO:0006355]; regulation of transcription by RNA polymerase II [GO:0006357]; transcrip…	NuA4 histone acetyltransferase complex [GO:0035267]; nucleus [GO:0005634]; RSC-type complex [GO:0016586]; SWI/SNF complex [GO:0016514]	NuA4 histone acetyltransferase complex [GO:0035267]; nucleus [GO:0005634]; RSC-type complex [GO:0016586]; SWI/SNF complex [GO:0016514]; chromatin binding [GO:0003682]; structural molecule activity [GO:0005198]; ATP-dependent chromatin remodeling [GO:0043044]; chromatin organization [GO:0006325]; histone H4 acetylation [GO:0043967]; nucleosome disassembly [GO:0006337]; nucleosome mobilization [GO:…	chromatin binding [GO:0003682]; structural molecule activity [GO:0005198]	SUBCELLULAR LOCATION: Nucleus {ECO:0000269|PubMed:12697820}. Note=Localizes to centromeric and flanking chromatin. Association with these loci is dependent on STH1.	FALSE	TRUE	FALSE	FALSE	FALSE
ARP8_YEAST	Q12386	YOR141C	ARP8	Actin-like protein ARP8	30	33	34	48	0.0192044	-0.027335	0.0293062	0.00705855	ATP-dependent chromatin remodeling [GO:0043044]; cellular response to DNA damage stimulus [GO:0006974]; chromatin remodeling [GO:0006338]; double-strand break repair [GO:0006302]; mitotic recombination [GO:0006312]; regulation of transcription, DNA-templated [GO:0006355]	cytoplasm [GO:0005737]; cytoskeleton [GO:0005856]; Ino80 complex [GO:0031011]; nucleus [GO:0005634]	cytoplasm [GO:0005737]; cytoskeleton [GO:0005856]; Ino80 complex [GO:0031011]; nucleus [GO:0005634]; ATP binding [GO:0005524]; mRNA binding [GO:0003729]; ATP-dependent chromatin remodeling [GO:0043044]; cellular response to DNA damage stimulus [GO:0006974]; chromatin remodeling [GO:0006338]; double-strand break repair [GO:0006302]; mitotic recombination [GO:0006312]; regulation of transcription, …	ATP binding [GO:0005524]; mRNA binding [GO:0003729]	SUBCELLULAR LOCATION: Nucleus. Cytoplasm, cytoskeleton.	FALSE	TRUE	TRUE	FALSE	FALSE
ARP9_YEAST	Q05123	YMR033W	ARP9	Actin-like protein ARP9 (Chromatin structure-remodeling complex protein ARP9) (SWI/SNF complex component ARP9)	30	36	38	51	-0.343279	-0.394084	-0.317848	-0.351737	ATP-dependent chromatin remodeling [GO:0043044]; chromatin organization [GO:0006325]; nucleosome disassembly [GO:0006337]; nucleosome mobilization [GO:0042766]; nucleosome positioning [GO:0016584]; positive regulation of transcription by RNA polymerase II [GO:0045944]; regulation of transcription, DNA-templated [GO:0006355]; regulation of transcription by RNA polymerase II [GO:0006357]; transcrip…	nucleus [GO:0005634]; RSC-type complex [GO:0016586]; SWI/SNF complex [GO:0016514]	nucleus [GO:0005634]; RSC-type complex [GO:0016586]; SWI/SNF complex [GO:0016514]; structural molecule activity [GO:0005198]; ATP-dependent chromatin remodeling [GO:0043044]; chromatin organization [GO:0006325]; nucleosome disassembly [GO:0006337]; nucleosome mobilization [GO:0042766]; nucleosome positioning [GO:0016584]; positive regulation of transcription by RNA polymerase II [GO:0045944]; reg…	structural molecule activity [GO:0005198]	SUBCELLULAR LOCATION: Nucleus {ECO:0000269|PubMed:12697820}. Note=Localizes to centromeric and flanking chromatin. Association with these loci is dependent on STH1.	FALSE	TRUE	FALSE	FALSE	FALSE
ARPC1_YEAST	P38328	YBR234C	ARC40	Actin-related protein 2/3 complex subunit 1 (Arp2/3 complex 41 kDa subunit) (p41-ARC)	64	65	64	83	0.203968	0.208419	0.148567	0.186985	actin cortical patch organization [GO:0044396]; Arp2/3 complex-mediated actin nucleation [GO:0034314]; positive regulation of Arp2/3 complex-mediated actin nucleation [GO:2000601]	actin cortical patch [GO:0030479]; Arp2/3 protein complex [GO:0005885]	actin cortical patch [GO:0030479]; Arp2/3 protein complex [GO:0005885]; actin filament binding [GO:0051015]; ubiquitin binding [GO:0043130]; actin cortical patch organization [GO:0044396]; Arp2/3 complex-mediated actin nucleation [GO:0034314]; positive regulation of Arp2/3 complex-mediated actin nucleation [GO:2000601]	actin filament binding [GO:0051015]; ubiquitin binding [GO:0043130]	SUBCELLULAR LOCATION: Cytoplasm, cytoskeleton, actin patch.	FALSE	FALSE	TRUE	FALSE	FALSE
ARPC2_YEAST	P53731	YNR035C	ARC35	Actin-related protein 2/3 complex subunit 2 (Arp2/3 complex 34 kDa subunit) (p34-ARC)	58	74	70	95	0.0968797	0.137408	0.102737	0.112342	actin cortical patch organization [GO:0044396]; actin cytoskeleton organization [GO:0030036]; actin filament polymerization [GO:0030041]; Arp2/3 complex-mediated actin nucleation [GO:0034314]; microtubule cytoskeleton organization [GO:0000226]; protein localization to cell cortex [GO:0072697]; receptor-mediated endocytosis [GO:0006898]	actin cortical patch [GO:0030479]; Arp2/3 protein complex [GO:0005885]; cytosol [GO:0005829]	actin cortical patch [GO:0030479]; Arp2/3 protein complex [GO:0005885]; cytosol [GO:0005829]; actin filament binding [GO:0051015]; calmodulin binding [GO:0005516]; molecular adaptor activity [GO:0060090]; structural constituent of cytoskeleton [GO:0005200]; actin cortical patch organization [GO:0044396]; actin cytoskeleton organization [GO:0030036]; actin filament polymerization [GO:0030041]; Arp…	actin filament binding [GO:0051015]; calmodulin binding [GO:0005516]; molecular adaptor activity [GO:0060090]; structural constituent of cytoskeleton [GO:0005200]	SUBCELLULAR LOCATION: Cytoplasm, cytoskeleton, actin patch.	FALSE	FALSE	TRUE	FALSE	FALSE
ARPC3_YEAST	Q05933	YLR370C	ARC18	Actin-related protein 2/3 complex subunit 3 (Arp2/3 complex 21 kDa subunit) (p21-ARC)	29	24	19	34	0.114371	0.166984	0.195963	0.159106	actin cortical patch organization [GO:0044396]; Arp2/3 complex-mediated actin nucleation [GO:0034314]; establishment of mitochondrion localization [GO:0051654]	Arp2/3 protein complex [GO:0005885]; mitochondrion [GO:0005739]	Arp2/3 protein complex [GO:0005885]; mitochondrion [GO:0005739]; actin binding [GO:0003779]; actin cortical patch organization [GO:0044396]; Arp2/3 complex-mediated actin nucleation [GO:0034314]; establishment of mitochondrion localization [GO:0051654]	actin binding [GO:0003779]	SUBCELLULAR LOCATION: Cytoplasm, cytoskeleton {ECO:0000250}.	FALSE	FALSE	TRUE	FALSE	FALSE
ARPC4_YEAST	P33204	YKL013C	ARC19	Actin-related protein 2/3 complex subunit 4 (Arp2/3 complex 20 kDa) (p20-ARC)	16	20	18	25	0.0392462	0.129488	0.0460257	0.0715866	actin cortical patch organization [GO:0044396]; actin filament polymerization [GO:0030041]; Arp2/3 complex-mediated actin nucleation [GO:0034314]	actin cortical patch [GO:0030479]; Arp2/3 protein complex [GO:0005885]	actin cortical patch [GO:0030479]; Arp2/3 protein complex [GO:0005885]; actin binding [GO:0003779]; molecular adaptor activity [GO:0060090]; actin cortical patch organization [GO:0044396]; actin filament polymerization [GO:0030041]; Arp2/3 complex-mediated actin nucleation [GO:0034314]	actin binding [GO:0003779]; molecular adaptor activity [GO:0060090]	SUBCELLULAR LOCATION: Cytoplasm, cytoskeleton, actin patch.	FALSE	FALSE	TRUE	FALSE	FALSE
ARPC5_YEAST	P40518	YIL062C	ARC15	Actin-related protein 2/3 complex subunit 5 (Arp2/3 complex 16 kDa subunit) (p16-ARC)	32	35	37	41	0.0302591	0.208838	0.172678	0.137259	actin cortical patch organization [GO:0044396]; Arp2/3 complex-mediated actin nucleation [GO:0034314]; mitochondrion inheritance [GO:0000001]	actin cortical patch [GO:0030479]; Arp2/3 protein complex [GO:0005885]; cytoplasm [GO:0005737]; extrinsic component of mitochondrial outer membrane [GO:0031315]	actin cortical patch [GO:0030479]; Arp2/3 protein complex [GO:0005885]; cytoplasm [GO:0005737]; extrinsic component of mitochondrial outer membrane [GO:0031315]; actin filament binding [GO:0051015]; mRNA binding [GO:0003729]; protein-macromolecule adaptor activity [GO:0030674]; actin cortical patch organization [GO:0044396]; Arp2/3 complex-mediated actin nucleation [GO:0034314]; mitochondrion inh…	actin filament binding [GO:0051015]; mRNA binding [GO:0003729]; protein-macromolecule adaptor activity [GO:0030674]	SUBCELLULAR LOCATION: Cytoplasm, cytoskeleton, actin patch {ECO:0000269|PubMed:11248049}.	FALSE	FALSE	TRUE	FALSE	FALSE
ART10_YEAST	P18634	YLR392C	ART10	Arrestin-related trafficking adapter 10	1	2	2	2	-0.359741	-0.532369	-0.831124	-0.574411	protein transport [GO:0015031]; ubiquitin-dependent endocytosis [GO:0070086]	cytoplasm [GO:0005737]; cytosol [GO:0005829]	cytoplasm [GO:0005737]; cytosol [GO:0005829]; protein-macromolecule adaptor activity [GO:0030674]; ubiquitin protein ligase binding [GO:0031625]; protein transport [GO:0015031]; ubiquitin-dependent endocytosis [GO:0070086]	protein-macromolecule adaptor activity [GO:0030674]; ubiquitin protein ligase binding [GO:0031625]	SUBCELLULAR LOCATION: Cytoplasm {ECO:0000269|PubMed:14562095}.	FALSE	FALSE	TRUE	FALSE	FALSE
ART5_YEAST	P53244	YGR068C	ART5	Arrestin-related trafficking adapter 5	3	5	5	7	0.120251	0.126364	0.0827576	0.109791	protein transport [GO:0015031]; ubiquitin-dependent endocytosis [GO:0070086]	cytoplasm [GO:0005737]; cytosol [GO:0005829]; plasma membrane [GO:0005886]	cytoplasm [GO:0005737]; cytosol [GO:0005829]; plasma membrane [GO:0005886]; protein-macromolecule adaptor activity [GO:0030674]; ubiquitin protein ligase binding [GO:0031625]; protein transport [GO:0015031]; ubiquitin-dependent endocytosis [GO:0070086]	protein-macromolecule adaptor activity [GO:0030674]; ubiquitin protein ligase binding [GO:0031625]		FALSE	FALSE	FALSE	FALSE	FALSE
ARX1_YEAST	Q03862	YDR101C	ARX1	Probable metalloprotease ARX1 (EC 3.-.-.-) (Associated with ribosomal export complex protein 1)	99	110	102	137	-0.261817	-0.243312	-0.274104	-0.259744	ribosomal large subunit export from nucleus [GO:0000055]	cytoplasm [GO:0005737]; nucleolus [GO:0005730]; nucleoplasm [GO:0005654]; nucleus [GO:0005634]; preribosome, large subunit precursor [GO:0030687]	cytoplasm [GO:0005737]; nucleolus [GO:0005730]; nucleoplasm [GO:0005654]; nucleus [GO:0005634]; preribosome, large subunit precursor [GO:0030687]; metal ion binding [GO:0046872]; metallopeptidase activity [GO:0008237]; ribosomal large subunit export from nucleus [GO:0000055]	metal ion binding [GO:0046872]; metallopeptidase activity [GO:0008237]	SUBCELLULAR LOCATION: Cytoplasm. Nucleus.	FALSE	TRUE	TRUE	FALSE	FALSE
ASF1_YEAST	P32447	YJL115W	ASF1	Histone chaperone ASF1 (Anti-silencing function protein 1) (yASF1)	19	19	20	24	-0.128054	-0.039224	0.00892345	-0.0527849	chromatin silencing at telomere [GO:0006348]; DNA replication-dependent nucleosome assembly [GO:0006335]; DNA replication-independent nucleosome assembly [GO:0006336]; histone acetylation [GO:0016573]; histone displacement [GO:0001207]; histone exchange [GO:0043486]; histone H2B ubiquitination [GO:0033523]; nucleosome disassembly [GO:0006337]; positive regulation of histone acetylation [GO:003506…	chromosome, telomeric region [GO:0000781]; cytosol [GO:0005829]; nucleus [GO:0005634]	chromosome, telomeric region [GO:0000781]; cytosol [GO:0005829]; nucleus [GO:0005634]; histone binding [GO:0042393]; chromatin silencing at telomere [GO:0006348]; DNA replication-dependent nucleosome assembly [GO:0006335]; DNA replication-independent nucleosome assembly [GO:0006336]; histone acetylation [GO:0016573]; histone displacement [GO:0001207]; histone exchange [GO:0043486]; histone H2B ub…	histone binding [GO:0042393]	SUBCELLULAR LOCATION: Nucleus {ECO:0000269|PubMed:11404324, ECO:0000269|PubMed:14562095, ECO:0000269|PubMed:16020781}.	FALSE	TRUE	FALSE	FALSE	FALSE
ASG1_YEAST	P40467	YIL130W	ASG1	Activator of stress genes 1	14	19	20	26	-0.206494	-0.28106	-0.278553	-0.255369	positive regulation of transcription by RNA polymerase II [GO:0045944]; transcription, DNA-templated [GO:0006351]	nucleus [GO:0005634]	nucleus [GO:0005634]; DNA-binding transcription factor activity, RNA polymerase II-specific [GO:0000981]; sequence-specific DNA binding [GO:0043565]; zinc ion binding [GO:0008270]; positive regulation of transcription by RNA polymerase II [GO:0045944]; transcription, DNA-templated [GO:0006351]	DNA-binding transcription factor activity, RNA polymerase II-specific [GO:0000981]; sequence-specific DNA binding [GO:0043565]; zinc ion binding [GO:0008270]	SUBCELLULAR LOCATION: Nucleus {ECO:0000255|PROSITE-ProRule:PRU00227, ECO:0000269|PubMed:14562095}.	FALSE	TRUE	FALSE	FALSE	FALSE
ASI2_YEAST	P53895	YNL159C	ASI2	Protein ASI2 (Amino acid sensor-independent protein 2)	1	1	1	1	-0.341866	0.0906214	0.0133765	-0.0792895	cellular response to amino acid stimulus [GO:0071230]; transcription factor catabolic process [GO:0036369]; ubiquitin-dependent protein catabolic process [GO:0006511]	Asi complex [GO:0097658]; endoplasmic reticulum [GO:0005783]; integral component of membrane [GO:0016021]; nuclear inner membrane [GO:0005637]	Asi complex [GO:0097658]; endoplasmic reticulum [GO:0005783]; integral component of membrane [GO:0016021]; nuclear inner membrane [GO:0005637]; cellular response to amino acid stimulus [GO:0071230]; transcription factor catabolic process [GO:0036369]; ubiquitin-dependent protein catabolic process [GO:0006511]		SUBCELLULAR LOCATION: Nucleus inner membrane {ECO:0000269|PubMed:17085444}; Multi-pass membrane protein {ECO:0000269|PubMed:17085444}.	FALSE	TRUE	FALSE	FALSE	FALSE
ASI3_YEAST	P53983	YNL008C	ASI3	Protein ASI3 (Amino acid sensor-independent protein 3)	2	2	1	3	0.0824421	-0.133703	-0.036184	-0.0291483	cellular response to amino acid stimulus [GO:0071230]; transcription factor catabolic process [GO:0036369]; ubiquitin-dependent protein catabolic process [GO:0006511]	Asi complex [GO:0097658]; integral component of membrane [GO:0016021]; nuclear inner membrane [GO:0005637]; nuclear periphery [GO:0034399]	Asi complex [GO:0097658]; integral component of membrane [GO:0016021]; nuclear inner membrane [GO:0005637]; nuclear periphery [GO:0034399]; metal ion binding [GO:0046872]; ubiquitin-protein transferase activity [GO:0004842]; cellular response to amino acid stimulus [GO:0071230]; transcription factor catabolic process [GO:0036369]; ubiquitin-dependent protein catabolic process [GO:0006511]	metal ion binding [GO:0046872]; ubiquitin-protein transferase activity [GO:0004842]	SUBCELLULAR LOCATION: Nucleus inner membrane {ECO:0000269|PubMed:14562095, ECO:0000269|PubMed:17085444}; Multi-pass membrane protein {ECO:0000269|PubMed:14562095, ECO:0000269|PubMed:17085444}.	FALSE	TRUE	FALSE	FALSE	FALSE
ASK10_YEAST	P48361	YGR097W	ASK10	Activator of SKN7 protein 10 (Regulator of the glycerol channel 2)	25	19	21	37	0.112696	0.181369	0.118282	0.137449	cellular protein catabolic process [GO:0044257]; cellular response to oxidative stress [GO:0034599]; positive regulation of glycerol transport [GO:0090372]	cytoplasm [GO:0005737]	cytoplasm [GO:0005737]; channel regulator activity [GO:0016247]; cellular protein catabolic process [GO:0044257]; cellular response to oxidative stress [GO:0034599]; positive regulation of glycerol transport [GO:0090372]	channel regulator activity [GO:0016247]	SUBCELLULAR LOCATION: Cytoplasm {ECO:0000269|PubMed:14562095, ECO:0000269|PubMed:19956799}. Note=Displays diffuse cytoplasmic localization, but very rapidly aggregates into punctate spots that appear near the cell surface in response to hypo-osmotic shock.	FALSE	FALSE	TRUE	FALSE	FALSE
ASK1_YEAST	P35734	YKL052C	ASK1	DASH complex subunit ASK1 (Associated with spindles and kinetochores protein 1) (Outer kinetochore protein ASK1)	5	5	4	7	-0.13366	-0.37657	-0.348676	-0.286302	attachment of spindle microtubules to kinetochore [GO:0008608]; cell division [GO:0051301]; positive regulation of attachment of spindle microtubules to kinetochore [GO:0051987]; positive regulation of microtubule polymerization [GO:0031116]	cytoplasm [GO:0005737]; DASH complex [GO:0042729]; microtubule [GO:0005874]; mitotic spindle [GO:0072686]; mitotic spindle pole body [GO:0044732]	cytoplasm [GO:0005737]; DASH complex [GO:0042729]; microtubule [GO:0005874]; mitotic spindle [GO:0072686]; mitotic spindle pole body [GO:0044732]; attachment of spindle microtubules to kinetochore [GO:0008608]; cell division [GO:0051301]; positive regulation of attachment of spindle microtubules to kinetochore [GO:0051987]; positive regulation of microtubule polymerization [GO:0031116]		SUBCELLULAR LOCATION: Nucleus {ECO:0000269|PubMed:14562095}. Cytoplasm, cytoskeleton, spindle {ECO:0000269|PubMed:14562095}. Chromosome, centromere, kinetochore {ECO:0000269|PubMed:14562095}. Note=Associates with the mitotic spindle and the kinetochore.	FALSE	TRUE	TRUE	FALSE	FALSE
ASND1_YEAST	Q04489	YML096W		Asparagine synthetase domain-containing protein YML096W	13	10	11	20	-0.0496799	-0.246147	-0.196748	-0.164192	asparagine biosynthetic process [GO:0006529]; glutamine metabolic process [GO:0006541]	cytoplasm [GO:0005737]	cytoplasm [GO:0005737]; asparagine synthase (glutamine-hydrolyzing) activity [GO:0004066]; asparagine biosynthetic process [GO:0006529]; glutamine metabolic process [GO:0006541]	asparagine synthase (glutamine-hydrolyzing) activity [GO:0004066]	SUBCELLULAR LOCATION: Cytoplasm {ECO:0000269|PubMed:14562095}.	FALSE	FALSE	TRUE	FALSE	FALSE
ASNS1_YEAST	P49089	YPR145W	ASN1	Asparagine synthetase [glutamine-hydrolyzing] 1 (EC 6.3.5.4) (Glutamine-dependent asparagine synthetase 1)	158	165	159	202	0.242204	0.191299	0.252122	0.228542	asparagine biosynthetic process [GO:0006529]; glutamine metabolic process [GO:0006541]; L-asparagine biosynthetic process [GO:0070981]	cytoplasm [GO:0005737]; cytosol [GO:0005829]	cytoplasm [GO:0005737]; cytosol [GO:0005829]; asparagine synthase (glutamine-hydrolyzing) activity [GO:0004066]; ATP binding [GO:0005524]; asparagine biosynthetic process [GO:0006529]; glutamine metabolic process [GO:0006541]; L-asparagine biosynthetic process [GO:0070981]	asparagine synthase (glutamine-hydrolyzing) activity [GO:0004066]; ATP binding [GO:0005524]		FALSE	FALSE	FALSE	FALSE	FALSE
ASNS2_YEAST	P49090	YGR124W	ASN2	Asparagine synthetase [glutamine-hydrolyzing] 2 (EC 6.3.5.4) (Glutamine-dependent asparagine synthetase 2)	223	229	229	276	0.0220205	0.0629035	0.0629822	0.0493021	asparagine biosynthetic process [GO:0006529]; glutamine metabolic process [GO:0006541]; L-asparagine biosynthetic process [GO:0070981]	cytoplasm [GO:0005737]; cytosol [GO:0005829]	cytoplasm [GO:0005737]; cytosol [GO:0005829]; asparagine synthase (glutamine-hydrolyzing) activity [GO:0004066]; ATP binding [GO:0005524]; asparagine biosynthetic process [GO:0006529]; glutamine metabolic process [GO:0006541]; L-asparagine biosynthetic process [GO:0070981]	asparagine synthase (glutamine-hydrolyzing) activity [GO:0004066]; ATP binding [GO:0005524]		FALSE	FALSE	FALSE	FALSE	FALSE
ASPG1_YEAST	P38986	YDR321W	ASP1	L-asparaginase 1 (EC 3.5.1.1) (L-asparaginase I) (L-asparagine amidohydrolase I) (ASP I)	40	43	50	58	-0.204706	-0.169204	-0.168694	-0.180868	asparagine catabolic process [GO:0006530]	cytoplasm [GO:0005737]; periplasmic space [GO:0042597]	cytoplasm [GO:0005737]; periplasmic space [GO:0042597]; asparaginase activity [GO:0004067]; asparagine catabolic process [GO:0006530]	asparaginase activity [GO:0004067]	SUBCELLULAR LOCATION: Cytoplasm.	FALSE	FALSE	TRUE	FALSE	FALSE
ASSY_YEAST	P22768	YOL058W	ARG1	Argininosuccinate synthase (EC 6.3.4.5) (Citrulline--aspartate ligase)	102	112	103	142	1.2738	1.22575	1.28873	1.26276	arginine biosynthetic process [GO:0006526]; argininosuccinate metabolic process [GO:0000053]; urea cycle [GO:0000050]	cytoplasm [GO:0005737]; cytosol [GO:0005829]	cytoplasm [GO:0005737]; cytosol [GO:0005829]; argininosuccinate synthase activity [GO:0004055]; ATP binding [GO:0005524]; arginine biosynthetic process [GO:0006526]; argininosuccinate metabolic process [GO:0000053]; urea cycle [GO:0000050]	argininosuccinate synthase activity [GO:0004055]; ATP binding [GO:0005524]	SUBCELLULAR LOCATION: Cytoplasm {ECO:0000269|PubMed:14562095, ECO:0000269|PubMed:205532}.	FALSE	FALSE	TRUE	FALSE	FALSE
AST1_YEAST	P35183	YBL069W	AST1	Protein AST1	8	8	10	13	-0.177565	-0.230108	-0.151181	-0.186285	protein targeting to membrane [GO:0006612]; protein transport into membrane raft [GO:0032596]	Golgi apparatus [GO:0005794]; late endosome [GO:0005770]; membrane raft [GO:0045121]; plasma membrane [GO:0005886]	Golgi apparatus [GO:0005794]; late endosome [GO:0005770]; membrane raft [GO:0045121]; plasma membrane [GO:0005886]; oxidoreductase activity [GO:0016491]; protein targeting to membrane [GO:0006612]; protein transport into membrane raft [GO:0032596]	oxidoreductase activity [GO:0016491]	SUBCELLULAR LOCATION: Membrane; Peripheral membrane protein.	FALSE	FALSE	FALSE	FALSE	FALSE
AST2_YEAST	P39945	YER101C	AST2	Protein AST2	12	10	10	19	0.125572	0.176636	-0.0737352	0.0761577	protein targeting to membrane [GO:0006612]	cytoplasm [GO:0005737]	cytoplasm [GO:0005737]; oxidoreductase activity [GO:0016491]; protein targeting to membrane [GO:0006612]	oxidoreductase activity [GO:0016491]		FALSE	FALSE	FALSE	FALSE	FALSE
ATC1_YEAST	P13586	YGL167C	PMR1	Calcium-transporting ATPase 1 (EC 7.2.2.10) (Bypass SOD defects protein 1) (Golgi Ca(2+)-ATPase)	81	85	92	125	-0.0865947	-0.0412043	-0.121122	-0.0829736	calcium ion transmembrane transport [GO:0070588]; calcium ion transport [GO:0006816]; cellular calcium ion homeostasis [GO:0006874]; cellular manganese ion homeostasis [GO:0030026]; macroautophagy [GO:0016236]; manganese ion transport [GO:0006828]	endoplasmic reticulum [GO:0005783]; Golgi apparatus [GO:0005794]; Golgi membrane [GO:0000139]; integral component of membrane [GO:0016021]; plasma membrane [GO:0005886]	endoplasmic reticulum [GO:0005783]; Golgi apparatus [GO:0005794]; Golgi membrane [GO:0000139]; integral component of membrane [GO:0016021]; plasma membrane [GO:0005886]; ABC-type manganese transporter activity [GO:0015410]; ATP binding [GO:0005524]; ATPase activity [GO:0016887]; calcium ion binding [GO:0005509]; P-type calcium transporter activity [GO:0005388]; P-type proton-exporting transporter…	ABC-type manganese transporter activity [GO:0015410]; ATPase activity [GO:0016887]; ATP binding [GO:0005524]; calcium ion binding [GO:0005509]; P-type calcium transporter activity [GO:0005388]; P-type proton-exporting transporter activity [GO:0008553]	SUBCELLULAR LOCATION: Golgi apparatus membrane; Multi-pass membrane protein.	FALSE	FALSE	FALSE	FALSE	FALSE
ATC2_YEAST	P38929	YGL006W	PMC1	Calcium-transporting ATPase 2 (EC 7.2.2.10) (Vacuolar Ca(2+)-ATPase)	39	42	38	60	-0.0299553	0.0248423	0.0112253	0.00203741	calcium ion transport [GO:0006816]; cellular calcium ion homeostasis [GO:0006874]; transmembrane transport [GO:0055085]	fungal-type vacuole membrane [GO:0000329]; integral component of plasma membrane [GO:0005887]; intracellular membrane-bounded organelle [GO:0043231]	fungal-type vacuole membrane [GO:0000329]; integral component of plasma membrane [GO:0005887]; intracellular membrane-bounded organelle [GO:0043231]; ATP binding [GO:0005524]; ATPase-coupled cation transmembrane transporter activity [GO:0019829]; metal ion binding [GO:0046872]; P-type calcium transporter activity [GO:0005388]; calcium ion transport [GO:0006816]; cellular calcium ion homeostasis […	ATPase-coupled cation transmembrane transporter activity [GO:0019829]; ATP binding [GO:0005524]; metal ion binding [GO:0046872]; P-type calcium transporter activity [GO:0005388]	SUBCELLULAR LOCATION: Vacuole membrane; Multi-pass membrane protein.	FALSE	FALSE	FALSE	FALSE	FALSE
ATC3_YEAST	P39524	YAL026C	DRS2	Probable phospholipid-transporting ATPase DRS2 (EC 7.6.2.1)	30	27	30	42	-0.119793	-0.0191768	-0.124417	-0.0877955	endocytic recycling [GO:0032456]; endocytosis [GO:0006897]; intracellular protein transport [GO:0006886]; phospholipid translocation [GO:0045332]; post-Golgi vesicle-mediated transport [GO:0006892]; response to pheromone triggering conjugation with cellular fusion [GO:0000749]	Cdc50p-Drs2p complex [GO:1990530]; endoplasmic reticulum [GO:0005783]; integral component of membrane [GO:0016021]; plasma membrane [GO:0005886]; trans-Golgi network [GO:0005802]	Cdc50p-Drs2p complex [GO:1990530]; endoplasmic reticulum [GO:0005783]; integral component of membrane [GO:0016021]; plasma membrane [GO:0005886]; trans-Golgi network [GO:0005802]; ATP binding [GO:0005524]; ATPase-coupled intramembrane lipid transporter activity [GO:0140326]; magnesium ion binding [GO:0000287]; phosphatidylcholine flippase activity [GO:0140345]; phosphatidylethanolamine flippase a…	ATPase-coupled intramembrane lipid transporter activity [GO:0140326]; ATP binding [GO:0005524]; magnesium ion binding [GO:0000287]; phosphatidylcholine flippase activity [GO:0140345]; phosphatidylethanolamine flippase activity [GO:0090555]; phosphatidylserine flippase activity [GO:0140346]	SUBCELLULAR LOCATION: Golgi apparatus, trans-Golgi network membrane {ECO:0000269|PubMed:12372257, ECO:0000269|PubMed:14562095}; Multi-pass membrane protein {ECO:0000269|PubMed:12372257, ECO:0000269|PubMed:14562095}.	FALSE	FALSE	FALSE	FALSE	FALSE
ATC4_YEAST	Q12675	YDR093W	DNF2	Phospholipid-transporting ATPase DNF2 (EC 7.6.2.1) (Flippase DNF2)	35	36	32	54	-0.260842	-0.157505	-0.211322	-0.20989	endocytosis [GO:0006897]; establishment or maintenance of cell polarity [GO:0007163]; phospholipid translocation [GO:0045332]; protein transport [GO:0015031]; response to pheromone triggering conjugation with cellular fusion [GO:0000749]	cell periphery [GO:0071944]; cellular bud neck [GO:0005935]; endoplasmic reticulum [GO:0005783]; integral component of membrane [GO:0016021]; mating projection tip membrane [GO:0070867]; plasma membrane [GO:0005886]	cell periphery [GO:0071944]; cellular bud neck [GO:0005935]; endoplasmic reticulum [GO:0005783]; integral component of membrane [GO:0016021]; mating projection tip membrane [GO:0070867]; plasma membrane [GO:0005886]; aminophospholipid flippase activity [GO:0015247]; ATP binding [GO:0005524]; ATPase-coupled intramembrane lipid transporter activity [GO:0140326]; magnesium ion binding [GO:0000287]; …	aminophospholipid flippase activity [GO:0015247]; ATPase-coupled intramembrane lipid transporter activity [GO:0140326]; ATP binding [GO:0005524]; magnesium ion binding [GO:0000287]; phosphatidylserine flippase activity [GO:0140346]	SUBCELLULAR LOCATION: Cell membrane {ECO:0000269|PubMed:12221123, ECO:0000269|PubMed:18199685}; Multi-pass membrane protein {ECO:0000269|PubMed:12221123, ECO:0000269|PubMed:18199685}.	FALSE	FALSE	FALSE	FALSE	FALSE
ATC5_YEAST	P32660	YER166W	DNF1	Phospholipid-transporting ATPase DNF1 (EC 7.6.2.1) (Flippase DNF1)	45	43	38	68	-0.190012	-0.118315	-0.106488	-0.138272	endocytosis [GO:0006897]; establishment or maintenance of cell polarity [GO:0007163]; intracellular protein transport [GO:0006886]; phospholipid translocation [GO:0045332]; response to pheromone triggering conjugation with cellular fusion [GO:0000749]	cell periphery [GO:0071944]; cellular bud neck [GO:0005935]; endoplasmic reticulum [GO:0005783]; endosome membrane [GO:0010008]; Golgi apparatus [GO:0005794]; integral component of membrane [GO:0016021]; mating projection tip membrane [GO:0070867]; mitochondrion [GO:0005739]; phospholipid-translocating ATPase complex [GO:1990531]; plasma membrane [GO:0005886]	cell periphery [GO:0071944]; cellular bud neck [GO:0005935]; endoplasmic reticulum [GO:0005783]; endosome membrane [GO:0010008]; Golgi apparatus [GO:0005794]; integral component of membrane [GO:0016021]; mating projection tip membrane [GO:0070867]; mitochondrion [GO:0005739]; phospholipid-translocating ATPase complex [GO:1990531]; plasma membrane [GO:0005886]; ATP binding [GO:0005524]; ATPase-cou…	ATPase-coupled intramembrane lipid transporter activity [GO:0140326]; ATP binding [GO:0005524]; identical protein binding [GO:0042802]; magnesium ion binding [GO:0000287]; phosphatidylcholine flippase activity [GO:0140345]; phosphatidylethanolamine flippase activity [GO:0090555]	SUBCELLULAR LOCATION: Cell membrane {ECO:0000269|PubMed:18199685}; Multi-pass membrane protein {ECO:0000269|PubMed:18199685}. Endosome membrane {ECO:0000269|PubMed:18199685}; Multi-pass membrane protein {ECO:0000269|PubMed:18199685}. Golgi apparatus, trans-Golgi network membrane {ECO:0000269|PubMed:18199685}; Multi-pass membrane protein {ECO:0000269|PubMed:18199685}.	FALSE	FALSE	FALSE	FALSE	FALSE
ATC6_YEAST					156	160	146	201	-0.248234	-0.215888	-0.209692	-0.224605						FALSE	FALSE	FALSE	FALSE	FALSE
ATC7_YEAST	P40527	YIL048W	NEO1	Probable phospholipid-transporting ATPase NEO1 (EC 7.6.2.1)	38	43	38	59	-0.147692	-0.02576	-0.0584245	-0.0772923	endocytosis [GO:0006897]; phospholipid translocation [GO:0045332]; protein transport [GO:0015031]; retrograde vesicle-mediated transport, Golgi to endoplasmic reticulum [GO:0006890]; vacuole organization [GO:0007033]	endosome [GO:0005768]; endosome membrane [GO:0010008]; Golgi apparatus [GO:0005794]; Golgi membrane [GO:0000139]; integral component of membrane [GO:0016021]; late endosome [GO:0005770]; plasma membrane [GO:0005886]; trans-Golgi network [GO:0005802]	endosome [GO:0005768]; endosome membrane [GO:0010008]; Golgi apparatus [GO:0005794]; Golgi membrane [GO:0000139]; integral component of membrane [GO:0016021]; late endosome [GO:0005770]; plasma membrane [GO:0005886]; trans-Golgi network [GO:0005802]; ATP binding [GO:0005524]; ATPase-coupled intramembrane lipid transporter activity [GO:0140326]; magnesium ion binding [GO:0000287]; endocytosis [GO:…	ATPase-coupled intramembrane lipid transporter activity [GO:0140326]; ATP binding [GO:0005524]; magnesium ion binding [GO:0000287]	SUBCELLULAR LOCATION: Endosome membrane {ECO:0000269|PubMed:15314152}; Multi-pass membrane protein {ECO:0000269|PubMed:15314152}. Golgi apparatus membrane {ECO:0000269|PubMed:15314152}; Multi-pass membrane protein {ECO:0000269|PubMed:15314152}.	FALSE	FALSE	FALSE	FALSE	FALSE
ATC8_YEAST	Q12674	YMR162C	DNF3	Probable phospholipid-transporting ATPase DNF3 (EC 7.6.2.1) (Aminophospholipid translocase) (APT) (Phospholipid translocase) (PLT)	11	12	11	22	0.0906826	-0.0463099	0.00504324	0.016472	phospholipid translocation [GO:0045332]; response to pheromone triggering conjugation with cellular fusion [GO:0000749]	endoplasmic reticulum [GO:0005783]; integral component of membrane [GO:0016021]; mating projection tip membrane [GO:0070867]; plasma membrane [GO:0005886]; trans-Golgi network [GO:0005802]; trans-Golgi network transport vesicle [GO:0030140]	endoplasmic reticulum [GO:0005783]; integral component of membrane [GO:0016021]; mating projection tip membrane [GO:0070867]; plasma membrane [GO:0005886]; trans-Golgi network [GO:0005802]; trans-Golgi network transport vesicle [GO:0030140]; ATP binding [GO:0005524]; ATPase-coupled intramembrane lipid transporter activity [GO:0140326]; magnesium ion binding [GO:0000287]; phosphatidylcholine flipp…	ATPase-coupled intramembrane lipid transporter activity [GO:0140326]; ATP binding [GO:0005524]; magnesium ion binding [GO:0000287]; phosphatidylcholine flippase activity [GO:0140345]; phosphatidylethanolamine flippase activity [GO:0090555]; phosphatidylserine flippase activity [GO:0140346]	SUBCELLULAR LOCATION: Golgi apparatus, trans-Golgi network membrane {ECO:0000269|PubMed:17093059}; Multi-pass membrane protein {ECO:0000255}.	FALSE	FALSE	FALSE	FALSE	FALSE
ATE1_YEAST	P16639	YGL017W	ATE1	Arginyl-tRNA--protein transferase 1 (Arginyltransferase 1) (R-transferase 1) (EC 2.3.2.8) (Arginine-tRNA--protein transferase 1)	14	15	14	21	0.0861924	0.0363468	0.0629389	0.061826	protein arginylation [GO:0016598]	cytoplasm [GO:0005737]	cytoplasm [GO:0005737]; arginyltransferase activity [GO:0004057]; protein arginylation [GO:0016598]	arginyltransferase activity [GO:0004057]	SUBCELLULAR LOCATION: Cytoplasm.	FALSE	FALSE	TRUE	FALSE	FALSE
ATF1_YEAST	P40353	YOR377W	ATF1	Alcohol O-acetyltransferase 1 (AATase 1) (EC 2.3.1.84) (EC 3.1.2.20)	3	5	3	6	-0.410757	-0.18599	-0.00371287	-0.200153	acetate ester metabolic process involved in fermentation [GO:1901089]	endoplasmic reticulum [GO:0005783]; endoplasmic reticulum membrane [GO:0005789]; lipid droplet [GO:0005811]	endoplasmic reticulum [GO:0005783]; endoplasmic reticulum membrane [GO:0005789]; lipid droplet [GO:0005811]; acyl-CoA hydrolase activity [GO:0047617]; alcohol O-acetyltransferase activity [GO:0004026]; N-acetyltransferase activity [GO:0008080]; acetate ester metabolic process involved in fermentation [GO:1901089]	acyl-CoA hydrolase activity [GO:0047617]; alcohol O-acetyltransferase activity [GO:0004026]; N-acetyltransferase activity [GO:0008080]	SUBCELLULAR LOCATION: Lipid droplet {ECO:0000269|PubMed:15042596, ECO:0000269|PubMed:25093817, ECO:0000269|PubMed:28497697}. Endoplasmic reticulum membrane {ECO:0000269|PubMed:25093817}; Peripheral membrane protein {ECO:0000269|PubMed:25093817}. Note=Traffics to lipid droplets during the stationary phase (PubMed:25093817). {ECO:0000269|PubMed:25093817}.	FALSE	FALSE	FALSE	FALSE	FALSE
ATF2_YEAST	P53296	YGR177C	ATF2	Alcohol O-acetyltransferase 2 (AATase 2) (EC 2.3.1.84) (Acetyl-CoA:pregnenolone acetyltransferase) (APAT)	46	45	47	59	0.161855	-0.113148	0.0899066	0.0462045	acetate ester metabolic process involved in fermentation [GO:1901089]; response to toxic substance [GO:0009636]; steroid metabolic process [GO:0008202]; sterol acetylation [GO:0034209]	cytoplasm [GO:0005737]; endoplasmic reticulum [GO:0005783]; integral component of endoplasmic reticulum membrane [GO:0030176]; lipid droplet [GO:0005811]	cytoplasm [GO:0005737]; endoplasmic reticulum [GO:0005783]; integral component of endoplasmic reticulum membrane [GO:0030176]; lipid droplet [GO:0005811]; alcohol O-acetyltransferase activity [GO:0004026]; N-acetyltransferase activity [GO:0008080]; acetate ester metabolic process involved in fermentation [GO:1901089]; response to toxic substance [GO:0009636]; steroid metabolic process [GO:0008202…	alcohol O-acetyltransferase activity [GO:0004026]; N-acetyltransferase activity [GO:0008080]	SUBCELLULAR LOCATION: Lipid droplet {ECO:0000269|PubMed:25093817}. Endoplasmic reticulum membrane {ECO:0000269|PubMed:25093817}; Peripheral membrane protein {ECO:0000269|PubMed:25093817}. Note=Traffics to lipid droplets during the stationary phase (PubMed:25093817). {ECO:0000269|PubMed:25093817}.	FALSE	FALSE	FALSE	FALSE	FALSE
ATG11_YEAST	Q12527	YPR049C	ATG11	Autophagy-related protein 11 (Cytoplasm to vacuole targeting protein 9)	12	10	11	18	-0.0285756	0.135064	0.0657344	0.0574076	autophagosome assembly [GO:0000045]; autophagy [GO:0006914]; autophagy of mitochondrion [GO:0000422]; autophagy of peroxisome [GO:0030242]; cellular protein-containing complex localization [GO:0034629]; cytoplasm to vacuole transport by the Cvt pathway [GO:0032258]; piecemeal microautophagy of the nucleus [GO:0034727]; positive regulation of autophagosome assembly [GO:2000786]; positive regulatio…	Atg1/ULK1 kinase complex [GO:1990316]; extrinsic component of membrane [GO:0019898]; phagophore assembly site [GO:0000407]; phagophore assembly site membrane [GO:0034045]; vacuolar membrane [GO:0005774]	Atg1/ULK1 kinase complex [GO:1990316]; extrinsic component of membrane [GO:0019898]; phagophore assembly site [GO:0000407]; phagophore assembly site membrane [GO:0034045]; vacuolar membrane [GO:0005774]; molecular adaptor activity [GO:0060090]; protein kinase binding [GO:0019901]; SNARE binding [GO:0000149]; autophagosome assembly [GO:0000045]; autophagy [GO:0006914]; autophagy of mitochondrion […	molecular adaptor activity [GO:0060090]; protein kinase binding [GO:0019901]; SNARE binding [GO:0000149]	SUBCELLULAR LOCATION: Preautophagosomal structure membrane; Peripheral membrane protein. Vacuole membrane; Peripheral membrane protein. Note=During pexophagy, accumulates in the vacuolar membrane region, where the peroxisomes contact the vacuole. ATG11 localization is dependent on ATG11-ATG30 interaction.	FALSE	FALSE	FALSE	FALSE	FALSE
ATG13_YEAST	Q06628	YPR185W	ATG13	Autophagy-related protein 13	1	1	2	3	-0.418898	0.40259	0.0536033	0.0124315	activation of protein kinase activity [GO:0032147]; autophagosome assembly [GO:0000045]; autophagy [GO:0006914]; autophagy of mitochondrion [GO:0000422]; Cvt vesicle assembly [GO:0071255]; late nucleophagy [GO:0044805]; macroautophagy [GO:0016236]; mitophagy [GO:0000423]; piecemeal microautophagy of the nucleus [GO:0034727]; protein localization to phagophore assembly site [GO:0034497]; protein t…	Atg1/ULK1 kinase complex [GO:1990316]; cytosol [GO:0005829]; extrinsic component of membrane [GO:0019898]; phagophore assembly site [GO:0000407]; vacuole-isolation membrane contact site [GO:0120095]	Atg1/ULK1 kinase complex [GO:1990316]; cytosol [GO:0005829]; extrinsic component of membrane [GO:0019898]; phagophore assembly site [GO:0000407]; vacuole-isolation membrane contact site [GO:0120095]; protein kinase regulator activity [GO:0019887]; activation of protein kinase activity [GO:0032147]; autophagosome assembly [GO:0000045]; autophagy [GO:0006914]; autophagy of mitochondrion [GO:0000422…	protein kinase regulator activity [GO:0019887]	SUBCELLULAR LOCATION: Cytoplasm {ECO:0000269|PubMed:14562095}. Preautophagosomal structure {ECO:0000269|PubMed:17295840, ECO:0000269|PubMed:21468027}.	FALSE	FALSE	TRUE	FALSE	FALSE
ATG15_YEAST	P25641	YCR068W	ATG15	Putative lipase ATG15 (EC 3.1.1.3) (Autophagy-related protein 15) (Cytoplasm to vacuole targeting protein 17)	4	3	4	5	0.284256	0.265808	0.0883063	0.21279	autophagy [GO:0006914]; macroautophagy [GO:0016236]; membrane disassembly [GO:0030397]; multivesicular body membrane disassembly [GO:0034496]; neutral lipid catabolic process [GO:0046461]; pexophagy [GO:0000425]; phosphatidylserine catabolic process [GO:0006660]; piecemeal microautophagy of the nucleus [GO:0034727]; vacuolar protein processing [GO:0006624]	endoplasmic reticulum [GO:0005783]; integral component of membrane [GO:0016021]; multivesicular body membrane [GO:0032585]; vacuolar lumen [GO:0005775]	endoplasmic reticulum [GO:0005783]; integral component of membrane [GO:0016021]; multivesicular body membrane [GO:0032585]; vacuolar lumen [GO:0005775]; phospholipase activity [GO:0004620]; triglyceride lipase activity [GO:0004806]; autophagy [GO:0006914]; macroautophagy [GO:0016236]; membrane disassembly [GO:0030397]; multivesicular body membrane disassembly [GO:0034496]; neutral lipid catabolic…	phospholipase activity [GO:0004620]; triglyceride lipase activity [GO:0004806]	SUBCELLULAR LOCATION: Endosome, multivesicular body membrane {ECO:0000269|PubMed:12499386}; Single-pass type II membrane protein {ECO:0000269|PubMed:12499386}. Prevacuolar compartment membrane {ECO:0000269|PubMed:12499386}; Single-pass type II membrane protein {ECO:0000269|PubMed:12499386}. Note=From ER, targeted to vacuolar lumen at the MVB vesicles via the Golgi and the prevacuolar compartment …	FALSE	FALSE	FALSE	FALSE	FALSE
ATG17_YEAST	Q06410	YLR423C	ATG17	Autophagy-related protein 17	1	2	1	2	0.0798572	0.348582	-0.295589	0.0442835	activation of protein kinase activity [GO:0032147]; autophagosome assembly [GO:0000045]; autophagy of mitochondrion [GO:0000422]; autophagy of peroxisome [GO:0030242]; late nucleophagy [GO:0044805]; piecemeal microautophagy of the nucleus [GO:0034727]; positive regulation of autophagosome assembly [GO:2000786]; positive regulation of autophagosome size [GO:0045772]; protein localization to phagop…	Atg1/ULK1 kinase complex [GO:1990316]; cytoplasm [GO:0005737]; nucleus [GO:0005634]; phagophore assembly site [GO:0000407]; phagophore assembly site membrane [GO:0034045]; vacuole-isolation membrane contact site [GO:0120095]	Atg1/ULK1 kinase complex [GO:1990316]; cytoplasm [GO:0005737]; nucleus [GO:0005634]; phagophore assembly site [GO:0000407]; phagophore assembly site membrane [GO:0034045]; vacuole-isolation membrane contact site [GO:0120095]; molecular adaptor activity [GO:0060090]; protein kinase activator activity [GO:0030295]; SNARE binding [GO:0000149]; activation of protein kinase activity [GO:0032147]; auto…	molecular adaptor activity [GO:0060090]; protein kinase activator activity [GO:0030295]; SNARE binding [GO:0000149]	SUBCELLULAR LOCATION: Cytoplasm. Preautophagosomal structure membrane; Peripheral membrane protein.	FALSE	FALSE	TRUE	FALSE	FALSE
ATG18_YEAST	P43601	YFR021W	ATG18	Autophagy-related protein 18 (Cytoplasm to vacuole targeting protein 18) (Needed for premeiotic replication protein 1) (Swollen vacuole phenotype protein 1)	15	15	15	24	0.0864695	0.221527	0.152524	0.153507	autophagy of mitochondrion [GO:0000422]; autophagy of nucleus [GO:0044804]; autophagy of peroxisome [GO:0030242]; cytoplasm to vacuole transport by the Cvt pathway [GO:0032258]; late endosome to vacuole transport [GO:0045324]; late nucleophagy [GO:0044805]; macroautophagy [GO:0016236]; piecemeal microautophagy of the nucleus [GO:0034727]; positive regulation of vacuole organization [GO:0044090]; …	cell periphery [GO:0071944]; cytosol [GO:0005829]; endosome [GO:0005768]; endosome membrane [GO:0010008]; extrinsic component of membrane [GO:0019898]; fungal-type vacuole membrane [GO:0000329]; PAS complex [GO:0070772]; phagophore [GO:0061908]; phagophore assembly site [GO:0000407]; phagophore assembly site membrane [GO:0034045]; vacuolar membrane [GO:0005774]	cell periphery [GO:0071944]; cytosol [GO:0005829]; endosome [GO:0005768]; endosome membrane [GO:0010008]; extrinsic component of membrane [GO:0019898]; fungal-type vacuole membrane [GO:0000329]; PAS complex [GO:0070772]; phagophore [GO:0061908]; phagophore assembly site [GO:0000407]; phagophore assembly site membrane [GO:0034045]; vacuolar membrane [GO:0005774]; phosphatidylinositol-3,5-bisphosph…	phosphatidylinositol-3,5-bisphosphate binding [GO:0080025]; phosphatidylinositol-3-phosphate binding [GO:0032266]; phosphatidylinositol-4-phosphate binding [GO:0070273]; ubiquitin binding [GO:0043130]	SUBCELLULAR LOCATION: Preautophagosomal structure membrane {ECO:0000269|PubMed:14723849, ECO:0000269|PubMed:16876790, ECO:0000269|PubMed:18497569, ECO:0000269|PubMed:18586673, ECO:0000269|PubMed:18829864}; Peripheral membrane protein {ECO:0000269|PubMed:14723849, ECO:0000269|PubMed:16876790, ECO:0000269|PubMed:18497569, ECO:0000269|PubMed:18586673, ECO:0000269|PubMed:18829864}. Vacuole membrane {…	FALSE	FALSE	FALSE	FALSE	FALSE
ATG19_YEAST	P35193	YOL082W	ATG19	Autophagy-related protein 19 (Cytoplasm-to-vacuole targeting protein 19)	16	12	14	22	0.407132	0.220636	0.546996	0.391588	cellular protein-containing complex localization [GO:0034629]; protein transport [GO:0015031]; selective autophagy [GO:0061912]; ubiquitin-dependent ERAD pathway [GO:0030433]; vesicle organization [GO:0016050]	Cvt complex [GO:0034270]; cytoplasm [GO:0005737]; cytosol [GO:0005829]; extrinsic component of membrane [GO:0019898]; phagophore assembly site [GO:0000407]; phagophore assembly site membrane [GO:0034045]	Cvt complex [GO:0034270]; cytoplasm [GO:0005737]; cytosol [GO:0005829]; extrinsic component of membrane [GO:0019898]; phagophore assembly site [GO:0000407]; phagophore assembly site membrane [GO:0034045]; protein-macromolecule adaptor activity [GO:0030674]; cellular protein-containing complex localization [GO:0034629]; protein transport [GO:0015031]; selective autophagy [GO:0061912]; ubiquitin-de…	protein-macromolecule adaptor activity [GO:0030674]	SUBCELLULAR LOCATION: Preautophagosomal structure membrane {ECO:0000269|PubMed:11382752, ECO:0000269|PubMed:11430817, ECO:0000269|PubMed:11675395, ECO:0000269|PubMed:12446664, ECO:0000269|PubMed:12479808, ECO:0000269|PubMed:14562095, ECO:0000269|PubMed:15194695, ECO:0000269|PubMed:15659643, ECO:0000269|PubMed:17192412, ECO:0000269|PubMed:18497569, ECO:0000269|PubMed:21343297}; Peripheral membrane…	FALSE	FALSE	FALSE	FALSE	FALSE
ATG1_YEAST	P53104	YGL180W	ATG1	Serine/threonine-protein kinase ATG1 (EC 2.7.11.1) (Autophagy protein 3) (Autophagy-related protein 1) (Cytoplasm to vacuole targeting protein 10)	10	12	8	15	-0.0870163	-0.118303	-0.0261302	-0.07715	autophagosome assembly [GO:0000045]; autophagy [GO:0006914]; autophagy of mitochondrion [GO:0000422]; cytoplasm to vacuole transport by the Cvt pathway [GO:0032258]; late nucleophagy [GO:0044805]; macroautophagy [GO:0016236]; piecemeal microautophagy of the nucleus [GO:0034727]; protein autophosphorylation [GO:0046777]; protein phosphorylation [GO:0006468]; reticulophagy [GO:0061709]	Atg1/ULK1 kinase complex [GO:1990316]; autophagosome membrane [GO:0000421]; cytosol [GO:0005829]; extrinsic component of autophagosome membrane [GO:0097635]; phagophore [GO:0061908]; phagophore assembly site [GO:0000407]; phagophore assembly site membrane [GO:0034045]; vacuole-isolation membrane contact site [GO:0120095]	Atg1/ULK1 kinase complex [GO:1990316]; autophagosome membrane [GO:0000421]; cytosol [GO:0005829]; extrinsic component of autophagosome membrane [GO:0097635]; phagophore [GO:0061908]; phagophore assembly site [GO:0000407]; phagophore assembly site membrane [GO:0034045]; vacuole-isolation membrane contact site [GO:0120095]; ATP binding [GO:0005524]; protein kinase activity [GO:0004672]; protein ser…	ATP binding [GO:0005524]; protein kinase activity [GO:0004672]; protein serine/threonine kinase activity [GO:0004674]; protein serine kinase activity [GO:0106310]; protein threonine kinase activity [GO:0106311]	SUBCELLULAR LOCATION: Cytoplasm. Preautophagosomal structure membrane; Peripheral membrane protein. Note=Formes punctate structures in starvation conditions only when ATG13 and ATG17 were both present. Localizes to both the isolation membrane (IM) and the vacuole-isolation membrane contact site (VICS) during IM expansion. The IM is a membrane sac generated from the pre-autophagosomal structure th…	FALSE	FALSE	TRUE	FALSE	FALSE
ATG20_YEAST	Q07528	YDL113C	ATG20	Autophagy-related protein 20 (Cytoplasm to vacuole targeting protein 20) (Sorting nexin-42)	11	11	8	14	0.0535349	0.130034	0.0111276	0.0648987	autophagy of mitochondrion [GO:0000422]; cytoplasm to vacuole transport by the Cvt pathway [GO:0032258]; early endosome to Golgi transport [GO:0034498]; macroautophagy [GO:0016236]	cytosol [GO:0005829]; endosome [GO:0005768]; endosome membrane [GO:0010008]; extrinsic component of membrane [GO:0019898]; phagophore assembly site [GO:0000407]; phagophore assembly site membrane [GO:0034045]	cytosol [GO:0005829]; endosome [GO:0005768]; endosome membrane [GO:0010008]; extrinsic component of membrane [GO:0019898]; phagophore assembly site [GO:0000407]; phagophore assembly site membrane [GO:0034045]; phosphatidylinositol-3-phosphate binding [GO:0032266]; autophagy of mitochondrion [GO:0000422]; cytoplasm to vacuole transport by the Cvt pathway [GO:0032258]; early endosome to Golgi trans…	phosphatidylinositol-3-phosphate binding [GO:0032266]	SUBCELLULAR LOCATION: Endosome membrane; Peripheral membrane protein. Preautophagosomal structure membrane; Peripheral membrane protein.	FALSE	FALSE	FALSE	FALSE	FALSE
ATG21_YEAST	Q02887	YPL100W	ATG21	Autophagy-related protein 21 (Cytoplasm to vacuole transport protein 21) (Homologous with SVP1 protein 1) (Maturation of proaminopeptidase I protein 1)	13	13	10	17	0.167446	0.0974404	0.0833314	0.116073	autophagy of mitochondrion [GO:0000422]; autophagy of nucleus [GO:0044804]; cell death in response to hydrogen peroxide [GO:0036474]; cytoplasm to vacuole transport by the Cvt pathway [GO:0032258]; macroautophagy [GO:0016236]; piecemeal microautophagy of the nucleus [GO:0034727]; protein lipidation [GO:0006497]; protein localization to phagophore assembly site [GO:0034497]; vesicle organization […	cytosol [GO:0005829]; endosome [GO:0005768]; extrinsic component of membrane [GO:0019898]; fungal-type vacuole membrane [GO:0000329]; phagophore assembly site [GO:0000407]; phagophore assembly site membrane [GO:0034045]	cytosol [GO:0005829]; endosome [GO:0005768]; extrinsic component of membrane [GO:0019898]; fungal-type vacuole membrane [GO:0000329]; phagophore assembly site [GO:0000407]; phagophore assembly site membrane [GO:0034045]; phosphatidylinositol-3,5-bisphosphate binding [GO:0080025]; phosphatidylinositol-3-phosphate binding [GO:0032266]; phosphatidylinositol-4-phosphate binding [GO:0070273]; autophag…	phosphatidylinositol-3,5-bisphosphate binding [GO:0080025]; phosphatidylinositol-3-phosphate binding [GO:0032266]; phosphatidylinositol-4-phosphate binding [GO:0070273]	SUBCELLULAR LOCATION: Cytoplasm. Vacuole. Note=And perivacuolar punctate structures.	FALSE	FALSE	TRUE	FALSE	FALSE
ATG23_YEAST	Q06671	YLR431C	ATG23	Autophagy-related protein 23 (Cytoplasm to vacuole targeting protein 23)	1	5	3	5	-0.541008	0.191391	0.126138	-0.0744929	cytoplasm to vacuole transport by the Cvt pathway [GO:0032258]; late nucleophagy [GO:0044805]; positive regulation of macroautophagy [GO:0016239]; protein localization to phagophore assembly site [GO:0034497]	extrinsic component of membrane [GO:0019898]; phagophore assembly site [GO:0000407]; phagophore assembly site membrane [GO:0034045]	extrinsic component of membrane [GO:0019898]; phagophore assembly site [GO:0000407]; phagophore assembly site membrane [GO:0034045]; cytoplasm to vacuole transport by the Cvt pathway [GO:0032258]; late nucleophagy [GO:0044805]; positive regulation of macroautophagy [GO:0016239]; protein localization to phagophore assembly site [GO:0034497]		SUBCELLULAR LOCATION: Cytoplasm. Preautophagosomal structure membrane; Peripheral membrane protein. Membrane; Peripheral membrane protein. Note=Found in pre-autophagosomal structure and other punctate structures. Correct localization of ATG23 to the membranes is strictly dependent of ATG9. Cycling through the pre-autophagosomal structure and correct location to other punctate structures is ATG1- …	FALSE	FALSE	TRUE	FALSE	FALSE
ATG26_YEAST	Q06321	YLR189C	ATG26	Sterol 3-beta-glucosyltransferase (EC 2.4.1.173) (Autophagy-related protein 26) (UDP-glycosyltransferase 51)	2	1	2	3	-0.115625	-0.0476943	0.461403	0.0993615	ascospore-type prospore membrane formation [GO:0032120]; carbohydrate metabolic process [GO:0005975]; lipid glycosylation [GO:0030259]; sterol biosynthetic process [GO:0016126]; sterol metabolic process [GO:0016125]	cytoplasm [GO:0005737]; membrane [GO:0016020]	cytoplasm [GO:0005737]; membrane [GO:0016020]; brassicasterol glucosyltransferase activity [GO:0102203]; cholesterol alpha-glucosyltransferase activity [GO:0102205]; soladodine glucosyltransferase activity [GO:0102202]; sterol 3-beta-glucosyltransferase activity [GO:0016906]; ascospore-type prospore membrane formation [GO:0032120]; carbohydrate metabolic process [GO:0005975]; lipid glycosylation …	brassicasterol glucosyltransferase activity [GO:0102203]; cholesterol alpha-glucosyltransferase activity [GO:0102205]; soladodine glucosyltransferase activity [GO:0102202]; sterol 3-beta-glucosyltransferase activity [GO:0016906]	SUBCELLULAR LOCATION: Cytoplasm {ECO:0000269|PubMed:14562095}. Membrane {ECO:0000269|PubMed:14562095}; Peripheral membrane protein {ECO:0000269|PubMed:14562095}.	FALSE	FALSE	TRUE	FALSE	FALSE
ATG27_YEAST	P46989	YJL178C	ATG27	Autophagy-related protein 27 (Enhancer of VPS34 missorting protein 1)	22	21	22	31	-0.00821364	-0.220177	-0.106103	-0.111498	autophagosome assembly [GO:0000045]; autophagy of peroxisome [GO:0030242]; cytoplasm to vacuole transport by the Cvt pathway [GO:0032258]; macroautophagy [GO:0016236]; protein localization to phagophore assembly site [GO:0034497]; vacuolar transport [GO:0007034]; vesicle organization [GO:0016050]	cytoplasmic vesicle membrane [GO:0030659]; fungal-type vacuole [GO:0000324]; Golgi membrane [GO:0000139]; integral component of membrane [GO:0016021]; late endosome [GO:0005770]; membrane [GO:0016020]; mitochondrial membrane [GO:0031966]; mitochondrion [GO:0005739]; phagophore assembly site [GO:0000407]; phagophore assembly site membrane [GO:0034045]; trans-Golgi network [GO:0005802]; vacuolar me…	cytoplasmic vesicle membrane [GO:0030659]; fungal-type vacuole [GO:0000324]; Golgi membrane [GO:0000139]; integral component of membrane [GO:0016021]; late endosome [GO:0005770]; membrane [GO:0016020]; mitochondrial membrane [GO:0031966]; mitochondrion [GO:0005739]; phagophore assembly site [GO:0000407]; phagophore assembly site membrane [GO:0034045]; trans-Golgi network [GO:0005802]; vacuolar me…	phosphatidylinositol-3-phosphate binding [GO:0032266]	SUBCELLULAR LOCATION: Cytoplasmic vesicle membrane; Single-pass type I membrane protein. Golgi apparatus membrane; Single-pass type I membrane protein. Mitochondrion membrane; Single-pass membrane protein. Preautophagosomal structure membrane; Single-pass type I membrane protein. Note=Cycles among the pre-autophagosomal structure (PAS), mitochondria and Golgi.	FALSE	FALSE	TRUE	TRUE	FALSE
ATG2_YEAST	P53855	YNL242W	ATG2	Autophagy-related protein 2 (Sporulation-specific protein 72)	10	11	12	24	-0.036775	-0.00155578	0.0584783	0.00671586	autophagosome assembly [GO:0000045]; autophagy [GO:0006914]; autophagy of mitochondrion [GO:0000422]; autophagy of peroxisome [GO:0030242]; cytoplasm to vacuole transport by the Cvt pathway [GO:0032258]; late nucleophagy [GO:0044805]; piecemeal microautophagy of the nucleus [GO:0034727]; reticulophagy [GO:0061709]	cytoplasm [GO:0005737]; cytosol [GO:0005829]; endoplasmic reticulum membrane [GO:0005789]; extrinsic component of membrane [GO:0019898]; extrinsic component of phagophore assembly site membrane [GO:0097632]; phagophore [GO:0061908]; phagophore assembly site [GO:0000407]	cytoplasm [GO:0005737]; cytosol [GO:0005829]; endoplasmic reticulum membrane [GO:0005789]; extrinsic component of membrane [GO:0019898]; extrinsic component of phagophore assembly site membrane [GO:0097632]; phagophore [GO:0061908]; phagophore assembly site [GO:0000407]; phosphatidylinositol-3-phosphate binding [GO:0032266]; autophagosome assembly [GO:0000045]; autophagy [GO:0006914]; autophagy o…	phosphatidylinositol-3-phosphate binding [GO:0032266]	SUBCELLULAR LOCATION: Preautophagosomal structure membrane {ECO:0000269|PubMed:11382761, ECO:0000269|PubMed:14723849, ECO:0000269|PubMed:17295840, ECO:0000269|PubMed:18586673, ECO:0000269|PubMed:18829864, ECO:0000269|PubMed:20444982, ECO:0000269|PubMed:22728243}; Peripheral membrane protein {ECO:0000269|PubMed:11382761, ECO:0000269|PubMed:14723849, ECO:0000269|PubMed:17295840, ECO:0000269|PubMed:…	FALSE	FALSE	FALSE	FALSE	FALSE
ATG33_YEAST	Q06485	YLR356W	ATG33	Autophagy-related protein 33	4	3	5	7	0.173965	0.462558	0.228303	0.288276	autophagy of mitochondrion [GO:0000422]; macroautophagy [GO:0016236]	integral component of membrane [GO:0016021]; mitochondrial membrane [GO:0031966]; mitochondrion [GO:0005739]	integral component of membrane [GO:0016021]; mitochondrial membrane [GO:0031966]; mitochondrion [GO:0005739]; autophagy of mitochondrion [GO:0000422]; macroautophagy [GO:0016236]		SUBCELLULAR LOCATION: Mitochondrion membrane {ECO:0000305}; Multi-pass membrane protein {ECO:0000305}.	FALSE	FALSE	FALSE	TRUE	FALSE
ATG3_YEAST	P40344	YNR007C	ATG3	Autophagy-related protein 3 (Autophagy-related E2-like conjugation enzyme ATG3)	5	8	8	13	0.24577	0.2099	0.111991	0.18922	autophagosome assembly [GO:0000045]; autophagy of mitochondrion [GO:0000422]; autophagy of nucleus [GO:0044804]; C-terminal protein lipidation [GO:0006501]; cytoplasm to vacuole transport by the Cvt pathway [GO:0032258]; late nucleophagy [GO:0044805]; piecemeal microautophagy of the nucleus [GO:0034727]; protein targeting to membrane [GO:0006612]	cytoplasm [GO:0005737]; cytoplasmic ubiquitin ligase complex [GO:0000153]; cytosol [GO:0005829]; phagophore [GO:0061908]; phagophore assembly site [GO:0000407]	cytoplasm [GO:0005737]; cytoplasmic ubiquitin ligase complex [GO:0000153]; cytosol [GO:0005829]; phagophore [GO:0061908]; phagophore assembly site [GO:0000407]; Atg8 ligase activity [GO:0019776]; autophagosome assembly [GO:0000045]; autophagy of mitochondrion [GO:0000422]; autophagy of nucleus [GO:0044804]; C-terminal protein lipidation [GO:0006501]; cytoplasm to vacuole transport by the Cvt path…	Atg8 ligase activity [GO:0019776]	SUBCELLULAR LOCATION: Cytoplasm {ECO:0000269|PubMed:11149920, ECO:0000269|PubMed:14562095}.	FALSE	FALSE	TRUE	FALSE	FALSE
ATG4_YEAST	P53867	YNL223W	ATG4	Cysteine protease ATG4 (EC 3.4.22.-) (Autophagy-related protein 4)	4	6	3	7	0.294414	0.396593	-0.0775849	0.204474	autophagosome assembly [GO:0000045]; autophagy [GO:0006914]; autophagy of mitochondrion [GO:0000422]; C-terminal protein lipidation [GO:0006501]; cytoplasm to vacuole transport by the Cvt pathway [GO:0032258]; late nucleophagy [GO:0044805]; piecemeal microautophagy of the nucleus [GO:0034727]; protein delipidation [GO:0051697]; protein targeting to membrane [GO:0006612]; proteolysis [GO:0006508]	cytoplasm [GO:0005737]; cytosol [GO:0005829]; nucleus [GO:0005634]	cytoplasm [GO:0005737]; cytosol [GO:0005829]; nucleus [GO:0005634]; Atg8-specific protease activity [GO:0019786]; autophagosome assembly [GO:0000045]; autophagy [GO:0006914]; autophagy of mitochondrion [GO:0000422]; C-terminal protein lipidation [GO:0006501]; cytoplasm to vacuole transport by the Cvt pathway [GO:0032258]; late nucleophagy [GO:0044805]; piecemeal microautophagy of the nucleus [GO:…	Atg8-specific protease activity [GO:0019786]	SUBCELLULAR LOCATION: Cytoplasm {ECO:0000269|PubMed:11149920}. Nucleus {ECO:0000269|PubMed:14562095}.	FALSE	TRUE	TRUE	FALSE	FALSE
ATG7_YEAST	P38862	YHR171W	ATG7	Ubiquitin-like modifier-activating enzyme ATG7 (ATG12-activating enzyme E1 ATG7) (Autophagy-related protein 7) (Cytoplasm to vacuole targeting protein 2)	11	10	10	16	-0.0905219	0.13566	-0.237327	-0.064063	autophagosome assembly [GO:0000045]; autophagy [GO:0006914]; autophagy of mitochondrion [GO:0000422]; cellular response to nitrogen starvation [GO:0006995]; C-terminal protein lipidation [GO:0006501]; cytoplasm to vacuole transport by the Cvt pathway [GO:0032258]; late nucleophagy [GO:0044805]; macroautophagy [GO:0016236]; piecemeal microautophagy of the nucleus [GO:0034727]; protein modification…	cytoplasm [GO:0005737]; cytosol [GO:0005829]; extrinsic component of phagophore assembly site membrane [GO:0097632]; membrane [GO:0016020]; mitochondrion [GO:0005739]; phagophore assembly site [GO:0000407]	cytoplasm [GO:0005737]; cytosol [GO:0005829]; extrinsic component of phagophore assembly site membrane [GO:0097632]; membrane [GO:0016020]; mitochondrion [GO:0005739]; phagophore assembly site [GO:0000407]; Atg12 activating enzyme activity [GO:0019778]; Atg8 activating enzyme activity [GO:0019779]; identical protein binding [GO:0042802]; autophagosome assembly [GO:0000045]; autophagy [GO:0006914]…	Atg12 activating enzyme activity [GO:0019778]; Atg8 activating enzyme activity [GO:0019779]; identical protein binding [GO:0042802]	SUBCELLULAR LOCATION: Cytoplasm. Preautophagosomal structure.	FALSE	FALSE	TRUE	FALSE	FALSE
ATG8_YEAST	P38182	YBL078C	ATG8	Autophagy-related protein 8 (Autophagy-related ubiquitin-like modifier ATG8) (Cytoplasm to vacuole targeting protein 5)	3	5	4	8	0.699094	0.622693	0.65608	0.659289	autophagosome assembly [GO:0000045]; autophagy [GO:0006914]; autophagy of mitochondrion [GO:0000422]; cellular protein-containing complex localization [GO:0034629]; cellular response to nitrogen starvation [GO:0006995]; cytoplasm to vacuole transport by the Cvt pathway [GO:0032258]; endoplasmic reticulum to Golgi vesicle-mediated transport [GO:0006888]; late nucleophagy [GO:0044805]; macroautopha…	autophagosome [GO:0005776]; autophagosome membrane [GO:0000421]; Cvt vesicle membrane [GO:0033110]; cytoplasm [GO:0005737]; cytosol [GO:0005829]; extrinsic component of membrane [GO:0019898]; fungal-type vacuole membrane [GO:0000329]; phagophore assembly site [GO:0000407]; vacuole-isolation membrane contact site [GO:0120095]	autophagosome [GO:0005776]; autophagosome membrane [GO:0000421]; Cvt vesicle membrane [GO:0033110]; cytoplasm [GO:0005737]; cytosol [GO:0005829]; extrinsic component of membrane [GO:0019898]; fungal-type vacuole membrane [GO:0000329]; phagophore assembly site [GO:0000407]; vacuole-isolation membrane contact site [GO:0120095]; phosphatidylethanolamine binding [GO:0008429]; protein tag [GO:0031386]…	phosphatidylethanolamine binding [GO:0008429]; protein tag [GO:0031386]	SUBCELLULAR LOCATION: Cytoplasmic vesicle, cvt vesicle membrane; Lipid-anchor. Cytoplasmic vesicle, autophagosome membrane; Lipid-anchor. Vacuole membrane; Lipid-anchor. Note=Membrane-associated through a lipid anchor. This association needs the 2 ubiquitin-like systems required for cytoplasm to vacuole transport and autophagy. ATG18 and ATG21 facilitate the recruitment of ATG8-PE to the site of …	FALSE	FALSE	TRUE	FALSE	FALSE
ATG9_YEAST	Q12142	YDL149W	ATG9	Autophagy-related protein 9 (Cytoplasm to vacuole targeting protein 7)	2	2	1	2	0.0293795	0.0299266	-0.184632	-0.0417753	autophagosome assembly [GO:0000045]; autophagy [GO:0006914]; autophagy of mitochondrion [GO:0000422]; cytoplasm to vacuole transport by the Cvt pathway [GO:0032258]; late nucleophagy [GO:0044805]; piecemeal microautophagy of the nucleus [GO:0034727]; protein localization to phagophore assembly site [GO:0034497]; reticulophagy [GO:0061709]	autophagosome [GO:0005776]; cytoplasmic vesicle membrane [GO:0030659]; endoplasmic reticulum membrane [GO:0005789]; Golgi membrane [GO:0000139]; integral component of membrane [GO:0016021]; mitochondrial membrane [GO:0031966]; mitochondrion [GO:0005739]; phagophore [GO:0061908]; phagophore assembly site [GO:0000407]; phagophore assembly site membrane [GO:0034045]	autophagosome [GO:0005776]; cytoplasmic vesicle membrane [GO:0030659]; endoplasmic reticulum membrane [GO:0005789]; Golgi membrane [GO:0000139]; integral component of membrane [GO:0016021]; mitochondrial membrane [GO:0031966]; mitochondrion [GO:0005739]; phagophore [GO:0061908]; phagophore assembly site [GO:0000407]; phagophore assembly site membrane [GO:0034045]; autophagosome assembly [GO:00000…		SUBCELLULAR LOCATION: Preautophagosomal structure membrane {ECO:0000269|PubMed:14723849, ECO:0000269|PubMed:15138258, ECO:0000269|PubMed:16874040, ECO:0000269|PubMed:17135291, ECO:0000269|PubMed:17295840, ECO:0000269|PubMed:17426440, ECO:0000269|PubMed:18625846, ECO:0000269|PubMed:19371383, ECO:0000269|PubMed:20065092, ECO:0000269|PubMed:22447937, ECO:0000269|PubMed:23129774, ECO:0000269|PubMed:2…	FALSE	FALSE	TRUE	TRUE	FALSE
ATIF_YEAST	P01097	YDL181W	INH1	ATPase inhibitor, mitochondrial (ATP synthase F1 subunit epsilon)	7	5	6	7	0.0655566	0.141098	0.127515	0.11139	negative regulation of ATPase activity [GO:0032780]	mitochondrion [GO:0005739]	mitochondrion [GO:0005739]; ATPase inhibitor activity [GO:0042030]; enzyme inhibitor activity [GO:0004857]; negative regulation of ATPase activity [GO:0032780]	ATPase inhibitor activity [GO:0042030]; enzyme inhibitor activity [GO:0004857]	SUBCELLULAR LOCATION: Mitochondrion.	FALSE	FALSE	FALSE	TRUE	FALSE
ATM1_YEAST	P40416	YMR301C	ATM1	Iron-sulfur clusters transporter ATM1, mitochondrial (EC 7.-.-.-)	21	25	20	32	-0.156145	-0.00840332	0.0503417	-0.0380689	cellular iron ion homeostasis [GO:0006879]; iron-sulfur cluster assembly [GO:0016226]; iron-sulfur cluster export from the mitochondrion [GO:0140466]; iron-sulfur cluster transmembrane transport [GO:1902497]; mitochondrial transmembrane transport [GO:1990542]; transmembrane transport [GO:0055085]	integral component of membrane [GO:0016021]; mitochondrial inner membrane [GO:0005743]; mitochondrion [GO:0005739]	integral component of membrane [GO:0016021]; mitochondrial inner membrane [GO:0005743]; mitochondrion [GO:0005739]; ATP binding [GO:0005524]; ATPase activity [GO:0016887]; ATPase-coupled transmembrane transporter activity [GO:0042626]; cellular iron ion homeostasis [GO:0006879]; iron-sulfur cluster assembly [GO:0016226]; iron-sulfur cluster export from the mitochondrion [GO:0140466]; iron-sulfur …	ATPase activity [GO:0016887]; ATPase-coupled transmembrane transporter activity [GO:0042626]; ATP binding [GO:0005524]	SUBCELLULAR LOCATION: Mitochondrion inner membrane {ECO:0000269|PubMed:24604199, ECO:0000269|PubMed:7828591}; Multi-pass membrane protein {ECO:0000255|PROSITE-ProRule:PRU00441, ECO:0000269|PubMed:24604199, ECO:0000269|PubMed:25006243, ECO:0000269|PubMed:7828591}.	FALSE	FALSE	FALSE	TRUE	FALSE
ATN1_YEAST	P13587	YDR040C	ENA1	Sodium transport ATPase 1 (EC 7.2.2.3)	43	54	42	70	-0.850112	-0.82558	-0.757276	-0.810989	cellular response to glucose starvation [GO:0042149]; hyperosmotic response [GO:0006972]; potassium ion transport [GO:0006813]; response to pH [GO:0009268]; response to salt stress [GO:0009651]; sodium ion transport [GO:0006814]; transmembrane transport [GO:0055085]	cell periphery [GO:0071944]; fungal-type vacuole [GO:0000324]; integral component of membrane [GO:0016021]; plasma membrane [GO:0005886]	cell periphery [GO:0071944]; fungal-type vacuole [GO:0000324]; integral component of membrane [GO:0016021]; plasma membrane [GO:0005886]; ATP binding [GO:0005524]; ATPase activity [GO:0016887]; P-type potassium transmembrane transporter activity [GO:0008556]; P-type proton-exporting transporter activity [GO:0008553]; P-type sodium transporter activity [GO:0008554]; cellular response to glucose st…	ATPase activity [GO:0016887]; ATP binding [GO:0005524]; P-type potassium transmembrane transporter activity [GO:0008556]; P-type proton-exporting transporter activity [GO:0008553]; P-type sodium transporter activity [GO:0008554]	SUBCELLULAR LOCATION: Cell membrane {ECO:0000269|PubMed:14562095, ECO:0000269|PubMed:7664728, ECO:0000269|PubMed:9315618}; Multi-pass membrane protein {ECO:0000269|PubMed:14562095, ECO:0000269|PubMed:7664728, ECO:0000269|PubMed:9315618}.	FALSE	FALSE	FALSE	FALSE	FALSE
ATN5_YEAST	Q12691	YDR038C	ENA5	Sodium transport ATPase 5 (EC 7.2.2.3)	2	1	3	4	-0.292567	-1.15536	-0.536677	-0.661537	sodium ion transport [GO:0006814]; transmembrane transport [GO:0055085]	cell periphery [GO:0071944]; integral component of membrane [GO:0016021]; plasma membrane [GO:0005886]	cell periphery [GO:0071944]; integral component of membrane [GO:0016021]; plasma membrane [GO:0005886]; ATP binding [GO:0005524]; ATPase activity [GO:0016887]; ion transmembrane transporter activity, phosphorylative mechanism [GO:0015662]; P-type proton-exporting transporter activity [GO:0008553]; P-type sodium transporter activity [GO:0008554]; sodium ion transport [GO:0006814]; transmembrane tr…	ATPase activity [GO:0016887]; ATP binding [GO:0005524]; ion transmembrane transporter activity, phosphorylative mechanism [GO:0015662]; P-type proton-exporting transporter activity [GO:0008553]; P-type sodium transporter activity [GO:0008554]	SUBCELLULAR LOCATION: Cell membrane {ECO:0000269|PubMed:14562095}; Multi-pass membrane protein {ECO:0000269|PubMed:14562095}.	FALSE	FALSE	FALSE	FALSE	FALSE
ATO3_YEAST	Q12359	YDR384C	ATO3	Ammonia transport outward protein 3	6	4	6	7	-0.537117	-0.742918	-0.511415	-0.59715	ammonium transport [GO:0015696]; nitrogen utilization [GO:0019740]; transmembrane transport [GO:0055085]	cell periphery [GO:0071944]; integral component of membrane [GO:0016021]; mitochondrion [GO:0005739]; plasma membrane [GO:0005886]	cell periphery [GO:0071944]; integral component of membrane [GO:0016021]; mitochondrion [GO:0005739]; plasma membrane [GO:0005886]; acetate transmembrane transporter activity [GO:0015123]; ammonium transmembrane transporter activity [GO:0008519]; ammonium transport [GO:0015696]; nitrogen utilization [GO:0019740]; transmembrane transport [GO:0055085]	acetate transmembrane transporter activity [GO:0015123]; ammonium transmembrane transporter activity [GO:0008519]	SUBCELLULAR LOCATION: Cell membrane {ECO:0000269|PubMed:12966084, ECO:0000269|PubMed:17395151}; Multi-pass membrane protein {ECO:0000269|PubMed:12966084, ECO:0000269|PubMed:17395151}. Note=Localizes to large detergent resistant patches of the cell membrane (DRM) enriched in ergosterol and sphingolipids.	FALSE	FALSE	FALSE	FALSE	FALSE
ATP10_YEAST	P18496	YLR393W	ATP10	Mitochondrial ATPase complex subunit ATP10	9	9	8	13	0.0187655	-0.000826827	-0.0388421	-0.00696782	mitochondrial proton-transporting ATP synthase complex assembly [GO:0033615]	cytoplasm [GO:0005737]; integral component of mitochondrial membrane [GO:0032592]; mitochondrial inner membrane [GO:0005743]; mitochondrion [GO:0005739]	cytoplasm [GO:0005737]; integral component of mitochondrial membrane [GO:0032592]; mitochondrial inner membrane [GO:0005743]; mitochondrion [GO:0005739]; unfolded protein binding [GO:0051082]; mitochondrial proton-transporting ATP synthase complex assembly [GO:0033615]	unfolded protein binding [GO:0051082]	SUBCELLULAR LOCATION: Mitochondrion inner membrane.	FALSE	FALSE	FALSE	TRUE	FALSE
ATP11_YEAST	P32453	YNL315C	ATP11	Protein ATP11, mitochondrial	23	18	22	32	0.00123446	0.0967878	0.0401264	0.0460496	mitochondrial proton-transporting ATP synthase complex assembly [GO:0033615]; mitochondrion organization [GO:0007005]	mitochondrion [GO:0005739]	mitochondrion [GO:0005739]; unfolded protein binding [GO:0051082]; mitochondrial proton-transporting ATP synthase complex assembly [GO:0033615]; mitochondrion organization [GO:0007005]	unfolded protein binding [GO:0051082]	SUBCELLULAR LOCATION: Mitochondrion.	FALSE	FALSE	FALSE	TRUE	FALSE
ATP12_YEAST	P22135	YJL180C	ATP12	Protein ATP12, mitochondrial	31	35	33	46	-0.121706	-0.0759474	-0.0677319	-0.0884618	mitochondrial proton-transporting ATP synthase complex assembly [GO:0033615]	mitochondrial intermembrane space [GO:0005758]; mitochondrion [GO:0005739]	mitochondrial intermembrane space [GO:0005758]; mitochondrion [GO:0005739]; protein domain specific binding [GO:0019904]; mitochondrial proton-transporting ATP synthase complex assembly [GO:0033615]	protein domain specific binding [GO:0019904]	SUBCELLULAR LOCATION: Mitochondrion {ECO:0000269|PubMed:16823961, ECO:0000269|PubMed:1826907}. Mitochondrion intermembrane space {ECO:0000269|PubMed:22984289}. Note=Mitochondrial, either as a constituent of the matrix, or in tenous association with the internal side of the inner membrane.	FALSE	FALSE	FALSE	TRUE	FALSE
ATP14_YEAST	Q12349	YLR295C	ATP14	ATP synthase subunit H, mitochondrial	10	15	12	17	0.189246	0.0970538	0.149521	0.145273	ATP synthesis coupled proton transport [GO:0015986]; cristae formation [GO:0042407]; mitochondrial proton-transporting ATP synthase complex assembly [GO:0033615]	mitochondrial proton-transporting ATP synthase complex, coupling factor F(o) [GO:0000276]; mitochondrion [GO:0005739]	mitochondrial proton-transporting ATP synthase complex, coupling factor F(o) [GO:0000276]; mitochondrion [GO:0005739]; ATP synthesis coupled proton transport [GO:0015986]; cristae formation [GO:0042407]; mitochondrial proton-transporting ATP synthase complex assembly [GO:0033615]		SUBCELLULAR LOCATION: Mitochondrion. Mitochondrion inner membrane.	FALSE	FALSE	FALSE	TRUE	FALSE
ATP18_YEAST	P81450	YML081C-A	ATP18	ATP synthase subunit J, mitochondrial (ATPase synthase I subunit)	9	6	6	10	0.12014	0.123471	0.289135	0.177582	ATP synthesis coupled proton transport [GO:0015986]; mitochondrial proton-transporting ATP synthase complex assembly [GO:0033615]; protein-containing complex assembly [GO:0065003]	integral component of membrane [GO:0016021]; mitochondrial proton-transporting ATP synthase complex [GO:0005753]; mitochondrial proton-transporting ATP synthase complex, coupling factor F(o) [GO:0000276]; mitochondrion [GO:0005739]	integral component of membrane [GO:0016021]; mitochondrial proton-transporting ATP synthase complex [GO:0005753]; mitochondrial proton-transporting ATP synthase complex, coupling factor F(o) [GO:0000276]; mitochondrion [GO:0005739]; proton transmembrane transporter activity [GO:0015078]; ATP synthesis coupled proton transport [GO:0015986]; mitochondrial proton-transporting ATP synthase complex as…	proton transmembrane transporter activity [GO:0015078]	SUBCELLULAR LOCATION: Mitochondrion membrane {ECO:0000269|PubMed:16823961}; Single-pass membrane protein {ECO:0000269|PubMed:16823961}.	FALSE	FALSE	FALSE	TRUE	FALSE
ATP19_YEAST	P81451	YOL077W-A	ATP19	ATP synthase subunit K, mitochondrial	18	17	19	21	0.174566	0.2397	0.229704	0.214657	ATP synthesis coupled proton transport [GO:0015986]; protein-containing complex assembly [GO:0065003]	integral component of membrane [GO:0016021]; mitochondrial proton-transporting ATP synthase complex, coupling factor F(o) [GO:0000276]; mitochondrion [GO:0005739]	integral component of membrane [GO:0016021]; mitochondrial proton-transporting ATP synthase complex, coupling factor F(o) [GO:0000276]; mitochondrion [GO:0005739]; ATP synthesis coupled proton transport [GO:0015986]; protein-containing complex assembly [GO:0065003]		SUBCELLULAR LOCATION: Mitochondrion inner membrane; Single-pass membrane protein.	FALSE	FALSE	FALSE	TRUE	FALSE
ATP23_YEAST	P53722	YNR020C	ATP23	Mitochondrial inner membrane protease ATP23 (EC 3.4.24.-)	6	6	5	7	0.0796799	0.026715	-0.0239255	0.0274898	mitochondrial protein processing [GO:0034982]; mitochondrial proton-transporting ATP synthase complex assembly [GO:0033615]	extrinsic component of mitochondrial inner membrane [GO:0031314]; mitochondrial intermembrane space [GO:0005758]	extrinsic component of mitochondrial inner membrane [GO:0031314]; mitochondrial intermembrane space [GO:0005758]; metal ion binding [GO:0046872]; metalloendopeptidase activity [GO:0004222]; mitochondrial protein processing [GO:0034982]; mitochondrial proton-transporting ATP synthase complex assembly [GO:0033615]	metal ion binding [GO:0046872]; metalloendopeptidase activity [GO:0004222]	SUBCELLULAR LOCATION: Mitochondrion inner membrane {ECO:0000269|PubMed:17135288, ECO:0000269|PubMed:17135290}; Peripheral membrane protein {ECO:0000269|PubMed:17135288, ECO:0000269|PubMed:17135290}; Intermembrane side {ECO:0000269|PubMed:17135288, ECO:0000269|PubMed:17135290}. Note=Associates loosely with the inner membrane.	FALSE	FALSE	FALSE	TRUE	FALSE
ATP25_YEAST	Q03153	YMR098C	ATP25	ATPase synthesis protein 25, mitochondrial (OLI1 mRNA stabilization factor)	4	8	6	9	-0.0311225	-0.149574	-0.166176	-0.115624	mitochondrial gene expression [GO:0140053]; mitochondrial proton-transporting ATP synthase complex assembly [GO:0033615]; mRNA stabilization [GO:0048255]	mitochondrial inner membrane [GO:0005743]; mitochondrion [GO:0005739]	mitochondrial inner membrane [GO:0005743]; mitochondrion [GO:0005739]; mitochondrial gene expression [GO:0140053]; mitochondrial proton-transporting ATP synthase complex assembly [GO:0033615]; mRNA stabilization [GO:0048255]		SUBCELLULAR LOCATION: Mitochondrion inner membrane {ECO:0000269|PubMed:14562095, ECO:0000269|PubMed:16823961, ECO:0000269|PubMed:18216280}; Peripheral membrane protein {ECO:0000269|PubMed:14562095, ECO:0000269|PubMed:16823961, ECO:0000269|PubMed:18216280}; Matrix side {ECO:0000269|PubMed:14562095, ECO:0000269|PubMed:16823961, ECO:0000269|PubMed:18216280}.	FALSE	FALSE	FALSE	TRUE	FALSE
ATP5E_YEAST	P21306	YPL271W	ATP15	ATP synthase subunit epsilon, mitochondrial (ATPase subunit epsilon)	11	7	13	15	0.167275	0.146535	0.197567	0.170459	ATP synthesis coupled proton transport [GO:0015986]	mitochondrial inner membrane [GO:0005743]; mitochondrial proton-transporting ATP synthase, central stalk [GO:0005756]; mitochondrion [GO:0005739]; proton-transporting ATP synthase complex, catalytic core F(1) [GO:0045261]	mitochondrial inner membrane [GO:0005743]; mitochondrial proton-transporting ATP synthase, central stalk [GO:0005756]; mitochondrion [GO:0005739]; proton-transporting ATP synthase complex, catalytic core F(1) [GO:0045261]; hydrolase activity [GO:0016787]; proton-transporting ATP synthase activity, rotational mechanism [GO:0046933]; ATP synthesis coupled proton transport [GO:0015986]	hydrolase activity [GO:0016787]; proton-transporting ATP synthase activity, rotational mechanism [GO:0046933]	SUBCELLULAR LOCATION: Mitochondrion. Mitochondrion inner membrane.	FALSE	FALSE	FALSE	TRUE	FALSE
ATP6_YEAST	P00854	Q0085	ATP6	ATP synthase subunit a (F-ATPase protein 6)	4	4	5	5	0.235296	0.363393	0.241936	0.280208	ATP synthesis coupled proton transport [GO:0015986]	integral component of membrane [GO:0016021]; mitochondrial proton-transporting ATP synthase complex, coupling factor F(o) [GO:0000276]; mitochondrion [GO:0005739]	integral component of membrane [GO:0016021]; mitochondrial proton-transporting ATP synthase complex, coupling factor F(o) [GO:0000276]; mitochondrion [GO:0005739]; proton transmembrane transporter activity [GO:0015078]; ATP synthesis coupled proton transport [GO:0015986]	proton transmembrane transporter activity [GO:0015078]	SUBCELLULAR LOCATION: Mitochondrion inner membrane; Multi-pass membrane protein.	FALSE	FALSE	FALSE	TRUE	FALSE
ATP7_YEAST	P30902	YKL016C	ATP7	ATP synthase subunit d, mitochondrial	65	64	62	78	0.183624	0.251692	0.273227	0.236181	ATP synthesis coupled proton transport [GO:0015986]	mitochondrial proton-transporting ATP synthase, stator stalk [GO:0000274]; mitochondrion [GO:0005739]	mitochondrial proton-transporting ATP synthase, stator stalk [GO:0000274]; mitochondrion [GO:0005739]; proton transmembrane transporter activity [GO:0015078]; ATP synthesis coupled proton transport [GO:0015986]	proton transmembrane transporter activity [GO:0015078]	SUBCELLULAR LOCATION: Mitochondrion. Mitochondrion inner membrane.	FALSE	FALSE	FALSE	TRUE	FALSE
ATPA_YEAST	P07251	YBL099W	ATP1	ATP synthase subunit alpha, mitochondrial	198	212	215	260	0.126014	0.33887	0.274293	0.246392	ATP synthesis coupled proton transport [GO:0015986]	cytosol [GO:0005829]; mitochondrial intermembrane space [GO:0005758]; mitochondrial nucleoid [GO:0042645]; mitochondrial proton-transporting ATP synthase, catalytic core [GO:0005754]; mitochondrion [GO:0005739]; plasma membrane [GO:0005886]; proton-transporting ATP synthase complex, catalytic core F(1) [GO:0045261]	cytosol [GO:0005829]; mitochondrial intermembrane space [GO:0005758]; mitochondrial nucleoid [GO:0042645]; mitochondrial proton-transporting ATP synthase, catalytic core [GO:0005754]; mitochondrion [GO:0005739]; plasma membrane [GO:0005886]; proton-transporting ATP synthase complex, catalytic core F(1) [GO:0045261]; ADP binding [GO:0043531]; ATP binding [GO:0005524]; proton-transporting ATP synth…	ADP binding [GO:0043531]; ATP binding [GO:0005524]; proton-transporting ATP synthase activity, rotational mechanism [GO:0046933]	SUBCELLULAR LOCATION: Mitochondrion inner membrane {ECO:0000269|PubMed:11502169}. Note=Peripheral membrane protein.	FALSE	FALSE	FALSE	TRUE	FALSE
ATPB_YEAST	P00830	YJR121W	ATP2	ATP synthase subunit beta, mitochondrial (EC 7.1.2.2)	199	217	205	243	0.147593	0.269428	0.264285	0.227102	ATP synthesis coupled proton transport [GO:0015986]; mitochondrial ATP synthesis coupled proton transport [GO:0042776]	cytosol [GO:0005829]; mitochondrial inner membrane [GO:0005743]; mitochondrial intermembrane space [GO:0005758]; mitochondrial proton-transporting ATP synthase, catalytic core [GO:0005754]; mitochondrial proton-transporting ATP synthase complex [GO:0005753]; mitochondrion [GO:0005739]; proton-transporting ATP synthase complex, catalytic core F(1) [GO:0045261]	cytosol [GO:0005829]; mitochondrial inner membrane [GO:0005743]; mitochondrial intermembrane space [GO:0005758]; mitochondrial proton-transporting ATP synthase complex [GO:0005753]; mitochondrial proton-transporting ATP synthase, catalytic core [GO:0005754]; mitochondrion [GO:0005739]; proton-transporting ATP synthase complex, catalytic core F(1) [GO:0045261]; ATP binding [GO:0005524]; proton-tra…	ATP binding [GO:0005524]; proton-transporting ATPase activity, rotational mechanism [GO:0046961]; proton-transporting ATP synthase activity, rotational mechanism [GO:0046933]	SUBCELLULAR LOCATION: Mitochondrion. Mitochondrion inner membrane. Note=Peripheral membrane protein.	FALSE	FALSE	FALSE	TRUE	FALSE
ATPD_YEAST	Q12165	YDL004W	ATP16	ATP synthase subunit delta, mitochondrial (F-ATPase delta subunit)	19	17	23	24	0.00603087	0.299818	0.232715	0.179521	ATP synthesis coupled proton transport [GO:0015986]	mitochondrial proton-transporting ATP synthase, central stalk [GO:0005756]; mitochondrial proton-transporting ATP synthase complex, catalytic sector F(1) [GO:0000275]; mitochondrion [GO:0005739]	mitochondrial proton-transporting ATP synthase complex, catalytic sector F(1) [GO:0000275]; mitochondrial proton-transporting ATP synthase, central stalk [GO:0005756]; mitochondrion [GO:0005739]; hydrolase activity [GO:0016787]; proton-transporting ATP synthase activity, rotational mechanism [GO:0046933]; ATP synthesis coupled proton transport [GO:0015986]	hydrolase activity [GO:0016787]; proton-transporting ATP synthase activity, rotational mechanism [GO:0046933]	SUBCELLULAR LOCATION: Mitochondrion. Mitochondrion inner membrane.	FALSE	FALSE	FALSE	TRUE	FALSE
ATPF_YEAST	P05626	YPL078C	ATP4	ATP synthase subunit 4, mitochondrial	67	84	67	96	0.158278	0.256043	0.27987	0.231397	ATP synthesis coupled proton transport [GO:0015986]; protein-containing complex assembly [GO:0065003]	mitochondrial proton-transporting ATP synthase, stator stalk [GO:0000274]; mitochondrial proton-transporting ATP synthase complex, coupling factor F(o) [GO:0000276]; mitochondrion [GO:0005739]	mitochondrial proton-transporting ATP synthase complex, coupling factor F(o) [GO:0000276]; mitochondrial proton-transporting ATP synthase, stator stalk [GO:0000274]; mitochondrion [GO:0005739]; proton transmembrane transporter activity [GO:0015078]; ATP synthesis coupled proton transport [GO:0015986]; protein-containing complex assembly [GO:0065003]	proton transmembrane transporter activity [GO:0015078]	SUBCELLULAR LOCATION: Mitochondrion. Mitochondrion inner membrane.	FALSE	FALSE	FALSE	TRUE	FALSE
ATPG_YEAST	P38077	YBR039W	ATP3	ATP synthase subunit gamma, mitochondrial (F-ATPase gamma subunit)	70	69	70	95	0.204297	0.249268	0.308512	0.254026	ATP synthesis coupled proton transport [GO:0015986]	mitochondrial proton-transporting ATP synthase, central stalk [GO:0005756]; mitochondrial proton-transporting ATP synthase complex, catalytic sector F(1) [GO:0000275]; mitochondrion [GO:0005739]	mitochondrial proton-transporting ATP synthase complex, catalytic sector F(1) [GO:0000275]; mitochondrial proton-transporting ATP synthase, central stalk [GO:0005756]; mitochondrion [GO:0005739]; proton-transporting ATP synthase activity, rotational mechanism [GO:0046933]; ATP synthesis coupled proton transport [GO:0015986]	proton-transporting ATP synthase activity, rotational mechanism [GO:0046933]	SUBCELLULAR LOCATION: Mitochondrion. Mitochondrion inner membrane; Peripheral membrane protein.	FALSE	FALSE	FALSE	TRUE	FALSE
ATPJ_YEAST	P81449	YDR322C-A	TIM11	ATP synthase subunit e, mitochondrial (ATPase subunit e) (Translocase of the inner membrane protein 11)	20	23	22	25	0.100358	0.181096	0.170717	0.150724	ATP synthesis coupled proton transport [GO:0015986]; cristae formation [GO:0042407]; protein-containing complex assembly [GO:0065003]	mitochondrial proton-transporting ATP synthase complex, coupling factor F(o) [GO:0000276]; mitochondrion [GO:0005739]	mitochondrial proton-transporting ATP synthase complex, coupling factor F(o) [GO:0000276]; mitochondrion [GO:0005739]; proton transmembrane transporter activity [GO:0015078]; structural molecule activity [GO:0005198]; ATP synthesis coupled proton transport [GO:0015986]; cristae formation [GO:0042407]; protein-containing complex assembly [GO:0065003]	proton transmembrane transporter activity [GO:0015078]; structural molecule activity [GO:0005198]	SUBCELLULAR LOCATION: Mitochondrion. Mitochondrion inner membrane.	FALSE	FALSE	FALSE	TRUE	FALSE
ATPK_YEAST	Q06405	YDR377W	ATP17	ATP synthase subunit f, mitochondrial	11	11	9	14	0.155691	0.353427	0.227441	0.24552	ATP synthesis coupled proton transport [GO:0015986]	mitochondrial proton-transporting ATP synthase complex, coupling factor F(o) [GO:0000276]; mitochondrion [GO:0005739]	mitochondrial proton-transporting ATP synthase complex, coupling factor F(o) [GO:0000276]; mitochondrion [GO:0005739]; ATP synthesis coupled proton transport [GO:0015986]		SUBCELLULAR LOCATION: Mitochondrion. Mitochondrion inner membrane.	FALSE	FALSE	FALSE	TRUE	FALSE
ATPN_YEAST	Q12233	YPR020W	ATP20	ATP synthase subunit g, mitochondrial (ATPase subunit g)	23	24	26	29	0.181285	0.191857	0.232867	0.202003	ATP synthesis coupled proton transport [GO:0015986]; cristae formation [GO:0042407]; protein-containing complex assembly [GO:0065003]	mitochondrial proton-transporting ATP synthase complex, coupling factor F(o) [GO:0000276]; mitochondrion [GO:0005739]	mitochondrial proton-transporting ATP synthase complex, coupling factor F(o) [GO:0000276]; mitochondrion [GO:0005739]; proton transmembrane transporter activity [GO:0015078]; ATP synthesis coupled proton transport [GO:0015986]; cristae formation [GO:0042407]; protein-containing complex assembly [GO:0065003]	proton transmembrane transporter activity [GO:0015078]	SUBCELLULAR LOCATION: Mitochondrion membrane {ECO:0000250}.	FALSE	FALSE	FALSE	TRUE	FALSE
ATPO_YEAST	P09457	YDR298C	ATP5	ATP synthase subunit 5, mitochondrial (ATP synthase chain 5) (Oligomycin sensitivity conferral protein) (OSCP)	82	85	79	102	0.212388	0.23189	0.292479	0.245585	ATP synthesis coupled proton transport [GO:0015986]; mitochondrial ATP synthesis coupled proton transport [GO:0042776]	mitochondrial proton-transporting ATP synthase, stator stalk [GO:0000274]; mitochondrion [GO:0005739]; proton-transporting ATP synthase complex, catalytic core F(1) [GO:0045261]	mitochondrial proton-transporting ATP synthase, stator stalk [GO:0000274]; mitochondrion [GO:0005739]; proton-transporting ATP synthase complex, catalytic core F(1) [GO:0045261]; proton-transporting ATP synthase activity, rotational mechanism [GO:0046933]; ATP synthesis coupled proton transport [GO:0015986]; mitochondrial ATP synthesis coupled proton transport [GO:0042776]	proton-transporting ATP synthase activity, rotational mechanism [GO:0046933]	SUBCELLULAR LOCATION: Mitochondrion. Mitochondrion inner membrane.	FALSE	FALSE	FALSE	TRUE	FALSE
ATR_YEAST	P38111	YBR136W	MEC1	Serine/threonine-protein kinase MEC1 (EC 2.7.11.1) (ATR homolog) (DNA-damage checkpoint kinase MEC1) (Mitosis entry checkpoint protein 1)	9	6	5	14	0.00472703	-0.0597181	0.127288	0.024099	DNA damage checkpoint [GO:0000077]; DNA damage induced protein phosphorylation [GO:0006975]; DNA recombination [GO:0006310]; DNA repair [GO:0006281]; DNA replication [GO:0006260]; histone phosphorylation [GO:0016572]; positive regulation of cellular respiration [GO:1901857]; positive regulation of DNA-dependent DNA replication [GO:2000105]; protein autophosphorylation [GO:0046777]; reciprocal mei…	mitochondrion [GO:0005739]; nucleus [GO:0005634]	mitochondrion [GO:0005739]; nucleus [GO:0005634]; ATP binding [GO:0005524]; protein kinase activity [GO:0004672]; protein serine kinase activity [GO:0106310]; protein serine/threonine kinase activity [GO:0004674]; protein threonine kinase activity [GO:0106311]; DNA damage checkpoint [GO:0000077]; DNA damage induced protein phosphorylation [GO:0006975]; DNA recombination [GO:0006310]; DNA repair […	ATP binding [GO:0005524]; protein kinase activity [GO:0004672]; protein serine/threonine kinase activity [GO:0004674]; protein serine kinase activity [GO:0106310]; protein threonine kinase activity [GO:0106311]	SUBCELLULAR LOCATION: Nucleus. Note=Localizes to nuclear DNA repair foci in response to DNA double strand breaks. The recruitment to DNA lesion sites requires its interaction with LCD1 and the presence of the RPA complex on DNA.	FALSE	TRUE	FALSE	FALSE	FALSE
ATU2_YEAST	P38995	YDR270W	CCC2	Copper-transporting ATPase (EC 7.2.2.8) (Cu(2+)-ATPase)	2	3	2	7	-0.929182	-0.49914	-0.554419	-0.660914	cellular iron ion homeostasis [GO:0006879]; copper ion export [GO:0060003]; copper ion transport [GO:0006825]; transmembrane transport [GO:0055085]	Golgi apparatus [GO:0005794]; integral component of membrane [GO:0016021]; trans-Golgi network transport vesicle membrane [GO:0012510]	Golgi apparatus [GO:0005794]; integral component of membrane [GO:0016021]; trans-Golgi network transport vesicle membrane [GO:0012510]; ATP binding [GO:0005524]; ATPase-coupled cation transmembrane transporter activity [GO:0019829]; copper ion binding [GO:0005507]; P-type divalent copper transporter activity [GO:0043682]; P-type monovalent copper transporter activity [GO:0140581]; cellular iron i…	ATPase-coupled cation transmembrane transporter activity [GO:0019829]; ATP binding [GO:0005524]; copper ion binding [GO:0005507]; P-type divalent copper transporter activity [GO:0043682]; P-type monovalent copper transporter activity [GO:0140581]	SUBCELLULAR LOCATION: Golgi apparatus, trans-Golgi network membrane; Multi-pass membrane protein.	FALSE	FALSE	FALSE	FALSE	FALSE
ATX1_YEAST	P38636	YNL259C	ATX1	Metal homeostasis factor ATX1	4	5	5	6	-0.128109	-0.100188	-0.0201818	-0.0828263	cellular copper ion homeostasis [GO:0006878]; cellular iron ion homeostasis [GO:0006879]; cellular response to oxidative stress [GO:0034599]; copper ion transport [GO:0006825]; response to oxidative stress [GO:0006979]	cytosol [GO:0005829]	cytosol [GO:0005829]; copper chaperone activity [GO:0016531]; metal ion binding [GO:0046872]; cellular copper ion homeostasis [GO:0006878]; cellular iron ion homeostasis [GO:0006879]; cellular response to oxidative stress [GO:0034599]; copper ion transport [GO:0006825]; response to oxidative stress [GO:0006979]	copper chaperone activity [GO:0016531]; metal ion binding [GO:0046872]	SUBCELLULAR LOCATION: Cytoplasm.	FALSE	FALSE	TRUE	FALSE	FALSE
ATX2_YEAST	Q12067	YOR079C	ATX2	Metal homeostasis factor ATX2	1	1	1	2	-0.505949	-0.26499	0.084539	-0.2288	cellular manganese ion homeostasis [GO:0030026]; zinc ion transmembrane transport [GO:0071577]	endoplasmic reticulum [GO:0005783]; Golgi membrane [GO:0000139]; integral component of membrane [GO:0016021]; late endosome [GO:0005770]; membrane [GO:0016020]; trans-Golgi network [GO:0005802]	endoplasmic reticulum [GO:0005783]; Golgi membrane [GO:0000139]; integral component of membrane [GO:0016021]; late endosome [GO:0005770]; membrane [GO:0016020]; trans-Golgi network [GO:0005802]; manganese ion transmembrane transporter activity [GO:0005384]; zinc ion transmembrane transporter activity [GO:0005385]; cellular manganese ion homeostasis [GO:0030026]; zinc ion transmembrane transport […	manganese ion transmembrane transporter activity [GO:0005384]; zinc ion transmembrane transporter activity [GO:0005385]	SUBCELLULAR LOCATION: Golgi apparatus membrane; Multi-pass membrane protein.	FALSE	FALSE	FALSE	FALSE	FALSE
AUR1_YEAST	P36107	YKL004W	AUR1	Inositol phosphorylceramide synthase catalytic subunit AUR1 (IPC synthase catalytic subunit AUR1) (EC 2.-.-.-) (Aureobasidin A resistance protein) (Phosphatidylinositol:ceramide phosphoinositol transferase)	8	10	9	13	-0.0408267	-0.177715	-0.227896	-0.148812	inositol phosphoceramide metabolic process [GO:0006673]; sphingolipid biosynthetic process [GO:0030148]	endoplasmic reticulum [GO:0005783]; Golgi apparatus [GO:0005794]; Golgi cisterna membrane [GO:0032580]; inositol phosphoceramide synthase complex [GO:0070916]; integral component of membrane [GO:0016021]	endoplasmic reticulum [GO:0005783]; Golgi apparatus [GO:0005794]; Golgi cisterna membrane [GO:0032580]; inositol phosphoceramide synthase complex [GO:0070916]; integral component of membrane [GO:0016021]; inositol phosphoceramide synthase activity [GO:0045140]; inositol phosphoceramide metabolic process [GO:0006673]; sphingolipid biosynthetic process [GO:0030148]	inositol phosphoceramide synthase activity [GO:0045140]	SUBCELLULAR LOCATION: Golgi apparatus, Golgi stack membrane {ECO:0000269|PubMed:10888667, ECO:0000269|PubMed:19726565}; Multi-pass membrane protein {ECO:0000269|PubMed:10888667, ECO:0000269|PubMed:19726565}.	FALSE	FALSE	FALSE	FALSE	FALSE
AVL9_YEAST	Q12500	YLR114C	AVL9	Late secretory pathway protein AVL9 (APL2 VPS1 synthetic lethal protein 9)	23	27	22	37	-0.0636754	-0.149994	-0.155676	-0.123115	post-Golgi vesicle-mediated transport [GO:0006892]	cellular bud neck [GO:0005935]; cellular bud tip [GO:0005934]; cytoplasm [GO:0005737]	cellular bud neck [GO:0005935]; cellular bud tip [GO:0005934]; cytoplasm [GO:0005737]; post-Golgi vesicle-mediated transport [GO:0006892]		SUBCELLULAR LOCATION: Cytoplasm {ECO:0000269|PubMed:14562095}.	FALSE	FALSE	TRUE	FALSE	FALSE
AVO1_YEAST	Q08236	YOL078W	AVO1	Target of rapamycin complex 2 subunit AVO1 (TORC2 subunit AVO1) (Adheres voraciously to TOR2 protein 1)	4	3	3	6	0.0268587	-0.197518	-0.0296755	-0.0667782	establishment or maintenance of actin cytoskeleton polarity [GO:0030950]; fungal-type cell wall organization [GO:0031505]; negative regulation of Ras protein signal transduction [GO:0046580]; regulation of cell growth [GO:0001558]; TORC2 signaling [GO:0038203]; TOR signaling [GO:0031929]	cytoplasm [GO:0005737]; plasma membrane [GO:0005886]; TORC2 complex [GO:0031932]; vacuolar membrane [GO:0005774]	cytoplasm [GO:0005737]; plasma membrane [GO:0005886]; TORC2 complex [GO:0031932]; vacuolar membrane [GO:0005774]; phosphatidylinositol-4,5-bisphosphate binding [GO:0005546]; small GTPase binding [GO:0031267]; establishment or maintenance of actin cytoskeleton polarity [GO:0030950]; fungal-type cell wall organization [GO:0031505]; negative regulation of Ras protein signal transduction [GO:0046580]…	phosphatidylinositol-4,5-bisphosphate binding [GO:0005546]; small GTPase binding [GO:0031267]	SUBCELLULAR LOCATION: Cell membrane {ECO:0000269|PubMed:12631735}; Peripheral membrane protein {ECO:0000269|PubMed:12631735}; Cytoplasmic side {ECO:0000269|PubMed:12631735}. Vacuole membrane {ECO:0000269|PubMed:12631735}; Peripheral membrane protein {ECO:0000269|PubMed:12631735}; Cytoplasmic side {ECO:0000269|PubMed:12631735}.	FALSE	FALSE	TRUE	FALSE	FALSE
AVT1_YEAST	P47082	YJR001W	AVT1	Vacuolar amino acid transporter 1	7	11	10	14	-0.216722	-0.130347	-0.0592589	-0.135443	amino acid transmembrane transport [GO:0003333]; amino acid transport [GO:0006865]; proline transport [GO:0015824]; vacuolar transport [GO:0007034]	fungal-type vacuole [GO:0000324]; fungal-type vacuole membrane [GO:0000329]; integral component of membrane [GO:0016021]; plasma membrane [GO:0005886]	fungal-type vacuole [GO:0000324]; fungal-type vacuole membrane [GO:0000329]; integral component of membrane [GO:0016021]; plasma membrane [GO:0005886]; L-glutamine transmembrane transporter activity [GO:0015186]; L-isoleucine transmembrane transporter activity [GO:0015188]; L-tyrosine transmembrane transporter activity [GO:0005302]; amino acid transmembrane transport [GO:0003333]; amino acid tran…	L-glutamine transmembrane transporter activity [GO:0015186]; L-isoleucine transmembrane transporter activity [GO:0015188]; L-tyrosine transmembrane transporter activity [GO:0005302]	SUBCELLULAR LOCATION: Vacuole membrane {ECO:0000269|PubMed:11274162}; Multi-pass membrane protein {ECO:0000269|PubMed:11274162}.	FALSE	FALSE	FALSE	FALSE	FALSE
AVT3_YEAST	P36062	YKL146W	AVT3	Vacuolar amino acid transporter 3	4	3	5	7	-0.239076	-0.201954	-0.239387	-0.226806	amino acid transmembrane export from vacuole [GO:0032974]; amino acid transmembrane transport [GO:0003333]; proline transport [GO:0015824]	fungal-type vacuole [GO:0000324]; fungal-type vacuole membrane [GO:0000329]; integral component of membrane [GO:0016021]; vacuolar membrane [GO:0005774]	fungal-type vacuole [GO:0000324]; fungal-type vacuole membrane [GO:0000329]; integral component of membrane [GO:0016021]; vacuolar membrane [GO:0005774]; amino acid transmembrane transporter activity [GO:0015171]; L-glutamine transmembrane transporter activity [GO:0015186]; L-isoleucine transmembrane transporter activity [GO:0015188]; L-tyrosine transmembrane transporter activity [GO:0005302]; am…	amino acid transmembrane transporter activity [GO:0015171]; L-glutamine transmembrane transporter activity [GO:0015186]; L-isoleucine transmembrane transporter activity [GO:0015188]; L-tyrosine transmembrane transporter activity [GO:0005302]	SUBCELLULAR LOCATION: Vacuole membrane {ECO:0000269|PubMed:11274162}; Multi-pass membrane protein {ECO:0000269|PubMed:11274162}.	FALSE	FALSE	FALSE	FALSE	FALSE
AVT7_YEAST	P40501	YIL088C	AVT7	Vacuolar amino acid transporter 7	4	4	3	5	0.190226	-0.0305178	0.127959	0.0958888	amino acid transmembrane transport [GO:0003333]; amino acid transport [GO:0006865]; regulation of sporulation [GO:0043937]	fungal-type vacuole [GO:0000324]; fungal-type vacuole membrane [GO:0000329]; integral component of membrane [GO:0016021]; plasma membrane [GO:0005886]; vacuolar membrane [GO:0005774]	fungal-type vacuole [GO:0000324]; fungal-type vacuole membrane [GO:0000329]; integral component of membrane [GO:0016021]; plasma membrane [GO:0005886]; vacuolar membrane [GO:0005774]; amino acid transmembrane transporter activity [GO:0015171]; L-arginine transmembrane transporter activity [GO:0061459]; L-glutamate transmembrane transporter activity [GO:0005313]; L-histidine transmembrane transpor…	amino acid transmembrane transporter activity [GO:0015171]; L-arginine transmembrane transporter activity [GO:0061459]; L-glutamate transmembrane transporter activity [GO:0005313]; L-histidine transmembrane transporter activity [GO:0005290]; L-lysine transmembrane transporter activity [GO:0015189]; L-serine transmembrane transporter activity [GO:0015194]; L-tyrosine transmembrane transporter acti…	SUBCELLULAR LOCATION: Vacuole membrane {ECO:0000269|PubMed:11274162}; Multi-pass membrane protein {ECO:0000269|PubMed:11274162}.	FALSE	FALSE	FALSE	FALSE	FALSE
AXL1_YEAST	P40851	YPR122W	AXL1	Putative protease AXL1 (EC 3.4.24.-)	6	5	7	8	0.0321535	-0.0981716	-0.0112627	-0.0257602	axial cellular bud site selection [GO:0007120]; cytogamy [GO:0000755]; peptide mating pheromone maturation involved in positive regulation of conjugation with cellular fusion [GO:0071432]	cellular bud neck [GO:0005935]; mating projection tip [GO:0043332]	cellular bud neck [GO:0005935]; mating projection tip [GO:0043332]; metal ion binding [GO:0046872]; metalloendopeptidase activity [GO:0004222]; axial cellular bud site selection [GO:0007120]; cytogamy [GO:0000755]; peptide mating pheromone maturation involved in positive regulation of conjugation with cellular fusion [GO:0071432]	metal ion binding [GO:0046872]; metalloendopeptidase activity [GO:0004222]	SUBCELLULAR LOCATION: Bud neck {ECO:0000269|PubMed:12176366}. Note=Mother-bud neck and division site remnants of haploid cells.	FALSE	FALSE	FALSE	FALSE	FALSE
AXL2_YEAST	P38928	YIL140W	AXL2	Axial budding pattern protein 2 (Bud site selection protein 10) (Suppressor of RHO3 protein 4)	3	2	2	6	0.0377196	-0.0466531	0.665443	0.218837	axial cellular bud site selection [GO:0007120]	cell division site [GO:0032153]; cellular bud neck [GO:0005935]; cellular bud neck septin ring [GO:0000144]; fungal-type vacuole [GO:0000324]; incipient cellular bud site [GO:0000131]; integral component of plasma membrane [GO:0005887]	cell division site [GO:0032153]; cellular bud neck [GO:0005935]; cellular bud neck septin ring [GO:0000144]; fungal-type vacuole [GO:0000324]; incipient cellular bud site [GO:0000131]; integral component of plasma membrane [GO:0005887]; calcium ion binding [GO:0005509]; axial cellular bud site selection [GO:0007120]	calcium ion binding [GO:0005509]	SUBCELLULAR LOCATION: Cell membrane {ECO:0000269|PubMed:10366591, ECO:0000269|PubMed:11065362, ECO:0000269|PubMed:11134078, ECO:0000269|PubMed:12221111, ECO:0000269|PubMed:14562095, ECO:0000269|PubMed:15282802, ECO:0000269|PubMed:17460121, ECO:0000269|PubMed:8805277, ECO:0000269|PubMed:8846915, ECO:0000269|PubMed:9732282}; Single-pass type I membrane protein {ECO:0000269|PubMed:10366591, ECO:0000…	FALSE	FALSE	FALSE	FALSE	FALSE
AYR1_YEAST	P40471	YIL124W	AYR1	NADPH-dependent 1-acyldihydroxyacetone phosphate reductase (ADR) (EC 1.1.1.101) (1-acyl DHAP reductase) (Acyl/alkyl DHAP reductase) (Acylglycerone-phosphate reductase) (Triacylglycerol lipase AYR1) (TAG lipase) (EC 3.1.1.3)	49	56	46	67	0.41877	0.451005	0.316646	0.395473	phosphatidic acid biosynthetic process [GO:0006654]; triglyceride catabolic process [GO:0019433]	cytoplasm [GO:0005737]; endoplasmic reticulum [GO:0005783]; lipid droplet [GO:0005811]; mitochondrial outer membrane [GO:0005741]; mitochondrion [GO:0005739]	cytoplasm [GO:0005737]; endoplasmic reticulum [GO:0005783]; lipid droplet [GO:0005811]; mitochondrial outer membrane [GO:0005741]; mitochondrion [GO:0005739]; 1-acyl dihydroxyacetone phosphate reductase activity [GO:0102566]; acylglycerone-phosphate reductase activity [GO:0000140]; triglyceride lipase activity [GO:0004806]; phosphatidic acid biosynthetic process [GO:0006654]; triglyceride catabol…	1-acyl dihydroxyacetone phosphate reductase activity [GO:0102566]; acylglycerone-phosphate reductase activity [GO:0000140]; triglyceride lipase activity [GO:0004806]	SUBCELLULAR LOCATION: Lipid droplet {ECO:0000269|PubMed:10515935, ECO:0000269|PubMed:10617610, ECO:0000269|PubMed:21820081, ECO:0000269|PubMed:24868093}. Mitochondrion outer membrane {ECO:0000269|PubMed:16407407, ECO:0000269|PubMed:28916712}. Endoplasmic reticulum {ECO:0000269|PubMed:14562095, ECO:0000269|PubMed:28916712}.	FALSE	FALSE	FALSE	TRUE	FALSE
BAP2_YEAST	P38084	YBR068C	BAP2	Leu/Val/Ile amino-acid permease (Branched-chain amino-acid permease 2)	9	12	10	14	-0.721439	-0.694279	-0.589018	-0.668245	amino acid transmembrane transport [GO:0003333]; amino acid transport [GO:0006865]; leucine import across plasma membrane [GO:0098713]; transmembrane transport [GO:0055085]	endoplasmic reticulum [GO:0005783]; integral component of membrane [GO:0016021]; plasma membrane [GO:0005886]	endoplasmic reticulum [GO:0005783]; integral component of membrane [GO:0016021]; plasma membrane [GO:0005886]; amino acid transmembrane transporter activity [GO:0015171]; L-phenylalanine transmembrane transporter activity [GO:0015192]; amino acid transmembrane transport [GO:0003333]; amino acid transport [GO:0006865]; leucine import across plasma membrane [GO:0098713]; transmembrane transport [GO…	amino acid transmembrane transporter activity [GO:0015171]; L-phenylalanine transmembrane transporter activity [GO:0015192]	SUBCELLULAR LOCATION: Cell membrane {ECO:0000269|PubMed:14562095}; Multi-pass membrane protein {ECO:0000269|PubMed:14562095}.	FALSE	FALSE	FALSE	FALSE	FALSE
BAP3_YEAST	P41815	YDR046C	BAP3	Valine amino-acid permease (Branched-chain amino-acid permease 3)	9	10	9	15	-0.574837	-0.829941	-0.562186	-0.655654	amino acid transmembrane transport [GO:0003333]; amino acid transport [GO:0006865]; transmembrane transport [GO:0055085]	endoplasmic reticulum [GO:0005783]; integral component of membrane [GO:0016021]; mitochondrion [GO:0005739]	endoplasmic reticulum [GO:0005783]; integral component of membrane [GO:0016021]; mitochondrion [GO:0005739]; amino acid transmembrane transporter activity [GO:0015171]; amino acid transmembrane transport [GO:0003333]; amino acid transport [GO:0006865]; transmembrane transport [GO:0055085]	amino acid transmembrane transporter activity [GO:0015171]	SUBCELLULAR LOCATION: Membrane; Multi-pass membrane protein.	FALSE	FALSE	FALSE	FALSE	FALSE
BAS1_YEAST	P22035	YKR099W	BAS1	Myb-like DNA-binding protein BAS1	2	1	2	5	-0.111166	-0.096233	-0.117028	-0.108142	positive regulation of transcription by RNA polymerase II [GO:0045944]; regulation of transcription, DNA-templated [GO:0006355]	nucleus [GO:0005634]	nucleus [GO:0005634]; DNA-binding transcription factor activity, RNA polymerase II-specific [GO:0000981]; RNA polymerase II cis-regulatory region sequence-specific DNA binding [GO:0000978]; positive regulation of transcription by RNA polymerase II [GO:0045944]; regulation of transcription, DNA-templated [GO:0006355]	DNA-binding transcription factor activity, RNA polymerase II-specific [GO:0000981]; RNA polymerase II cis-regulatory region sequence-specific DNA binding [GO:0000978]	SUBCELLULAR LOCATION: Nucleus.	FALSE	TRUE	FALSE	FALSE	FALSE
BBC1_YEAST	P47068	YJL020C	BBC1	Myosin tail region-interacting protein MTI1 (Protein BBC1)	103	104	104	147	0.203937	0.25303	0.279339	0.245435	actin cortical patch localization [GO:0051666]; actin cytoskeleton organization [GO:0030036]; actin filament bundle assembly [GO:0051017]; cytoskeleton organization [GO:0007010]; negative regulation of Arp2/3 complex-mediated actin nucleation [GO:0034316]	actin cortical patch [GO:0030479]	actin cortical patch [GO:0030479]; actin filament binding [GO:0051015]; myosin I binding [GO:0017024]; phosphatidylinositol binding [GO:0035091]; actin cortical patch localization [GO:0051666]; actin cytoskeleton organization [GO:0030036]; actin filament bundle assembly [GO:0051017]; cytoskeleton organization [GO:0007010]; negative regulation of Arp2/3 complex-mediated actin nucleation [GO:003431…	actin filament binding [GO:0051015]; myosin I binding [GO:0017024]; phosphatidylinositol binding [GO:0035091]	SUBCELLULAR LOCATION: Cytoplasm, cytoskeleton, actin patch {ECO:0000269|PubMed:11901111}. Note=Colocalizes with cortical actin patches.	FALSE	FALSE	TRUE	FALSE	FALSE
BBP_YEAST	Q12186	YLR116W	MSL5	Branchpoint-bridging protein (Mud synthetic-lethal 5 protein) (Splicing factor 1) (Zinc finger protein BBP)	4	6	7	10	-0.163771	-0.213414	-0.248449	-0.208545	mRNA splicing, via spliceosome [GO:0000398]; regulation of mRNA splicing, via spliceosome [GO:0048024]	commitment complex [GO:0000243]; cytosol [GO:0005829]; nucleus [GO:0005634]	commitment complex [GO:0000243]; cytosol [GO:0005829]; nucleus [GO:0005634]; mRNA binding [GO:0003729]; pre-mRNA branch point binding [GO:0045131]; zinc ion binding [GO:0008270]; mRNA splicing, via spliceosome [GO:0000398]; regulation of mRNA splicing, via spliceosome [GO:0048024]	mRNA binding [GO:0003729]; pre-mRNA branch point binding [GO:0045131]; zinc ion binding [GO:0008270]	SUBCELLULAR LOCATION: Nucleus {ECO:0000269|PubMed:14562095}.	FALSE	TRUE	FALSE	FALSE	FALSE
BCA1_YEAST	P38891	YHR208W	BAT1	Branched-chain-amino-acid aminotransferase, mitochondrial (BCAT) (EC 2.6.1.42) (Protein ECA39) (Protein TWT1)	127	136	130	167	0.318026	0.30422	0.333381	0.318542	branched-chain amino acid biosynthetic process [GO:0009082]; branched-chain amino acid catabolic process [GO:0009083]; isoleucine biosynthetic process [GO:0009097]; leucine biosynthetic process [GO:0009098]; L-methionine salvage from methylthioadenosine [GO:0019509]; valine biosynthetic process [GO:0009099]	mitochondrial matrix [GO:0005759]; mitochondrion [GO:0005739]	mitochondrial matrix [GO:0005759]; mitochondrion [GO:0005739]; branched-chain-amino-acid transaminase activity [GO:0004084]; L-isoleucine transaminase activity [GO:0052656]; L-leucine transaminase activity [GO:0052654]; L-leucine:2-oxoglutarate aminotransferase activity [GO:0050048]; L-valine transaminase activity [GO:0052655]; branched-chain amino acid biosynthetic process [GO:0009082]; branched…	branched-chain-amino-acid transaminase activity [GO:0004084]; L-isoleucine transaminase activity [GO:0052656]; L-leucine:2-oxoglutarate aminotransferase activity [GO:0050048]; L-leucine transaminase activity [GO:0052654]; L-valine transaminase activity [GO:0052655]	SUBCELLULAR LOCATION: Mitochondrion matrix {ECO:0000269|PubMed:21267457}.	FALSE	FALSE	FALSE	TRUE	FALSE
BCA2_YEAST	P47176	YJR148W	BAT2	Branched-chain-amino-acid aminotransferase, cytosolic (BCAT) (EC 2.6.1.42) (Protein TWT2)	54	52	55	72	0.841229	0.844418	0.917607	0.867751	branched-chain amino acid biosynthetic process [GO:0009082]; branched-chain amino acid catabolic process [GO:0009083]; isoleucine biosynthetic process [GO:0009097]; leucine biosynthetic process [GO:0009098]; L-methionine salvage from methylthioadenosine [GO:0019509]; valine biosynthetic process [GO:0009099]	cytoplasm [GO:0005737]; mitochondrion [GO:0005739]; nucleus [GO:0005634]	cytoplasm [GO:0005737]; mitochondrion [GO:0005739]; nucleus [GO:0005634]; branched-chain-amino-acid transaminase activity [GO:0004084]; L-isoleucine transaminase activity [GO:0052656]; L-leucine transaminase activity [GO:0052654]; L-leucine:2-oxoglutarate aminotransferase activity [GO:0050048]; L-valine transaminase activity [GO:0052655]; branched-chain amino acid biosynthetic process [GO:0009082…	branched-chain-amino-acid transaminase activity [GO:0004084]; L-isoleucine transaminase activity [GO:0052656]; L-leucine:2-oxoglutarate aminotransferase activity [GO:0050048]; L-leucine transaminase activity [GO:0052654]; L-valine transaminase activity [GO:0052655]	SUBCELLULAR LOCATION: Cytoplasm {ECO:0000269|PubMed:21267457}.	FALSE	FALSE	TRUE	FALSE	FALSE
BCD1_YEAST	P38772	YHR040W	BCD1	Box C/D snoRNA protein 1	4	4	8	10	0.107837	-0.393474	-0.0527155	-0.112784	box C/D snoRNP assembly [GO:0000492]; maturation of LSU-rRNA from tricistronic rRNA transcript (SSU-rRNA, 5.8S rRNA, LSU-rRNA) [GO:0000463]; ribosome biogenesis [GO:0042254]; sno(s)RNA metabolic process [GO:0016074]; snoRNA localization [GO:0048254]	cytoplasm [GO:0005737]; nucleus [GO:0005634]; pre-snoRNP complex [GO:0070761]	cytoplasm [GO:0005737]; nucleus [GO:0005634]; pre-snoRNP complex [GO:0070761]; metal ion binding [GO:0046872]; nucleic acid binding [GO:0003676]; snoRNA binding [GO:0030515]; box C/D snoRNP assembly [GO:0000492]; maturation of LSU-rRNA from tricistronic rRNA transcript (SSU-rRNA, 5.8S rRNA, LSU-rRNA) [GO:0000463]; ribosome biogenesis [GO:0042254]; sno(s)RNA metabolic process [GO:0016074]; snoRNA …	metal ion binding [GO:0046872]; nucleic acid binding [GO:0003676]; snoRNA binding [GO:0030515]	SUBCELLULAR LOCATION: Nucleus {ECO:0000269|PubMed:14562095, ECO:0000269|PubMed:14690591}.	FALSE	TRUE	FALSE	FALSE	FALSE
BCH1_YEAST	Q05029	YMR237W	BCH1	Protein BCH1 (BUD7 and CHS6 homolog 1)	45	42	40	66	-0.041641	0.0171285	0.0156388	-0.00295789	fungal-type cell wall chitin biosynthetic process [GO:0034221]; Golgi to plasma membrane transport [GO:0006893]; protein transport [GO:0015031]	exomer complex [GO:0034044]; membrane [GO:0016020]	exomer complex [GO:0034044]; membrane [GO:0016020]; small GTPase binding [GO:0031267]; fungal-type cell wall chitin biosynthetic process [GO:0034221]; Golgi to plasma membrane transport [GO:0006893]; protein transport [GO:0015031]	small GTPase binding [GO:0031267]	SUBCELLULAR LOCATION: Golgi apparatus, trans-Golgi network membrane {ECO:0000269|PubMed:14562095, ECO:0000269|PubMed:16498409, ECO:0000269|PubMed:17000877}; Peripheral membrane protein {ECO:0000269|PubMed:14562095, ECO:0000269|PubMed:16498409, ECO:0000269|PubMed:17000877}. Note=Trans-Golgi network location requires interaction with CHS5 and with myristoylated GTP-bound ARF1 for the recruitment to…	FALSE	FALSE	FALSE	FALSE	FALSE
BCH2_YEAST	P36122	YKR027W	BCH2	Protein BCH2 (BUD7 and CHS6 homolog 2)	3	2	3	4	0.161323	0.253046	-0.0373829	0.125662	fungal-type cell wall chitin biosynthetic process [GO:0034221]; Golgi to plasma membrane transport [GO:0006893]; protein transport [GO:0015031]	exomer complex [GO:0034044]; membrane [GO:0016020]; mitochondrion [GO:0005739]	exomer complex [GO:0034044]; membrane [GO:0016020]; mitochondrion [GO:0005739]; fungal-type cell wall chitin biosynthetic process [GO:0034221]; Golgi to plasma membrane transport [GO:0006893]; protein transport [GO:0015031]		SUBCELLULAR LOCATION: Golgi apparatus, trans-Golgi network membrane {ECO:0000269|PubMed:14562095, ECO:0000269|PubMed:16498409, ECO:0000269|PubMed:17000877}; Peripheral membrane protein {ECO:0000269|PubMed:14562095, ECO:0000269|PubMed:16498409, ECO:0000269|PubMed:17000877}. Note=Trans-Golgi network location requires interaction with CHS5 and with myristoylated GTP-bound ARF1 for the recruitment to…	FALSE	FALSE	FALSE	FALSE	FALSE
BCP1_YEAST	Q06338	YDR361C	BCP1	Protein BCP1	24	36	30	41	-0.182388	-0.298129	-0.186017	-0.222178	protein export from nucleus [GO:0006611]; ribosomal large subunit export from nucleus [GO:0000055]	cytoplasm [GO:0005737]; nucleus [GO:0005634]	cytoplasm [GO:0005737]; nucleus [GO:0005634]; protein export from nucleus [GO:0006611]; ribosomal large subunit export from nucleus [GO:0000055]		SUBCELLULAR LOCATION: Cytoplasm {ECO:0000269|PubMed:12912920}. Nucleus {ECO:0000269|PubMed:12912920}.	FALSE	TRUE	TRUE	FALSE	FALSE
BCS1_YEAST	P32839	YDR375C	BCS1	Mitochondrial chaperone BCS1	14	16	15	21	0.0480225	-0.0248942	0.000379453	0.00783593	chaperone-mediated protein complex assembly [GO:0051131]; mitochondrial respiratory chain complex III assembly [GO:0034551]; protein insertion into mitochondrial inner membrane from matrix [GO:0032979]	cytosol [GO:0005829]; integral component of membrane [GO:0016021]; mitochondrial inner membrane [GO:0005743]; mitochondrial intermembrane space [GO:0005758]; mitochondrion [GO:0005739]	cytosol [GO:0005829]; integral component of membrane [GO:0016021]; mitochondrial inner membrane [GO:0005743]; mitochondrial intermembrane space [GO:0005758]; mitochondrion [GO:0005739]; ATP binding [GO:0005524]; ATPase-coupled transmembrane transporter activity [GO:0042626]; protein transmembrane transporter activity [GO:0008320]; chaperone-mediated protein complex assembly [GO:0051131]; mitochon…	ATPase-coupled transmembrane transporter activity [GO:0042626]; ATP binding [GO:0005524]; protein transmembrane transporter activity [GO:0008320]	SUBCELLULAR LOCATION: Mitochondrion inner membrane; Single-pass membrane protein.	FALSE	FALSE	FALSE	TRUE	FALSE
BDF1_YEAST	P35817	YLR399C	BDF1	Bromodomain-containing factor 1	5	6	8	12	-0.384651	-0.266979	-0.384084	-0.345238	chromatin remodeling [GO:0006338]; DNA repair [GO:0006281]; negative regulation of heterochromatin assembly [GO:0031452]; positive regulation of histone exchange [GO:1900051]; regulation of chromatin silencing at telomere [GO:0031938]; regulation of silent mating-type cassette heterochromatin assembly [GO:0090054]; snRNA transcription [GO:0009301]; sporulation resulting in formation of a cellular…	chromatin [GO:0000785]; Swr1 complex [GO:0000812]	chromatin [GO:0000785]; Swr1 complex [GO:0000812]; chromatin binding [GO:0003682]; core promoter sequence-specific DNA binding [GO:0001046]; lysine-acetylated histone binding [GO:0070577]; TFIID-class transcription factor complex binding [GO:0001094]; chromatin remodeling [GO:0006338]; DNA repair [GO:0006281]; negative regulation of heterochromatin assembly [GO:0031452]; positive regulation of hi…	chromatin binding [GO:0003682]; core promoter sequence-specific DNA binding [GO:0001046]; lysine-acetylated histone binding [GO:0070577]; TFIID-class transcription factor complex binding [GO:0001094]	SUBCELLULAR LOCATION: Nucleus {ECO:0000269|PubMed:14562095, ECO:0000269|PubMed:7791775}.	FALSE	TRUE	FALSE	FALSE	FALSE
BDH1_YEAST	P39714	YAL060W	BDH1	(R,R)-butanediol dehydrogenase (EC 1.1.1.4)	81	76	79	97	-0.0503387	-0.0897231	-0.0287396	-0.0562671	alcohol metabolic process [GO:0006066]; butanediol biosynthetic process [GO:0034079]	cytoplasm [GO:0005737]	cytoplasm [GO:0005737]; (R,R)-butanediol dehydrogenase activity [GO:0000721]; zinc ion binding [GO:0008270]; alcohol metabolic process [GO:0006066]; butanediol biosynthetic process [GO:0034079]	(R,R)-butanediol dehydrogenase activity [GO:0000721]; zinc ion binding [GO:0008270]	SUBCELLULAR LOCATION: Cytoplasm {ECO:0000269|PubMed:14562095}.	FALSE	FALSE	TRUE	FALSE	FALSE
BECN1_YEAST	Q02948	YPL120W	VPS30	Vacuolar protein sorting-associated protein 30 (Autophagy-related protein 6)	14	16	12	18	-0.1366	-0.0709038	-0.137584	-0.115029	autophagosome assembly [GO:0000045]; autophagy [GO:0006914]; autophagy of peroxisome [GO:0030242]; cellular response to nitrogen starvation [GO:0006995]; cytoplasm to vacuole transport by the Cvt pathway [GO:0032258]; late endosome to vacuole transport [GO:0045324]; macroautophagy [GO:0016236]; phosphatidylinositol biosynthetic process [GO:0006661]; piecemeal microautophagy of the nucleus [GO:003…	cytoplasm [GO:0005737]; cytosol [GO:0005829]; endosome membrane [GO:0010008]; extrinsic component of membrane [GO:0019898]; fungal-type vacuole membrane [GO:0000329]; phagophore assembly site [GO:0000407]; phagophore assembly site membrane [GO:0034045]; phosphatidylinositol 3-kinase complex, class III, type I [GO:0034271]; phosphatidylinositol 3-kinase complex, class III, type II [GO:0034272]; va…	cytoplasm [GO:0005737]; cytosol [GO:0005829]; endosome membrane [GO:0010008]; extrinsic component of membrane [GO:0019898]; fungal-type vacuole membrane [GO:0000329]; phagophore assembly site [GO:0000407]; phagophore assembly site membrane [GO:0034045]; phosphatidylinositol 3-kinase complex, class III, type I [GO:0034271]; phosphatidylinositol 3-kinase complex, class III, type II [GO:0034272]; va…		SUBCELLULAR LOCATION: Endosome membrane; Peripheral membrane protein. Vacuole membrane; Peripheral membrane protein. Preautophagosomal structure membrane {ECO:0000269|PubMed:23878393}; Peripheral membrane protein. Note=With the VPS34 PI3-kinase complex I, localizes to the vacuole-isolation membrane contact site (VICS) during isolation membrane (IM) expansion. The IM is a membrane sac generated fr…	FALSE	FALSE	FALSE	FALSE	FALSE
BEM1_YEAST	P29366	YBR200W	BEM1	Bud emergence protein 1 (Suppressor of RHO3 protein 1)	12	9	11	18	0.0269862	-0.0802351	-0.0961519	-0.0498003	cell morphogenesis involved in conjugation with cellular fusion [GO:0000753]; conjugation with cellular fusion [GO:0000747]; maintenance of protein location [GO:0045185]; superoxide metabolic process [GO:0006801]	cell cortex [GO:0005938]; cellular bud neck [GO:0005935]; cellular bud tip [GO:0005934]; cytoplasm [GO:0005737]; cytoskeleton [GO:0005856]; incipient cellular bud site [GO:0000131]; mating projection tip [GO:0043332]; mitochondrion [GO:0005739]; site of polarized growth [GO:0030427]	cell cortex [GO:0005938]; cellular bud neck [GO:0005935]; cellular bud tip [GO:0005934]; cytoplasm [GO:0005737]; cytoskeleton [GO:0005856]; incipient cellular bud site [GO:0000131]; mating projection tip [GO:0043332]; mitochondrion [GO:0005739]; site of polarized growth [GO:0030427]; molecular adaptor activity [GO:0060090]; phosphatidylinositol-3-phosphate binding [GO:0032266]; superoxide-generat…	molecular adaptor activity [GO:0060090]; phosphatidylinositol-3-phosphate binding [GO:0032266]; superoxide-generating NADPH oxidase activator activity [GO:0016176]	SUBCELLULAR LOCATION: Cytoplasm, cytoskeleton.	FALSE	FALSE	TRUE	FALSE	FALSE
BEM2_YEAST	P39960	YER155C	BEM2	GTPase-activating protein BEM2/IPL2 (Bud emergence protein 2)	88	92	79	129	0.0543645	0.0668873	0.0429095	0.0547204	actin cytoskeleton organization [GO:0030036]; morphogenesis checkpoint [GO:0044879]; negative regulation of Rho protein signal transduction [GO:0035024]; regulation of GTPase activity [GO:0043087]; small GTPase mediated signal transduction [GO:0007264]	cell cortex [GO:0005938]; cellular bud tip [GO:0005934]; cytoplasm [GO:0005737]; incipient cellular bud site [GO:0000131]; mating projection tip [GO:0043332]; mitochondrion [GO:0005739]; plasma membrane [GO:0005886]; prospore membrane [GO:0005628]	cell cortex [GO:0005938]; cellular bud tip [GO:0005934]; cytoplasm [GO:0005737]; incipient cellular bud site [GO:0000131]; mating projection tip [GO:0043332]; mitochondrion [GO:0005739]; plasma membrane [GO:0005886]; prospore membrane [GO:0005628]; GTPase activator activity [GO:0005096]; guanyl-nucleotide exchange factor activity [GO:0005085]; mRNA binding [GO:0003729]; actin cytoskeleton organiz…	GTPase activator activity [GO:0005096]; guanyl-nucleotide exchange factor activity [GO:0005085]; mRNA binding [GO:0003729]		FALSE	FALSE	FALSE	FALSE	FALSE
BEM3_YEAST	P32873	YPL115C	BEM3	GTPase-activating protein BEM3 (Bud emergence protein 3)	13	15	16	25	-0.30111	-0.513924	-0.326775	-0.380603	establishment of cell polarity [GO:0030010]; negative regulation of Rho protein signal transduction [GO:0035024]; positive regulation of GTPase activity [GO:0043547]; regulation of GTPase activity [GO:0043087]; septin ring organization [GO:0031106]; signal transduction [GO:0007165]	cell cortex [GO:0005938]; cellular bud tip [GO:0005934]; cytoplasm [GO:0005737]; incipient cellular bud site [GO:0000131]; mating projection tip [GO:0043332]	cell cortex [GO:0005938]; cellular bud tip [GO:0005934]; cytoplasm [GO:0005737]; incipient cellular bud site [GO:0000131]; mating projection tip [GO:0043332]; GTPase activator activity [GO:0005096]; phosphatidylinositol-3-phosphate binding [GO:0032266]; establishment of cell polarity [GO:0030010]; negative regulation of Rho protein signal transduction [GO:0035024]; positive regulation of GTPase a…	GTPase activator activity [GO:0005096]; phosphatidylinositol-3-phosphate binding [GO:0032266]	SUBCELLULAR LOCATION: Cytoplasm.	FALSE	FALSE	TRUE	FALSE	FALSE
BEM4_YEAST	P39011	YPL161C	BEM4	Bud emergence protein 4	13	12	13	15	-0.188489	-0.066977	-0.221983	-0.15915	establishment of cell polarity [GO:0030010]; positive regulation of GTPase activity [GO:0043547]; response to pheromone [GO:0019236]; Rho protein signal transduction [GO:0007266]	cytoplasm [GO:0005737]; cytosol [GO:0005829]; nucleus [GO:0005634]	cytoplasm [GO:0005737]; cytosol [GO:0005829]; nucleus [GO:0005634]; GTPase activator activity [GO:0005096]; establishment of cell polarity [GO:0030010]; positive regulation of GTPase activity [GO:0043547]; response to pheromone [GO:0019236]; Rho protein signal transduction [GO:0007266]	GTPase activator activity [GO:0005096]		FALSE	FALSE	FALSE	FALSE	FALSE
BET1_YEAST	P22804	YIL004C	BET1	Protein transport protein BET1 (Suppressor of loss of YPT1 protein 12) (Protein SLY12)	10	10	10	12	-0.253594	-0.103009	-0.190661	-0.182422	endoplasmic reticulum to Golgi vesicle-mediated transport [GO:0006888]; protein transport [GO:0015031]; retrograde vesicle-mediated transport, Golgi to endoplasmic reticulum [GO:0006890]; vesicle fusion [GO:0006906]	COPII-coated ER to Golgi transport vesicle [GO:0030134]; endoplasmic reticulum membrane [GO:0005789]; integral component of Golgi membrane [GO:0030173]; integral component of membrane [GO:0016021]; SNARE complex [GO:0031201]	COPII-coated ER to Golgi transport vesicle [GO:0030134]; endoplasmic reticulum membrane [GO:0005789]; integral component of Golgi membrane [GO:0030173]; integral component of membrane [GO:0016021]; SNARE complex [GO:0031201]; SNAP receptor activity [GO:0005484]; endoplasmic reticulum to Golgi vesicle-mediated transport [GO:0006888]; protein transport [GO:0015031]; retrograde vesicle-mediated tran…	SNAP receptor activity [GO:0005484]	SUBCELLULAR LOCATION: Golgi apparatus membrane {ECO:0000305}; Single-pass type IV membrane protein {ECO:0000305}. Endoplasmic reticulum membrane {ECO:0000305}; Single-pass type IV membrane protein {ECO:0000305}.	FALSE	FALSE	FALSE	FALSE	FALSE
BET3_YEAST	P36149	YKR068C	BET3	Trafficking protein particle complex subunit BET3 (TRAPP subunit BET3) (Transport protein particle 22 kDa subunit)	11	9	7	13	-0.28559	-0.0769588	-0.122653	-0.161734	cytoplasm to vacuole transport by the Cvt pathway [GO:0032258]; endoplasmic reticulum to Golgi vesicle-mediated transport [GO:0006888]; intra-Golgi vesicle-mediated transport [GO:0006891]; macroautophagy [GO:0016236]; regulation of catalytic activity [GO:0050790]	cis-Golgi network membrane [GO:0033106]; cytosol [GO:0005829]; endoplasmic reticulum [GO:0005783]; phagophore assembly site [GO:0000407]; TRAPP complex [GO:0030008]; TRAPPIII protein complex [GO:1990072]; TRAPPII protein complex [GO:1990071]; TRAPPI protein complex [GO:1990070]	cis-Golgi network membrane [GO:0033106]; cytosol [GO:0005829]; endoplasmic reticulum [GO:0005783]; phagophore assembly site [GO:0000407]; TRAPP complex [GO:0030008]; TRAPPI protein complex [GO:1990070]; TRAPPII protein complex [GO:1990071]; TRAPPIII protein complex [GO:1990072]; cytoplasm to vacuole transport by the Cvt pathway [GO:0032258]; endoplasmic reticulum to Golgi vesicle-mediated transpo…		SUBCELLULAR LOCATION: Golgi apparatus, cis-Golgi network. Endoplasmic reticulum. Preautophagosomal structure.	FALSE	FALSE	FALSE	FALSE	FALSE
BET5_YEAST	Q03630	YML077W	BET5	Trafficking protein particle complex subunit BET5 (TRAPP subunit BET5) (Transport protein particle 18 kDa subunit)	2	2	1	3	-0.135543	-0.160278	-0.1001	-0.131974	autophagy [GO:0006914]; endoplasmic reticulum to Golgi vesicle-mediated transport [GO:0006888]; regulation of catalytic activity [GO:0050790]	endoplasmic reticulum [GO:0005783]; phagophore assembly site [GO:0000407]; TRAPP complex [GO:0030008]; TRAPPIII protein complex [GO:1990072]; TRAPPII protein complex [GO:1990071]; TRAPPI protein complex [GO:1990070]	endoplasmic reticulum [GO:0005783]; phagophore assembly site [GO:0000407]; TRAPP complex [GO:0030008]; TRAPPI protein complex [GO:1990070]; TRAPPII protein complex [GO:1990071]; TRAPPIII protein complex [GO:1990072]; autophagy [GO:0006914]; endoplasmic reticulum to Golgi vesicle-mediated transport [GO:0006888]; regulation of catalytic activity [GO:0050790]		SUBCELLULAR LOCATION: Golgi apparatus, cis-Golgi network. Endoplasmic reticulum. Preautophagosomal structure.	FALSE	FALSE	FALSE	FALSE	FALSE
BFR1_YEAST	P38934	YOR198C	BFR1	Nuclear segregation protein BFR1 (Brefeldin A resistance protein 1)	103	105	87	140	0.379342	0.25457	0.340857	0.324923	intracellular mRNA localization [GO:0008298]; meiotic cell cycle [GO:0051321]; protein insertion into ER membrane [GO:0045048]; protein O-linked mannosylation [GO:0035269]; regulation of mitotic nuclear division [GO:0007088]	cytoplasm [GO:0005737]; endoplasmic reticulum [GO:0005783]; nuclear outer membrane-endoplasmic reticulum membrane network [GO:0042175]; polysome [GO:0005844]; ribonucleoprotein complex [GO:1990904]	cytoplasm [GO:0005737]; endoplasmic reticulum [GO:0005783]; nuclear outer membrane-endoplasmic reticulum membrane network [GO:0042175]; polysome [GO:0005844]; ribonucleoprotein complex [GO:1990904]; mRNA binding [GO:0003729]; RNA binding [GO:0003723]; intracellular mRNA localization [GO:0008298]; meiotic cell cycle [GO:0051321]; protein insertion into ER membrane [GO:0045048]; protein O-linked ma…	mRNA binding [GO:0003729]; RNA binding [GO:0003723]		FALSE	FALSE	FALSE	FALSE	FALSE
BFR2_YEAST	Q06631	YDR299W	BFR2	Protein BFR2 (Brefeldin A resistance protein 2)	32	34	39	51	-0.0482378	-0.206805	-0.183402	-0.146148	maturation of SSU-rRNA from tricistronic rRNA transcript (SSU-rRNA, 5.8S rRNA, LSU-rRNA) [GO:0000462]; protein transport [GO:0015031]; rRNA processing [GO:0006364]; vesicle-mediated transport [GO:0016192]	90S preribosome [GO:0030686]; nucleolus [GO:0005730]; small-subunit processome [GO:0032040]	90S preribosome [GO:0030686]; nucleolus [GO:0005730]; small-subunit processome [GO:0032040]; maturation of SSU-rRNA from tricistronic rRNA transcript (SSU-rRNA, 5.8S rRNA, LSU-rRNA) [GO:0000462]; protein transport [GO:0015031]; rRNA processing [GO:0006364]; vesicle-mediated transport [GO:0016192]		SUBCELLULAR LOCATION: Nucleus, nucleolus {ECO:0000269|PubMed:14562095}.	FALSE	TRUE	FALSE	FALSE	TRUE
BGL2_YEAST	P15703	YGR282C	BGL2	Glucan 1,3-beta-glucosidase (EC 3.2.1.58) (Exo-1,3-beta-glucanase) (GP29) (Soluble cell wall protein 9)	42	48	29	58	0.0704192	0.184578	0.183564	0.146187	carbohydrate metabolic process [GO:0005975]; cell wall organization [GO:0071555]; fungal-type cell wall organization [GO:0031505]	cell surface [GO:0009986]; extracellular region [GO:0005576]; fungal-type cell wall [GO:0009277]; fungal-type vacuole [GO:0000324]	cell surface [GO:0009986]; extracellular region [GO:0005576]; fungal-type cell wall [GO:0009277]; fungal-type vacuole [GO:0000324]; 1,3-beta-glucanosyltransferase activity [GO:0042124]; chitin binding [GO:0008061]; glucan endo-1,3-beta-D-glucosidase activity [GO:0042973]; glucan exo-1,3-beta-glucosidase activity [GO:0004338]; carbohydrate metabolic process [GO:0005975]; cell wall organization [GO…	1,3-beta-glucanosyltransferase activity [GO:0042124]; chitin binding [GO:0008061]; glucan endo-1,3-beta-D-glucosidase activity [GO:0042973]; glucan exo-1,3-beta-glucosidase activity [GO:0004338]	SUBCELLULAR LOCATION: Secreted, cell wall {ECO:0000269|PubMed:9748433}. Note=Tightly bound to cell wall.	FALSE	FALSE	FALSE	FALSE	FALSE
BIG1_YEAST	P38813	YHR101C	BIG1	Protein BIG1 (Bad in glucose protein 1)	5	3	2	6	0.149436	0.0578881	0.265408	0.157577	(1->6)-beta-D-glucan biosynthetic process [GO:0006078]; cell wall organization [GO:0071555]; fungal-type cell wall biogenesis [GO:0009272]	endoplasmic reticulum [GO:0005783]; integral component of endoplasmic reticulum membrane [GO:0030176]	endoplasmic reticulum [GO:0005783]; integral component of endoplasmic reticulum membrane [GO:0030176]; (1->6)-beta-D-glucan biosynthetic process [GO:0006078]; cell wall organization [GO:0071555]; fungal-type cell wall biogenesis [GO:0009272]		SUBCELLULAR LOCATION: Endoplasmic reticulum membrane {ECO:0000269|PubMed:12112232, ECO:0000269|PubMed:14562095}; Single-pass type I membrane protein {ECO:0000269|PubMed:12112232, ECO:0000269|PubMed:14562095}.	FALSE	FALSE	FALSE	FALSE	FALSE
BIK1_YEAST	P11709	YCL029C	BIK1	Nuclear fusion protein BIK1	3	5	7	12	-0.221885	-0.646272	-0.542412	-0.470189	2-micrometer plasmid partitioning [GO:0030543]; cell division [GO:0051301]; cytoplasmic microtubule organization [GO:0031122]; establishment of mitotic spindle orientation [GO:0000132]; karyogamy involved in conjugation with cellular fusion [GO:0000742]; mitotic spindle elongation [GO:0000022]; negative regulation of microtubule polymerization [GO:0031115]; nuclear migration involved in conjugati…	cell cortex [GO:0005938]; cell tip [GO:0051286]; condensed nuclear chromosome kinetochore [GO:0000778]; cytoplasm [GO:0005737]; kinetochore [GO:0000776]; mating projection tip [GO:0043332]; microtubule associated complex [GO:0005875]; microtubule plus-end [GO:0035371]; nucleus [GO:0005634]; spindle [GO:0005819]; spindle microtubule [GO:0005876]; spindle pole body [GO:0005816]	cell cortex [GO:0005938]; cell tip [GO:0051286]; condensed nuclear chromosome kinetochore [GO:0000778]; cytoplasm [GO:0005737]; kinetochore [GO:0000776]; mating projection tip [GO:0043332]; microtubule associated complex [GO:0005875]; microtubule plus-end [GO:0035371]; nucleus [GO:0005634]; spindle [GO:0005819]; spindle microtubule [GO:0005876]; spindle pole body [GO:0005816]; microtubule binding…	microtubule binding [GO:0008017]; microtubule plus-end binding [GO:0051010]	SUBCELLULAR LOCATION: Cytoplasm, cytoskeleton, microtubule organizing center, spindle pole body. Cytoplasm, cytoskeleton, spindle. Cytoplasm. Note=And mitotic spindle.	FALSE	FALSE	TRUE	FALSE	FALSE
BIM1_YEAST	P40013	YER016W	BIM1	Protein BIM1	7	7	9	10	-0.376511	-0.295628	-0.259873	-0.310671	2-micrometer plasmid partitioning [GO:0030543]; cell division [GO:0051301]; microtubule depolymerization [GO:0007019]; mitotic sister chromatid cohesion [GO:0007064]; mitotic spindle orientation checkpoint [GO:0031578]; negative regulation of microtubule depolymerization [GO:0007026]; nuclear migration along microtubule [GO:0030473]; positive regulation of microtubule polymerization [GO:0031116];…	cytoplasmic microtubule [GO:0005881]; microtubule organizing center [GO:0005815]; microtubule plus-end [GO:0035371]; spindle [GO:0005819]; spindle midzone [GO:0051233]; spindle pole [GO:0000922]	cytoplasmic microtubule [GO:0005881]; microtubule organizing center [GO:0005815]; microtubule plus-end [GO:0035371]; spindle [GO:0005819]; spindle midzone [GO:0051233]; spindle pole [GO:0000922]; microtubule plus-end binding [GO:0051010]; 2-micrometer plasmid partitioning [GO:0030543]; cell division [GO:0051301]; microtubule depolymerization [GO:0007019]; mitotic sister chromatid cohesion [GO:000…	microtubule plus-end binding [GO:0051010]	SUBCELLULAR LOCATION: Cytoplasm, cytoskeleton.	FALSE	FALSE	TRUE	FALSE	FALSE
BIOB_YEAST	P32451	YGR286C	BIO2	Biotin synthase, mitochondrial (EC 2.8.1.6)	20	18	14	28	0.711118	0.53926	0.600689	0.617022	biotin biosynthetic process [GO:0009102]	mitochondrion [GO:0005739]	mitochondrion [GO:0005739]; 2 iron, 2 sulfur cluster binding [GO:0051537]; 4 iron, 4 sulfur cluster binding [GO:0051539]; biotin synthase activity [GO:0004076]; metal ion binding [GO:0046872]; biotin biosynthetic process [GO:0009102]	2 iron, 2 sulfur cluster binding [GO:0051537]; 4 iron, 4 sulfur cluster binding [GO:0051539]; biotin synthase activity [GO:0004076]; metal ion binding [GO:0046872]	SUBCELLULAR LOCATION: Mitochondrion {ECO:0000269|PubMed:14562095}.	FALSE	FALSE	FALSE	TRUE	FALSE
BIP_YEAST	P16474	YJL034W	KAR2	Endoplasmic reticulum chaperone BiP (EC 3.6.4.10) (78 kDa glucose-regulated protein homolog) (GRP-78) (Immunoglobulin heavy chain-binding protein homolog) (BiP)	292	302	294	366	-0.172615	-0.134949	-0.118672	-0.142078	cellular response to unfolded protein [GO:0034620]; chaperone cofactor-dependent protein refolding [GO:0051085]; endoplasmic reticulum unfolded protein response [GO:0030968]; fungal-type cell wall beta-glucan biosynthetic process [GO:0070880]; karyogamy involved in conjugation with cellular fusion [GO:0000742]; posttranslational protein targeting to membrane, translocation [GO:0031204]; protein l…	cytoplasm [GO:0005737]; endoplasmic reticulum [GO:0005783]; endoplasmic reticulum chaperone complex [GO:0034663]; endoplasmic reticulum lumen [GO:0005788]; luminal surveillance complex [GO:0034099]; membrane [GO:0016020]; nucleus [GO:0005634]	cytoplasm [GO:0005737]; endoplasmic reticulum [GO:0005783]; endoplasmic reticulum chaperone complex [GO:0034663]; endoplasmic reticulum lumen [GO:0005788]; luminal surveillance complex [GO:0034099]; membrane [GO:0016020]; nucleus [GO:0005634]; ATP binding [GO:0005524]; ATPase activity [GO:0016887]; heat shock protein binding [GO:0031072]; misfolded protein binding [GO:0051787]; protein folding ch…	ATPase activity [GO:0016887]; ATP binding [GO:0005524]; heat shock protein binding [GO:0031072]; misfolded protein binding [GO:0051787]; protein folding chaperone [GO:0044183]; unfolded protein binding [GO:0051082]	SUBCELLULAR LOCATION: Endoplasmic reticulum lumen {ECO:0000255|PROSITE-ProRule:PRU10138, ECO:0000269|PubMed:2661018}.	FALSE	FALSE	FALSE	FALSE	FALSE
BIR1_YEAST	P47134	YJR089W	BIR1	Protein BIR1	1	3	2	4	-0.438956	-0.609142	0.217085	-0.277004	apoptotic process [GO:0006915]; cell division [GO:0051301]; chromosome segregation [GO:0007059]; mitotic spindle assembly checkpoint [GO:0007094]; mitotic spindle elongation [GO:0000022]; sister chromatid biorientation [GO:0031134]	chromosome passenger complex [GO:0032133]; condensed nuclear chromosome kinetochore [GO:0000778]; cytoplasm [GO:0005737]; microtubule [GO:0005874]; mitochondrion [GO:0005739]; nucleus [GO:0005634]; spindle [GO:0005819]; spindle midzone [GO:0051233]	chromosome passenger complex [GO:0032133]; condensed nuclear chromosome kinetochore [GO:0000778]; cytoplasm [GO:0005737]; microtubule [GO:0005874]; mitochondrion [GO:0005739]; nucleus [GO:0005634]; spindle [GO:0005819]; spindle midzone [GO:0051233]; metal ion binding [GO:0046872]; apoptotic process [GO:0006915]; cell division [GO:0051301]; chromosome segregation [GO:0007059]; mitotic spindle asse…	metal ion binding [GO:0046872]		FALSE	FALSE	FALSE	FALSE	FALSE
BIT61_YEAST	P47041	YJL058C	BIT61	Target of rapamycin complex 2 subunit BIT61 (TORC2 subunit BIT61) (61 kDa binding partner of TOR2 protein)	2	2	2	3	-0.130722	-0.250892	-0.136377	-0.172664	establishment or maintenance of actin cytoskeleton polarity [GO:0030950]; fungal-type cell wall organization [GO:0031505]; regulation of cell growth [GO:0001558]; TORC2 signaling [GO:0038203]	cell periphery [GO:0071944]; cytoplasm [GO:0005737]; plasma membrane [GO:0005886]; TORC2 complex [GO:0031932]; vacuolar membrane [GO:0005774]	cell periphery [GO:0071944]; cytoplasm [GO:0005737]; plasma membrane [GO:0005886]; TORC2 complex [GO:0031932]; vacuolar membrane [GO:0005774]; establishment or maintenance of actin cytoskeleton polarity [GO:0030950]; fungal-type cell wall organization [GO:0031505]; regulation of cell growth [GO:0001558]; TORC2 signaling [GO:0038203]		SUBCELLULAR LOCATION: Cell membrane; Peripheral membrane protein; Cytoplasmic side. Vacuole membrane {ECO:0000305}; Peripheral membrane protein {ECO:0000305}; Cytoplasmic side {ECO:0000305}.	FALSE	FALSE	TRUE	FALSE	FALSE
BL1S4_YEAST	Q06333	YDR357C	CNL1	Biogenesis of lysosome-related organelles complex 1 subunit CNL1 (BLOC-1 subunit CNL1) (CNO-like protein 1)	1	1	1	1	0.0670985	-0.471304	-0.315993	-0.240066	endosome organization [GO:0007032]; regulation of protein localization [GO:0032880]	BLOC-1 complex [GO:0031083]; cytoplasm [GO:0005737]	BLOC-1 complex [GO:0031083]; cytoplasm [GO:0005737]; endosome organization [GO:0007032]; regulation of protein localization [GO:0032880]		SUBCELLULAR LOCATION: Cytoplasm {ECO:0000269|PubMed:14562095}. Note=Punctate pattern.	FALSE	FALSE	TRUE	FALSE	FALSE
BLH1_YEAST	Q01532	YNL239W	LAP3	Cysteine proteinase 1, mitochondrial (EC 3.4.22.40) (Bleomycin hydrolase) (BLM hydrolase) (Homocysteine-thiolactonase) (HTLase) (Hcy-thiolactonase) (Leucine aminopeptidase 3) (Y3)	69	67	59	86	0.229335	0.375754	0.409313	0.338134	homocysteine catabolic process [GO:0043418]; negative regulation of transcription by RNA polymerase II [GO:0000122]; response to antibiotic [GO:0046677]; response to toxic substance [GO:0009636]	cytoplasm [GO:0005737]; mitochondrion [GO:0005739]	cytoplasm [GO:0005737]; mitochondrion [GO:0005739]; cysteine-type endopeptidase activity [GO:0004197]; cysteine-type peptidase activity [GO:0008234]; double-stranded DNA binding [GO:0003690]; mRNA binding [GO:0003729]; RNA polymerase II cis-regulatory region sequence-specific DNA binding [GO:0000978]; single-stranded DNA binding [GO:0003697]; homocysteine catabolic process [GO:0043418]; negative …	cysteine-type endopeptidase activity [GO:0004197]; cysteine-type peptidase activity [GO:0008234]; double-stranded DNA binding [GO:0003690]; mRNA binding [GO:0003729]; RNA polymerase II cis-regulatory region sequence-specific DNA binding [GO:0000978]; single-stranded DNA binding [GO:0003697]	SUBCELLULAR LOCATION: [Isoform Cytoplasmic]: Cytoplasm.; SUBCELLULAR LOCATION: [Isoform Mitochondrial]: Mitochondrion.	FALSE	FALSE	TRUE	TRUE	FALSE
BLI1_YEAST	P35727	YKL061W	BLI1	Biogenesis of lysosome-related organelles complex 1 subunit BLI1 (BLOC-1 subunit BLI1) (BLOC-1 interactor 1)	2	3	3	3	-0.0879772	-0.251843	-0.251144	-0.196988	endosome organization [GO:0007032]; regulation of protein localization [GO:0032880]	BLOC-1 complex [GO:0031083]; endosome [GO:0005768]	BLOC-1 complex [GO:0031083]; endosome [GO:0005768]; endosome organization [GO:0007032]; regulation of protein localization [GO:0032880]		SUBCELLULAR LOCATION: Endosome {ECO:0000269|PubMed:14562095}.	FALSE	FALSE	FALSE	FALSE	FALSE
BLM10_YEAST	P43583	YFL007W	BLM10	Proteasome activator BLM10 (Bleomycin resistance protein BLM10)	85	84	82	127	-0.0569244	-0.00857214	-0.0157506	-0.0270824	cellular response to DNA damage stimulus [GO:0006974]; DNA repair [GO:0006281]; histone exchange [GO:0043486]; proteasomal ubiquitin-independent protein catabolic process [GO:0010499]; proteasome assembly [GO:0043248]; proteasome core complex import into nucleus [GO:1990236]; proteasome storage granule assembly [GO:1902906]; regulation of proteasomal protein catabolic process [GO:0061136]	cytosol [GO:0005829]; nucleus [GO:0005634]; proteasome storage granule [GO:0034515]	cytosol [GO:0005829]; nucleus [GO:0005634]; proteasome storage granule [GO:0034515]; lysine-acetylated histone binding [GO:0070577]; peptidase activator activity [GO:0016504]; proteasome binding [GO:0070628]; cellular response to DNA damage stimulus [GO:0006974]; DNA repair [GO:0006281]; histone exchange [GO:0043486]; proteasomal ubiquitin-independent protein catabolic process [GO:0010499]; prote…	lysine-acetylated histone binding [GO:0070577]; peptidase activator activity [GO:0016504]; proteasome binding [GO:0070628]	SUBCELLULAR LOCATION: Nucleus. Cytoplasm.	FALSE	TRUE	TRUE	FALSE	FALSE
BMH1_YEAST	P29311	YER177W	BMH1	Protein BMH1	175	188	185	232	-0.0595186	0.0465476	0.0303517	0.00579355	aggresome assembly [GO:0070842]; ascospore formation [GO:0030437]; DNA damage checkpoint [GO:0000077]; fungal-type cell wall chitin biosynthetic process [GO:0034221]; mitotic spindle orientation checkpoint [GO:0031578]; negative regulation of apoptotic process [GO:0043066]; negative regulation of transcription by RNA polymerase II [GO:0000122]; negative regulation of ubiquitin protein ligase acti…	cytoplasm [GO:0005737]; cytoplasmic stress granule [GO:0010494]; nucleus [GO:0005634]; plasma membrane [GO:0005886]	cytoplasm [GO:0005737]; cytoplasmic stress granule [GO:0010494]; nucleus [GO:0005634]; plasma membrane [GO:0005886]; DNA replication origin binding [GO:0003688]; enzyme activator activity [GO:0008047]; phosphoserine residue binding [GO:0050815]; RNA polymerase II activating transcription factor binding [GO:0001102]; aggresome assembly [GO:0070842]; ascospore formation [GO:0030437]; DNA damage che…	DNA replication origin binding [GO:0003688]; enzyme activator activity [GO:0008047]; phosphoserine residue binding [GO:0050815]; RNA polymerase II activating transcription factor binding [GO:0001102]		FALSE	FALSE	FALSE	FALSE	FALSE
BMH2_YEAST	P34730	YDR099W	BMH2	Protein BMH2	18	20	23	29	0.209392	0.224106	0.27757	0.237023	ascospore formation [GO:0030437]; DNA damage checkpoint [GO:0000077]; DNA replication initiation [GO:0006270]; fungal-type cell wall chitin biosynthetic process [GO:0034221]; negative regulation of apoptotic process [GO:0043066]; negative regulation of ubiquitin protein ligase activity [GO:1904667]; pre-replicative complex assembly involved in nuclear cell cycle DNA replication [GO:0006267]; pseu…	cytoplasm [GO:0005737]; nucleus [GO:0005634]; plasma membrane [GO:0005886]	cytoplasm [GO:0005737]; nucleus [GO:0005634]; plasma membrane [GO:0005886]; DNA replication origin binding [GO:0003688]; phosphoserine residue binding [GO:0050815]; ascospore formation [GO:0030437]; DNA damage checkpoint [GO:0000077]; DNA replication initiation [GO:0006270]; fungal-type cell wall chitin biosynthetic process [GO:0034221]; negative regulation of apoptotic process [GO:0043066]; nega…	DNA replication origin binding [GO:0003688]; phosphoserine residue binding [GO:0050815]	SUBCELLULAR LOCATION: Cytoplasm {ECO:0000269|PubMed:14562095}. Nucleus {ECO:0000269|PubMed:14562095}.	FALSE	TRUE	TRUE	FALSE	FALSE
BMS1_YEAST	Q08965	YPL217C	BMS1	Ribosome biogenesis protein BMS1	52	58	49	78	-0.274707	-0.260392	-0.205437	-0.246846	endonucleolytic cleavage in 5'-ETS of tricistronic rRNA transcript (SSU-rRNA, 5.8S rRNA, LSU-rRNA) [GO:0000480]; endonucleolytic cleavage of tricistronic rRNA transcript (SSU-rRNA, 5.8S rRNA, LSU-rRNA) [GO:0000479]; endonucleolytic cleavage to generate mature 5'-end of SSU-rRNA from (SSU-rRNA, 5.8S rRNA, LSU-rRNA) [GO:0000472]; maturation of SSU-rRNA from tricistronic rRNA transcript (SSU-rRNA, 5…	90S preribosome [GO:0030686]; cytoplasm [GO:0005737]; mitochondrion [GO:0005739]; nucleolus [GO:0005730]; nucleoplasm [GO:0005654]; nucleus [GO:0005634]	90S preribosome [GO:0030686]; cytoplasm [GO:0005737]; mitochondrion [GO:0005739]; nucleolus [GO:0005730]; nucleoplasm [GO:0005654]; nucleus [GO:0005634]; ATP binding [GO:0005524]; ATPase activity [GO:0016887]; GTP binding [GO:0005525]; GTPase activity [GO:0003924]; mRNA binding [GO:0003729]; U3 snoRNA binding [GO:0034511]; endonucleolytic cleavage in 5'-ETS of tricistronic rRNA transcript (SSU-rR…	ATPase activity [GO:0016887]; ATP binding [GO:0005524]; GTPase activity [GO:0003924]; GTP binding [GO:0005525]; mRNA binding [GO:0003729]; U3 snoRNA binding [GO:0034511]	SUBCELLULAR LOCATION: Cytoplasm {ECO:0000269|PubMed:11565749}. Nucleus, nucleolus {ECO:0000269|PubMed:11565749}.	FALSE	TRUE	TRUE	FALSE	TRUE
BMT5_YEAST	P40493	YIL096C	BMT5	25S rRNA (uridine(2634)-N(3))-methyltransferase (EC 2.1.1.313) (Base methyltransferase of 25S RNA 5)	2	3	1	3	-0.20256	0.357535	-0.10774	0.015745	rRNA base methylation [GO:0070475]	cytoplasm [GO:0005737]; nucleolus [GO:0005730]; nucleus [GO:0005634]	cytoplasm [GO:0005737]; nucleolus [GO:0005730]; nucleus [GO:0005634]; rRNA (uridine-N3-)-methyltransferase activity [GO:0070042]; S-adenosylmethionine-dependent methyltransferase activity [GO:0008757]; rRNA base methylation [GO:0070475]	rRNA (uridine-N3-)-methyltransferase activity [GO:0070042]; S-adenosylmethionine-dependent methyltransferase activity [GO:0008757]	SUBCELLULAR LOCATION: Nucleus, nucleolus {ECO:0000269|PubMed:24335083}.	FALSE	TRUE	FALSE	FALSE	TRUE
BMT6_YEAST	Q12291	YLR063W	BMT6	25S rRNA (uridine(2843)-N(3))-methyltransferase (EC 2.1.1.312) (Base methyltransferase of 25S RNA 6)	13	10	10	18	-0.424763	-0.391591	-0.400522	-0.405625	rRNA base methylation [GO:0070475]	cytoplasm [GO:0005737]; nucleus [GO:0005634]	cytoplasm [GO:0005737]; nucleus [GO:0005634]; rRNA (uridine-N3-)-methyltransferase activity [GO:0070042]; S-adenosylmethionine-dependent methyltransferase activity [GO:0008757]; rRNA base methylation [GO:0070475]	rRNA (uridine-N3-)-methyltransferase activity [GO:0070042]; S-adenosylmethionine-dependent methyltransferase activity [GO:0008757]	SUBCELLULAR LOCATION: Cytoplasm {ECO:0000269|PubMed:14562095, ECO:0000269|PubMed:24335083}. Nucleus {ECO:0000269|PubMed:24335083}. Note=Localizes predominantly to the cytoplasm, with minor localizations in the nucleus (PubMed:24335083). Associates with pre-60S ribosomal particles (PubMed:24335083). {ECO:0000269|PubMed:24335083}.	FALSE	TRUE	TRUE	FALSE	FALSE
BNA3_YEAST	P47039	YJL060W	BNA3	Probable kynurenine--oxoglutarate transaminase BNA3 (EC 2.6.1.7) (Biosynthesis of nicotinic acid protein 3) (Kynurenine aminotransferase)	70	66	67	88	0.251473	0.364951	0.250288	0.288904	kynurenic acid biosynthetic process [GO:0034276]; L-kynurenine catabolic process [GO:0097053]	cytoplasm [GO:0005737]; mitochondrion [GO:0005739]	cytoplasm [GO:0005737]; mitochondrion [GO:0005739]; 2-aminoadipate transaminase activity [GO:0047536]; kynurenine-oxoglutarate transaminase activity [GO:0016212]; pyridoxal phosphate binding [GO:0030170]; kynurenic acid biosynthetic process [GO:0034276]; L-kynurenine catabolic process [GO:0097053]	2-aminoadipate transaminase activity [GO:0047536]; kynurenine-oxoglutarate transaminase activity [GO:0016212]; pyridoxal phosphate binding [GO:0030170]	SUBCELLULAR LOCATION: Cytoplasm {ECO:0000269|PubMed:14562095}. Mitochondrion {ECO:0000269|PubMed:14562095, ECO:0000269|PubMed:16823961}.	FALSE	FALSE	TRUE	TRUE	FALSE
BNI1_YEAST	P41832	YNL271C	BNI1	Protein BNI1 (Pointed projection formation protein 3) (Sensitive to high expression protein 5) (Synthetic lethal 39)	20	18	20	38	0.097897	0.0185238	0.131926	0.0827824	actin filament bundle assembly [GO:0051017]; actin nucleation [GO:0045010]; barbed-end actin filament capping [GO:0051016]; budding cell apical bud growth [GO:0007118]; establishment of mitotic spindle orientation [GO:0000132]; formin-nucleated actin cable assembly [GO:0070649]; mitotic actomyosin contractile ring assembly [GO:1903475]; positive regulation of actin cytoskeleton reorganization [GO…	actin filament [GO:0005884]; cell division site [GO:0032153]; cellular bud neck [GO:0005935]; cellular bud tip [GO:0005934]; incipient cellular bud site [GO:0000131]; mating projection tip [GO:0043332]; plasma membrane [GO:0005886]; polarisome [GO:0000133]; prospore membrane [GO:0005628]	actin filament [GO:0005884]; cell division site [GO:0032153]; cellular bud neck [GO:0005935]; cellular bud tip [GO:0005934]; incipient cellular bud site [GO:0000131]; mating projection tip [GO:0043332]; plasma membrane [GO:0005886]; polarisome [GO:0000133]; prospore membrane [GO:0005628]; actin binding [GO:0003779]; identical protein binding [GO:0042802]; profilin binding [GO:0005522]; small GTPa…	actin binding [GO:0003779]; identical protein binding [GO:0042802]; profilin binding [GO:0005522]; small GTPase binding [GO:0031267]	SUBCELLULAR LOCATION: Cell membrane. Cell projection, ruffle membrane. Cytoplasm, cytoskeleton.	FALSE	FALSE	TRUE	FALSE	FALSE
BNI4_YEAST	P53858	YNL233W	BNI4	Protein BNI4	1	3	3	5	-0.133587	0.0870524	0.409408	0.120958	actin cytoskeleton organization [GO:0030036]; chitin biosynthetic process [GO:0006031]; division septum assembly [GO:0000917]	cellular bud neck [GO:0005935]; cellular bud neck septin collar [GO:0032174]; incipient cellular bud site [GO:0000131]; septin ring [GO:0005940]	cellular bud neck [GO:0005935]; cellular bud neck septin collar [GO:0032174]; incipient cellular bud site [GO:0000131]; septin ring [GO:0005940]; actin binding [GO:0003779]; actin cytoskeleton organization [GO:0030036]; chitin biosynthetic process [GO:0006031]; division septum assembly [GO:0000917]	actin binding [GO:0003779]		FALSE	FALSE	FALSE	FALSE	FALSE
BNI5_YEAST	P53890	YNL166C	BNI5	Bud neck protein 5	12	14	11	17	-0.00925934	-0.234786	-0.168636	-0.13756	cell cycle [GO:0007049]; protein localization to cell division site [GO:0072741]; septin ring assembly [GO:0000921]	cellular bud neck [GO:0005935]; cellular bud neck septin ring [GO:0000144]	cellular bud neck [GO:0005935]; cellular bud neck septin ring [GO:0000144]; myosin II tail binding [GO:0032035]; protein-macromolecule adaptor activity [GO:0030674]; cell cycle [GO:0007049]; protein localization to cell division site [GO:0072741]; septin ring assembly [GO:0000921]	myosin II tail binding [GO:0032035]; protein-macromolecule adaptor activity [GO:0030674]	SUBCELLULAR LOCATION: Cytoplasm. Bud. Note=Arrives at the bud site approximately coincident with bud emergence and dissociates from the septin scaffold before cytokinesis.	FALSE	FALSE	TRUE	FALSE	FALSE
BNR1_YEAST	P40450	YIL159W	BNR1	BNI1-related protein 1	2	2	5	5	-0.442845	-0.18313	-0.241679	-0.289218	actin filament bundle assembly [GO:0051017]; actin nucleation [GO:0045010]; barbed-end actin filament capping [GO:0051016]; formin-nucleated actin cable assembly [GO:0070649]; mitotic actomyosin contractile ring assembly [GO:1903475]; positive regulation of actin cytoskeleton reorganization [GO:2000251]	cell division site [GO:0032153]; cellular bud neck [GO:0005935]; mating projection tip [GO:0043332]	cell division site [GO:0032153]; cellular bud neck [GO:0005935]; mating projection tip [GO:0043332]; actin binding [GO:0003779]; profilin binding [GO:0005522]; small GTPase binding [GO:0031267]; actin filament bundle assembly [GO:0051017]; actin nucleation [GO:0045010]; barbed-end actin filament capping [GO:0051016]; formin-nucleated actin cable assembly [GO:0070649]; mitotic actomyosin contracti…	actin binding [GO:0003779]; profilin binding [GO:0005522]; small GTPase binding [GO:0031267]		FALSE	FALSE	FALSE	FALSE	FALSE
BOB1_YEAST	P38041	YBL085W	BOI1	Protein BOB1 (BEM1-binding protein) (Growth inhibitory protein 7)	3	3	6	8	-1.5043	-0.72675	-0.960222	-1.06376	actin filament organization [GO:0007015]; budding cell apical bud growth [GO:0007118]; endosome organization [GO:0007032]; receptor recycling [GO:0001881]; retrograde transport, endosome to Golgi [GO:0042147]; septum digestion after cytokinesis [GO:0000920]	cellular bud [GO:0005933]; cellular bud neck [GO:0005935]; cytoplasm [GO:0005737]; cytosol [GO:0005829]; early endosome [GO:0005769]; mating projection tip [GO:0043332]; plasma membrane [GO:0005886]; recycling endosome [GO:0055037]; site of polarized growth [GO:0030427]; trans-Golgi network [GO:0005802]	cellular bud [GO:0005933]; cellular bud neck [GO:0005935]; cytoplasm [GO:0005737]; cytosol [GO:0005829]; early endosome [GO:0005769]; mating projection tip [GO:0043332]; plasma membrane [GO:0005886]; recycling endosome [GO:0055037]; site of polarized growth [GO:0030427]; trans-Golgi network [GO:0005802]; phospholipid binding [GO:0005543]; actin filament organization [GO:0007015]; budding cell api…	phospholipid binding [GO:0005543]		FALSE	FALSE	FALSE	FALSE	FALSE
BOI2_YEAST	P39969	YER114C	BOI2	Protein BOI2 (Protein BEB1)	12	12	8	15	-0.294992	-0.288164	-0.272527	-0.285227	actin filament organization [GO:0007015]; budding cell apical bud growth [GO:0007118]; endosome organization [GO:0007032]; receptor recycling [GO:0001881]; retrograde transport, endosome to Golgi [GO:0042147]; septum digestion after cytokinesis [GO:0000920]	cellular bud [GO:0005933]; cellular bud neck [GO:0005935]; cytoskeleton [GO:0005856]; cytosol [GO:0005829]; early endosome [GO:0005769]; recycling endosome [GO:0055037]; site of polarized growth [GO:0030427]; trans-Golgi network [GO:0005802]	cellular bud [GO:0005933]; cellular bud neck [GO:0005935]; cytoskeleton [GO:0005856]; cytosol [GO:0005829]; early endosome [GO:0005769]; recycling endosome [GO:0055037]; site of polarized growth [GO:0030427]; trans-Golgi network [GO:0005802]; phospholipid binding [GO:0005543]; actin filament organization [GO:0007015]; budding cell apical bud growth [GO:0007118]; endosome organization [GO:0007032]…	phospholipid binding [GO:0005543]	SUBCELLULAR LOCATION: Cytoplasm, cytoskeleton.	FALSE	FALSE	TRUE	FALSE	FALSE
BOL1_YEAST	Q3E793	YAL044W-A	BOL1	BolA-like protein 1	14	15	14	20	0.196761	0.135386	0.213805	0.181984	[4Fe-4S] cluster assembly [GO:0044572]; protein maturation by [4Fe-4S] cluster transfer [GO:0106035]	mitochondrial matrix [GO:0005759]	mitochondrial matrix [GO:0005759]; [4Fe-4S] cluster assembly [GO:0044572]; protein maturation by [4Fe-4S] cluster transfer [GO:0106035]		SUBCELLULAR LOCATION: Mitochondrion matrix {ECO:0000269|PubMed:27532772, ECO:0000305|PubMed:27532773}.	FALSE	FALSE	FALSE	TRUE	FALSE
BOL2_YEAST	P53082	YGL220W	BOL2	BolA-like protein 2 (Altered inheritance rate of mitochondria protein 15) (Fe repressor of activation 2)	5	8	5	9	-0.00693843	-0.12749	-0.0345442	-0.0563242	cellular iron ion homeostasis [GO:0006879]; negative regulation of transcription from RNA polymerase II promoter in response to iron [GO:0034396]	cytoplasm [GO:0005737]; cytosol [GO:0005829]; nucleus [GO:0005634]	cytoplasm [GO:0005737]; cytosol [GO:0005829]; nucleus [GO:0005634]; iron-sulfur cluster binding [GO:0051536]; cellular iron ion homeostasis [GO:0006879]; negative regulation of transcription from RNA polymerase II promoter in response to iron [GO:0034396]	iron-sulfur cluster binding [GO:0051536]	SUBCELLULAR LOCATION: Cytoplasm. Nucleus.	FALSE	TRUE	TRUE	FALSE	FALSE
BOL3_YEAST	P39724	YAL046C	BOL3	BolA-like protein 3 (Altered inheritance of mitochondria protein 1)	5	6	4	7	-0.000826181	-0.00544596	0.133439	0.0423891	protein maturation by [4Fe-4S] cluster transfer [GO:0106035]	mitochondrial matrix [GO:0005759]	mitochondrial matrix [GO:0005759]; protein maturation by [4Fe-4S] cluster transfer [GO:0106035]		SUBCELLULAR LOCATION: Mitochondrion matrix {ECO:0000269|PubMed:27532772, ECO:0000305|PubMed:27532773}.	FALSE	FALSE	FALSE	TRUE	FALSE
BOP3_YEAST	P53958	YNL042W	BOP3	Protein BOP3 (Bypass of PAM1 protein 3)	5	4	2	5	0.198853	0.112593	-0.060566	0.0836269		cytoplasm [GO:0005737]; nucleus [GO:0005634]	cytoplasm [GO:0005737]; nucleus [GO:0005634]		SUBCELLULAR LOCATION: Cytoplasm {ECO:0000269|PubMed:14562095}. Nucleus {ECO:0000269|PubMed:14562095}.	FALSE	TRUE	TRUE	FALSE	FALSE
BOR1_YEAST	P53838	YNL275W	BOR1	Boron transporter 1	3	1	1	3	-0.266048	-0.380973	-0.337798	-0.328273	borate transport [GO:0046713]; ion homeostasis [GO:0050801]; protein targeting to vacuole [GO:0006623]; transmembrane transport [GO:0055085]	cell periphery [GO:0071944]; fungal-type vacuole [GO:0000324]; integral component of membrane [GO:0016021]; plasma membrane [GO:0005886]; vacuolar membrane [GO:0005774]	cell periphery [GO:0071944]; fungal-type vacuole [GO:0000324]; integral component of membrane [GO:0016021]; plasma membrane [GO:0005886]; vacuolar membrane [GO:0005774]; anion:anion antiporter activity [GO:0015301]; borate efflux transmembrane transporter activity [GO:0080139]; inorganic anion exchanger activity [GO:0005452]; transmembrane transporter activity [GO:0022857]; borate transport [GO:0…	anion:anion antiporter activity [GO:0015301]; borate efflux transmembrane transporter activity [GO:0080139]; inorganic anion exchanger activity [GO:0005452]; transmembrane transporter activity [GO:0022857]	SUBCELLULAR LOCATION: Cell membrane; Multi-pass membrane protein. Vacuole membrane; Multi-pass membrane protein.	FALSE	FALSE	FALSE	FALSE	FALSE
BOS1_YEAST	P25385	YLR078C	BOS1	Protein transport protein BOS1 (Bet one suppressor 1)	21	22	19	31	-0.0233568	0.286771	0.0334738	0.0989626	endoplasmic reticulum to Golgi vesicle-mediated transport [GO:0006888]; Golgi to vacuole transport [GO:0006896]; intra-Golgi vesicle-mediated transport [GO:0006891]; protein targeting to vacuole [GO:0006623]; retrograde transport, endosome to Golgi [GO:0042147]; vesicle fusion [GO:0006906]; vesicle fusion with Golgi apparatus [GO:0048280]	cytosol [GO:0005829]; endoplasmic reticulum membrane [GO:0005789]; ER to Golgi transport vesicle membrane [GO:0012507]; Golgi apparatus [GO:0005794]; Golgi membrane [GO:0000139]; integral component of membrane [GO:0016021]; late endosome membrane [GO:0031902]; SNARE complex [GO:0031201]	cytosol [GO:0005829]; endoplasmic reticulum membrane [GO:0005789]; ER to Golgi transport vesicle membrane [GO:0012507]; Golgi apparatus [GO:0005794]; Golgi membrane [GO:0000139]; integral component of membrane [GO:0016021]; late endosome membrane [GO:0031902]; SNARE complex [GO:0031201]; SNAP receptor activity [GO:0005484]; SNARE binding [GO:0000149]; endoplasmic reticulum to Golgi vesicle-mediat…	SNAP receptor activity [GO:0005484]; SNARE binding [GO:0000149]	SUBCELLULAR LOCATION: Golgi apparatus membrane {ECO:0000305}; Single-pass type IV membrane protein {ECO:0000305}. Endoplasmic reticulum membrane {ECO:0000305}; Single-pass type IV membrane protein {ECO:0000305}.	FALSE	FALSE	FALSE	FALSE	FALSE
BPH1_YEAST	P25356	YCR032W	BPH1	Beige protein homolog 1	7	9	8	14	-0.0310415	-0.00617741	-0.0499046	-0.0290412	fungal-type cell wall organization [GO:0031505]; intracellular protein transport [GO:0006886]; protein localization [GO:0008104]; response to pH [GO:0009268]	cytosol [GO:0005829]; extrinsic component of membrane [GO:0019898]; fungal-type vacuole membrane [GO:0000329]; membrane [GO:0016020]; mitochondrion [GO:0005739]	cytosol [GO:0005829]; extrinsic component of membrane [GO:0019898]; fungal-type vacuole membrane [GO:0000329]; membrane [GO:0016020]; mitochondrion [GO:0005739]; protein kinase binding [GO:0019901]; fungal-type cell wall organization [GO:0031505]; intracellular protein transport [GO:0006886]; protein localization [GO:0008104]; response to pH [GO:0009268]	protein kinase binding [GO:0019901]	SUBCELLULAR LOCATION: Cytoplasm {ECO:0000269|PubMed:15296494}. Membrane {ECO:0000269|PubMed:15296494}; Peripheral membrane protein {ECO:0000269|PubMed:15296494}; Cytoplasmic side {ECO:0000269|PubMed:15296494}.	FALSE	FALSE	TRUE	FALSE	FALSE
BPL1_YEAST	P48445	YDL141W	BPL1	Biotin--protein ligase (EC 6.3.4.-) (Biotin apo-protein ligase) [Includes: Biotin--[methylmalonyl-CoA-carboxytransferase] ligase (EC 6.3.4.9); Biotin--[propionyl-CoA-carboxylase [ATP-hydrolyzing]] ligase (EC 6.3.4.10) (Holocarboxylase synthetase) (HCS); Biotin--[methylcrotonoyl-CoA-carboxylase] ligase (EC 6.3.4.11); Biotin--[acetyl-CoA-carboxylase] ligase (EC 6.3.4.15)]	36	40	44	60	-0.196274	-0.0733819	-0.104868	-0.124841	protein biotinylation [GO:0009305]	cytoplasm [GO:0005737]; nucleus [GO:0005634]	cytoplasm [GO:0005737]; nucleus [GO:0005634]; ATP binding [GO:0005524]; biotin-[acetyl-CoA-carboxylase] ligase activity [GO:0004077]; biotin-[methylcrotonoyl-CoA-carboxylase] ligase activity [GO:0004078]; biotin-[methylmalonyl-CoA-carboxytransferase] ligase activity [GO:0004079]; biotin-[propionyl-CoA-carboxylase (ATP-hydrolyzing)] ligase activity [GO:0004080]; biotin-[pyruvate-carboxylase] ligas…	ATP binding [GO:0005524]; biotin-[acetyl-CoA-carboxylase] ligase activity [GO:0004077]; biotin-[methylcrotonoyl-CoA-carboxylase] ligase activity [GO:0004078]; biotin-[methylmalonyl-CoA-carboxytransferase] ligase activity [GO:0004079]; biotin-[propionyl-CoA-carboxylase (ATP-hydrolyzing)] ligase activity [GO:0004080]; biotin-[pyruvate-carboxylase] ligase activity [GO:0071734]	SUBCELLULAR LOCATION: Cytoplasm {ECO:0000269|PubMed:14562095}.	FALSE	FALSE	TRUE	FALSE	FALSE
BPT1_YEAST	P14772	YLL015W	BPT1	Bile pigment transporter 1	30	34	28	47	0.121723	0.182716	0.17221	0.158883	bilirubin transport [GO:0015723]; cadmium ion transport [GO:0015691]; transmembrane transport [GO:0055085]; vacuole fusion, non-autophagic [GO:0042144]	endoplasmic reticulum [GO:0005783]; fungal-type vacuole [GO:0000324]; fungal-type vacuole membrane [GO:0000329]; integral component of membrane [GO:0016021]; membrane [GO:0016020]	endoplasmic reticulum [GO:0005783]; fungal-type vacuole [GO:0000324]; fungal-type vacuole membrane [GO:0000329]; integral component of membrane [GO:0016021]; membrane [GO:0016020]; ABC-type peptide transporter activity [GO:0015440]; ATP binding [GO:0005524]; ATPase-coupled transmembrane transporter activity [GO:0042626]; bilirubin transmembrane transporter activity [GO:0015127]; cadmium ion trans…	ABC-type peptide transporter activity [GO:0015440]; ATPase-coupled transmembrane transporter activity [GO:0042626]; ATP binding [GO:0005524]; bilirubin transmembrane transporter activity [GO:0015127]; cadmium ion transmembrane transporter activity [GO:0015086]	SUBCELLULAR LOCATION: Vacuole membrane {ECO:0000269|PubMed:12044871}; Multi-pass membrane protein {ECO:0000255|PROSITE-ProRule:PRU00441, ECO:0000269|PubMed:12044871}.	FALSE	FALSE	FALSE	FALSE	FALSE
BRE1_YEAST	Q07457	YDL074C	BRE1	E3 ubiquitin-protein ligase BRE1 (EC 2.3.2.27) (Brefeldin A-sensitivity protein 1) (RING-type E3 ubiquitin transferase BRE1)	31	39	32	54	-0.282261	-0.458161	-0.285246	-0.34189	chromatin silencing at telomere [GO:0006348]; double-strand break repair via homologous recombination [GO:0000724]; histone monoubiquitination [GO:0010390]; histone ubiquitination [GO:0016574]; intra-S DNA damage checkpoint [GO:0031573]; meiotic DNA double-strand break formation [GO:0042138]; mitotic G1 DNA damage checkpoint [GO:0031571]; protein K63-linked ubiquitination [GO:0070534]; regulation…	chromosome, telomeric region [GO:0000781]; nucleus [GO:0005634]	chromosome, telomeric region [GO:0000781]; nucleus [GO:0005634]; DNA replication origin binding [GO:0003688]; identical protein binding [GO:0042802]; metal ion binding [GO:0046872]; ubiquitin protein ligase activity [GO:0061630]; chromatin silencing at telomere [GO:0006348]; double-strand break repair via homologous recombination [GO:0000724]; histone monoubiquitination [GO:0010390]; histone ubiq…	DNA replication origin binding [GO:0003688]; identical protein binding [GO:0042802]; metal ion binding [GO:0046872]; ubiquitin protein ligase activity [GO:0061630]	SUBCELLULAR LOCATION: Nucleus {ECO:0000305|PubMed:14562095}.	FALSE	TRUE	FALSE	FALSE	FALSE
BRE2_YEAST	P43132	YLR015W	BRE2	COMPASS component BRE2 (Brefeldin-A sensitivity protein 2) (Complex proteins associated with SET1 protein BRE2) (Set1C component BRE2)	9	7	12	16	0.109745	0.109855	0.11335	0.110983	chromatin silencing at telomere [GO:0006348]; histone H3-K4 methylation [GO:0051568]; histone H3-K4 trimethylation [GO:0080182]; telomere maintenance [GO:0000723]	chromosome, telomeric region [GO:0000781]; Set1C/COMPASS complex [GO:0048188]	chromosome, telomeric region [GO:0000781]; Set1C/COMPASS complex [GO:0048188]; transcription regulatory region sequence-specific DNA binding [GO:0000976]; chromatin silencing at telomere [GO:0006348]; histone H3-K4 methylation [GO:0051568]; histone H3-K4 trimethylation [GO:0080182]; telomere maintenance [GO:0000723]	transcription regulatory region sequence-specific DNA binding [GO:0000976]	SUBCELLULAR LOCATION: Nucleus {ECO:0000305}. Chromosome, telomere {ECO:0000305}.	FALSE	TRUE	FALSE	FALSE	FALSE
BRE5_YEAST	P53741	YNR051C	BRE5	UBP3-associated protein BRE5 (Brefeldin-A sensitivity protein 5)	19	17	25	35	-0.0705224	-0.197386	-0.0610413	-0.10965	protein deubiquitination [GO:0016579]; protein retention in Golgi apparatus [GO:0045053]; regulation of ER to Golgi vesicle-mediated transport [GO:0060628]; regulation of retrograde vesicle-mediated transport, Golgi to ER [GO:2000156]; ribophagy [GO:0034517]	cytoplasm [GO:0005737]; cytosol [GO:0005829]; P-body [GO:0000932]; ribonucleoprotein complex [GO:1990904]; Ubp3-Bre5 deubiquitination complex [GO:1990861]	cytoplasm [GO:0005737]; cytosol [GO:0005829]; P-body [GO:0000932]; ribonucleoprotein complex [GO:1990904]; Ubp3-Bre5 deubiquitination complex [GO:1990861]; identical protein binding [GO:0042802]; mRNA binding [GO:0003729]; protein deubiquitination [GO:0016579]; protein retention in Golgi apparatus [GO:0045053]; regulation of ER to Golgi vesicle-mediated transport [GO:0060628]; regulation of retro…	identical protein binding [GO:0042802]; mRNA binding [GO:0003729]		FALSE	FALSE	FALSE	FALSE	FALSE
BRL1_YEAST	P38770	YHR036W	BRL1	Nucleus export protein BRL1 (BRR6-like protein 1)	3	3	3	5	-0.595226	-0.259688	-0.59609	-0.483668	lipid homeostasis [GO:0055088]; mRNA transport [GO:0051028]; nuclear envelope organization [GO:0006998]; protein transport [GO:0015031]	endoplasmic reticulum [GO:0005783]; integral component of membrane [GO:0016021]; nuclear envelope [GO:0005635]; nuclear membrane [GO:0031965]	endoplasmic reticulum [GO:0005783]; integral component of membrane [GO:0016021]; nuclear envelope [GO:0005635]; nuclear membrane [GO:0031965]; lipid homeostasis [GO:0055088]; mRNA transport [GO:0051028]; nuclear envelope organization [GO:0006998]; protein transport [GO:0015031]		SUBCELLULAR LOCATION: Nucleus membrane {ECO:0000269|PubMed:15882446}; Multi-pass membrane protein {ECO:0000269|PubMed:15882446}.	FALSE	TRUE	FALSE	FALSE	FALSE
BRO1_YEAST	P48582	YPL084W	BRO1	Vacuolar-sorting protein BRO1 (Amino acid sensor-independent protein 6) (BCK1-like resistance to osmotic shock protein 1) (BRO domain-containing protein 1) (Nitrogen permease inactivating protein 3) (Vacuolar protein-sorting-associated protein 31)	66	71	68	101	0.0186976	0.0677084	0.0481914	0.0448658	ATP export [GO:1904669]; intralumenal vesicle formation [GO:0070676]; mitochondria-associated ubiquitin-dependent protein catabolic process [GO:0072671]; positive regulation of ubiquitin-specific protease activity [GO:2000158]; protein deubiquitination [GO:0016579]; protein localization to endosome [GO:0036010]; protein transport to vacuole involved in ubiquitin-dependent protein catabolic proces…	cytoplasm [GO:0005737]; cytosol [GO:0005829]; endosome [GO:0005768]; endosome membrane [GO:0010008]	cytoplasm [GO:0005737]; cytosol [GO:0005829]; endosome [GO:0005768]; endosome membrane [GO:0010008]; deubiquitinase activator activity [GO:0035800]; ATP export [GO:1904669]; intralumenal vesicle formation [GO:0070676]; mitochondria-associated ubiquitin-dependent protein catabolic process [GO:0072671]; positive regulation of ubiquitin-specific protease activity [GO:2000158]; protein deubiquitinati…	deubiquitinase activator activity [GO:0035800]	SUBCELLULAR LOCATION: Cytoplasm. Endosome.	FALSE	FALSE	TRUE	FALSE	FALSE
BRR2_YEAST	P32639	YER172C	BRR2	Pre-mRNA-splicing helicase BRR2 (EC 3.6.4.13) (Protein Snu246)	44	51	34	67	0.265499	0.133622	0.0627355	0.153952	spliceosome conformational change to release U4 (or U4atac) and U1 (or U11) [GO:0000388]	nucleus [GO:0005634]; spliceosomal complex [GO:0005681]; U4/U6 x U5 tri-snRNP complex [GO:0046540]; U5 snRNP [GO:0005682]	nucleus [GO:0005634]; spliceosomal complex [GO:0005681]; U4/U6 x U5 tri-snRNP complex [GO:0046540]; U5 snRNP [GO:0005682]; ATP binding [GO:0005524]; identical protein binding [GO:0042802]; RNA binding [GO:0003723]; RNA helicase activity [GO:0003724]; spliceosome conformational change to release U4 (or U4atac) and U1 (or U11) [GO:0000388]	ATP binding [GO:0005524]; identical protein binding [GO:0042802]; RNA binding [GO:0003723]; RNA helicase activity [GO:0003724]	SUBCELLULAR LOCATION: Nucleus {ECO:0000305}.	FALSE	TRUE	FALSE	FALSE	FALSE
BRX1_YEAST	Q08235	YOL077C	BRX1	Ribosome biogenesis protein BRX1	38	34	35	51	-0.233184	-0.257809	-0.239545	-0.243513	endonucleolytic cleavage in ITS1 upstream of 5.8S rRNA from tricistronic rRNA transcript (SSU-rRNA, 5.8S rRNA, LSU-rRNA) [GO:0000464]; exonucleolytic trimming to generate mature 5'-end of 5.8S rRNA from tricistronic rRNA transcript (SSU-rRNA, 5.8S rRNA, LSU-rRNA) [GO:0000465]; ribosomal large subunit assembly [GO:0000027]	nucleolus [GO:0005730]; preribosome, large subunit precursor [GO:0030687]	nucleolus [GO:0005730]; preribosome, large subunit precursor [GO:0030687]; 5S rRNA binding [GO:0008097]; RNA binding [GO:0003723]; rRNA primary transcript binding [GO:0042134]; endonucleolytic cleavage in ITS1 upstream of 5.8S rRNA from tricistronic rRNA transcript (SSU-rRNA, 5.8S rRNA, LSU-rRNA) [GO:0000464]; exonucleolytic trimming to generate mature 5'-end of 5.8S rRNA from tricistronic rRNA t…	5S rRNA binding [GO:0008097]; RNA binding [GO:0003723]; rRNA primary transcript binding [GO:0042134]	SUBCELLULAR LOCATION: Nucleus, nucleolus {ECO:0000269|PubMed:11843177, ECO:0000269|PubMed:14562095}.	FALSE	TRUE	FALSE	FALSE	TRUE
BSC5_YEAST	P53755	YNR069C	BSC5	Bypass of stop codon protein 5	2	1	2	3	0.214391	0.299593	0.012326	0.175437	protein monoubiquitination [GO:0006513]; protein polyubiquitination [GO:0000209]	ubiquitin ligase complex [GO:0000151]	ubiquitin ligase complex [GO:0000151]; ubiquitin-ubiquitin ligase activity [GO:0034450]; protein monoubiquitination [GO:0006513]; protein polyubiquitination [GO:0000209]	ubiquitin-ubiquitin ligase activity [GO:0034450]		FALSE	FALSE	FALSE	FALSE	FALSE
BSC6_YEAST	Q08280	YOL137W	BSC6	Bypass of stop codon protein 6	4	3	4	5	0.0236286	-0.122495	-0.0599234	-0.0529301		Golgi apparatus [GO:0005794]; integral component of membrane [GO:0016021]; membrane [GO:0016020]	Golgi apparatus [GO:0005794]; integral component of membrane [GO:0016021]; membrane [GO:0016020]; transmembrane transporter activity [GO:0022857]	transmembrane transporter activity [GO:0022857]	SUBCELLULAR LOCATION: Golgi apparatus, cis-Golgi network membrane {ECO:0000305|PubMed:14562095}; Multi-pass membrane protein {ECO:0000305|PubMed:14562095}.	FALSE	FALSE	FALSE	FALSE	FALSE
BSD2_YEAST	P38356	YBR290W	BSD2	Metal homeostatis protein BSD2 (Bypass SOD defects protein 2)	2	2	2	2	-0.339641	-0.366719	-0.308737	-0.338366	metal ion transport [GO:0030001]; positive regulation of protein ubiquitination [GO:0031398]; protein targeting to vacuole [GO:0006623]; ubiquitin-dependent protein catabolic process [GO:0006511]	endoplasmic reticulum [GO:0005783]; fungal-type vacuole [GO:0000324]; fungal-type vacuole membrane [GO:0000329]; Golgi apparatus [GO:0005794]; integral component of membrane [GO:0016021]; perinuclear region of cytoplasm [GO:0048471]	endoplasmic reticulum [GO:0005783]; fungal-type vacuole [GO:0000324]; fungal-type vacuole membrane [GO:0000329]; Golgi apparatus [GO:0005794]; integral component of membrane [GO:0016021]; perinuclear region of cytoplasm [GO:0048471]; metal ion transport [GO:0030001]; positive regulation of protein ubiquitination [GO:0031398]; protein targeting to vacuole [GO:0006623]; ubiquitin-dependent protein …		SUBCELLULAR LOCATION: Endoplasmic reticulum. Vacuole. Membrane; Multi-pass membrane protein.	FALSE	FALSE	FALSE	FALSE	FALSE
BST1_YEAST	P43571	YFL025C	BST1	GPI inositol-deacylase (EC 3.1.-.-) (Bypass of SEC30 protein 1)	8	8	9	12	0.0547035	0.205189	0.114419	0.12477	endoplasmic reticulum to Golgi vesicle-mediated transport [GO:0006888]; GPI anchor metabolic process [GO:0006505]; protein-lipid complex remodeling [GO:0034368]; protein retention in ER lumen [GO:0006621]; protein transport [GO:0015031]; ubiquitin-dependent ERAD pathway [GO:0030433]; vesicle organization [GO:0016050]	endoplasmic reticulum [GO:0005783]; endoplasmic reticulum membrane [GO:0005789]; integral component of membrane [GO:0016021]	endoplasmic reticulum [GO:0005783]; endoplasmic reticulum membrane [GO:0005789]; integral component of membrane [GO:0016021]; phosphatidylinositol deacylase activity [GO:0050185]; endoplasmic reticulum to Golgi vesicle-mediated transport [GO:0006888]; GPI anchor metabolic process [GO:0006505]; protein retention in ER lumen [GO:0006621]; protein transport [GO:0015031]; protein-lipid complex remode…	phosphatidylinositol deacylase activity [GO:0050185]	SUBCELLULAR LOCATION: Endoplasmic reticulum membrane {ECO:0000269|PubMed:14562095}; Multi-pass membrane protein {ECO:0000269|PubMed:14562095}.	FALSE	FALSE	FALSE	FALSE	FALSE
BTN2_YEAST	P53286	YGR142W	BTN2	Protein BTN2 (Batten disease protein 2)	5	7	2	13	-0.606013	-1.13532	-0.807825	-0.84972	amino acid transport [GO:0006865]; intracellular protein transport [GO:0006886]; positive regulation of cell growth [GO:0030307]; protein folding [GO:0006457]; protein localization to nucleus [GO:0034504]; regulation of pH [GO:0006885]; retrograde transport, endosome to Golgi [GO:0042147]	cytosol [GO:0005829]; late endosome [GO:0005770]; nuclear periphery [GO:0034399]; nucleus [GO:0005634]; perinuclear region of cytoplasm [GO:0048471]	cytosol [GO:0005829]; late endosome [GO:0005770]; nuclear periphery [GO:0034399]; nucleus [GO:0005634]; perinuclear region of cytoplasm [GO:0048471]; chaperone binding [GO:0051087]; protein sequestering activity [GO:0140311]; SNARE binding [GO:0000149]; amino acid transport [GO:0006865]; intracellular protein transport [GO:0006886]; positive regulation of cell growth [GO:0030307]; protein folding…	chaperone binding [GO:0051087]; protein sequestering activity [GO:0140311]; SNARE binding [GO:0000149]	SUBCELLULAR LOCATION: Cytoplasm. Late endosome.	FALSE	FALSE	TRUE	FALSE	FALSE
BUB3_YEAST	P26449	YOR026W	BUB3	Cell cycle arrest protein BUB3	2	2	7	7	-0.390079	-0.388088	-0.220305	-0.332824	mitotic DNA integrity checkpoint [GO:0044774]; mitotic spindle assembly checkpoint [GO:0007094]; positive regulation of protein autoubiquitination [GO:1902499]	bub1-bub3 complex [GO:1990298]; condensed nuclear chromosome kinetochore [GO:0000778]; kinetochore [GO:0000776]; mitotic checkpoint complex [GO:0033597]	bub1-bub3 complex [GO:1990298]; condensed nuclear chromosome kinetochore [GO:0000778]; kinetochore [GO:0000776]; mitotic checkpoint complex [GO:0033597]; ubiquitin binding [GO:0043130]; mitotic DNA integrity checkpoint [GO:0044774]; mitotic spindle assembly checkpoint [GO:0007094]; positive regulation of protein autoubiquitination [GO:1902499]	ubiquitin binding [GO:0043130]	SUBCELLULAR LOCATION: Nucleus {ECO:0000305}.	FALSE	TRUE	FALSE	FALSE	FALSE
BUD14_YEAST	P27637	YAR014C	BUD14	Bud site selection protein 14	12	10	10	15	-0.223718	-0.329764	-0.133812	-0.229098	cell cycle [GO:0007049]; cell division [GO:0051301]; cellular protein localization [GO:0034613]; cytoskeleton organization [GO:0007010]; establishment or maintenance of actin cytoskeleton polarity [GO:0030950]; negative regulation of actin filament polymerization [GO:0030837]; regulation of cell shape [GO:0008360]; regulation of cytokinesis [GO:0032465]; regulation of formin-nucleated actin cable…	cell tip [GO:0051286]; cellular bud neck [GO:0005935]; cellular bud tip [GO:0005934]; cytoplasm [GO:0005737]; incipient cellular bud site [GO:0000131]; Kelch-containing formin regulatory complex [GO:1990615]; microtubule cytoskeleton [GO:0015630]; nucleus [GO:0005634]	cell tip [GO:0051286]; cellular bud neck [GO:0005935]; cellular bud tip [GO:0005934]; cytoplasm [GO:0005737]; incipient cellular bud site [GO:0000131]; Kelch-containing formin regulatory complex [GO:1990615]; microtubule cytoskeleton [GO:0015630]; nucleus [GO:0005634]; protein phosphatase regulator activity [GO:0019888]; cell cycle [GO:0007049]; cell division [GO:0051301]; cellular protein locali…	protein phosphatase regulator activity [GO:0019888]		FALSE	FALSE	FALSE	FALSE	FALSE
BUD16_YEAST	P39988	YEL029C	BUD16	Putative pyridoxal kinase BUD16 (EC 2.7.1.35) (Bud site selection protein 16)	2	6	7	9	-0.245366	0.161125	-0.123115	-0.0691189	cell cycle [GO:0007049]; pyridoxal 5'-phosphate salvage [GO:0009443]; pyridoxal phosphate biosynthetic process [GO:0042823]	cytosol [GO:0005829]; nucleus [GO:0005634]	cytosol [GO:0005829]; nucleus [GO:0005634]; ATP binding [GO:0005524]; metal ion binding [GO:0046872]; pyridoxal kinase activity [GO:0008478]; cell cycle [GO:0007049]; pyridoxal 5'-phosphate salvage [GO:0009443]; pyridoxal phosphate biosynthetic process [GO:0042823]	ATP binding [GO:0005524]; metal ion binding [GO:0046872]; pyridoxal kinase activity [GO:0008478]	SUBCELLULAR LOCATION: Cytoplasm {ECO:0000269|PubMed:14562095}. Nucleus {ECO:0000269|PubMed:14562095}.	FALSE	TRUE	TRUE	FALSE	FALSE
BUD17_YEAST	P53727	YNR027W	BUD17	Putative pyridoxal kinase BUD17 (EC 2.7.1.35) (Bud site selection protein 17)	10	9	9	16	0.148506	-0.001806	0.0313339	0.0593448	cell cycle [GO:0007049]; pyridoxal 5'-phosphate salvage [GO:0009443]; pyridoxal phosphate biosynthetic process [GO:0042823]	cytoplasm [GO:0005737]; cytosol [GO:0005829]; nucleus [GO:0005634]	cytoplasm [GO:0005737]; cytosol [GO:0005829]; nucleus [GO:0005634]; ATP binding [GO:0005524]; metal ion binding [GO:0046872]; pyridoxal kinase activity [GO:0008478]; cell cycle [GO:0007049]; pyridoxal 5'-phosphate salvage [GO:0009443]; pyridoxal phosphate biosynthetic process [GO:0042823]	ATP binding [GO:0005524]; metal ion binding [GO:0046872]; pyridoxal kinase activity [GO:0008478]	SUBCELLULAR LOCATION: Cytoplasm {ECO:0000269|PubMed:14562095}. Nucleus {ECO:0000269|PubMed:14562095}.	FALSE	TRUE	TRUE	FALSE	FALSE
BUD20_YEAST	Q08004	YLR074C	BUD20	Bud site selection protein 20	4	3	3	6	-0.275372	-0.495147	-0.757207	-0.509242	ribosomal large subunit export from nucleus [GO:0000055]	cytoplasm [GO:0005737]; endoplasmic reticulum [GO:0005783]; nucleus [GO:0005634]; preribosome, large subunit precursor [GO:0030687]	cytoplasm [GO:0005737]; endoplasmic reticulum [GO:0005783]; nucleus [GO:0005634]; preribosome, large subunit precursor [GO:0030687]; nucleic acid binding [GO:0003676]; ribosomal large subunit binding [GO:0043023]; zinc ion binding [GO:0008270]; ribosomal large subunit export from nucleus [GO:0000055]	nucleic acid binding [GO:0003676]; ribosomal large subunit binding [GO:0043023]; zinc ion binding [GO:0008270]	SUBCELLULAR LOCATION: Nucleus. Endoplasmic reticulum.	FALSE	TRUE	FALSE	FALSE	FALSE
BUD21_YEAST	Q08492	YOR078W	BUD21	Bud site selection protein 21 (U three protein 16) (U3 small nucleolar RNA-associated protein 16) (U3 snoRNA-associated protein 16)	5	9	8	13	-0.23279	-0.0626816	-0.202733	-0.166068	endonucleolytic cleavage in ITS1 to separate SSU-rRNA from 5.8S rRNA and LSU-rRNA from tricistronic rRNA transcript (SSU-rRNA, 5.8S rRNA, LSU-rRNA) [GO:0000447]; endonucleolytic cleavage to generate mature 5'-end of SSU-rRNA from (SSU-rRNA, 5.8S rRNA, LSU-rRNA) [GO:0000472]; maturation of SSU-rRNA from tricistronic rRNA transcript (SSU-rRNA, 5.8S rRNA, LSU-rRNA) [GO:0000462]	90S preribosome [GO:0030686]; nucleolus [GO:0005730]; small-subunit processome [GO:0032040]	90S preribosome [GO:0030686]; nucleolus [GO:0005730]; small-subunit processome [GO:0032040]; U3 snoRNA binding [GO:0034511]; endonucleolytic cleavage in ITS1 to separate SSU-rRNA from 5.8S rRNA and LSU-rRNA from tricistronic rRNA transcript (SSU-rRNA, 5.8S rRNA, LSU-rRNA) [GO:0000447]; endonucleolytic cleavage to generate mature 5'-end of SSU-rRNA from (SSU-rRNA, 5.8S rRNA, LSU-rRNA) [GO:0000472]…	U3 snoRNA binding [GO:0034511]	SUBCELLULAR LOCATION: Nucleus, nucleolus {ECO:0000269|PubMed:11452010, ECO:0000269|PubMed:12068309}.	FALSE	TRUE	FALSE	FALSE	TRUE
BUD22_YEAST	Q04347	YMR014W	BUD22	Bud site selection protein 22	20	25	19	31	-0.251915	-0.405188	-0.306268	-0.321124	maturation of SSU-rRNA [GO:0030490]; ribosomal small subunit biogenesis [GO:0042274]	90S preribosome [GO:0030686]; nucleolus [GO:0005730]; nucleus [GO:0005634]	90S preribosome [GO:0030686]; nucleolus [GO:0005730]; nucleus [GO:0005634]; maturation of SSU-rRNA [GO:0030490]; ribosomal small subunit biogenesis [GO:0042274]		SUBCELLULAR LOCATION: Nucleus {ECO:0000269|PubMed:11452010, ECO:0000269|PubMed:14562095}.	FALSE	TRUE	FALSE	FALSE	FALSE
BUD23_YEAST	P25627	YCR047C	BUD23	18S rRNA (guanine(1575)-N(7))-methyltransferase (EC 2.1.1.309) (Bud site selection protein 23)	10	5	8	13	-0.477687	-0.170911	-0.402897	-0.350499	endonucleolytic cleavage in ITS1 to separate SSU-rRNA from 5.8S rRNA and LSU-rRNA from tricistronic rRNA transcript (SSU-rRNA, 5.8S rRNA, LSU-rRNA) [GO:0000447]; ribosomal small subunit export from nucleus [GO:0000056]; rRNA (guanine-N7)-methylation [GO:0070476]	cytoplasm [GO:0005737]; nucleolus [GO:0005730]; nucleus [GO:0005634]	cytoplasm [GO:0005737]; nucleolus [GO:0005730]; nucleus [GO:0005634]; rRNA (guanine) methyltransferase activity [GO:0016435]; endonucleolytic cleavage in ITS1 to separate SSU-rRNA from 5.8S rRNA and LSU-rRNA from tricistronic rRNA transcript (SSU-rRNA, 5.8S rRNA, LSU-rRNA) [GO:0000447]; ribosomal small subunit export from nucleus [GO:0000056]; rRNA (guanine-N7)-methylation [GO:0070476]	rRNA (guanine) methyltransferase activity [GO:0016435]	SUBCELLULAR LOCATION: Cytoplasm {ECO:0000269|PubMed:14562095}. Nucleus {ECO:0000269|PubMed:14562095}.	FALSE	TRUE	TRUE	FALSE	FALSE
BUD27_YEAST	P43573	YFL023W	BUD27	Bud site selection protein 27	9	15	11	18	-0.0162885	-0.107532	0.0162194	-0.035867	formation of translation preinitiation complex [GO:0001731]; RNA polymerase I assembly [GO:1990113]; RNA polymerase II core complex assembly [GO:1990114]; RNA polymerase III assembly [GO:1990115]	cytoplasm [GO:0005737]	cytoplasm [GO:0005737]; formation of translation preinitiation complex [GO:0001731]; RNA polymerase I assembly [GO:1990113]; RNA polymerase II core complex assembly [GO:1990114]; RNA polymerase III assembly [GO:1990115]		SUBCELLULAR LOCATION: Cytoplasm {ECO:0000269|PubMed:14562095}.	FALSE	FALSE	TRUE	FALSE	FALSE
BUD2_YEAST	P33314	YKL092C	BUD2	Inhibitory regulator protein BUD2/CLA2 (Bud site selection protein 2)	4	7	6	11	-0.439732	-0.564225	-0.145879	-0.383279	axial cellular bud site selection [GO:0007120]; bipolar cellular bud site selection [GO:0007121]; establishment or maintenance of cell polarity [GO:0007163]; filamentous growth [GO:0030447]; invasive filamentous growth [GO:0036267]; mitotic spindle orientation checkpoint [GO:0031578]; signal transduction [GO:0007165]	cellular bud neck [GO:0005935]; cytoplasm [GO:0005737]; incipient cellular bud site [GO:0000131]; prospore membrane [GO:0005628]	cellular bud neck [GO:0005935]; cytoplasm [GO:0005737]; incipient cellular bud site [GO:0000131]; prospore membrane [GO:0005628]; GTPase activator activity [GO:0005096]; axial cellular bud site selection [GO:0007120]; bipolar cellular bud site selection [GO:0007121]; establishment or maintenance of cell polarity [GO:0007163]; filamentous growth [GO:0030447]; invasive filamentous growth [GO:003626…	GTPase activator activity [GO:0005096]		FALSE	FALSE	FALSE	FALSE	FALSE
BUD32_YEAST	P53323	YGR262C	BUD32	EKC/KEOPS complex subunit BUD32 (EC 3.6.-.-) (Atypical serine/threonine protein kinase BUD32) (EC 2.7.11.1) (Bud site selection protein 32) (Low-dye-binding protein 14) (piD261)	10	12	9	15	-0.235639	-0.138879	-0.287438	-0.220652	cellular bud site selection [GO:0000282]; peptidyl-serine phosphorylation [GO:0018105]; positive regulation of transcription by RNA polymerase II [GO:0045944]; protein phosphorylation [GO:0006468]; telomere maintenance [GO:0000723]; telomere maintenance via recombination [GO:0000722]; tRNA modification [GO:0006400]; tRNA threonylcarbamoyladenosine metabolic process [GO:0070525]	chromosome, telomeric region [GO:0000781]; cytoplasm [GO:0005737]; EKC/KEOPS complex [GO:0000408]; nucleoplasm [GO:0005654]; nucleus [GO:0005634]	chromosome, telomeric region [GO:0000781]; cytoplasm [GO:0005737]; EKC/KEOPS complex [GO:0000408]; nucleoplasm [GO:0005654]; nucleus [GO:0005634]; ATP binding [GO:0005524]; ATPase activity [GO:0016887]; protein serine kinase activity [GO:0106310]; protein serine/threonine kinase activity [GO:0004674]; protein threonine kinase activity [GO:0106311]; cellular bud site selection [GO:0000282]; peptid…	ATPase activity [GO:0016887]; ATP binding [GO:0005524]; protein serine/threonine kinase activity [GO:0004674]; protein serine kinase activity [GO:0106310]; protein threonine kinase activity [GO:0106311]	SUBCELLULAR LOCATION: Cytoplasm {ECO:0000269|PubMed:14562095}. Nucleus {ECO:0000269|PubMed:14562095}. Chromosome, telomere {ECO:0000269|PubMed:14562095}.	FALSE	TRUE	TRUE	FALSE	FALSE
BUD3_YEAST	P25558	YCL014W	BUD3	Bud site selection protein 3	9	12	10	18	-0.400794	-0.287167	-0.362989	-0.350317	axial cellular bud site selection [GO:0007120]; cytogamy [GO:0000755]; positive regulation of GTPase activity [GO:0043547]	cellular bud neck [GO:0005935]; cellular bud neck contractile ring [GO:0000142]	cellular bud neck [GO:0005935]; cellular bud neck contractile ring [GO:0000142]; guanyl-nucleotide exchange factor activity [GO:0005085]; axial cellular bud site selection [GO:0007120]; cytogamy [GO:0000755]; positive regulation of GTPase activity [GO:0043547]	guanyl-nucleotide exchange factor activity [GO:0005085]		FALSE	FALSE	FALSE	FALSE	FALSE
BUD6_YEAST	P41697	YLR319C	BUD6	Bud site selection protein 6 (Actin-interacting protein 3)	24	21	24	32	-0.164061	-0.226894	-0.215117	-0.202024	actin filament bundle assembly [GO:0051017]; astral microtubule organization [GO:0030953]; bipolar cellular bud site selection [GO:0007121]; budding cell apical bud growth [GO:0007118]; establishment of cell polarity [GO:0030010]; extrachromosomal circular DNA localization involved in cell aging [GO:0034652]; positive regulation of actin cytoskeleton reorganization [GO:2000251]; positive regulati…	cell tip [GO:0051286]; cellular bud neck [GO:0005935]; cellular bud tip [GO:0005934]; cytoplasm [GO:0005737]; incipient cellular bud site [GO:0000131]; mating projection tip [GO:0043332]; polarisome [GO:0000133]; prospore membrane [GO:0005628]; secretory vesicle [GO:0099503]; spindle pole body [GO:0005816]	cell tip [GO:0051286]; cellular bud neck [GO:0005935]; cellular bud tip [GO:0005934]; cytoplasm [GO:0005737]; incipient cellular bud site [GO:0000131]; mating projection tip [GO:0043332]; polarisome [GO:0000133]; prospore membrane [GO:0005628]; secretory vesicle [GO:0099503]; spindle pole body [GO:0005816]; actin binding [GO:0003779]; cytoskeletal regulatory protein binding [GO:0005519]; enzyme a…	actin binding [GO:0003779]; cytoskeletal regulatory protein binding [GO:0005519]; enzyme activator activity [GO:0008047]; enzyme regulator activity [GO:0030234]		FALSE	FALSE	FALSE	FALSE	FALSE
BUD7_YEAST	Q08754	YOR299W	BUD7	Bud site selection protein 7	16	13	17	24	-0.178015	-0.00944847	-0.135998	-0.107821	cellular bud site selection [GO:0000282]; fungal-type cell wall chitin biosynthetic process [GO:0034221]; Golgi to plasma membrane transport [GO:0006893]; protein transport [GO:0015031]	exomer complex [GO:0034044]; membrane [GO:0016020]	exomer complex [GO:0034044]; membrane [GO:0016020]; cellular bud site selection [GO:0000282]; fungal-type cell wall chitin biosynthetic process [GO:0034221]; Golgi to plasma membrane transport [GO:0006893]; protein transport [GO:0015031]		SUBCELLULAR LOCATION: Golgi apparatus, trans-Golgi network membrane {ECO:0000269|PubMed:14562095, ECO:0000269|PubMed:16498409, ECO:0000269|PubMed:17000877}; Peripheral membrane protein {ECO:0000269|PubMed:14562095, ECO:0000269|PubMed:16498409, ECO:0000269|PubMed:17000877}. Note=Trans-Golgi network location requires interaction with CHS5 and with myristoylated GTP-bound ARF1 for the recruitment to…	FALSE	FALSE	FALSE	FALSE	FALSE
BUD8_YEAST	P41698	YLR353W	BUD8	Bud site selection protein 8	1	1	1	2	-0.520988	-0.0263942	0.03075	-0.172211	cellular bud site selection [GO:0000282]; pseudohyphal growth [GO:0007124]	cellular bud tip [GO:0005934]; incipient cellular bud site [GO:0000131]; integral component of membrane [GO:0016021]; plasma membrane [GO:0005886]	cellular bud tip [GO:0005934]; incipient cellular bud site [GO:0000131]; integral component of membrane [GO:0016021]; plasma membrane [GO:0005886]; cellular bud site selection [GO:0000282]; pseudohyphal growth [GO:0007124]		SUBCELLULAR LOCATION: Cell membrane {ECO:0000269|PubMed:11514631}; Multi-pass membrane protein {ECO:0000269|PubMed:11514631}. Note=Found at presumptive bud sites, bud tips, and the distal poles of daughter cells.	FALSE	FALSE	FALSE	FALSE	FALSE
BUG1_YEAST	Q12191	YDL099W	BUG1	Binder of USO1 and GRH1 protein 1	6	4	3	6	0.446415	0.266323	0.205077	0.305938	endoplasmic reticulum to Golgi vesicle-mediated transport [GO:0006888]; protein secretion [GO:0009306]	cis-Golgi network [GO:0005801]; cytoplasm [GO:0005737]; membrane [GO:0016020]	cis-Golgi network [GO:0005801]; cytoplasm [GO:0005737]; membrane [GO:0016020]; identical protein binding [GO:0042802]; endoplasmic reticulum to Golgi vesicle-mediated transport [GO:0006888]; protein secretion [GO:0009306]	identical protein binding [GO:0042802]	SUBCELLULAR LOCATION: Cytoplasm. Golgi apparatus, cis-Golgi network membrane; Peripheral membrane protein. Note=Localizes to cytoplasm in a punctate pattern. Localizes to cis-Golgi together with GRH1.	FALSE	FALSE	TRUE	FALSE	FALSE
BUL1_YEAST	P48524	YMR275C	BUL1	Ubiquitin ligase-binding protein BUL1 (Respiration deficiency suppressor 1)	9	14	12	21	-0.22312	-0.0755507	-0.0506187	-0.11643	ATP export [GO:1904669]; mitochondrion inheritance [GO:0000001]; protein monoubiquitination [GO:0006513]; protein polyubiquitination [GO:0000209]; ubiquitin-dependent endocytosis [GO:0070086]	cytoplasm [GO:0005737]; ubiquitin ligase complex [GO:0000151]	cytoplasm [GO:0005737]; ubiquitin ligase complex [GO:0000151]; ubiquitin-ubiquitin ligase activity [GO:0034450]; ATP export [GO:1904669]; mitochondrion inheritance [GO:0000001]; protein monoubiquitination [GO:0006513]; protein polyubiquitination [GO:0000209]; ubiquitin-dependent endocytosis [GO:0070086]	ubiquitin-ubiquitin ligase activity [GO:0034450]	SUBCELLULAR LOCATION: Cytoplasm {ECO:0000269|PubMed:14562095}.	FALSE	FALSE	TRUE	FALSE	FALSE
BUL2_YEAST	Q03758	YML111W	BUL2	Ubiquitin ligase-binding protein BUL2	20	18	20	35	0.190565	0.111057	0.155608	0.15241	protein monoubiquitination [GO:0006513]; protein polyubiquitination [GO:0000209]	cytoplasm [GO:0005737]; ubiquitin ligase complex [GO:0000151]	cytoplasm [GO:0005737]; ubiquitin ligase complex [GO:0000151]; ubiquitin-ubiquitin ligase activity [GO:0034450]; protein monoubiquitination [GO:0006513]; protein polyubiquitination [GO:0000209]	ubiquitin-ubiquitin ligase activity [GO:0034450]	SUBCELLULAR LOCATION: Cytoplasm {ECO:0000269|PubMed:14562095}.	FALSE	FALSE	TRUE	FALSE	FALSE
BUR1_YEAST	P23293	YPR161C	SGV1	Serine/threonine-protein kinase BUR1 (EC 2.7.11.22) (EC 2.7.11.23) (Bypass UAS requirement protein 1) (Suppressor of GPA1-Vall50 mutation protein 1)	10	11	15	21	0.00678067	-0.23112	-0.173161	-0.1325	phosphorylation of RNA polymerase II C-terminal domain [GO:0070816]; positive regulation of histone H3-K4 methylation [GO:0051571]; positive regulation of transcription elongation from RNA polymerase II promoter [GO:0032968]; protein phosphorylation [GO:0006468]; transcription elongation from RNA polymerase II promoter [GO:0006368]	cyclin/CDK positive transcription elongation factor complex [GO:0008024]; cyclin-dependent protein kinase holoenzyme complex [GO:0000307]; nucleus [GO:0005634]	cyclin-dependent protein kinase holoenzyme complex [GO:0000307]; cyclin/CDK positive transcription elongation factor complex [GO:0008024]; nucleus [GO:0005634]; ATP binding [GO:0005524]; cyclin binding [GO:0030332]; cyclin-dependent protein serine/threonine kinase activity [GO:0004693]; protein serine kinase activity [GO:0106310]; protein threonine kinase activity [GO:0106311]; RNA polymerase II …	ATP binding [GO:0005524]; cyclin binding [GO:0030332]; cyclin-dependent protein serine/threonine kinase activity [GO:0004693]; protein serine kinase activity [GO:0106310]; protein threonine kinase activity [GO:0106311]; RNA polymerase II CTD heptapeptide repeat kinase activity [GO:0008353]	SUBCELLULAR LOCATION: Nucleus {ECO:0000269|PubMed:14562095}.	FALSE	TRUE	FALSE	FALSE	FALSE
BUR2_YEAST	Q05949	YLR226W	BUR2	Protein BUR2 (Bypass UAS requirement protein 2) (Chromosome stability protein 4)	11	13	8	17	-0.106044	-0.0539024	0.00574833	-0.0513995	cell cycle [GO:0007049]; DNA-templated transcription, termination [GO:0006353]; phosphorylation of RNA polymerase II C-terminal domain [GO:0070816]; positive regulation of DNA-templated transcription, elongation [GO:0032786]; positive regulation of histone H3-K4 methylation [GO:0051571]; positive regulation of histone ubiquitination [GO:0033184]; regulation of transcription by RNA polymerase II […	cyclin/CDK positive transcription elongation factor complex [GO:0008024]; cyclin-dependent protein kinase holoenzyme complex [GO:0000307]; nucleus [GO:0005634]	cyclin-dependent protein kinase holoenzyme complex [GO:0000307]; cyclin/CDK positive transcription elongation factor complex [GO:0008024]; nucleus [GO:0005634]; cyclin-dependent protein serine/threonine kinase activator activity [GO:0061575]; cyclin-dependent protein serine/threonine kinase regulator activity [GO:0016538]; cell cycle [GO:0007049]; DNA-templated transcription, termination [GO:0006…	cyclin-dependent protein serine/threonine kinase activator activity [GO:0061575]; cyclin-dependent protein serine/threonine kinase regulator activity [GO:0016538]	SUBCELLULAR LOCATION: Nucleus {ECO:0000269|PubMed:14562095}.	FALSE	TRUE	FALSE	FALSE	FALSE
BXI1_YEAST	P48558	YNL305C	BXI1	Bax inhibitor 1 (BH3 domain-containing protein BXI1)	1	1	2	2	-0.0615746	0.16272	0.304172	0.135106	apoptotic process [GO:0006915]; calcium-mediated signaling [GO:0019722]; endoplasmic reticulum unfolded protein response [GO:0030968]	endoplasmic reticulum [GO:0005783]; endoplasmic reticulum membrane [GO:0005789]; fungal-type vacuole [GO:0000324]; integral component of membrane [GO:0016021]; mitochondrial membrane [GO:0031966]; mitochondrion [GO:0005739]; vacuolar membrane [GO:0005774]	endoplasmic reticulum [GO:0005783]; endoplasmic reticulum membrane [GO:0005789]; fungal-type vacuole [GO:0000324]; integral component of membrane [GO:0016021]; mitochondrial membrane [GO:0031966]; mitochondrion [GO:0005739]; vacuolar membrane [GO:0005774]; apoptotic process [GO:0006915]; calcium-mediated signaling [GO:0019722]; endoplasmic reticulum unfolded protein response [GO:0030968]		SUBCELLULAR LOCATION: Endoplasmic reticulum membrane {ECO:0000269|PubMed:21673967}; Multi-pass membrane protein {ECO:0000255}. Vacuole membrane {ECO:0000269|PubMed:14562095, ECO:0000269|PubMed:21673659, ECO:0000269|PubMed:21673967}; Multi-pass membrane protein {ECO:0000255}. Mitochondrion membrane {ECO:0000269|PubMed:21673659}; Multi-pass membrane protein {ECO:0000255}. Note=Translocated from pre…	FALSE	FALSE	FALSE	TRUE	FALSE
BYE1_YEAST	P36106	YKL005C	BYE1	Transcription factor BYE1 (Bypass of ESS1 protein 1)	5	2	2	5	-0.0599055	-0.0489709	-0.150682	-0.0865196	negative regulation of transcription by RNA polymerase II [GO:0000122]; positive regulation of RNA polymerase II transcription preinitiation complex assembly [GO:0045899]; regulation of mRNA 3'-end processing [GO:0031440]; transcription antitermination [GO:0031564]	nucleus [GO:0005634]	nucleus [GO:0005634]; chromatin binding [GO:0003682]; metal ion binding [GO:0046872]; methylated histone binding [GO:0035064]; RNA polymerase II complex recruiting activity [GO:0001139]; RNA polymerase II transcription regulatory region sequence-specific DNA binding [GO:0000977]; negative regulation of transcription by RNA polymerase II [GO:0000122]; positive regulation of RNA polymerase II trans…	chromatin binding [GO:0003682]; metal ion binding [GO:0046872]; methylated histone binding [GO:0035064]; RNA polymerase II complex recruiting activity [GO:0001139]; RNA polymerase II transcription regulatory region sequence-specific DNA binding [GO:0000977]	SUBCELLULAR LOCATION: Nucleus {ECO:0000255|PROSITE-ProRule:PRU00651}.	FALSE	TRUE	FALSE	FALSE	FALSE
BZRD_YEAST	P40580	YIR036C	IRC24	Benzil reductase ((S)-benzoin forming) IRC24 (EC 1.1.1.320) (Increased recombination centers protein 24)	34	35	33	48	0.118866	0.249601	0.214459	0.194309		cytoplasm [GO:0005737]	cytoplasm [GO:0005737]; benzil reductase [(S)-benzoin-forming] activity [GO:0102306]; oxidoreductase activity, acting on NAD(P)H, oxygen as acceptor [GO:0050664]	benzil reductase [(S)-benzoin-forming] activity [GO:0102306]; oxidoreductase activity, acting on NAD(P)H, oxygen as acceptor [GO:0050664]		FALSE	FALSE	FALSE	FALSE	FALSE
BZZ1_YEAST	P38822	YHR114W	BZZ1	Protein BZZ1 (LAS17-binding protein 7)	25	23	22	36	-0.00755608	-0.0256905	-0.00521027	-0.0128189	actin filament organization [GO:0007015]; actin nucleation [GO:0045010]; endocytosis [GO:0006897]; response to salt stress [GO:0009651]	actin cortical patch [GO:0030479]; cellular bud neck [GO:0005935]; cytoplasm [GO:0005737]; mating projection tip [GO:0043332]; plasma membrane [GO:0005886]	actin cortical patch [GO:0030479]; cellular bud neck [GO:0005935]; cytoplasm [GO:0005737]; mating projection tip [GO:0043332]; plasma membrane [GO:0005886]; enzyme activator activity [GO:0008047]; phospholipid binding [GO:0005543]; actin filament organization [GO:0007015]; actin nucleation [GO:0045010]; endocytosis [GO:0006897]; response to salt stress [GO:0009651]	enzyme activator activity [GO:0008047]; phospholipid binding [GO:0005543]	SUBCELLULAR LOCATION: Cytoplasm, cytoskeleton, actin patch {ECO:0000269|PubMed:12391157}. Note=localizes in cortical actin patches in a LAS17-dependent manner.	FALSE	FALSE	TRUE	FALSE	FALSE
C1TC_YEAST	P07245	YGR204W	ADE3	C-1-tetrahydrofolate synthase, cytoplasmic (C1-THF synthase) [Includes: Methylenetetrahydrofolate dehydrogenase (EC 1.5.1.5); Methenyltetrahydrofolate cyclohydrolase (EC 3.5.4.9); Formyltetrahydrofolate synthetase (EC 6.3.4.3)]	283	298	272	371	0.0150011	0.0519084	0.0730093	0.0466396	folic acid-containing compound metabolic process [GO:0006760]; histidine biosynthetic process [GO:0000105]; methionine biosynthetic process [GO:0009086]; purine nucleobase biosynthetic process [GO:0009113]; purine nucleotide biosynthetic process [GO:0006164]; tetrahydrofolate interconversion [GO:0035999]	cytoplasm [GO:0005737]; cytosol [GO:0005829]; nucleus [GO:0005634]	cytoplasm [GO:0005737]; cytosol [GO:0005829]; nucleus [GO:0005634]; ATP binding [GO:0005524]; formate-tetrahydrofolate ligase activity [GO:0004329]; methenyltetrahydrofolate cyclohydrolase activity [GO:0004477]; methylenetetrahydrofolate dehydrogenase (NADP+) activity [GO:0004488]; folic acid-containing compound metabolic process [GO:0006760]; histidine biosynthetic process [GO:0000105]; methioni…	ATP binding [GO:0005524]; formate-tetrahydrofolate ligase activity [GO:0004329]; methenyltetrahydrofolate cyclohydrolase activity [GO:0004477]; methylenetetrahydrofolate dehydrogenase (NADP+) activity [GO:0004488]	SUBCELLULAR LOCATION: Cytoplasm {ECO:0000269|PubMed:14562095}. Nucleus {ECO:0000269|PubMed:14562095}.	FALSE	TRUE	TRUE	FALSE	FALSE
C1TM_YEAST	P09440	YBR084W	MIS1	C-1-tetrahydrofolate synthase, mitochondrial (C1-THF synthase) [Includes: Methylenetetrahydrofolate dehydrogenase (EC 1.5.1.5); Methenyltetrahydrofolate cyclohydrolase (EC 3.5.4.9); Formyltetrahydrofolate synthetase (EC 6.3.4.3)]	130	159	145	208	0.0607023	-0.00254639	0.0188566	0.0256708	folic acid biosynthetic process [GO:0046656]; histidine biosynthetic process [GO:0000105]; methionine biosynthetic process [GO:0009086]; nucleobase-containing compound metabolic process [GO:0006139]; purine nucleotide biosynthetic process [GO:0006164]; tetrahydrofolate interconversion [GO:0035999]	cytosol [GO:0005829]; mitochondrion [GO:0005739]	cytosol [GO:0005829]; mitochondrion [GO:0005739]; ATP binding [GO:0005524]; formate-tetrahydrofolate ligase activity [GO:0004329]; methenyltetrahydrofolate cyclohydrolase activity [GO:0004477]; methylenetetrahydrofolate dehydrogenase (NADP+) activity [GO:0004488]; folic acid biosynthetic process [GO:0046656]; histidine biosynthetic process [GO:0000105]; methionine biosynthetic process [GO:0009086…	ATP binding [GO:0005524]; formate-tetrahydrofolate ligase activity [GO:0004329]; methenyltetrahydrofolate cyclohydrolase activity [GO:0004477]; methylenetetrahydrofolate dehydrogenase (NADP+) activity [GO:0004488]	SUBCELLULAR LOCATION: Mitochondrion {ECO:0000269|PubMed:14562095, ECO:0000269|PubMed:14576278, ECO:0000269|PubMed:3528153}.	FALSE	FALSE	FALSE	TRUE	FALSE
CA120_YEAST	P53836	YNL278W	CAF120	CCR4-NOT transcriptional complex subunit CAF120 (120 kDa CCR4-associated factor)	2	2	4	6	-0.585972	-0.308579	0.0923674	-0.267395		cellular bud neck [GO:0005935]; cytoplasm [GO:0005737]; nucleus [GO:0005634]	cellular bud neck [GO:0005935]; cytoplasm [GO:0005737]; nucleus [GO:0005634]		SUBCELLULAR LOCATION: Cytoplasm {ECO:0000269|PubMed:14562095}. Nucleus {ECO:0000269|PubMed:14562095}. Bud neck {ECO:0000269|PubMed:14562095}.	FALSE	TRUE	TRUE	FALSE	FALSE
CAB3_YEAST	P36076	YKL088W	CAB3	Coenzyme A biosynthesis protein 3	20	16	16	30	-0.145465	-0.251478	-0.130619	-0.175854	coenzyme A biosynthetic process [GO:0015937]	CoA-synthesizing protein complex [GO:1990143]; cytoplasm [GO:0005737]; phosphopantothenoylcysteine decarboxylase complex [GO:0071513]	CoA-synthesizing protein complex [GO:1990143]; cytoplasm [GO:0005737]; phosphopantothenoylcysteine decarboxylase complex [GO:0071513]; catalytic activity [GO:0003824]; FMN binding [GO:0010181]; identical protein binding [GO:0042802]; coenzyme A biosynthetic process [GO:0015937]	catalytic activity [GO:0003824]; FMN binding [GO:0010181]; identical protein binding [GO:0042802]	SUBCELLULAR LOCATION: Cytoplasm {ECO:0000269|PubMed:14562095}.	FALSE	FALSE	TRUE	FALSE	FALSE
CAB5_YEAST	Q03941	YDR196C	CAB5	Dephospho-CoA kinase CAB5 (DPCK) (EC 2.7.1.24) (Dephosphocoenzyme A kinase)	8	8	9	12	0.165329	0.081295	-0.00980206	0.0789406	coenzyme A biosynthetic process [GO:0015937]	CoA-synthesizing protein complex [GO:1990143]; cytosol [GO:0005829]; endoplasmic reticulum [GO:0005783]; lipid droplet [GO:0005811]; mitochondrion [GO:0005739]; nuclear envelope [GO:0005635]	CoA-synthesizing protein complex [GO:1990143]; cytosol [GO:0005829]; endoplasmic reticulum [GO:0005783]; lipid droplet [GO:0005811]; mitochondrion [GO:0005739]; nuclear envelope [GO:0005635]; ATP binding [GO:0005524]; dephospho-CoA kinase activity [GO:0004140]; coenzyme A biosynthetic process [GO:0015937]	ATP binding [GO:0005524]; dephospho-CoA kinase activity [GO:0004140]	SUBCELLULAR LOCATION: Endoplasmic reticulum {ECO:0000269|PubMed:14690591}. Mitochondrion {ECO:0000269|PubMed:14690591, ECO:0000269|PubMed:16823961}. Nucleus {ECO:0000269|PubMed:14690591}. Note=Nuclear envelope. {ECO:0000269|PubMed:14690591}.	FALSE	TRUE	FALSE	TRUE	FALSE
CAC2_YEAST	Q04199	YML102W	CAC2	Chromatin assembly factor 1 subunit p60 (CAF-1 60 kDa subunit)	4	9	6	9	-0.49533	-0.284362	-0.409042	-0.396245	DNA replication-dependent nucleosome assembly [GO:0006335]; nucleosome assembly [GO:0006334]	CAF-1 complex [GO:0033186]; chromosome, centromeric region [GO:0000775]; cytosol [GO:0005829]; nucleus [GO:0005634]	CAF-1 complex [GO:0033186]; chromosome, centromeric region [GO:0000775]; cytosol [GO:0005829]; nucleus [GO:0005634]; DNA replication-dependent nucleosome assembly [GO:0006335]; nucleosome assembly [GO:0006334]		SUBCELLULAR LOCATION: Nucleus.	FALSE	TRUE	FALSE	FALSE	FALSE
CACP_YEAST	P32796	YML042W	CAT2	Carnitine O-acetyltransferase, mitochondrial (Carnitine acetylase) (EC 2.3.1.7)	5	3	3	6	1.11931	1.49978	1.14639	1.25516	carnitine metabolic process [GO:0009437]; fatty acid metabolic process [GO:0006631]	mitochondrial inner membrane [GO:0005743]; mitochondrion [GO:0005739]; peroxisome [GO:0005777]	mitochondrial inner membrane [GO:0005743]; mitochondrion [GO:0005739]; peroxisome [GO:0005777]; carnitine O-acetyltransferase activity [GO:0004092]; carnitine metabolic process [GO:0009437]; fatty acid metabolic process [GO:0006631]	carnitine O-acetyltransferase activity [GO:0004092]	SUBCELLULAR LOCATION: [Isoform Mitochondrial]: Mitochondrion inner membrane; Peripheral membrane protein; Matrix side.; SUBCELLULAR LOCATION: [Isoform Peroxisomal]: Peroxisome.	FALSE	FALSE	FALSE	TRUE	FALSE
CAF16_YEAST	P43569	YFL028C	CAF16	CCR4-associated factor 16	30	28	34	47	0.210058	0.0253874	0.123838	0.119761	regulation of transcription by RNA polymerase II [GO:0006357]	CCR4-NOT complex [GO:0030014]; cytoplasm [GO:0005737]; nucleus [GO:0005634]	CCR4-NOT complex [GO:0030014]; cytoplasm [GO:0005737]; nucleus [GO:0005634]; ATP binding [GO:0005524]; ATPase activity [GO:0016887]; regulation of transcription by RNA polymerase II [GO:0006357]	ATPase activity [GO:0016887]; ATP binding [GO:0005524]	SUBCELLULAR LOCATION: Cytoplasm {ECO:0000269|PubMed:14562095}. Nucleus {ECO:0000269|PubMed:14562095}.	FALSE	TRUE	TRUE	FALSE	FALSE
CAF17_YEAST	P47158	YJR122W	IBA57	Putative transferase CAF17, mitochondrial (EC 2.1.-.-) (57 kDa iron-sulfur cluster assembly factor for biotin synthase- and aconitase-like mitochondrial proteins) (CCR4-associated factor 17)	19	17	18	27	0.0526058	0.193826	0.135892	0.127441	iron-sulfur cluster assembly [GO:0016226]; protein maturation by [2Fe-2S] cluster transfer [GO:0106034]; protein maturation by [4Fe-4S] cluster transfer [GO:0106035]	mitochondrial matrix [GO:0005759]; mitochondrion [GO:0005739]	mitochondrial matrix [GO:0005759]; mitochondrion [GO:0005739]; transferase activity [GO:0016740]; iron-sulfur cluster assembly [GO:0016226]; protein maturation by [2Fe-2S] cluster transfer [GO:0106034]; protein maturation by [4Fe-4S] cluster transfer [GO:0106035]	transferase activity [GO:0016740]	SUBCELLULAR LOCATION: Mitochondrion matrix {ECO:0000269|PubMed:14562095, ECO:0000269|PubMed:16823961, ECO:0000269|PubMed:18086897}.	FALSE	FALSE	FALSE	TRUE	FALSE
CAF20_YEAST	P12962	YOR276W	CAF20	Cap-associated protein CAF20 (20 kDa cap-associated protein) (CCR4-associated factor 2) (p20)	9	12	10	15	0.0637744	-0.0625514	-0.178999	-0.0592585	negative regulation of translation [GO:0017148]; positive regulation of cytoplasmic mRNA processing body assembly [GO:0010606]; positive regulation of translation [GO:0045727]	cytoplasm [GO:0005737]; mRNA cap binding complex [GO:0005845]	cytoplasm [GO:0005737]; mRNA cap binding complex [GO:0005845]; eukaryotic initiation factor 4E binding [GO:0008190]; translation initiation factor activity [GO:0003743]; negative regulation of translation [GO:0017148]; positive regulation of cytoplasmic mRNA processing body assembly [GO:0010606]; positive regulation of translation [GO:0045727]	eukaryotic initiation factor 4E binding [GO:0008190]; translation initiation factor activity [GO:0003743]	SUBCELLULAR LOCATION: Cytoplasm {ECO:0000269|PubMed:14562095}.	FALSE	FALSE	TRUE	FALSE	FALSE
CAF40_YEAST	P53829	YNL288W	CAF40	Protein CAF40 (40 kDa CCR4-associated factor)	15	14	13	21	-0.25004	-0.201547	-0.296284	-0.24929	mRNA catabolic process [GO:0006402]; negative regulation of translation [GO:0017148]; positive regulation of transcription elongation from RNA polymerase II promoter [GO:0032968]	CCR4-NOT core complex [GO:0030015]; nucleus [GO:0005634]; P-body [GO:0000932]	CCR4-NOT core complex [GO:0030015]; nucleus [GO:0005634]; P-body [GO:0000932]; mRNA catabolic process [GO:0006402]; negative regulation of translation [GO:0017148]; positive regulation of transcription elongation from RNA polymerase II promoter [GO:0032968]		SUBCELLULAR LOCATION: Cytoplasm {ECO:0000305}. Nucleus {ECO:0000305}.	FALSE	TRUE	TRUE	FALSE	FALSE
CAF4_YEAST	P36130	YKR036C	CAF4	CCR4-associated factor 4	18	14	12	23	0.00952003	0.060867	0.216955	0.0957808	mitochondrial fission [GO:0000266]; peroxisome fission [GO:0016559]; regulation of transcription by RNA polymerase II [GO:0006357]	CCR4-NOT complex [GO:0030014]; mitochondrial outer membrane [GO:0005741]; mitochondrion [GO:0005739]; preribosome, large subunit precursor [GO:0030687]	CCR4-NOT complex [GO:0030014]; mitochondrial outer membrane [GO:0005741]; mitochondrion [GO:0005739]; preribosome, large subunit precursor [GO:0030687]; mitochondrial fission [GO:0000266]; peroxisome fission [GO:0016559]; regulation of transcription by RNA polymerase II [GO:0006357]		SUBCELLULAR LOCATION: Mitochondrion outer membrane {ECO:0000269|PubMed:14562095, ECO:0000269|PubMed:14576278, ECO:0000269|PubMed:16009724, ECO:0000269|PubMed:17998537}; Peripheral membrane protein {ECO:0000269|PubMed:14562095, ECO:0000269|PubMed:14576278, ECO:0000269|PubMed:16009724, ECO:0000269|PubMed:17998537}; Cytoplasmic side {ECO:0000269|PubMed:14562095, ECO:0000269|PubMed:14576278, ECO:0000…	FALSE	FALSE	TRUE	TRUE	FALSE
CAJ1_YEAST	P39101	YER048C	CAJ1	Protein CAJ1	39	52	37	62	0.22737	0.15735	0.119343	0.168021	protein folding [GO:0006457]; protein import into peroxisome matrix [GO:0016558]	cytosol [GO:0005829]; nucleus [GO:0005634]; plasma membrane [GO:0005886]	cytosol [GO:0005829]; nucleus [GO:0005634]; plasma membrane [GO:0005886]; protein folding [GO:0006457]; protein import into peroxisome matrix [GO:0016558]			FALSE	FALSE	FALSE	FALSE	FALSE
CAK1_YEAST	P43568	YFL029C	CAK1	Serine/threonine-protein kinase CAK1 (EC 2.7.11.22) (CDK-activating kinase)	17	13	14	22	-0.0531504	0.0140621	-0.0691146	-0.0360676	G2/M transition of mitotic cell cycle [GO:0000086]; meiotic cell cycle [GO:0051321]; negative regulation of transcription initiation from RNA polymerase II promoter [GO:0060633]; protein phosphorylation [GO:0006468]	cytoplasm [GO:0005737]; mediator complex [GO:0016592]; nucleus [GO:0005634]	cytoplasm [GO:0005737]; mediator complex [GO:0016592]; nucleus [GO:0005634]; ATP binding [GO:0005524]; cyclin-dependent protein kinase activating kinase activity [GO:0019912]; cyclin-dependent protein serine/threonine kinase activity [GO:0004693]; protein serine kinase activity [GO:0106310]; protein threonine kinase activity [GO:0106311]; RNA polymerase II CTD heptapeptide repeat kinase activity …	ATP binding [GO:0005524]; cyclin-dependent protein kinase activating kinase activity [GO:0019912]; cyclin-dependent protein serine/threonine kinase activity [GO:0004693]; protein serine kinase activity [GO:0106310]; protein threonine kinase activity [GO:0106311]; RNA polymerase II CTD heptapeptide repeat kinase activity [GO:0008353]		FALSE	FALSE	FALSE	FALSE	FALSE
CALM_YEAST	P06787	YBR109C	CMD1	Calmodulin (CaM)	54	56	57	70	0.0420923	0.100053	0.105269	0.0824714	calcium-mediated signaling [GO:0019722]; cell budding [GO:0007114]; cytoskeleton organization [GO:0007010]; endocytosis [GO:0006897]; karyogamy involved in conjugation with cellular fusion [GO:0000742]; lysosomal microautophagy [GO:0016237]; phosphatidylinositol biosynthetic process [GO:0006661]; protein import into nucleus [GO:0006606]; receptor-mediated endocytosis [GO:0006898]; regulation of m…	cellular bud [GO:0005933]; cellular bud neck [GO:0005935]; cellular bud tip [GO:0005934]; central plaque of spindle pole body [GO:0005823]; cytoplasm [GO:0005737]; incipient cellular bud site [GO:0000131]; mating projection tip [GO:0043332]	cellular bud [GO:0005933]; cellular bud neck [GO:0005935]; cellular bud tip [GO:0005934]; central plaque of spindle pole body [GO:0005823]; cytoplasm [GO:0005737]; incipient cellular bud site [GO:0000131]; mating projection tip [GO:0043332]; calcium ion binding [GO:0005509]; calcium-dependent protein binding [GO:0048306]; enzyme regulator activity [GO:0030234]; mitogen-activated protein kinase bi…	calcium-dependent protein binding [GO:0048306]; calcium ion binding [GO:0005509]; enzyme regulator activity [GO:0030234]; mitogen-activated protein kinase binding [GO:0051019]	SUBCELLULAR LOCATION: Cytoplasm, cytoskeleton, microtubule organizing center, spindle pole body {ECO:0000269|PubMed:8247006}.	FALSE	FALSE	TRUE	FALSE	FALSE
CALX_YEAST	P27825	YAL058W	CNE1	Calnexin homolog	10	6	7	13	0.155812	0.159617	-0.0214299	0.0979994	endoplasmic reticulum unfolded protein response [GO:0030968]; protein folding [GO:0006457]; ubiquitin-dependent ERAD pathway [GO:0030433]	endoplasmic reticulum [GO:0005783]; endoplasmic reticulum membrane [GO:0005789]; integral component of endoplasmic reticulum membrane [GO:0030176]	endoplasmic reticulum [GO:0005783]; endoplasmic reticulum membrane [GO:0005789]; integral component of endoplasmic reticulum membrane [GO:0030176]; calcium ion binding [GO:0005509]; carbohydrate binding [GO:0030246]; unfolded protein binding [GO:0051082]; endoplasmic reticulum unfolded protein response [GO:0030968]; protein folding [GO:0006457]; ubiquitin-dependent ERAD pathway [GO:0030433]	calcium ion binding [GO:0005509]; carbohydrate binding [GO:0030246]; unfolded protein binding [GO:0051082]	SUBCELLULAR LOCATION: Endoplasmic reticulum membrane {ECO:0000250}; Single-pass type I membrane protein {ECO:0000250}.	FALSE	FALSE	FALSE	FALSE	FALSE
CAN1_YEAST	P04817	YEL063C	CAN1	Arginine permease CAN1 (Canavanine resistance protein 1)	4	7	7	8	-0.612854	-0.58541	-0.541297	-0.579854	amino acid transmembrane transport [GO:0003333]; arginine transport [GO:0015809]; basic amino acid transport [GO:0015802]; transmembrane transport [GO:0055085]	eisosome [GO:0032126]; endoplasmic reticulum [GO:0005783]; endosome membrane [GO:0010008]; integral component of membrane [GO:0016021]; membrane raft [GO:0045121]; mitochondrion [GO:0005739]; plasma membrane [GO:0005886]	eisosome [GO:0032126]; endoplasmic reticulum [GO:0005783]; endosome membrane [GO:0010008]; integral component of membrane [GO:0016021]; membrane raft [GO:0045121]; mitochondrion [GO:0005739]; plasma membrane [GO:0005886]; amino acid transmembrane transporter activity [GO:0015171]; arginine transmembrane transporter activity [GO:0015181]; basic amino acid transmembrane transporter activity [GO:001…	amino acid transmembrane transporter activity [GO:0015171]; arginine transmembrane transporter activity [GO:0015181]; basic amino acid transmembrane transporter activity [GO:0015174]	SUBCELLULAR LOCATION: Cell membrane {ECO:0000269|PubMed:12100990, ECO:0000269|PubMed:14551254, ECO:0000269|PubMed:21223946, ECO:0000269|PubMed:21880895}; Multi-pass membrane protein {ECO:0000269|PubMed:21880895}. Endosome membrane {ECO:0000269|PubMed:21880895}; Multi-pass membrane protein {ECO:0000269|PubMed:21880895}. Note=Recycled via the retromer-mediated pathway (PubMed:21880895). Requires ph…	FALSE	FALSE	FALSE	FALSE	FALSE
CANB_YEAST	P25296	YKL190W	CNB1	Calcineurin subunit B (Calcineurin regulatory subunit) (Protein phosphatase 2B regulatory subunit)	14	17	21	24	-0.0400397	-0.125052	-0.00414756	-0.0564133	adaptation of signaling pathway by response to pheromone involved in conjugation with cellular fusion [GO:0000754]; cellular ion homeostasis [GO:0006873]; fungal-type cell wall organization [GO:0031505]; protein dephosphorylation [GO:0006470]	calcineurin complex [GO:0005955]	calcineurin complex [GO:0005955]; calcium ion binding [GO:0005509]; calcium-dependent protein serine/threonine phosphatase regulator activity [GO:0008597]; adaptation of signaling pathway by response to pheromone involved in conjugation with cellular fusion [GO:0000754]; cellular ion homeostasis [GO:0006873]; fungal-type cell wall organization [GO:0031505]; protein dephosphorylation [GO:0006470]	calcium-dependent protein serine/threonine phosphatase regulator activity [GO:0008597]; calcium ion binding [GO:0005509]		FALSE	FALSE	FALSE	FALSE	FALSE
CAN_YEAST	P53615	YNL036W	NCE103	Carbonic anhydrase (EC 4.2.1.1) (Carbonate dehydratase) (Non-classical export protein 3)	63	36	58	73	-0.254777	0.201848	0.576181	0.174417	carbon utilization [GO:0015976]; cellular response to carbon dioxide [GO:0071244]; cellular response to oxidative stress [GO:0034599]	cytoplasm [GO:0005737]; mitochondrial intermembrane space [GO:0005758]; nucleus [GO:0005634]	cytoplasm [GO:0005737]; mitochondrial intermembrane space [GO:0005758]; nucleus [GO:0005634]; carbonate dehydratase activity [GO:0004089]; zinc ion binding [GO:0008270]; carbon utilization [GO:0015976]; cellular response to carbon dioxide [GO:0071244]; cellular response to oxidative stress [GO:0034599]	carbonate dehydratase activity [GO:0004089]; zinc ion binding [GO:0008270]	SUBCELLULAR LOCATION: Cytoplasm {ECO:0000269|PubMed:14562095}. Nucleus {ECO:0000269|PubMed:14562095}. Mitochondrion intermembrane space {ECO:0000269|PubMed:22984289}.	FALSE	TRUE	TRUE	TRUE	FALSE
[truncated: 3,657 more rows]

## Sheet: Size_mutants
Protein	Entry	Systematic name	Gene name	Protein names	UniqIDs_Exp#1	UniqIDs_Exp#2	UniqIDs_Exp#3	UniqIDs_Total	Protein_slope_Exp#1	Protein_slope_Exp#2	Protein_slope_Exp#3	Mean_protein_slope	Gene ontology (biological process)	Gene ontology (cellular component)	Gene ontology (GO)	Gene ontology (molecular function)	Subcellular location [CC]	Histone	Nucleus	Cytoplasm	Mitochondria	nucleolus
[truncated: 4,175 more rows]

## Sheet: G1_arrest_time_Ethanol
Protein	Entry	Systematic name	Gene name	Protein names	UniqIDs_Exp#1	UniqIDs_Exp#2	UniqIDs_Exp#3	UniqIDs_Total	Protein_slope_Exp#1	Protein_slope_Exp#2	Protein_slope_Exp#3	Mean_protein_slope	Gene ontology (biological process)	Gene ontology (cellular component)	Gene ontology (GO)	Gene ontology (molecular function)	Subcellular location [CC]	Histone	Nucleus	Cytoplasm	Mitochondria	nucleolus
[truncated: 3,492 more rows]
