# Supplementary material for: The origin of septin ring size control in budding yeast
Source: EMBO J. 2025 Oct 2;44(22):6466–98. doi: 10.1038/s44318-025-00571-5 (PMC12623784; doi:10.1038/s44318-025-00571-5)
Supplement: Supplementary file 4 — Source data Fig. 2 [file 44318_2025_571_MOESM4_ESM.zip › Figure_2/2d/README.md]

# Fig. 2d

Data is provided in a tidy format in csv-file(s). Both plots use the same csv-file; `positive_feedback_model_vol_conc_cluster.csv` and are produced from numerical simulations as described in the manuscript.

## Top plot

Plotted variables are `x=V` (model cell volume in fL) and `y=pole_size` (model cluster area in µm^2). Both variables are log10 transformed in the plot.

## Bottom plot

Plotted variables are `x=pole_size` (model cluster area in µm^2) and `y=max_val` (maximum Cdc42-GTP cluster concentration in a.u).
