# Supplementary material for: The origin of septin ring size control in budding yeast
Source: EMBO J. 2025 Oct 2;44(22):6466–98. doi: 10.1038/s44318-025-00571-5 (PMC12623784; doi:10.1038/s44318-025-00571-5)
Supplement: Supplementary file 4 — Source data Fig. 2 [file 44318_2025_571_MOESM4_ESM.zip › Figure_2/2e/negative_feedback_model_vol_conc_cluster_strong_phos.csv]

scale_r	scale_k8max	max_val	r_num	star_max	V	...1	t	cdc42_max	pole_ratio	pole_ratio_strict	run_index	term_crit	n_poles	scale_k2b	scale_bem	scale_Dm	scale_cdc42	scale_f	scale_k3	scale_k8h	scale_k9h	scale_k8max2	scale_k8max_2	pole_size	term_criteria	pole_diameter
1	2	59.461955106812766	2.5	17.144755981893354	65.44984694978736	0	2691.9404302200983	40.962725820055965	5.3221881282403976	2.9097450005290444	1	Max_it	1	1	1	0.16	1	1	1	1	1	2	1	2.2853083793704188	Max_it	1.705797467617139
1	2	59.461955106812766	2.5	17.144755981893354	65.44984694978736	0	2700.146413182282	41.017977850157074	5.216379219130251	2.8885832187070153	2	Max_it	1	1	1	0.16	1	1	1	1	1	2	1	2.2686879547931795	Max_it	1.6995832485368334
1	2	59.461955106812766	2.5	17.144755981893354	65.44984694978736	0	2699.50034449267	41.00661911021146	5.142312982753148	2.8674214368849857	4	Max_it	1	1	1	0.16	1	1	1	1	1	2	1	2.25206753021594	Max_it	1.6933462247529256
1.032	2	59.888180000129275	2.58	17.61976527638103	71.93623884738155	0	2720.9890664991267	41.10235353849173	5.25870278277431	3.004973018728177	1	Max_it	1	1	1	0.15	1	1	1	1	1	2	1	2.5135634512228755	Max_it	1.7889573455781327
1.032	2	59.888180000129275	2.58	17.61976527638103	71.93623884738155	0	3165.1322408753003	40.69220969565279	5.4703206009946035	3.2060099460374563	2	Max_it	1	1	1	0.15	1	1	1	1	1	2	1	2.6817243863398983	Max_it	1.8478304945986241
1.032	2	59.888180000129275	2.58	17.61976527638103	71.93623884738155	0	3173.145090659889	40.70526839839808	5.43857792826156	3.2060099460374563	4	Max_it	1	1	1	0.15	1	1	1	1	1	2	1	2.6817243863398983	Max_it	1.8478304945986241
1.063	2	60.43889157344215	2.6574999999999998	17.428020284735343	78.61554488880851	0	2833.469126879198	41.713253826633384	5.163474764575177	2.9414876732620887	1	Max_it	1	1	1	0.142	1	1	1	1	1	2	1	2.61049847093749	Max_it	1.8231264039194564
1.063	2	60.43889157344215	2.6574999999999998	17.428020284735343	78.61554488880851	0	3020.9417010112707	41.5805422926629	5.269283673685324	3.1213628187493385	2	Max_it	1	1	1	0.142	1	1	1	1	1	2	1	2.7701332695199987	Max_it	1.8780423911454638
1.063	2	60.43889157344215	2.6574999999999998	17.428020284735343	78.61554488880851	0	2983.151988847796	41.592030304915646	5.216379219130251	3.068458364194265	4	Max_it	1	1	1	0.142	1	1	1	1	1	2	1	2.723181858172202	Max_it	1.8620587609767392
1.095	2	60.53674243671913	2.7375	17.84095266725594	85.9312229991708	0	2839.608312912708	41.39948657748262	5.226960110041265	3.110781927838324	1	Max_it	1	1	1	0.134	1	1	1	1	1	2	1	2.929460773072499	Max_it	1.9312962747922304
1.095	2	60.53674243671913	2.7375	17.84095266725594	85.9312229991708	0	3061.2335208002437	41.34699514753438	5.427997037350545	3.227171727859486	2	Max_it	1	1	1	0.134	1	1	1	1	1	2	1	3.039066448255484	Max_it	1.967094197286119
1.095	2	60.53674243671913	2.7375	17.84095266725594	85.9312229991708	0	2874.9751822145695	41.39274762060477	5.301026346418368	3.110781927838324	4	Max_it	1	1	1	0.134	1	1	1	1	1	2	1	2.929460773072499	Max_it	1.9312962747922304
1.126	2	60.90329441115344	2.8149999999999995	17.96673831170251	93.43805871037343	0	2833.5040097749115	41.63359220450267	5.364511691884457	3.2589144005925297	1	Max_it	1	1	1	0.126	1	1	1	1	1	2	1	3.245186164418965	Max_it	2.0327073952159598
1.126	2	60.90329441115344	2.8149999999999995	17.96673831170251	93.43805871037343	0	2893.4492338020837	41.64469699309059	5.3221881282403976	3.1742672733044124	2	Max_it	1	1	1	0.126	1	1	1	1	1	2	1	3.160895614693798	Max_it	2.006134914059397
1.126	2	60.90329441115344	2.8149999999999995	17.96673831170251	93.43805871037343	0	2832.889900299968	41.627731143525	5.375092582795471	3.227171727859486	4	Max_it	1	1	1	0.126	1	1	1	1	1	2	1	3.213577208272028	Max_it	2.0227836220494697
1.158	2	61.490696963900604	2.8949999999999996	17.799196367530524	101.6328989584722	0	2760.2663364713376	42.417606313327845	5.248121891863295	3.1954290551264415	1	Max_it	1	1	1	0.119	1	1	1	1	1	2	1	3.3653960444417814	Max_it	2.070013364082119
1.158	2	61.490696963900604	2.8949999999999996	17.799196367530524	101.6328989584722	0	2756.266449659267	42.397077430815266	5.23754100095228	3.1742672733044124	2	Max_it	1	1	1	0.119	1	1	1	1	1	2	1	3.343108653418989	Max_it	2.0631476292014046
1.158	2	61.490696963900604	2.8949999999999996	17.799196367530524	101.6328989584722	0	2829.829960154178	42.43305714875272	5.25870278277431	3.2377526187705006	4	Max_it	1	1	1	0.119	1	1	1	1	1	2	1	3.409970826487369	Max_it	2.08367696696896
1.189	2	63.46298455813498	2.9725	16.719505081810556	110.01558164176372	0	2636.4310299783915	45.376654121988544	4.687334673579516	2.8780023277960005	1	Max_it	1	1	1	0.113	1	1	1	1	1	2	1	3.195543482511289	Max_it	2.0170999798855016
1.189	2	63.46298455813498	2.9725	16.719505081810556	110.01558164176372	0	2650.3470144746193	45.38507169305864	4.687334673579516	2.846259655062956	2	Max_it	1	1	1	0.113	1	1	1	1	1	2	1	3.16029851763065	Max_it	2.005945424435884
1.189	2	63.46298455813498	2.9725	16.719505081810556	110.01558164176372	0	2634.894764186906	45.36618241726893	4.708496455401545	2.8885832187070153	4	Max_it	1	1	1	0.113	1	1	1	1	1	2	1	3.207291804138169	Max_it	2.020804482510295
1.221	2	62.667543316280536	3.0525	17.565582795618695	119.13945995256738	0	2715.0824308481483	43.809702842688	5.110570310020104	3.184848164215427	1	Max_it	1	1	1	0.107	1	1	1	1	1	2	1	3.729150764772006	Max_it	2.1790140481389955
1.221	2	62.667543316280536	3.0525	17.565582795618695	119.13945995256738	0	2734.4870982291354	43.87828665182111	5.07882763728706	3.1954290551264415	2	Max_it	1	1	1	0.107	1	1	1	1	1	2	1	3.7415399699705834	Max_it	2.1826306714544628
1.221	2	62.667543316280536	3.0525	17.565582795618695	119.13945995256738	0	2693.7088319274644	43.804944369830366	5.015342291820971	3.089620146016294	4	Max_it	1	1	1	0.107	1	1	1	1	1	2	1	3.617647917984802	Max_it	2.146190203152339
1.253	2	63.24593854675642	3.1325	17.46602053299482	128.75433149601523	0	3103.8859243052816	44.708205205771975	4.898952491799809	3.1002010369273094	1	Max_it	1	1	1	0.102	1	1	1	1	1	2	1	3.822802668917755	Max_it	2.20620568619184
1.253	2	63.24593854675642	3.1325	17.46602053299482	128.75433149601523	0	2699.435134711208	44.285550601535434	4.87779070997778	3.0472965823722356	2	Max_it	1	1	1	0.102	1	1	1	1	1	2	1	3.757567128492537	Max_it	2.1873004046069324
1.253	2	63.24593854675642	3.1325	17.46602053299482	128.75433149601523	0	2694.1634721728815	44.523279620604946	4.941276055443868	3.1319437096603533	4	Max_it	1	1	1	0.102	1	1	1	1	1	2	1	3.861943993172886	Max_it	2.2174714906081974
1.284	2	63.73293968082258	3.21	17.410215052866846	138.54909920873763	0	2647.231756004325	45.03303461167883	4.824886255422706	3.004973018728177	1	Max_it	1	1	1	0.097	1	1	1	1	1	2	1	3.8909935036574765	Max_it	2.2257957671727926
1.284	2	63.73293968082258	3.21	17.410215052866846	138.54909920873763	0	2588.75794239354	44.767969142787194	4.750820019045603	3.089620146016294	2	Max_it	1	1	1	0.097	1	1	1	1	1	2	1	4.000598954464729	Max_it	2.2569272898014767
1.284	2	63.73293968082258	3.21	17.410215052866846	138.54909920873763	0	2658.101084420524	45.29069299019235	4.846048037244736	3.1319437096603533	4	Max_it	1	1	1	0.097	1	1	1	1	1	2	1	4.055401679868356	Max_it	2.2723331156751203
1.316	2	64.44710784572533	3.29	16.788155990523126	149.16821854301733	0	2566.988142724856	46.31970273376393	4.592106655380383	2.9732303459951326	1	Max_it	1	1	1	0.092	1	1	1	1	1	2	1	4.044177574742854	Max_it	2.2691863771170815
1.316	2	64.44710784572533	3.29	16.788155990523126	149.16821854301733	0	2609.847568209389	46.19766962071411	4.581525764469368	2.9838112369061474	2	Max_it	1	1	1	0.092	1	1	1	1	1	2	1	4.058569665756174	Max_it	2.273220489416575
1.316	2	64.44710784572533	3.29	16.788155990523126	149.16821854301733	0	2606.448990362583	46.215763936827976	4.613268437202413	2.9732303459951326	4	Max_it	1	1	1	0.092	1	1	1	1	1	2	1	4.044177574742854	Max_it	2.2691863771170815
1.347	2	64.51274498325526	3.3674999999999997	16.94258960718276	159.9600099542646	0	2626.135922590723	46.26257842052206	4.782562691778648	3.110781927838324	1	Max_it	1	1	1	0.088	1	1	1	1	1	2	1	4.432968446704363	Max_it	2.3757589791279763
1.347	2	64.51274498325526	3.3674999999999997	16.94258960718276	159.9600099542646	0	2669.688009972172	46.22865514782754	4.740239128134589	3.142524600571368	2	Max_it	1	1	1	0.088	1	1	1	1	1	2	1	4.4782028186095095	Max_it	2.3878494336951177
1.347	2	64.51274498325526	3.3674999999999997	16.94258960718276	159.9600099542646	0	2647.4518671302553	46.27488038413774	4.729658237223574	3.153105491482383	4	Max_it	1	1	1	0.088	1	1	1	1	1	2	1	4.493280942577892	Max_it	2.3918660041262885
1.379	2	64.68541433304264	3.4475	17.005316113835878	171.63325300434454	0	2731.4389784541563	46.47323794311635	4.729658237223574	3.1742672733044124	1	Max_it	1	1	1	0.084	1	1	1	1	1	2	1	4.74091212202292	Max_it	2.456891693150896
1.379	2	64.68541433304264	3.4475	17.005316113835878	171.63325300434454	0	2596.225037496734	46.28366886268237	4.803724473600677	3.1742672733044124	2	Max_it	1	1	1	0.084	1	1	1	1	1	2	1	4.74091212202292	Max_it	2.456891693150896
1.379	2	64.68541433304264	3.4475	17.005316113835878	171.63325300434454	0	2696.551986023153	46.478903363240576	4.750820019045603	3.1636863823933976	4	Max_it	1	1	1	0.084	1	1	1	1	1	2	1	4.725109081616176	Max_it	2.452793455613612
1.411	2	64.69521693284075	3.5275	16.92754415964971	183.8610248568949	0	2751.5354741422684	46.342867339401366	4.7190773463125595	3.153105491482383	1	Max_it	1	1	1	0.08	1	1	1	1	1	2	1	4.930402895641567	Max_it	2.5055107140476562
1.411	2	64.69521693284075	3.5275	16.92754415964971	183.8610248568949	0	2700.882383105556	46.43976560933946	4.740239128134589	3.142524600571368	2	Max_it	1	1	1	0.08	1	1	1	1	1	2	1	4.913857919481696	Max_it	2.50130330433839
1.411	2	64.69521693284075	3.5275	16.92754415964971	183.8610248568949	0	2738.7566763966847	46.312150355489955	4.7190773463125595	3.153105491482383	4	Max_it	1	1	1	0.08	1	1	1	1	1	2	1	4.930402895641567	Max_it	2.5055107140476562
1.442	2	63.75589756238647	3.605	17.6087082620666	196.2476281072784	0	2783.6150527537334	45.04495921615875	5.163474764575177	3.4599513279018095	1	Max_it	1	1	1	0.077	1	1	1	1	1	2	1	5.6505456987574885	Max_it	2.6822561833261225
1.442	2	63.75589756238647	3.605	17.6087082620666	196.2476281072784	0	2728.9181699649585	44.9723220689014	5.142312982753148	3.4599513279018095	2	Max_it	1	1	1	0.077	1	1	1	1	1	2	1	5.6505456987574885	Max_it	2.6822561833261225
1.442	2	63.75589756238647	3.605	17.6087082620666	196.2476281072784	0	2722.6122155560643	44.77915328028057	5.068246746376045	3.4493704369907947	4	Max_it	1	1	1	0.077	1	1	1	1	1	2	1	5.633265742492176	Max_it	2.678151733816239
1.474	2	64.16681610939708	3.685	17.474875869482087	209.60473340375594	0	2656.688529789863	45.243586449692245	5.036504073643001	3.43878954607978	1	Max_it	1	1	1	0.074	1	1	1	1	1	2	1	5.868004608176459	Max_it	2.7333816996201667
1.474	2	64.16681610939708	3.685	17.474875869482087	209.60473340375594	0	2639.040944822401	45.43115643438496	5.07882763728706	3.43878954607978	2	Max_it	1	1	1	0.074	1	1	1	1	1	2	1	5.868004608176459	Max_it	2.7333816996201667
1.474	2	64.16681610939708	3.685	17.474875869482087	209.60473340375594	0	2702.038281021037	45.63356789886696	5.0576658554650304	3.491694000634854	4	Max_it	1	1	1	0.074	1	1	1	1	1	2	1	5.958281602148406	Max_it	2.7543274595667326
1.505	2	64.36588356272526	3.7624999999999997	17.330441382182983	223.1095370791003	0	2603.749290178585	45.562474810019125	5.004761400909957	3.4705322188128243	1	Max_it	1	1	1	0.071	1	1	1	1	1	2	1	6.173891057202118	Max_it	2.803719358087845
1.505	2	64.36588356272526	3.7624999999999997	17.330441382182983	223.1095370791003	0	2626.794154400475	45.56662359265096	5.025923182731986	3.4176277642577504	2	Max_it	1	1	1	0.071	1	1	1	1	1	2	1	6.079776864256963	Max_it	2.7822674793660496
1.505	2	64.36588356272526	3.7624999999999997	17.330441382182983	223.1095370791003	0	2742.276519909343	46.01964016681823	5.036504073643001	3.491694000634854	4	Max_it	1	1	1	0.071	1	1	1	1	1	2	1	6.2115367343801795	Max_it	2.8122542921627764
1.537	2	64.61192591255276	3.8425	17.22541112866686	237.6458517444734	0	2765.4282877057244	46.40347902135198	4.941276055443868	3.4599513279018095	1	Max_it	1	1	1	0.068	1	1	1	1	1	2	1	6.4195946413557365	Max_it	2.8589651551818656
1.537	2	64.61192591255276	3.8425	17.22541112866686	237.6458517444734	0	2631.411063338774	45.86755387155437	4.9095333827108245	3.4070468733467356	2	Max_it	1	1	1	0.068	1	1	1	1	1	2	1	6.3214357018854646	Max_it	2.8370234252013593
1.537	2	64.61192591255276	3.8425	17.22541112866686	237.6458517444734	0	2749.2931365164604	46.296379383957856	4.9835996190879275	3.4493704369907947	4	Max_it	1	1	1	0.068	1	1	1	1	1	2	1	6.399962853461682	Max_it	2.8545903015780576
1.568	2	64.96852334309165	3.92	17.07748251807201	252.317173147092	0	2621.5610427396336	46.16857335690334	4.973018728176912	3.4599513279018095	1	Max_it	1	1	1	0.065	1	1	1	1	1	2	1	6.681161772571773	Max_it	2.9166280828400555
1.568	2	64.96852334309165	3.92	17.07748251807201	252.317173147092	0	3343.794471402589	46.967551108693755	4.867209819066765	3.4811131097238386	2	Max_it	1	1	1	0.065	1	1	1	1	1	2	1	6.722025147327564	Max_it	2.925533838170679
1.568	2	64.96852334309165	3.92	17.07748251807201	252.317173147092	0	2651.576780251008	46.1922501093851	4.973018728176912	3.4599513279018095	4	Max_it	1	1	1	0.065	1	1	1	1	1	2	1	6.681161772571773	Max_it	2.9166280828400555
1.6	2	64.50522693199098	4	17.05225982573133	268.082573106329	0	2671.0282993182864	46.05722077981276	5.036504073643001	3.512855782456883	1	Max_it	1	1	1	0.062	1	1	1	1	1	2	1	7.063015628343659	Max_it	2.9988182344199554
1.6	2	64.50522693199098	4	17.05225982573133	268.082573106329	0	2785.305097532205	46.368403368122	4.9835996190879275	3.5551793461009416	2	Max_it	1	1	1	0.062	1	1	1	1	1	2	1	7.148112202179125	Max_it	3.01682931668638
1.6	2	64.50522693199098	4	17.05225982573133	268.082573106329	0	2649.4808016943434	46.09839650901237	4.9835996190879275	3.5445984551899268	4	Max_it	1	1	1	0.062	1	1	1	1	1	2	1	7.126838058720258	Max_it	3.0123366420913538
