# Supplementary material for: The origin of septin ring size control in budding yeast
Source: EMBO J. 2025 Oct 2;44(22):6466–98. doi: 10.1038/s44318-025-00571-5 (PMC12623784; doi:10.1038/s44318-025-00571-5)
Supplement: Supplementary file 4 — Source data Fig. 2 [file 44318_2025_571_MOESM4_ESM.zip › Figure_2/2b/negative_positive_feedback_models_vol_cluster_slope-0P44.csv]

...1	t	cdc42_max	pole_ratio	pole_ratio_strict	run_index	term_crit	n_poles	scale_k2b	scale_bem	scale_Dm	scale_r	scale_cdc42	scale_f	scale_k3	scale_k8h	scale_k9h	scale_k8max	scale_k8max2	scale_k8max_2	r_num	pole_size	term_criteria	beta	V	model	pole_diameter
0	1012.0784387997652	344.2300840596337	2.9838112369061474	1.2485451274997357	1	Max_it	1	1	0.744	0.062	1.6	0.744	1	1	1	1	1	1	1	4	2.5103489281462408	Max_it	0.75	268.082573106329	Pos	NA
0	1313.1157134064415	353.8298277323729	3.428208655168765	1.544810073008147	2	Max_it	1	1	0.744	0.062	1.6	0.744	1	1	1	1	1	1	1	4	3.1060249449945	Max_it	0.75	268.082573106329	Pos	NA
0	1050.6190667090054	359.6996912491401	2.9520685641731035	1.269706909321765	3	Max_it	1	1	0.744	0.062	1.6	0.744	1	1	1	1	1	1	1	4	2.5528972150639735	Max_it	0.75	268.082573106329	Pos	NA
0	1020.2813845028128	340.03526528277075	3.110781927838324	1.3226113638768384	1	Max_it	1	1	0.752	0.065	1.568	0.752	1	1	1	1	1	1	1	3.92	2.5539609222369166	Max_it	0.75	252.317173147092	Pos	NA
0	1044.3442509628633	341.98338537194957	3.07903925510528	1.269706909321765	3	Max_it	1	1	0.752	0.065	1.568	0.752	1	1	1	1	1	1	1	3.92	2.4518024853474403	Max_it	0.75	252.317173147092	Pos	NA
0	1039.795631019076	340.3762292442794	3.0578774732832503	1.2591260184107502	2	Max_it	1	1	0.752	0.065	1.568	0.752	1	1	1	1	1	1	1	3.92	2.4313707979695445	Max_it	0.75	252.317173147092	Pos	NA
0	1047.7707785749692	331.7169777789481	3.153105491482383	1.3120304729658236	1	Max_it	1	1	0.76	0.068	1.537	0.76	1	1	1	1	1	1	1	3.8425	2.4343416988627253	Max_it	0.75	237.6458517444734	Pos	NA
0	1045.4378705274178	331.31444892375134	3.1002010369273094	1.3331922547878532	2	Max_it	1	1	0.76	0.068	1.537	0.76	1	1	1	1	1	1	1	3.8425	2.473605274650834	Max_it	0.75	237.6458517444734	Pos	NA
0	1049.490354086208	331.7610619438717	3.153105491482383	1.3120304729658236	3	Max_it	1	1	0.76	0.068	1.537	0.76	1	1	1	1	1	1	1	3.8425	2.4343416988627253	Max_it	0.75	237.6458517444734	Pos	NA
0	1303.3804961981994	378.9128680796293	3.724473600677177	1.5024865093640885	1	Max_it	1	1	0.769	0.071	1.505	0.769	1	1	1	1	1	1	1	3.7624999999999997	2.67284307964238	Max_it	0.75	223.1095370791003	Pos	NA
0	1295.6992149051378	404.9715016704192	3.946672309808486	1.544810073008147	2	Max_it	1	1	0.769	0.071	1.505	0.769	1	1	1	1	1	1	1	3.7624999999999997	2.7481344339985028	Max_it	0.75	223.1095370791003	Pos	NA
0	1325.4450366075991	384.80755416231	4.3804888371600885	2.0844355094698974	3	Max_it	1	1	0.769	0.071	1.505	0.769	1	1	1	1	1	1	1	3.7624999999999997	3.708099202039076	Max_it	0.75	223.1095370791003	Pos	NA
0	1088.8344430878606	320.73573599814733	3.2694952915035445	1.4072584911649562	1	Max_it	1	1	0.778	0.074	1.474	0.778	1	1	1	1	1	1	1	3.685	2.4013680396537516	Max_it	0.75	209.60473340375594	Pos	NA
0	1123.3346515806777	341.7719365561619	3.3858850915247065	1.3966776002539414	2	Max_it	1	1	0.778	0.074	1.474	0.778	1	1	1	1	1	1	1	3.685	2.3833126408593617	Max_it	0.75	209.60473340375594	Pos	NA
0	1083.5606456469686	319.9333186998654	3.3118188551476035	1.4072584911649562	3	Max_it	1	1	0.778	0.074	1.474	0.778	1	1	1	1	1	1	1	3.685	2.4013680396537516	Max_it	0.75	209.60473340375594	Pos	NA
0	1112.5046530384293	312.99323563362947	3.491694000634854	1.5024865093640885	1	Max_it	1	1	0.787	0.077	1.442	0.787	1	1	1	1	1	1	1	3.605	2.453753789674506	Max_it	0.75	196.2476281072784	Pos	NA
0	1362.8840842889174	362.781146589656	3.97841498254153	1.6400380912072796	3	Max_it	1	1	0.787	0.077	1.442	0.787	1	1	1	1	1	1	1	3.605	2.67839322112358	Max_it	0.75	196.2476281072784	Pos	NA
0	1377.0443724652323	374.50096614642706	4.549783091736324	2.105597291291927	2	Max_it	1	1	0.787	0.077	1.442	0.787	1	1	1	1	1	1	1	3.605	3.4387112967973716	Max_it	0.75	196.2476281072784	Pos	NA
0	1153.9026290639104	300.04363957692124	3.6080838006560154	1.5342291820971323	1	Max_it	1	1	0.808	0.084	1.379	0.808	1	1	1	1	1	1	1	3.4475	2.2914408589777437	Max_it	0.75	171.63325300434454	Pos	NA
0	1446.8981273816376	333.86096075597897	4.052481218918633	1.6188763093852503	3	Max_it	1	1	0.808	0.084	1.379	0.808	1	1	1	1	1	1	1	3.4475	2.417865182231689	Max_it	0.75	171.63325300434454	Pos	NA
0	1309.376331400506	359.4481421828889	3.7773780552322505	1.5659718548301766	2	Max_it	1	1	0.808	0.084	1.379	0.808	1	1	1	1	1	1	1	3.4475	2.338849980197973	Max_it	0.75	171.63325300434454	Pos	NA
0	1492.5195114915102	324.3914130929803	4.094804782562692	1.7141043275843826	1	Max_it	1	1	0.819	0.088	1.347	0.819	1	1	1	1	1	1	1	3.3674999999999997	2.4426560828779142	Max_it	0.75	159.9600099542646	Pos	NA
0	1467.9755136269546	336.08945094700937	4.3064226007829856	1.8516559094275735	2	Max_it	1	1	0.819	0.088	1.347	0.819	1	1	1	1	1	1	1	3.3674999999999997	2.638671694466882	Max_it	0.75	159.9600099542646	Pos	NA
0	1424.250162285363	380.937542220261	4.33816527351603	1.8093323457835149	3	Max_it	1	1	0.819	0.088	1.347	0.819	1	1	1	1	1	1	1	3.3674999999999997	2.578359198593354	Max_it	0.75	159.9600099542646	Pos	NA
0	1364.1843957034	377.21660805850064	4.190032800761824	1.745847000317427	1	Max_it	1	1	0.797	0.08	1.411	0.797	1	1	1	1	1	1	1	3.5275	2.7299210663787203	Max_it	0.75	183.8610248568949	Pos	NA
0	1710.6666158143803	229.38233300308627	3.153105491482383	1.3120304729658236	2	Max_it	1	1	0.797	0.08	1.411	0.797	1	1	1	1	1	1	1	3.5275	2.0515770438240075	Max_it	0.75	183.8610248568949	Pos	NA
0	1132.7212339916423	306.011006122418	3.5234366733678977	1.4813247275420591	3	Max_it	1	1	0.797	0.08	1.411	0.797	1	1	1	1	1	1	1	3.5275	2.3162966623819443	Max_it	0.75	183.8610248568949	Pos	NA
0	1537.5744993418198	311.8712797878326	4.401650618982118	2.063273727647868	1	Max_it	1	1	0.831	0.092	1.316	0.831	1	1	1	1	1	1	1	3.29	2.8064577475973542	Max_it	0.75	149.16821854301733	Pos	NA
0	1551.4557037523343	296.47774713814067	4.4545550735371915	1.9997883821817797	3	Max_it	1	1	0.831	0.092	1.316	0.831	1	1	1	1	1	1	1	3.29	2.7201052015174354	Max_it	0.75	149.16821854301733	Pos	NA
0	1104.3193956892103	366.15872397676736	4.560363982647339	1.9786266003597504	2	Max_it	1	1	0.831	0.092	1.316	0.831	1	1	1	1	1	1	1	3.29	2.691321019490797	Max_it	0.75	149.16821854301733	Pos	NA
0	1229.1528303378873	282.654667159313	4.010157655274574	1.735266109406412	1	Max_it	1	1	0.843	0.097	1.284	0.843	1	1	1	1	1	1	1	3.21	2.2469117415486837	Max_it	0.75	138.54909920873763	Pos	NA
0	1532.6371935466202	320.29752582500294	4.422812400804148	1.8622368003385883	2	Max_it	1	1	0.843	0.097	1.284	0.843	1	1	1	1	1	1	1	3.21	2.411319917759563	Max_it	0.75	138.54909920873763	Pos	NA
0	1230.7479138050464	281.81658666747165	3.9995767643635594	1.6929425457623533	3	Max_it	1	1	0.843	0.097	1.284	0.843	1	1	1	1	1	1	1	3.21	2.1921090161450576	Max_it	0.75	138.54909920873763	Pos	NA
0	1576.802621928775	310.5783885911684	4.666172891757486	1.9363030367156917	1	Max_it	1	1	0.856	0.102	1.253	0.856	1	1	1	1	1	1	1	3.1325	2.3876207795629663	Max_it	0.75	128.75433149601523	Pos	NA
0	1544.867962847121	333.3356000998164	5.23754100095228	2.4441858004443975	3	Max_it	1	1	0.856	0.102	1.253	0.856	1	1	1	1	1	1	1	3.1325	3.0138819676450557	Max_it	0.75	128.75433149601523	Pos	NA
0	1265.465502043004	289.6182602655473	4.443974182626177	2.031531054914824	2	Max_it	1	1	0.856	0.102	1.253	0.856	1	1	1	1	1	1	1	3.1325	2.505044752328358	Max_it	0.75	128.75433149601523	Pos	NA
0	1568.4750160400376	324.3747602132264	5.036504073643001	2.169082636758015	1	Max_it	1	1	0.87	0.107	1.221	0.87	1	1	1	1	1	1	1	3.0525	2.539787065708509	Max_it	0.75	119.13945995256738	Pos	NA
0	1506.4682695452404	326.0584468071019	4.581525764469368	1.8833985821606176	3	Max_it	1	1	0.87	0.107	1.221	0.87	1	1	1	1	1	1	1	3.0525	2.2052785253469	Max_it	0.75	119.13945995256738	Pos	NA
0	1287.144222135983	269.57124837397777	4.253518146227912	1.8304941276055444	2	Max_it	1	1	0.87	0.107	1.221	0.87	1	1	1	1	1	1	1	3.0525	2.1433324993540097	Max_it	0.75	119.13945995256738	Pos	NA
0	1577.6972358768044	318.5269832927805	5.343349910062427	2.3807004549783093	1	Max_it	1	1	0.885	0.113	1.189	0.885	1	1	1	1	1	1	1	2.9725	2.6433723660479416	Max_it	0.75	110.01558164176372	Pos	NA
0	1619.802189840956	316.3662432615934	5.502063273727648	2.5076711459104857	3	Max_it	1	1	0.885	0.113	1.189	0.885	1	1	1	1	1	1	1	2.9725	2.784352225570498	Max_it	0.75	110.01558164176372	Pos	NA
0	1611.697160654565	315.93849493669177	5.226960110041265	2.2854724367791768	2	Max_it	1	1	0.885	0.113	1.189	0.885	1	1	1	1	1	1	1	2.9725	2.5376374714060237	Max_it	0.75	110.01558164176372	Pos	NA
0	1659.952111134505	310.0840632674419	5.554967728282722	2.5076711459104857	1	Max_it	1	1	0.901	0.119	1.158	0.901	1	1	1	1	1	1	1	2.8949999999999996	2.6410558362010015	Max_it	0.75	101.6328989584722	Pos	NA
0	1661.281345386781	309.4672731159319	5.576129510104751	2.5499947095545443	3	Max_it	1	1	0.901	0.119	1.158	0.901	1	1	1	1	1	1	1	2.8949999999999996	2.6856306182465874	Max_it	0.75	101.6328989584722	Pos	NA
0	1657.367401921102	309.59476641823983	5.5443868373717065	2.497090254999471	2	Max_it	1	1	0.901	0.119	1.158	0.901	1	1	1	1	1	1	1	2.8949999999999996	2.629912140689605	Max_it	0.75	101.6328989584722	Pos	NA
0	1788.555206168499	286.7655650976551	5.7348428737699715	2.634641836842662	1	Max_it	1	1	0.918	0.126	1.126	0.918	1	1	1	1	1	1	1	2.8149999999999995	2.623543360195852	Max_it	0.75	93.43805871037343	Pos	NA
0	1776.165528097974	290.50308145317194	5.777166437414031	2.645222727753677	3	Max_it	1	1	0.918	0.126	1.126	0.918	1	1	1	1	1	1	1	2.8149999999999995	2.6340796789114984	Max_it	0.75	93.43805871037343	Pos	NA
0	1583.575431311735	288.8865642207325	5.142312982753148	2.1161781822029413	2	Max_it	1	1	0.918	0.126	1.126	0.918	1	1	1	1	1	1	1	2.8149999999999995	2.1072637431291987	Max_it	0.75	93.43805871037343	Pos	NA
0	1812.204129728772	283.74061844326707	5.946460691990265	2.708708073219765	1	Max_it	1	1	0.936	0.134	1.095	0.936	1	1	1	1	1	1	1	2.7375	2.5508229860767333	Max_it	0.75	85.9312229991708	Pos	NA
0	1805.5714223529465	285.422473743473	5.95704158290128	2.7298698550417946	2	Max_it	1	1	0.936	0.134	1.095	0.936	1	1	1	1	1	1	1	2.7375	2.570751290655458	Max_it	0.75	85.9312229991708	Pos	NA
0	1816.300705838251	282.0568100413045	5.861813564702148	2.645222727753677	3	Max_it	1	1	0.936	0.134	1.095	0.936	1	1	1	1	1	1	1	2.7375	2.49103807234056	Max_it	0.75	85.9312229991708	Pos	NA
0	1807.62260050113	282.1323236738664	5.9252989101682365	2.6134800550206325	1	Max_it	1	1	0.956	0.142	1.063	0.956	1	1	1	1	1	1	1	2.6574999999999998	2.319399720581151	Max_it	0.75	78.61554488880851	Pos	NA
0	1807.2710799159015	281.3348389319038	6.0734313829224424	2.751031636863824	2	Max_it	1	1	0.956	0.142	1.063	0.956	1	1	1	1	1	1	1	2.6574999999999998	2.4414733900854224	Max_it	0.75	78.61554488880851	Pos	NA
0	1750.3545063921438	288.19169016294694	6.020526928367368	2.6875462913977355	3	Max_it	1	1	0.956	0.142	1.063	0.956	1	1	1	1	1	1	1	2.6574999999999998	2.385131696468066	Max_it	0.75	78.61554488880851	Pos	NA
0	1834.1153602084153	282.78456723380197	6.348534546608825	2.8885832187070153	1	Max_it	1	1	0.977	0.15	1.032	0.977	1	1	1	1	1	1	1	2.58	2.416207120365651	Max_it	0.75	71.93623884738155	Pos	NA
0	1850.4739010001535	280.513539066987	6.242725637498677	2.7721934186858532	2	Max_it	1	1	0.977	0.15	1.032	0.977	1	1	1	1	1	1	1	2.58	2.318850789508427	Max_it	0.75	71.93623884738155	Pos	NA
0	1826.3051544236876	270.929797613913	6.009946037456354	2.6663845095757064	3	Max_it	1	1	0.977	0.15	1.032	0.977	1	1	1	1	1	1	1	2.58	2.2303450341836784	Max_it	0.75	71.93623884738155	Pos	NA
0	1563.1611785784437	253.9948685494766	5.629033964659825	2.391281345889324	1	Max_it	1	1	1	0.16	1	1	1	1	1	1	1	1	1	2.5	1.8781079772280533	Max_it	0.75	65.44984694978736	Pos	NA
0	1865.6521956732925	274.3943906434917	6.242725637498677	2.6663845095757064	2	Max_it	1	1	1	0.16	1	1	1	1	1	1	1	1	1	2.5	2.0941734967321657	Max_it	0.75	65.44984694978736	Pos	NA
0	1741.7763015677008	267.8685348735146	5.9252989101682365	2.475928473177442	3	Max_it	1	1	1	0.16	1	1	1	1	1	1	1	1	1	2.5	1.9445896755370111	Max_it	0.75	65.44984694978736	Pos	NA
0	1799.4687206699639	66.01487020354786	1.4707438366310444	0.7089196910379854	1	Max_it	1	1	0.744	0.062	1.6	0.744	1	1	1	1	0.5	1	1	4	1.4253676117440517	Max_it	0.75	268.082573106329	Neg	1.3471579005659442
0	1795.3906114460974	66.09061810321225	1.4601629457200296	0.7089196910379854	2	Max_it	1	1	0.744	0.062	1.6	0.744	1	1	1	1	0.5	1	1	4	1.4253676117440517	Max_it	0.75	268.082573106329	Neg	1.3471579005659442
0	1884.8871132396396	66.76569771438474	1.5765527457411914	0.7300814728600148	3	Max_it	1	1	0.744	0.062	1.6	0.744	1	1	1	1	0.5	1	1	4	1.4679158986617846	Max_it	0.75	268.082573106329	Neg	1.3671168825384457
0	1797.0411579906597	65.31330967476637	1.544810073008147	0.6771770183049413	1	Max_it	1	1	0.752	0.065	1.568	0.752	1	1	1	1	0.5	1	1	3.92	1.3076279921853011	Max_it	0.75	252.317173147092	Neg	1.290319212231209
0	2033.701558567637	66.39402999683155	1.5342291820971323	0.7406623637710296	2	Max_it	1	1	0.752	0.065	1.568	0.752	1	1	1	1	0.5	1	1	3.92	1.4302181164526733	Max_it	0.75	252.317173147092	Neg	1.3494481329284884
0	1894.8141330401968	66.11465967514951	1.5765527457411914	0.7724050365040737	3	Max_it	1	1	0.752	0.065	1.568	0.752	1	1	1	1	0.5	1	1	3.92	1.4915131785863593	Max_it	0.75	252.317173147092	Neg	1.3780615227448272
0	1897.7018857362264	63.96039400302614	1.5871336366522062	0.7300814728600148	1	Max_it	1	1	0.76	0.068	1.537	0.76	1	1	1	1	0.5	1	1	3.8425	1.3545933646897426	Max_it	0.75	237.6458517444734	Neg	1.313286655288494
0	1892.584374671108	63.99058845943038	1.5977145275632207	0.7195005819490001	2	Max_it	1	1	0.76	0.068	1.537	0.76	1	1	1	1	0.5	1	1	3.8425	1.3349615767956884	Max_it	0.75	237.6458517444734	Neg	1.303735352852824
0	1957.0780681129816	64.74159328489085	1.6506189821182944	0.7829859274150883	3	Max_it	1	1	0.76	0.068	1.537	0.76	1	1	1	1	0.5	1	1	3.8425	1.4527523041600139	Max_it	0.75	237.6458517444734	Neg	1.3600373827074221
0	2077.766443753825	64.13067271272357	1.6611998730293092	0.7724050365040737	1	Max_it	1	1	0.769	0.071	1.505	0.769	1	1	1	1	0.5	1	1	3.7624999999999997	1.3740672169992516	Max_it	0.75	223.1095370791003	Neg	1.322692979420258
0	1848.8323024280096	63.285662933385645	1.5871336366522062	0.7406623637710296	3	Max_it	1	1	0.769	0.071	1.505	0.769	1	1	1	1	0.5	1	1	3.7624999999999997	1.317598701232159	Max_it	0.75	223.1095370791003	Neg	1.2952292347304688
0	1897.2133923589624	63.468658284510134	1.6082954184742355	0.7406623637710296	2	Max_it	1	1	0.769	0.071	1.505	0.769	1	1	1	1	0.5	1	1	3.7624999999999997	1.317598701232159	Max_it	0.75	223.1095370791003	Neg	1.2952292347304688
0	1894.5146377550416	62.096900450220296	1.6506189821182944	0.7512432546820442	1	Max_it	1	1	0.778	0.074	1.474	0.778	1	1	1	1	0.5	1	1	3.685	1.2819333144016265	Max_it	0.75	209.60473340375594	Neg	1.2775790345843834
0	1911.1173985131793	62.289032132751274	1.6506189821182944	0.7512432546820442	2	Max_it	1	1	0.778	0.074	1.474	0.778	1	1	1	1	0.5	1	1	3.685	1.2819333144016265	Max_it	0.75	209.60473340375594	Neg	1.2775790345843834
0	2010.0375763266236	62.547100531539286	1.6188763093852503	0.7512432546820442	3	Max_it	1	1	0.778	0.074	1.474	0.778	1	1	1	1	0.5	1	1	3.685	1.2819333144016265	Max_it	0.75	209.60473340375594	Neg	1.2775790345843834
0	2020.202845750017	61.27970748288043	1.6823616548513385	0.7829859274150883	1	Max_it	1	1	0.787	0.077	1.442	0.787	1	1	1	1	0.5	1	1	3.605	1.2787167636331935	Max_it	0.75	196.2476281072784	Neg	1.2759752152661696
0	2139.0201883114382	62.26009511230458	1.735266109406412	0.7935668183261031	3	Max_it	1	1	0.787	0.077	1.442	0.787	1	1	1	1	0.5	1	1	3.605	1.2959967198985067	Max_it	0.75	196.2476281072784	Neg	1.2845677380433618
0	2081.7321893308185	62.084726973705166	1.6929425457623533	0.7724050365040737	2	Max_it	1	1	0.787	0.077	1.442	0.787	1	1	1	1	0.5	1	1	3.605	1.2614368073678799	Max_it	0.75	196.2476281072784	Neg	1.2673244360956892
0	2058.5733515161905	60.89133340646794	1.7141043275843826	0.7724050365040737	1	Max_it	1	1	0.808	0.084	1.379	0.808	1	1	1	1	0.5	1	1	3.4475	1.1536219496922437	Max_it	0.75	171.63325300434454	Neg	1.2119558927711203
0	2148.378154319936	61.63365950399952	1.7775896730504708	0.8041477092371178	2	Max_it	1	1	0.808	0.084	1.379	0.808	1	1	1	1	0.5	1	1	3.4475	1.201031070912473	Max_it	0.75	171.63325300434454	Neg	1.2366083672454193
0	2244.9268478555687	61.5278090600181	1.8199132366945296	0.8570521637921913	3	Max_it	1	1	0.808	0.084	1.379	0.808	1	1	1	1	0.5	1	1	3.4475	1.2800462729461881	Max_it	0.75	171.63325300434454	Neg	1.2766383723693826
0	2260.261365536487	60.77425704829714	1.8410750185165592	0.8676330547032061	1	Max_it	1	1	0.819	0.088	1.347	0.819	1	1	1	1	0.5	1	1	3.3674999999999997	1.2364061654073395	Max_it	0.75	159.9600099542646	Neg	1.2546876994499425
0	2169.308031000594	60.81775064397817	1.7246852184953974	0.7618241455930589	2	Max_it	1	1	0.819	0.088	1.347	0.819	1	1	1	1	0.5	1	1	3.3674999999999997	1.0856249257235173	Max_it	0.75	159.9600099542646	Neg	1.1756957881107493
0	2242.610161735961	61.2229256768784	1.8304941276055444	0.8358903819701619	3	Max_it	1	1	0.819	0.088	1.347	0.819	1	1	1	1	0.5	1	1	3.3674999999999997	1.1911717935021926	Max_it	0.75	159.9600099542646	Neg	1.2315222418048726
0	2087.598951219051	62.61946017157643	1.6823616548513385	0.7829859274150883	1	Max_it	1	1	0.797	0.08	1.411	0.797	1	1	1	1	0.5	1	1	3.5275	1.2243282358304561	Max_it	0.75	183.8610248568949	Neg	1.2485444027327082
0	1951.3037745439212	61.38683478221704	1.6717807639403237	0.7406623637710296	3	Max_it	1	1	0.797	0.08	1.411	0.797	1	1	1	1	0.5	1	1	3.5275	1.1581483311909722	Max_it	0.75	183.8610248568949	Neg	1.2143311961492969
0	2016.3612476541668	62.46733740081843	1.6823616548513385	0.8147286001481324	2	Max_it	1	1	0.797	0.08	1.411	0.797	1	1	1	1	0.5	1	1	3.5275	1.2739631643100693	Max_it	0.75	183.8610248568949	Neg	1.2736013031304263
0	2113.0828066483705	60.49895326679787	1.6717807639403237	0.7618241455930589	1	Max_it	1	1	0.831	0.092	1.316	0.831	1	1	1	1	0.5	1	1	3.29	1.0362305529590232	Max_it	0.75	149.16821854301733	Neg	1.1486382013019647
0	2231.787156540146	61.04449930488697	1.8304941276055444	0.8358903819701619	3	Max_it	1	1	0.831	0.092	1.316	0.831	1	1	1	1	0.5	1	1	3.29	1.1369751900522616	Max_it	0.75	149.16821854301733	Neg	1.2031798591055771
0	2162.4094951661546	61.07719555954939	1.8199132366945296	0.8782139456142207	2	Max_it	1	1	0.831	0.092	1.316	0.831	1	1	1	1	0.5	1	1	3.29	1.1945435541055405	Max_it	0.75	149.16821854301733	Neg	1.2332639989052068
0	2185.3098343749825	58.45092933447826	1.8622368003385883	0.8041477092371178	1	Max_it	1	1	0.843	0.097	1.284	0.843	1	1	1	1	0.5	1	1	3.21	1.0412517826689023	Max_it	0.75	138.54909920873763	Neg	1.1514177980733273
0	2158.596245174931	58.86344158920858	1.8410750185165592	0.8358903819701619	3	Max_it	1	1	0.843	0.097	1.284	0.843	1	1	1	1	0.5	1	1	3.21	1.082353826721622	Max_it	0.75	138.54909920873763	Neg	1.173923205996627
0	2283.6845276482873	58.92108180577603	1.9468839276267065	0.9416992910803088	2	Max_it	1	1	0.843	0.097	1.284	0.843	1	1	1	1	0.5	1	1	3.21	1.2193606402306878	Max_it	0.75	138.54909920873763	Neg	1.2460089030321162
0	2098.4841532186524	58.488067998685246	1.8728176912496033	0.8147286001481324	1	Max_it	1	1	0.856	0.102	1.253	0.856	1	1	1	1	0.5	1	1	3.1325	1.004627322548352	Max_it	0.75	128.75433149601523	Neg	1.1309868411214912
0	2128.54361223429	58.18456450746498	1.8516559094275735	0.8147286001481324	3	Max_it	1	1	0.856	0.102	1.253	0.856	1	1	1	1	0.5	1	1	3.1325	1.004627322548352	Max_it	0.75	128.75433149601523	Neg	1.1309868411214912
0	2242.985280093159	58.47115842833878	1.989207491270765	0.9099566183472648	2	Max_it	1	1	0.856	0.102	1.253	0.856	1	1	1	1	0.5	1	1	3.1325	1.1220512953137438	Max_it	0.75	128.75433149601523	Neg	1.1952573281159045
0	2104.906010063499	56.78175916145605	1.9468839276267065	0.8676330547032061	1	Max_it	1	1	0.87	0.107	1.221	0.87	1	1	1	1	0.5	1	1	3.0525	1.0159148262834037	Max_it	0.75	119.13945995256738	Neg	1.1373227030648703
0	2250.6409957605215	56.83051990371296	1.9257221458046767	0.8887948365252354	2	Max_it	1	1	0.87	0.107	1.221	0.87	1	1	1	1	0.5	1	1	3.0525	1.0406932366805597	Max_it	0.75	119.13945995256738	Neg	1.151108936148147
0	2076.2933999767024	57.001739612300334	1.9468839276267065	0.8676330547032061	3	Max_it	1	1	0.87	0.107	1.221	0.87	1	1	1	1	0.5	1	1	3.0525	1.0159148262834037	Max_it	0.75	119.13945995256738	Neg	1.1373227030648703
0	2075.715348412998	56.07643355092699	2.052692836736853	0.9205375092582796	1	Max_it	1	1	0.885	0.113	1.189	0.885	1	1	1	1	0.5	1	1	2.9725	1.022103981538537	Max_it	0.75	110.01558164176372	Neg	1.1407818407242132
0	2087.4827241766297	55.90563074562925	2.031531054914824	0.8782139456142207	3	Max_it	1	1	0.885	0.113	1.189	0.885	1	1	1	1	0.5	1	1	2.9725	0.9751106950310183	Max_it	0.75	110.01558164176372	Neg	1.1142484002266648
0	2113.5881033935516	56.06967055859678	2.052692836736853	0.8993757274362502	2	Max_it	1	1	0.885	0.113	1.189	0.885	1	1	1	1	0.5	1	1	2.9725	0.9986073382847779	Max_it	0.75	110.01558164176372	Neg	1.1275931681093598
0	2094.104738713687	55.08059068435266	2.073854618558882	0.9416992910803088	1	Max_it	1	1	0.901	0.119	1.158	0.901	1	1	1	1	0.5	1	1	2.8949999999999996	0.9917889005142999	Max_it	0.75	101.6328989584722	Neg	1.1237370013327028
0	2102.5258548460465	55.27033770732085	2.137339964024971	0.9205375092582796	3	Max_it	1	1	0.901	0.119	1.158	0.901	1	1	1	1	0.5	1	1	2.8949999999999996	0.9695015094915068	Max_it	0.75	101.6328989584722	Neg	1.1110390004698392
0	2109.428827209116	55.253284964757555	2.0844355094698974	0.9099566183472648	2	Max_it	1	1	0.901	0.119	1.158	0.901	1	1	1	1	0.5	1	1	2.8949999999999996	0.9583578139801102	Max_it	0.75	101.6328989584722	Neg	1.1046352641326553
0	2072.060293975789	54.33786793527287	2.126759073113956	0.9205375092582796	1	Max_it	1	1	0.918	0.126	1.126	0.918	1	1	1	1	0.5	1	1	2.8149999999999995	0.9166597282612013	Max_it	0.75	93.43805871037343	Neg	1.0803367137556465
0	2108.3361606732824	54.18793880895233	2.063273727647868	0.9522801819913236	2	Max_it	1	1	0.918	0.126	1.126	0.918	1	1	1	1	0.5	1	1	2.8149999999999995	0.9482686844081393	Max_it	0.75	93.43805871037343	Neg	1.0988053458290195
0	2182.6285784547204	54.213095841637994	2.105597291291927	0.9522801819913236	3	Max_it	1	1	0.918	0.126	1.126	0.918	1	1	1	1	0.5	1	1	2.8149999999999995	0.9482686844081393	Max_it	0.75	93.43805871037343	Neg	1.0988053458290195
0	2059.885001192174	53.57117194936201	2.17966352766903	0.9522801819913236	1	Max_it	1	1	0.936	0.134	1.095	0.936	1	1	1	1	0.5	1	1	2.7375	0.8967737060426015	Max_it	0.75	85.9312229991708	Neg	1.0685540441232473
0	2058.5390301907646	53.57996659490341	2.2219870913130886	0.9946037456353825	2	Max_it	1	1	0.936	0.134	1.095	0.936	1	1	1	1	0.5	1	1	2.7375	0.9366303152000506	Max_it	0.75	85.9312229991708	Neg	1.0920415542049966
0	2057.9255972102833	53.6499443766379	2.2325679822241034	0.9946037456353825	3	Max_it	1	1	0.936	0.134	1.095	0.936	1	1	1	1	0.5	1	1	2.7375	0.9366303152000506	Max_it	0.75	85.9312229991708	Neg	1.0920415542049966
0	2150.2920576194606	53.2465466178106	2.2219870913130886	0.9946037456353825	1	Max_it	1	1	0.956	0.142	1.063	0.956	1	1	1	1	0.5	1	1	2.6574999999999998	0.8826865333385757	Max_it	0.75	78.61554488880851	Neg	1.0601280110684121
0	2065.0185269511244	53.329471624125944	2.2219870913130886	0.9416992910803088	2	Max_it	1	1	0.956	0.142	1.063	0.956	1	1	1	1	0.5	1	1	2.6574999999999998	0.8357351219907792	Max_it	0.75	78.61554488880851	Neg	1.0315478690990183
0	2160.2998124109863	53.237695257402486	2.2219870913130886	0.9946037456353825	3	Max_it	1	1	0.956	0.142	1.063	0.956	1	1	1	1	0.5	1	1	2.6574999999999998	0.8826865333385757	Max_it	0.75	78.61554488880851	Neg	1.0601280110684121
0	2208.2828991641095	51.978981277924525	2.412443127711353	1.0580890911014706	1	Max_it	1	1	0.977	0.15	1.032	0.977	1	1	1	1	0.5	1	1	2.58	0.8850575532474914	Max_it	0.75	71.93623884738155	Neg	1.0615508825116453
0	2322.7513521380447	52.0245964020489	2.3701195640672945	1.047508200190456	2	Max_it	1	1	0.977	0.15	1.032	0.977	1	1	1	1	0.5	1	1	2.58	0.8762069777150165	Max_it	0.75	71.93623884738155	Neg	1.0562297919485326
0	2089.876746118768	51.994782376268496	2.4336049095333827	1.1004126547455295	3	Max_it	1	1	0.977	0.15	1.032	0.977	1	1	1	1	0.5	1	1	2.58	0.920459855377391	Max_it	0.75	71.93623884738155	Neg	1.0825737329197043
0	2273.200544973718	51.30730862630416	2.3807004549783093	1.047508200190456	1	Max_it	1	1	1	0.16	1	1	1	1	1	1	0.5	1	1	2.5	0.8227110165733508	Max_it	0.75	65.44984694978736	Neg	1.0234784805702835
0	2355.183694735	51.2654196179806	2.4441858004443975	1.0686699820124854	3	Max_it	1	1	1	0.16	1	1	1	1	1	1	0.5	1	1	2.5	0.8393314411505901	Max_it	0.75	65.44984694978736	Neg	1.0337649549160028
0	2287.971292755959	51.32155426283288	2.3807004549783093	1.036927309279441	2	Max_it	1	1	1	0.16	1	1	1	1	1	1	0.5	1	1	2.5	0.8144008042847308	Max_it	0.75	65.44984694978736	Neg	1.0182962777499684
