# Supplementary material for: The origin of septin ring size control in budding yeast
Source: EMBO J. 2025 Oct 2;44(22):6466–98. doi: 10.1038/s44318-025-00571-5 (PMC12623784; doi:10.1038/s44318-025-00571-5)
Supplement: Supplementary file 4 — Source data Fig. 2 [file 44318_2025_571_MOESM4_ESM.zip › Figure_2/2b/negative_positive_feedback_models_vol_cluster_slope-0P2.csv]

...1	t	cdc42_max	pole_ratio	pole_ratio_strict	run_index	term_crit	n_poles	scale_k2b	scale_bem	scale_Dm	scale_r	scale_cdc42	scale_f	scale_k3	scale_k8h	scale_k9h	scale_k8max	scale_k8max2	scale_k8max_2	r_num	pole_size	term_criteria	beta	V	model	pole_diameter
0	2099.7852777064586	213.83656664660649	2.9097450005290444	1.2802878002327795	1	Max_it	1	1	0.536	0.062	1.6	0.536	1	1	1	1	1	1	1	4	2.5741713585228396	Max_it	0.50	268.082573106329	Pos	NA
0	1801.216210262089	236.74127721377735	3.0261348005502064	1.375515818431912	2	Max_it	1	1	0.536	0.062	1.6	0.536	1	1	1	1	1	1	1	4	2.765638649652638	Max_it	0.50	268.082573106329	Pos	NA
0	1647.1114663580463	204.81535667043613	2.751031636863824	1.2168024547666914	3	Max_it	1	1	0.536	0.062	1.6	0.536	1	1	1	1	1	1	1	4	2.446526497769641	Max_it	0.50	268.082573106329	Pos	NA
0	2188.9909541760726	206.33422857405984	2.8991641096180296	1.301449582054809	3	Max_it	1	1	0.549	0.065	1.568	0.549	1	1	1	1	1	1	1	3.92	2.513097547481126	Max_it	0.50	252.317173147092	Pos	NA
0	1660.010697266489	201.25801200110877	2.8674214368849857	1.2485451274997357	1	Max_it	1	1	0.549	0.065	1.568	0.549	1	1	1	1	1	1	1	3.92	2.4109391105916496	Max_it	0.50	252.317173147092	Pos	NA
0	1493.208523119192	263.65653827139226	3.184848164215427	1.4601629457200296	2	Max_it	1	1	0.549	0.065	1.568	0.549	1	1	1	1	1	1	1	3.92	2.8195728581495554	Max_it	0.50	252.317173147092	Pos	NA
0	2227.895704534402	200.21966892780463	2.8674214368849857	1.269706909321765	3	Max_it	1	1	0.562	0.068	1.537	0.562	1	1	1	1	1	1	1	3.8425	2.355814547286509	Max_it	0.50	237.6458517444734	Pos	NA
0	2141.674647473485	214.02794906470783	3.07903925510528	1.3860967093429266	1	Max_it	1	1	0.562	0.068	1.537	0.562	1	1	1	1	1	1	1	3.8425	2.5717642141211052	Max_it	0.50	237.6458517444734	Pos	NA
0	1645.4425606316292	204.64337973667216	2.9414876732620887	1.2908686911437943	2	Max_it	1	1	0.562	0.068	1.537	0.562	1	1	1	1	1	1	1	3.8425	2.3950781230746174	Max_it	0.50	237.6458517444734	Pos	NA
0	1667.4728231478568	201.73359631335583	2.9626494550841183	1.3331922547878532	2	Max_it	1	1	0.576	0.071	1.505	0.576	1	1	1	1	1	1	1	3.7624999999999997	2.3716776622178863	Max_it	0.50	223.1095370791003	Pos	NA
0	1664.487301701975	199.01913886807077	2.9097450005290444	1.3120304729658236	3	Max_it	1	1	0.576	0.071	1.505	0.576	1	1	1	1	1	1	1	3.7624999999999997	2.3340319850398243	Max_it	0.50	223.1095370791003	Pos	NA
0	1685.758014395458	201.3323249902746	2.994392127817162	1.2802878002327795	1	Max_it	1	1	0.576	0.071	1.505	0.576	1	1	1	1	1	1	1	3.7624999999999997	2.277563469272732	Max_it	0.50	223.1095370791003	Pos	NA
0	2207.9631582470615	202.62255841061503	3.0261348005502064	1.3543540366098823	2	Max_it	1	1	0.591	0.074	1.474	0.591	1	1	1	1	1	1	1	3.685	2.3110910456818052	Max_it	0.50	209.60473340375594	Pos	NA
0	1651.7385184475238	203.48930975065224	3.0367156914612212	1.3649349275208973	1	Max_it	1	1	0.591	0.074	1.474	0.591	1	1	1	1	1	1	1	3.685	2.329146444476195	Max_it	0.50	209.60473340375594	Pos	NA
0	1673.7749138901004	199.46727345919777	2.9838112369061474	1.3331922547878532	3	Max_it	1	1	0.591	0.074	1.474	0.591	1	1	1	1	1	1	1	3.685	2.2749802480930277	Max_it	0.50	209.60473340375594	Pos	NA
0	1648.3429722820213	205.2143552455428	3.142524600571368	1.4178393820759707	1	Max_it	1	1	0.607	0.077	1.442	0.607	1	1	1	1	1	1	1	3.605	2.3155141395519983	Max_it	0.50	196.2476281072784	Pos	NA
0	1634.4385728306472	208.35325027875527	3.216590836948471	1.4072584911649562	3	Max_it	1	1	0.607	0.077	1.442	0.607	1	1	1	1	1	1	1	3.605	2.2982341832866857	Max_it	0.50	196.2476281072784	Pos	NA
0	1636.8917015618565	204.93600119419744	3.142524600571368	1.3649349275208973	2	Max_it	1	1	0.607	0.077	1.442	0.607	1	1	1	1	1	1	1	3.605	2.2291143582254316	Max_it	0.50	196.2476281072784	Pos	NA
0	1609.3990893470652	209.3728262471042	3.3012379642365888	1.4495820548090148	1	Max_it	1	1	0.642	0.084	1.379	0.642	1	1	1	1	1	1	1	3.4475	2.1650165357237996	Max_it	0.50	171.63325300434454	Pos	NA
0	1606.6397792708178	210.5651368837343	3.3858850915247065	1.4284202729869857	2	Max_it	1	1	0.642	0.084	1.379	0.642	1	1	1	1	1	1	1	3.4475	2.133410454910314	Max_it	0.50	171.63325300434454	Pos	NA
0	1609.0900427757117	209.8926025328144	3.3012379642365888	1.4495820548090148	3	Max_it	1	1	0.642	0.084	1.379	0.642	1	1	1	1	1	1	1	3.4475	2.1650165357237996	Max_it	0.50	171.63325300434454	Pos	NA
0	1892.75867260234	248.43865520826623	3.650407364300074	1.5659718548301766	1	Max_it	1	1	0.661	0.088	1.347	0.661	1	1	1	1	1	1	1	3.3674999999999997	2.231562347320564	Max_it	0.50	159.9600099542646	Pos	NA
0	2081.2932487507255	218.80960085753875	3.4599513279018095	1.5236482911861178	2	Max_it	1	1	0.661	0.088	1.347	0.661	1	1	1	1	1	1	1	3.3674999999999997	2.1712498514470346	Max_it	0.50	159.9600099542646	Pos	NA
0	2098.297535486644	216.04431240215993	3.43878954607978	1.5342291820971323	3	Max_it	1	1	0.661	0.088	1.347	0.661	1	1	1	1	1	1	1	3.3674999999999997	2.186327975415417	Max_it	0.50	159.9600099542646	Pos	NA
0	1630.9584502559171	206.1733664769661	3.227171727859486	1.4072584911649562	2	Max_it	1	1	0.624	0.08	1.411	0.624	1	1	1	1	1	1	1	3.5275	2.200481829262847	Max_it	0.50	183.8610248568949	Pos	NA
0	1656.4040822063198	208.26748302808235	3.2060099460374563	1.3860967093429266	3	Max_it	1	1	0.624	0.08	1.411	0.624	1	1	1	1	1	1	1	3.5275	2.1673918769431046	Max_it	0.50	183.8610248568949	Pos	NA
0	1614.425355014818	210.77163367838375	3.3012379642365888	1.4495820548090148	1	Max_it	1	1	0.624	0.08	1.411	0.624	1	1	1	1	1	1	1	3.5275	2.266661733902331	Max_it	0.50	183.8610248568949	Pos	NA
0	1999.695162305448	233.58160248849367	3.660988255211089	1.5871336366522062	2	Max_it	1	1	0.681	0.092	1.316	0.681	1	1	1	1	1	1	1	3.29	2.1588136519979653	Max_it	0.50	149.16821854301733	Pos	NA
0	2022.974226474168	230.3540218204209	3.6080838006560154	1.5977145275632207	1	Max_it	1	1	0.681	0.092	1.316	0.681	1	1	1	1	1	1	1	3.29	2.1732057430112843	Max_it	0.50	149.16821854301733	Pos	NA
0	2024.7250891570577	228.82109388348985	3.650407364300074	1.6082954184742355	3	Max_it	1	1	0.681	0.092	1.316	0.681	1	1	1	1	1	1	1	3.29	2.1875978340246047	Max_it	0.50	149.16821854301733	Pos	NA
0	2017.5905081748076	226.24467680143184	3.724473600677177	1.6294572002962648	2	Max_it	1	1	0.703	0.097	1.284	0.703	1	1	1	1	1	1	1	3.21	2.1099049280396174	Max_it	0.50	138.54909920873763	Pos	NA
0	1908.6160396821465	248.6443323325932	3.8831869643423977	1.6929425457623533	1	Max_it	1	1	0.703	0.097	1.284	0.703	1	1	1	1	1	1	1	3.21	2.1921090161450576	Max_it	0.50	138.54909920873763	Pos	NA
0	1897.339035589711	258.7193678715348	4.549783091736324	2.095016400380912	3	Max_it	1	1	0.703	0.097	1.284	0.703	1	1	1	1	1	1	1	3.21	2.7127349074795086	Max_it	0.50	138.54909920873763	Pos	NA
0	1879.603319080985	252.59099574481556	4.063062109829648	1.7775896730504708	3	Max_it	1	1	0.727	0.102	1.253	0.727	1	1	1	1	1	1	1	3.1325	2.191914158287313	Max_it	0.50	128.75433149601523	Pos	NA
0	1944.7646785378904	240.3207045584506	4.052481218918633	1.735266109406412	2	Max_it	1	1	0.727	0.102	1.253	0.727	1	1	1	1	1	1	1	3.1325	2.139725725947139	Max_it	0.50	128.75433149601523	Pos	NA
0	2016.8795159367544	230.6266710531578	3.967834091630515	1.735266109406412	1	Max_it	1	1	0.727	0.102	1.253	0.727	1	1	1	1	1	1	1	3.1325	2.139725725947139	Max_it	0.50	128.75433149601523	Pos	NA
0	1937.786576129084	240.5277287472657	4.094804782562692	1.7775896730504708	3	Max_it	1	1	0.752	0.107	1.221	0.752	1	1	1	1	1	1	1	3.0525	2.0813864733611194	Max_it	0.50	119.13945995256738	Pos	NA
0	2080.8056317480414	222.84510358411575	4.052481218918633	1.7670087821394562	1	Max_it	1	1	0.752	0.107	1.221	0.752	1	1	1	1	1	1	1	3.0525	2.068997268162541	Max_it	0.50	119.13945995256738	Pos	NA
0	1934.4985241602424	243.42641961913955	4.126547455295736	1.8093323457835149	2	Max_it	1	1	0.752	0.107	1.221	0.752	1	1	1	1	1	1	1	3.0525	2.1185540889568535	Max_it	0.50	119.13945995256738	Pos	NA
0	1965.3616850142416	238.88058450962757	4.3064226007829856	1.8516559094275735	1	Max_it	1	1	0.78	0.113	1.189	0.78	1	1	1	1	1	1	1	2.9725	2.055956284703954	Max_it	0.50	110.01558164176372	Pos	NA
0	1950.656160971054	232.6952988657506	4.242937255316898	1.8410750185165592	2	Max_it	1	1	0.78	0.113	1.189	0.78	1	1	1	1	1	1	1	2.9725	2.044207963077074	Max_it	0.50	110.01558164176372	Pos	NA
0	2072.6701399484086	224.27776127682984	4.221775473494868	1.8833985821606176	3	Max_it	1	1	0.78	0.113	1.189	0.78	1	1	1	1	1	1	1	2.9725	2.091201249584593	Max_it	0.50	110.01558164176372	Pos	NA
0	2027.6071383764836	227.4566670092269	4.369907946249074	1.8833985821606176	2	Max_it	1	1	0.809	0.119	1.158	0.809	1	1	1	1	1	1	1	2.8949999999999996	1.9835778010285998	Max_it	0.50	101.6328989584722	Pos	NA
0	1935.968816481159	239.59756086906089	4.475716855359221	1.9363030367156917	3	Max_it	1	1	0.809	0.119	1.158	0.809	1	1	1	1	1	1	1	2.8949999999999996	2.0392962785855833	Max_it	0.50	101.6328989584722	Pos	NA
0	1898.2175296289672	251.82472769724484	4.581525764469368	1.9574648185377208	1	Max_it	1	1	0.809	0.119	1.158	0.809	1	1	1	1	1	1	1	2.8949999999999996	2.0615836696083765	Max_it	0.50	101.6328989584722	Pos	NA
0	1863.6811549184183	250.71496970483932	4.761400909956619	2.0844355094698974	2	Max_it	1	1	0.841	0.126	1.126	0.841	1	1	1	1	1	1	1	2.8149999999999995	2.0756547869822604	Max_it	0.50	93.43805871037343	Pos	NA
0	1760.3069322054394	268.38174079001647	4.9835996190879275	2.0844355094698974	1	Max_it	1	1	0.841	0.126	1.126	0.841	1	1	1	1	1	1	1	2.8149999999999995	2.0756547869822604	Max_it	0.50	93.43805871037343	Pos	NA
0	1896.9940910983787	250.53622851800284	4.729658237223574	2.0844355094698974	3	Max_it	1	1	0.841	0.126	1.126	0.841	1	1	1	1	1	1	1	2.8149999999999995	2.0756547869822604	Max_it	0.50	93.43805871037343	Pos	NA
0	1877.0635309047295	256.1731501064325	5.015342291820971	2.1479208549359856	3	Max_it	1	1	0.876	0.134	1.095	0.876	1	1	1	1	1	1	1	2.7375	2.022722914740535	Max_it	0.50	85.9312229991708	Pos	NA
0	1828.930016205797	246.04426282212972	4.9095333827108245	2.137339964024971	1	Max_it	1	1	0.876	0.134	1.095	0.876	1	1	1	1	1	1	1	2.7375	2.0127587624511722	Max_it	0.50	85.9312229991708	Pos	NA
0	1793.180559754855	273.77146342226786	5.353930800973442	2.253729764046133	2	Max_it	1	1	0.876	0.134	1.095	0.876	1	1	1	1	1	1	1	2.7375	2.122364437634157	Max_it	0.50	85.9312229991708	Pos	NA
0	1921.3459874097707	235.0949457756823	5.047084964554015	2.1902444185800443	3	Max_it	1	1	0.914	0.142	1.063	0.914	1	1	1	1	1	1	1	2.6574999999999998	1.9437884297987784	Max_it	0.50	78.61554488880851	Pos	NA
0	1868.0227266494708	258.1100900908777	5.343349910062427	2.2960533276901915	1	Max_it	1	1	0.914	0.142	1.063	0.914	1	1	1	1	1	1	1	2.6574999999999998	2.0376912524943718	Max_it	0.50	78.61554488880851	Pos	NA
0	1820.0106602227163	265.5262433805086	5.512644164638663	2.327796000423235	2	Max_it	1	1	0.914	0.142	1.063	0.914	1	1	1	1	1	1	1	2.6574999999999998	2.0658620993030494	Max_it	0.50	78.61554488880851	Pos	NA
0	1774.0901708142803	255.64127459440385	5.533805946460692	2.3595386731562797	2	Max_it	1	1	0.955	0.15	1.032	0.955	1	1	1	1	1	1	1	2.58	1.9736783437419056	Max_it	0.50	71.93623884738155	Pos	NA
0	1904.640971264016	236.97198288333445	5.311607237329383	2.253729764046133	1	Max_it	1	1	0.955	0.15	1.032	0.955	1	1	1	1	1	1	1	2.58	1.8851725884171564	Max_it	0.50	71.93623884738155	Pos	NA
0	1864.839194785639	241.51499055723403	5.311607237329383	2.33837689133425	3	Max_it	1	1	0.955	0.15	1.032	0.955	1	1	1	1	1	1	1	2.58	1.9559771926769556	Max_it	0.50	71.93623884738155	Pos	NA
0	1809.1449442179744	254.36507710293552	5.724261982858957	2.423024018622368	2	Max_it	1	1	1	0.16	1	1	1	1	1	1	1	1	1	2.5	1.9030386140939124	Max_it	0.50	65.44984694978736	Pos	NA
0	1926.1811124187088	239.5868919078569	5.565548619193736	2.423024018622368	3	Max_it	1	1	1	0.16	1	1	1	1	1	1	1	1	1	2.5	1.9030386140939124	Max_it	0.50	65.44984694978736	Pos	NA
0	1886.0010987248736	239.0823881450904	5.5443868373717065	2.423024018622368	1	Max_it	1	1	1	0.16	1	1	1	1	1	1	1	1	1	2.5	1.9030386140939124	Max_it	0.50	65.44984694978736	Pos	NA
0	1973.151708578311	58.954142835243935	1.4178393820759707	0.6665961273939266	1	Max_it	1	1	0.536	0.062	1.6	0.536	1	1	1	1	0.5	1	1	4	1.340271037908586	Max_it	0.50	268.082573106329	Neg	1.3063254135660272
0	1938.2791828671757	58.66271927706978	1.4390011638980005	0.687757909215956	4	Max_it	1	1	0.536	0.062	1.6	0.536	1	1	1	1	0.5	1	1	4	1.382819324826319	Max_it	0.50	268.082573106329	Neg	1.3268987329833606
0	1978.8553943407192	58.51988839114246	1.4390011638980005	0.6560152364829118	1	Max_it	1	1	0.549	0.065	1.568	0.549	1	1	1	1	0.5	1	1	3.92	1.2667646174295104	Max_it	0.50	252.317173147092	Neg	1.2699979546371571
0	2022.321206932814	58.97932861104047	1.4919056184530737	0.6771770183049413	5	Max_it	1	1	0.549	0.065	1.568	0.549	1	1	1	1	0.5	1	1	3.92	1.3076279921853011	Max_it	0.50	252.317173147092	Neg	1.290319212231209
0	2072.09249149932	59.29574936569523	1.4813247275420591	0.7089196910379854	4	Max_it	1	1	0.549	0.065	1.568	0.549	1	1	1	1	0.5	1	1	3.92	1.3689230543189872	Max_it	0.50	252.317173147092	Neg	1.3202147425546253
0	1920.389976424181	57.68677105145658	1.4919056184530737	0.7195005819490001	1	Max_it	1	1	0.562	0.068	1.537	0.562	1	1	1	1	0.5	1	1	3.8425	1.3349615767956884	Max_it	0.50	237.6458517444734	Neg	1.303735352852824
0	2028.439493363186	59.18017012178333	1.4601629457200296	0.6771770183049413	4	Max_it	1	1	0.562	0.068	1.537	0.562	1	1	1	1	0.5	1	1	3.8425	1.2564344252194712	Max_it	0.50	237.6458517444734	Neg	1.2648090747444949
0	2008.5768041112244	58.962281709371155	1.5024865093640885	0.6983388001269707	5	Max_it	1	1	0.562	0.068	1.537	0.562	1	1	1	1	0.5	1	1	3.8425	1.2956980010075796	Max_it	0.50	237.6458517444734	Neg	1.284419687219544
0	2072.587300426878	58.31162130145751	1.4390011638980005	0.6665961273939266	1	Max_it	1	1	0.576	0.071	1.505	0.576	1	1	1	1	0.5	1	1	3.7624999999999997	1.1858388311089432	Max_it	0.50	223.1095370791003	Neg	1.2287623421355442
0	2005.4008950536047	58.107311015587946	1.4813247275420591	0.6771770183049413	5	Max_it	1	1	0.576	0.071	1.505	0.576	1	1	1	1	0.5	1	1	3.7624999999999997	1.204661669697974	Max_it	0.50	223.1095370791003	Neg	1.2384760295969193
0	2227.3461535475312	58.868888474970056	1.555390963919162	0.7406623637710296	4	Max_it	1	1	0.576	0.071	1.505	0.576	1	1	1	1	0.5	1	1	3.7624999999999997	1.317598701232159	Max_it	0.50	223.1095370791003	Neg	1.2952292347304688
0	2078.7843128903987	57.49065909641568	1.555390963919162	0.6983388001269707	1	Max_it	1	1	0.591	0.074	1.474	0.591	1	1	1	1	0.5	1	1	3.685	1.1916563204296808	Max_it	0.50	209.60473340375594	Neg	1.2317726863771035
0	2073.2171070904574	57.55493024312609	1.555390963919162	0.6983388001269707	4	Max_it	1	1	0.591	0.074	1.474	0.591	1	1	1	1	0.5	1	1	3.685	1.1916563204296808	Max_it	0.50	209.60473340375594	Neg	1.2317726863771035
0	2017.1196896306535	57.417359107301344	1.5130674002751032	0.7300814728600148	5	Max_it	1	1	0.591	0.074	1.474	0.591	1	1	1	1	0.5	1	1	3.685	1.2458225168128485	Max_it	0.50	209.60473340375594	Neg	1.259456428038543
0	2095.508198568577	57.67257165500288	1.555390963919162	0.7089196910379854	1	Max_it	1	1	0.607	0.077	1.442	0.607	1	1	1	1	0.5	1	1	3.605	1.1577570697759991	Max_it	0.50	196.2476281072784	Neg	1.2141260578850572
0	2077.712040072895	57.87163967140214	1.5765527457411914	0.6665961273939266	4	Max_it	1	1	0.607	0.077	1.442	0.607	1	1	1	1	0.5	1	1	3.605	1.0886372447147457	Max_it	0.50	196.2476281072784	Neg	1.177325778976382
0	2070.898929761256	57.77377757064886	1.544810073008147	0.7089196910379854	5	Max_it	1	1	0.607	0.077	1.442	0.607	1	1	1	1	0.5	1	1	3.605	1.1577570697759991	Max_it	0.50	196.2476281072784	Neg	1.2141260578850572
0	2345.9931371544835	57.080630694218634	1.7246852184953974	0.8253094910591472	1	Max_it	1	1	0.642	0.084	1.379	0.642	1	1	1	1	0.5	1	1	3.4475	1.2326371517259591	Max_it	0.50	171.63325300434454	Neg	1.2527738686160435
0	2353.394728094087	57.06441117106474	1.7564278912284417	0.8147286001481324	5	Max_it	1	1	0.642	0.084	1.379	0.642	1	1	1	1	0.5	1	1	3.4475	1.2168341113192158	Max_it	0.50	171.63325300434454	Neg	1.2447173614577305
0	2346.660324835768	57.17977125837909	1.7564278912284417	0.8041477092371178	4	Max_it	1	1	0.642	0.084	1.379	0.642	1	1	1	1	0.5	1	1	3.4475	1.201031070912473	Max_it	0.50	171.63325300434454	Neg	1.2366083672454193
0	2417.408656729849	56.62613931828073	1.8093323457835149	0.7935668183261031	1	Max_it	1	1	0.661	0.088	1.347	0.661	1	1	1	1	0.5	1	1	3.3674999999999997	1.1308592976286642	Max_it	0.50	159.9600099542646	Neg	1.1999394890044441
0	2438.8489788579045	56.64222517509389	1.8304941276055444	0.8041477092371178	5	Max_it	1	1	0.661	0.088	1.347	0.661	1	1	1	1	0.5	1	1	3.3674999999999997	1.1459374215970464	Max_it	0.50	159.9600099542646	Neg	1.2079125965769253
0	2425.930036028916	56.67050164588793	1.8199132366945296	0.7829859274150883	4	Max_it	1	1	0.661	0.088	1.347	0.661	1	1	1	1	0.5	1	1	3.3674999999999997	1.115781173660282	Max_it	0.50	159.9600099542646	Neg	1.1919130478249171
0	2281.195230552654	57.53241527316008	1.735266109406412	0.7724050365040737	1	Max_it	1	1	0.624	0.08	1.411	0.624	1	1	1	1	0.5	1	1	3.5275	1.2077832596705853	Max_it	0.50	183.8610248568949	Neg	1.2400795973169332
0	2289.065791310373	57.399030726073754	1.6611998730293092	0.7935668183261031	5	Max_it	1	1	0.624	0.08	1.411	0.624	1	1	1	1	0.5	1	1	3.5275	1.2408732119903272	Max_it	0.50	183.8610248568949	Neg	1.2569522041464516
0	2259.711122993474	57.50528409062182	1.6611998730293092	0.8147286001481324	4	Max_it	1	1	0.624	0.08	1.411	0.624	1	1	1	1	0.5	1	1	3.5275	1.2739631643100693	Max_it	0.50	183.8610248568949	Neg	1.2736013031304263
0	1992.5525695708257	58.06579779992187	1.6294572002962648	0.7195005819490001	1	Max_it	1	1	0.681	0.092	1.316	0.681	1	1	1	1	0.5	1	1	3.29	0.9786621889057442	Max_it	0.50	149.16821854301733	Neg	1.116275682728898
0	2098.7170051830535	57.77061821102783	1.6294572002962648	0.7195005819490001	4	Max_it	1	1	0.681	0.092	1.316	0.681	1	1	1	1	0.5	1	1	3.29	0.9786621889057442	Max_it	0.50	149.16821854301733	Neg	1.116275682728898
0	2073.0137657929217	57.90088964004781	1.6188763093852503	0.7195005819490001	5	Max_it	1	1	0.681	0.092	1.316	0.681	1	1	1	1	0.5	1	1	3.29	0.9786621889057442	Max_it	0.50	149.16821854301733	Neg	1.116275682728898
0	2481.3030849016627	55.340898680588666	1.8939794730716328	0.8570521637921913	1	Max_it	1	1	0.703	0.097	1.284	0.703	1	1	1	1	0.5	1	1	3.21	1.1097551894234352	Max_it	0.50	138.54909920873763	Neg	1.188690116114784
0	2469.6801550617233	55.42045299576792	1.8622368003385883	0.9099566183472648	4	Max_it	1	1	0.703	0.097	1.284	0.703	1	1	1	1	0.5	1	1	3.21	1.1782585961779681	Max_it	0.50	138.54909920873763	Neg	1.224828738468333
0	2472.4058196278324	55.34312882453151	1.8622368003385883	0.8782139456142207	5	Max_it	1	1	0.703	0.097	1.284	0.703	1	1	1	1	0.5	1	1	3.21	1.1371565521252485	Max_it	0.50	138.54909920873763	Neg	1.2032758165610073
0	2144.1472263589085	55.13106496177233	1.8728176912496033	0.8358903819701619	1	Max_it	1	1	0.727	0.102	1.253	0.727	1	1	1	1	0.5	1	1	3.1325	1.030721538718439	Max_it	0.50	128.75433149601523	Neg	1.1455808232973315
0	2135.6164781405114	54.94609587060439	1.8199132366945296	0.8358903819701619	4	Max_it	1	1	0.727	0.102	1.253	0.727	1	1	1	1	0.5	1	1	3.1325	1.030721538718439	Max_it	0.50	128.75433149601523	Neg	1.1455808232973315
0	2156.288166300762	55.19529421685602	1.8410750185165592	0.8358903819701619	5	Max_it	1	1	0.727	0.102	1.253	0.727	1	1	1	1	0.5	1	1	3.1325	1.030721538718439	Max_it	0.50	128.75433149601523	Neg	1.1455808232973315
0	2148.1915456379347	54.7387552986988	1.9468839276267065	0.8887948365252354	1	Max_it	1	1	0.752	0.107	1.221	0.752	1	1	1	1	0.5	1	1	3.0525	1.0406932366805597	Max_it	0.50	119.13945995256738	Neg	1.151108936148147
0	2089.1456189832684	54.68381035633908	1.8833985821606176	0.8782139456142207	4	Max_it	1	1	0.752	0.107	1.221	0.752	1	1	1	1	0.5	1	1	3.0525	1.0283040314819816	Max_it	0.50	119.13945995256738	Neg	1.1442365825708645
0	2144.5405824997392	54.689694878703335	1.9574648185377208	0.8887948365252354	5	Max_it	1	1	0.752	0.107	1.221	0.752	1	1	1	1	0.5	1	1	3.0525	1.0406932366805597	Max_it	0.50	119.13945995256738	Neg	1.151108936148147
0	2254.4765449396095	53.88259450477115	2.063273727647868	0.9311184001692944	1	Max_it	1	1	0.78	0.113	1.189	0.78	1	1	1	1	0.5	1	1	2.9725	1.0338523031654172	Max_it	0.50	110.01558164176372	Neg	1.1473193259967929
0	2165.276867025692	53.80749958738083	1.9574648185377208	0.8464712728811766	4	Max_it	1	1	0.78	0.113	1.189	0.78	1	1	1	1	0.5	1	1	2.9725	0.9398657301503793	Max_it	0.50	110.01558164176372	Neg	1.09392605525641
0	2122.3987807098224	53.87235394356223	1.9680457094487356	0.8993757274362502	5	Max_it	1	1	0.78	0.113	1.189	0.78	1	1	1	1	0.5	1	1	2.9725	0.9986073382847779	Max_it	0.50	110.01558164176372	Neg	1.1275931681093598
0	2240.8221666432846	53.54429321465988	2.105597291291927	0.9628610729023384	1	Max_it	1	1	0.809	0.119	1.158	0.809	1	1	1	1	0.5	1	1	2.8949999999999996	1.0140762915370936	Max_it	0.50	101.6328989584722	Neg	1.1362931117292805
0	2224.864079082666	53.658297938344546	2.095016400380912	0.9522801819913236	5	Max_it	1	1	0.809	0.119	1.158	0.809	1	1	1	1	0.5	1	1	2.8949999999999996	1.0029325960256965	Max_it	0.50	101.6328989584722	Neg	1.1300324959769135
0	2235.6894727338963	53.5911066327159	2.1161781822029413	0.9522801819913236	4	Max_it	1	1	0.809	0.119	1.158	0.809	1	1	1	1	0.5	1	1	2.8949999999999996	1.0029325960256965	Max_it	0.50	101.6328989584722	Neg	1.1300324959769135
0	2113.2251190785746	53.15408483212366	2.105597291291927	0.9205375092582796	1	Max_it	1	1	0.841	0.126	1.126	0.841	1	1	1	1	0.5	1	1	2.8149999999999995	0.9166597282612013	Max_it	0.50	93.43805871037343	Neg	1.0803367137556465
0	2151.3864457794216	53.0195018946703	2.0103692730927945	0.8993757274362502	4	Max_it	1	1	0.841	0.126	1.126	0.841	1	1	1	1	0.5	1	1	2.8149999999999995	0.8955870908299094	Max_it	0.50	93.43805871037343	Neg	1.0678468522213111
0	2169.3855030240966	52.984393060180594	2.105597291291927	0.9522801819913236	5	Max_it	1	1	0.841	0.126	1.126	0.841	1	1	1	1	0.5	1	1	2.8149999999999995	0.9482686844081393	Max_it	0.50	93.43805871037343	Neg	1.0988053458290195
0	2252.45558414757	52.29036864325324	2.200825309491059	0.9628610729023384	1	Max_it	1	1	0.876	0.134	1.095	0.876	1	1	1	1	0.5	1	1	2.7375	0.9067378583319639	Max_it	0.50	85.9312229991708	Neg	1.0744740564279467
0	2130.9662843718975	52.255793513849945	2.200825309491059	0.9628610729023384	4	Max_it	1	1	0.876	0.134	1.095	0.876	1	1	1	1	0.5	1	1	2.7375	0.9067378583319639	Max_it	0.50	85.9312229991708	Neg	1.0744740564279467
0	2121.9789002615216	52.19682719300262	2.17966352766903	0.9734419638133532	5	Max_it	1	1	0.876	0.134	1.095	0.876	1	1	1	1	0.5	1	1	2.7375	0.9167020106213264	Max_it	0.50	85.9312229991708	Neg	1.0803616295765535
0	2100.56280368352	52.69134748386262	2.2854724367791768	1.015765527457412	1	Max_it	1	1	0.914	0.142	1.063	0.914	1	1	1	1	0.5	1	1	2.6574999999999998	0.9014670978776945	Max_it	0.50	78.61554488880851	Neg	1.0713466093172295
0	2110.7349637706393	52.604276532962515	2.2960533276901915	1.0263464183684263	4	Max_it	1	1	0.914	0.142	1.063	0.914	1	1	1	1	0.5	1	1	2.6574999999999998	0.9108573801472536	Max_it	0.50	78.61554488880851	Neg	1.0769120836991997
0	2089.900574482018	52.55686247186803	2.2643106549571472	0.9840228547243678	5	Max_it	1	1	0.914	0.142	1.063	0.914	1	1	1	1	0.5	1	1	2.6574999999999998	0.8732962510690165	Max_it	0.50	78.61554488880851	Neg	1.0544739546949649
0	2334.33348993943	52.54351430424278	2.2219870913130886	0.9628610729023384	1	Max_it	1	1	0.955	0.15	1.032	0.955	1	1	1	1	0.5	1	1	2.58	0.8054023734552171	Max_it	0.50	71.93623884738155	Neg	1.0126550011266129
0	2258.3108246995453	52.356599291939986	2.2325679822241034	0.9628610729023384	4	Max_it	1	1	0.955	0.15	1.032	0.955	1	1	1	1	0.5	1	1	2.58	0.8054023734552171	Max_it	0.50	71.93623884738155	Neg	1.0126550011266129
0	2172.373267246722	52.508826771140996	2.274891545868162	0.9628610729023384	5	Max_it	1	1	0.955	0.15	1.032	0.955	1	1	1	1	0.5	1	1	2.58	0.8054023734552171	Max_it	0.50	71.93623884738155	Neg	1.0126550011266129
0	2448.1091459703216	51.3307387603988	2.4441858004443975	1.015765527457412	1	Max_it	1	1	1	0.16	1	1	1	1	1	1	0.5	1	1	2.5	0.7977803797074917	Max_it	0.50	65.44984694978736	Neg	1.0078519372692658
0	2342.9551297694093	51.24602134806305	2.4547666913554123	1.0580890911014706	5	Max_it	1	1	1	0.16	1	1	1	1	1	1	0.5	1	1	2.5	0.8310212288619704	Max_it	0.50	65.44984694978736	Neg	1.0286345760771756
0	2145.862117074658	51.10214862159796	2.412443127711353	1.0686699820124854	4	Max_it	1	1	1	0.16	1	1	1	1	1	1	0.5	1	1	2.5	0.8393314411505901	Max_it	0.50	65.44984694978736	Neg	1.0337649549160028
