# Supplementary material for: The origin of septin ring size control in budding yeast
Source: EMBO J. 2025 Oct 2;44(22):6466–98. doi: 10.1038/s44318-025-00571-5 (PMC12623784; doi:10.1038/s44318-025-00571-5)
Supplement: Supplementary file 4 — Source data Fig. 2 [file 44318_2025_571_MOESM4_ESM.zip › Figure_2/2b/positive_feedback_model_vol_cluster_slope-1.csv]

...1	t	cdc42_max	pole_ratio	pole_ratio_strict	run_index	term_crit	n_poles	scale_k2b	scale_bem	scale_Dm	scale_r	scale_cdc42	scale_f	scale_k3	scale_k8h	scale_k9h	scale_k8max	scale_k8max2	scale_k8max_2	r_num	pole_size	term_criteria	V	pole_diameter
0	1365.413711624366	181.35213154536572	3.925510527986456	1.7141043275843826	2	Max_it	1	1	0.594	0.113	1.189	0.594	1	1	1	1	1	1	1	2.9725	1.9032281035545178	Max_it	110.0155816417637	1.5566840668860593
0	1309.3349383927095	186.30484978833985	3.904348746164427	1.7141043275843826	3	Max_it	1	1	0.594	0.113	1.189	0.594	1	1	1	1	1	1	1	2.9725	1.9032281035545178	Max_it	110.0155816417637	1.5566840668860593
0	1265.3608274403718	196.86884375576255	3.946672309808486	1.7881705639614855	1	Max_it	1	1	0.594	0.113	1.189	0.594	1	1	1	1	1	1	1	2.9725	1.9854663549426759	Max_it	110.0155816417637	1.5899604642424905
0	1140.7611071669155	235.89378002340692	4.211194582583854	1.8304941276055444	2	Max_it	1	1	0.644	0.119	1.158	0.644	1	1	1	1	1	1	1	2.8949999999999996	1.927859323471617	Max_it	101.6328989584722	1.5667248409757344
0	1177.0324907950333	222.33632318528984	4.137128346206751	1.8410750185165592	3	Max_it	1	1	0.644	0.119	1.158	0.644	1	1	1	1	1	1	1	2.8949999999999996	1.9390030189830136	Max_it	101.6328989584722	1.571246422789894
0	1180.028899122891	219.37690671020837	4.137128346206751	1.8093323457835149	1	Max_it	1	1	0.644	0.119	1.158	0.644	1	1	1	1	1	1	1	2.8949999999999996	1.9055719324488236	Max_it	101.6328989584722	1.5576423015991971
0	1117.5330916812118	212.95012713560052	4.200613691672839	1.7775896730504708	1	Max_it	1	1	0.7	0.126	1.126	0.7	1	1	1	1	1	1	1	2.8149999999999995	1.7701015442285266	Max_it	93.43805871037343	1.5012539040110895
0	1130.8501433342992	209.7690286067621	4.179451909850809	1.8199132366945296	2	Max_it	1	1	0.7	0.126	1.126	0.7	1	1	1	1	1	1	1	2.8149999999999995	1.812246819091111	Max_it	93.43805871037343	1.519020840833763
0	1120.7790029179178	211.54368657816707	4.179451909850809	1.8199132366945296	3	Max_it	1	1	0.7	0.126	1.126	0.7	1	1	1	1	1	1	1	2.8149999999999995	1.812246819091111	Max_it	93.43805871037343	1.519020840833763
0	1302.1825521507135	246.93693208224633	5.195217437308221	2.3595386731562797	3	Max_it	1	1	0.762	0.134	1.095	0.762	1	1	1	1	1	1	1	2.7375	2.2220059605277793	Max_it	85.93122299917079	1.6820064974848368
0	1049.115326955745	226.91698400353263	4.443974182626177	1.9680457094487356	2	Max_it	1	1	0.762	0.134	1.095	0.762	1	1	1	1	1	1	1	2.7375	1.8533323258213767	Max_it	85.93122299917079	1.5361432246935083
0	1088.002197386325	244.3420899422244	4.69791556449053	1.9680457094487356	1	Max_it	1	1	0.762	0.134	1.095	0.762	1	1	1	1	1	1	1	2.7375	1.8533323258213767	Max_it	85.93122299917079	1.5361432246935083
0	1286.1253083363176	266.7963050070895	5.607872182837795	2.5288329277325152	1	Max_it	1	1	0.832	0.142	1.063	0.832	1	1	1	1	1	1	1	2.6574999999999998	2.244277462424677	Max_it	78.61554488880851	1.6904149829308133
0	1303.8384111583373	266.9521419416869	5.650195746481854	2.6134800550206325	3	Max_it	1	1	0.832	0.142	1.063	0.832	1	1	1	1	1	1	1	2.6574999999999998	2.319399720581151	Max_it	78.61554488880851	1.7184735797479136
0	1083.4096146655909	279.2708212799465	5.830070891969104	2.571156491376574	2	Max_it	1	1	0.832	0.142	1.063	0.832	1	1	1	1	1	1	1	2.6574999999999998	2.2818385915029142	Max_it	78.61554488880851	1.7045020180112125
0	1224.2711827161493	277.6973774414407	5.914718019257221	2.6981271823087503	1	Max_it	1	1	0.911	0.15	1.032	0.911	1	1	1	1	1	1	1	2.58	2.256896760781103	Max_it	71.93623884738155	1.6951608195717582
0	1221.4652482059553	277.4608298430588	5.967622473812295	2.7933552005078828	2	Max_it	1	1	0.911	0.15	1.032	0.911	1	1	1	1	1	1	1	2.58	2.336551940573377	Max_it	71.93623884738155	1.7248160275999604
0	1076.041947028615	282.74062109525073	5.724261982858957	2.465347582266427	3	Max_it	1	1	0.911	0.15	1.032	0.911	1	1	1	1	1	1	1	2.58	2.0621840990666547	Max_it	71.93623884738155	1.6203870967937628
0	1024.734534578963	299.09670090967757	6.009946037456354	2.571156491376574	1	Max_it	1	1	1	0.16	1	1	1	1	1	1	1	1	1	2.5	2.019381586134588	Max_it	65.44984694978736	1.6034826133689675
0	876.773722701891	287.94732438645184	5.639614855570839	2.327796000423235	2	Max_it	1	1	1	0.16	1	1	1	1	1	1	1	1	1	2.5	1.8282467034963346	Max_it	65.44984694978736	1.5257116373755675
0	895.6418724505482	273.1788777857397	5.607872182837795	2.4547666913554123	3	Max_it	1	1	1	0.16	1	1	1	1	1	1	1	1	1	2.5	1.9279692509597715	Max_it	65.44984694978736	1.5667695080500552
