# Supplementary material for: The origin of septin ring size control in budding yeast
Source: EMBO J. 2025 Oct 2;44(22):6466–98. doi: 10.1038/s44318-025-00571-5 (PMC12623784; doi:10.1038/s44318-025-00571-5)
Supplement: Supplementary file 5 — Source data Fig. 3 [file 44318_2025_571_MOESM5_ESM.zip]

Archive with 10 entries (8 files):
- Figure_3/
- __MACOSX/._Figure_3
- Figure_3/.DS_Store
- __MACOSX/Figure_3/._.DS_Store
- Figure_3/3b-e/
- __MACOSX/Figure_3/._3b-e
- Figure_3/3b-e/README.md
- __MACOSX/Figure_3/3b-e/._README.md
- Figure_3/3b-e/microscope_quant_wt_bni1del_spa2del_bud6del_bnr1del_cdc10_ring.csv
- __MACOSX/Figure_3/3b-e/._microscope_quant_wt_bni1del_spa2del_bud6del_bnr1del_cdc10_ring.csv
