# Supplementary material for: The origin of septin ring size control in budding yeast
Source: EMBO J. 2025 Oct 2;44(22):6466–98. doi: 10.1038/s44318-025-00571-5 (PMC12623784; doi:10.1038/s44318-025-00571-5)
Supplement: Supplementary file 5 — Source data Fig. 3 [file 44318_2025_571_MOESM5_ESM.zip › Figure_3/3b-e/README.md]

# Fig. 3b-e

Data is provided in a tidy format in a csv-file(s). The plot uses the file `microscope_quant_wt_bni1del_spa2del_bud6del_bnr1del_cdc10_ring.csv` and the file is produced from experiments are described in the manuscript.

## 3b

Plotted variables are `x=label` (strain type) and `y=volume_fl` (cell volume in fL).

## 3c

Plotted variables are `x=label` (strain type) and `y=elongation`.

## 3d

Plotted variables are `x=label` (strain type) and `y=ring_diameter_plot` (septin ring diameter in µm).

## 3e

Plotted variables are `x=label` (strain type) and `y=ratio` (ring diameter normalized to WT predicted ring diameter).
