# Supplementary material for: The origin of septin ring size control in budding yeast
Source: EMBO J. 2025 Oct 2;44(22):6466–98. doi: 10.1038/s44318-025-00571-5 (PMC12623784; doi:10.1038/s44318-025-00571-5)
Supplement: Supplementary file 5 — Source data Fig. 3 [file 44318_2025_571_MOESM5_ESM.zip › Figure_3/3b-e/microscope_quant_wt_bni1del_spa2del_bud6del_bnr1del_cdc10_ring.csv]

volume	longaxis	ring_diameters	label	volume_fl	elongation	ring_diameter_plot	logvolume	logringdiameters	diff	ratio
98238.38767591622	59.5	16	Bnr1_del	63.949550442459774	1.0393363048681696	1.386666656	1.8058374957881633	0.1419720725663535	0.029172131636210547	1.0694786806883438
81878.15123326569	61	15	Bnr1_del	53.29964269874444	1.1322440135219543	1.29999999	1.726724297685413	0.11394334896611001	0.02561741974845326	1.0607606963742
74316.73041515678	66	15	Bnr1_del	48.37743791236778	1.265264369180847	1.29999999	1.6846428642328712	0.11394334896611001	0.038635494101332976	1.0930385874982138
89670.47911141344	64	15	Bnr1_del	58.372159425624325	1.1524701475829677	1.29999999	1.7662057599417424	0.11394334896611001	0.013403657786352816	1.03134426462495
80080.76753633065	67	15	Bnr1_del	52.129612508806986	1.252847664713501	1.29999999	1.717084496729966	0.11394334896611001	0.028599534075107444	1.0680695507341862
79265.52424272407	62	15	Bnr1_del	51.59891933111193	1.1633126521898234	1.29999999	1.712640606017724	0.11394334896611001	0.029974270983090398	1.0714558268310284
94219.8979728932	65	15	Bnr1_del	61.3336625391104	1.1513269947795544	1.29999999	1.7876988993529503	0.11394334896611001	0.006754661685793015	1.0156747635636074
144544.67799166642	70	14	Bnr1_del	94.09322969460031	1.0750538334175463	1.2133333240000002	1.973558375690216	0.0839801255886668	-0.08070499856741653	0.8304146483346043
77901.68033198442	57	14	Bnr1_del	50.71110747844581	1.0757023596434974	1.2133333240000002	1.705103095196381	0.0839801255886668	0.0023428093413433437	1.0054090944760783
72305.32571869591	59	13	Bnr1_del	47.06808798165776	1.141461996501383	1.126666658	1.6727265565840348	0.05179544221726549	-0.01982605108002141	0.9553751679064957
79341.31516549192	62	15	Bnr1_del	51.64825641362403	1.162942115399995	1.29999999	1.7130556648154984	0.11394334896611001	0.029845870739873034	1.0711390950757922
126376.0622777932	67	14	Bnr1_del	82.26613404949492	1.076100261877997	1.2133333240000002	1.9152210888897492	0.0839801255886668	-0.06265810532243654	0.8656491255955681
75572.18937934758	58	14	Bnr1_del	49.19469518071605	1.1057073578778294	1.2133333240000002	1.6919182739471579	0.0839801255886668	0.006421591104930013	1.0148961174860411
123484.22624016379	66	16	Bnr1_del	80.38365593747841	1.0682501965343087	1.386666656	1.9051677544980425	0.1419720725663535	-0.001556115652093043	0.9964233228987784
129797.2566775525	66	15	Bnr1_del	84.4932048414406	1.0506425172605585	1.29999999	1.9268217832866117	0.11394334896611001	-0.036283607181116964	0.9198486870944815
68083.81059043459	54	13	Bnr1_del	44.32003804898834	1.0658890867497197	1.126666658	1.6466001245646553	0.05179544221726549	-0.011743725771704204	0.9733214047098182
122621.85905675337	67	14	Bnr1_del	79.82228685355821	1.0869720528839855	1.2133333240000002	1.9021241658641197	0.0839801255886668	-0.05860651525638361	0.8737626668913856
99156.51812892783	63	14	Bnr1_del	64.54721934874638	1.0970666191942122	1.2133333240000002	1.8098775378881566	0.0839801255886668	-0.030069619925861102	0.9331047067071871
119808.17013638205	67.5	17	Bnr1_del	77.9906796193651	1.1035901999660027	1.473333322	1.89204270484769	0.16830101128870265	0.028833114229924434	1.068644153828028
149151.82361815585	72	17	Bnr1_del	97.09231079321215	1.0942650153269395	1.473333322	1.9871848374022842	0.16830101128870265	-5.995180278164092e-4	0.9986205110969429
80976.12144260369	60	14	Bnr1_del	52.71245472708474	1.1178026478994787	1.2133333240000002	1.7219132410224791	0.0839801255886668	-0.0028574823382092607	0.9934420019128636
135219.64559764852	69	14	Bnr1_del	88.02297911774751	1.083516095411107	1.2133333240000002	1.9445960630738246	0.0839801255886668	-0.07174538126976104	0.8477242733595239
59433.43521877511	57	13	Bnr1_del	38.6889641962589	1.1772375840953906	1.126666658	1.5875871026891748	0.05179544221726549	0.00651220905593234	1.015107903281033
92319.23441747137	62	14	Bnr1_del	60.09640098802947	1.1056741737500266	1.2133333240000002	1.7788484640519735	0.0839801255886668	-0.02047064106132268	0.9539582296257176
140477.1009034309	72	14	Bnr1_del	91.44538772226629	1.116340956672652	1.2133333240000002	1.961161805632192	0.0839801255886668	-0.07687006573609945	0.8377798955611484
145795.81726595855	70	16	Bnr1_del	94.90767500487796	1.0719698217811464	1.386666656	1.9773013344240065	0.1419720725663535	-0.023870952143454943	0.9465183715271748
78357.6039658366	61	15	Bnr1_del	51.00789687117409	1.148953167029416	1.29999999	1.7076374173152782	0.11394334896611001	0.03152202915542983	1.0752811415753392
103212.31424471224	63	14	Bnr1_del	67.187392344524	1.0825041871630952	1.2133333240000002	1.8272877857189866	0.0839801255886668	-0.03545555576902615	0.9216041977712379
90318.43259621636	64	14	Bnr1_del	58.793953136220104	1.149707551863584	1.2133333240000002	1.7693326618820244	0.0839801255886668	-0.017526886297944744	0.9604463572438112
81514.90458269433	60	15	Bnr1_del	53.06318258825892	1.1153344489550023	1.29999999	1.7247932942529525	0.11394334896611001	0.026214784053730164	1.0622207576854972
80855.95552360389	58	14	Bnr1_del	52.63423116621062	1.0810775856511756	1.2133333240000002	1.7212682835319237	0.0839801255886668	-0.0026579619350850514	0.9938985066452065
84969.0857053163	61	15	Bnr1_del	55.311726514562174	1.1183448120180404	1.29999999	1.7428172148612227	0.11394334896611001	0.020639005869427615	1.0486703907834813
63786.89723848716	58.5	13	Bnr1_del	41.52290666635871	1.1800803560546722	1.126666658	1.6182877471760495	0.05179544221726549	-0.00298516876182172	0.9931499640997437
52495.227843322034	51	13	Bnr1_del	34.172448269709776	1.0978165539123328	1.126666658	1.5336760947465387	0.05179544221726549	0.023189813696644558	1.0548478297564878
61482.53902707905	55	14.5	Bnr1_del	40.022854851949035	1.1231686310447173	1.256666657	1.6023080638660996	0.09922009214540363	0.049382865656747446	1.1204251934931573
85086.1100316626	61	14	Bnr1_del	55.38790501502133	1.1178318665887845	1.2133333240000002	1.743414938758842	0.0839801255886668	-0.009509125993856005	0.9783423962905835
63739.7733486833	55	12	Bnr1_del	41.49223076013355	1.1097506088942037	1.039999992	1.6179667845704249	0.017033335958053574	-0.037647983843863406	0.9169634310860169
81002.82498015923	68	14	Bnr1_del	52.72983774061234	1.266703775735435	1.2133333240000002	1.722056434929698	0.0839801255886668	-0.0029017799958248602	0.9933406768644781
64753.32967854773	58	14	Bnr1_del	42.1520183765261	1.164144344361819	1.2133333240000002	1.6248183748990963	0.0839801255886668	0.027179236536935547	1.0645822885380711
68804.02070627006	58	13	Bnr1_del	44.78886814912934	1.1408352411929374	1.126666658	1.6511700876110547	0.05179544221726549	-0.013157463704254267	0.9701581497577971
72074.81135773876	59	14	Bnr1_del	46.918031673706416	1.1426776008727382	1.2133333240000002	1.6713397841089048	0.0839801255886668	0.012787636384411383	1.0298823999459774
76689.81096586215	56.5	13	Bnr1_del	49.92222542335579	1.0718535059485237	1.126666658	1.6982939370017116	0.05179544221726549	-0.027735431345335924	0.938133336057131
84724.04147833634	65	15	Bnr1_del	55.15221180219143	1.1928266752103942	1.29999999	1.7415629338972485	0.11394334896611001	0.02102702313758535	1.0496077364400895
93692.50310617179	63	14	Bnr1_del	60.99034802194061	1.1179914347034716	1.2133333240000002	1.7852611115275183	0.0839801255886668	-0.022454421431580163	0.9496106542171079
141836.62512427196	73	17	Bnr1_del	92.33038761686183	1.1282177753711717	1.473333322	1.96534465879804	0.16830101128870265	0.006156836155575968	1.0142776042517296
109510.02941791467	67.5	16	Bnr1_del	71.28697157896299	1.1371524247058158	1.386666656	1.8530101653584987	0.1419720725663535	0.014579061260340004	1.0341393440333906
65210.82410872674	53.5	15	Bnr1_del	42.449830299461894	1.0713057269689263	1.29999999	1.6278759584161413	0.11394334896611001	0.056196583163057465	1.1381423487636253
78368.2068410425	65	16	Bnr1_del	51.01479895007476	1.2242391419313101	1.386666656	1.707696179432093	0.1419720725663535	0.0595325744394167	1.14691854330184
77837.67038166747	61	15	Bnr1_del	50.669439372489954	1.1515057192024596	1.29999999	1.7047460991045456	0.11394334896611001	0.032416471011542033	1.077497995768772
71601.21626521008	56	13	Bnr1_del	46.60973881614368	1.0869613486559728	1.126666658	1.6684766693126463	0.05179544221726549	-0.018511329979736445	0.9582717163554094
80000.65692366411	64	15.5	Bnr1_del	52.07746346822423	1.1971493397752628	1.343333323	1.716649822937617	0.1281837880807202	0.042974441416766734	1.1040136458898564
254033.1089600877	90	17	Bnr1_del	165.36614148321013	1.1453686076647043	1.473333322	2.218446593050411	0.16830101128870265	-0.07214134735737296	0.8469517167153153
127687.67721066692	69	16	Bnr1_del	83.11994677276151	1.104415015445653	1.386666656	1.919705256441525	0.1419720725663535	-0.0060533550681129145	0.9861583241176056
123907.55585023496	72	15	Bnr1_del	80.65922782840094	1.1640351830244418	1.29999999	1.9066540600783721	0.11394334896611001	-0.03004463434409961	0.9331583910977893
125750.09994156538	73	15	Bnr1_del	81.85865576180419	1.1744096773724695	1.29999999	1.913064608620707	0.11394334896611001	-0.03202776540024517	0.9289069978166176
108534.17219989338	64	17	Bnr1_del	70.6517246875506	1.0814107489084497	1.473333322	1.849122767927591	0.16830101128870265	0.042110583275195596	1.1018198273451467
76174.98246975514	63	14.5	Bnr1_del	49.58709114784607	1.1978505480383357	1.256666657	1.6953686326812716	0.09922009214540363	0.020594174189678974	1.0485621434292474
113471.97045317313	64	16	Bnr1_del	73.86604839484222	1.0654914831322628	1.386666656	1.8684448662306998	0.1419720725663535	0.009804269455888276	1.0228319121257334
104758.3705293602	67	17	Bnr1_del	68.19381770126076	1.1455430952384984	1.473333322	1.833745004276281	0.16830101128870265	0.04686776130287687	1.1139552927495113
87784.73812109619	66	14	Bnr1_del	57.144611911514716	1.1969347349390975	1.2133333240000002	1.7569752876199753	0.0839801255886668	-0.013704078856483837	0.9689378497549147
66200.03309552581	55	13	Bnr1_del	43.0937686976381	1.095829097563624	1.126666658	1.6344144762888206	0.05179544221726549	-0.007974042510515887	0.9818066231887552
94041.21989072027	63.5	16	Bnr1_del	61.21734972800671	1.1254698053457057	1.386666656	1.7868745238334025	0.1419720725663535	0.035038409436301515	1.0840227818357435
58742.284834985345	56	14	Bnr1_del	38.23905090495674	1.1611026676106133	1.2133333240000002	1.5825071045283485	0.0839801255886668	0.040268411939488824	1.0971560744433821
113132.67844658546	73	17	Bnr1_del	73.64518187002119	1.2165399569524962	1.473333322	1.8671443390169333	0.16830101128870265	0.0365355319247859	1.0877661298813448
58737.179746923255	63	15	Bnr1_del	38.23572768178234	1.306278343530325	1.29999999	1.5824693598623463	0.11394334896611001	0.07024331179342368	1.1755559711428913
67548.95444116092	64	13	Bnr1_del	43.97186651333292	1.2666014213060246	1.126666658	1.6431749008991277	0.05179544221726549	-0.010684117942437475	0.9756990498269075
89328.83091033556	60	14	Bnr1_del	58.149759105492016	1.0818164336133116	1.2133333240000002	1.7645479199351077	0.0839801255886668	-0.016046705578945386	0.9637253755834954
232159.77010946875	88	34	Bni1_del	151.12740834370447	1.1540374201742483	2.946666644	2.179343234775676	0.4693310069526838	0.2409854421585071	1.741748487838851
373062.55681746104	95	25	Bni1_del	242.8499017522046	1.0636430954816467	2.1666666500000002	2.3853379321101293	0.33579209858246634	0.04372117877577131	1.1059135489040903
438312.6508343579	103	25	Bni1_del	285.3252953068543	1.092887428372355	2.1666666500000002	2.455340275425775	0.33579209858246634	0.02206564959360524	1.05212090437138
470043.91473285994	103	28	Bni1_del	305.9811723961088	1.0677197774681069	2.4266666480000003	2.4856947043376683	0.385010121252648	0.06189339773904018	1.1531701650337431
217411.5633971914	78	23.5	Bni1_del	141.526872225441	1.0455222119797136	2.036666651	2.1508389087733755	0.308919952182165	0.08939232453585555	1.2285485524160817
322803.75024441327	91	29	Bni1_del	210.13328086542992	1.069206054239551	2.513333314	2.3224948413234303	0.4002500878093848	0.1276199512960785	1.3415904289203677
282700.927322258	88	25	Bni1_del	184.02782903527822	1.0807032774670369	2.1666666500000002	2.264883502806158	0.33579209858246634	0.08098428005727232	1.2049923230708095
716612.9922470999	115	25	Bni1_del	466.48850596580746	1.0357838977841622	2.1666666500000002	2.6688409474241652	0.33579209858246634	-0.04398171130723805	0.9036875283517299
623575.9039082829	108	28	Bni1_del	405.924808672948	1.0188889554832519	2.4266666480000003	2.6084455946543526	0.385010121252648	0.023919876261285722	1.0566225531113846
159544.99751439432	73	22	Bni1_del	103.8578819111683	1.0848291265322814	1.9066666520000002	2.016439461300904	0.28027477073263496	0.10232419635272089	1.2656808125866912
376708.7677910338	92	25	Bni1_del	245.2234499963754	1.0267202443721968	2.1666666500000002	2.389561998134584	0.33579209858246634	0.042414445590461924	1.10259100609624
228719.72615378787	83	27.5	Bni1_del	148.88806718926872	1.0938969859026386	2.3833333150000002	2.172859892100587	0.37718478374069137	0.15084486918404016	1.4152881460348707
239672.1035423654	85	26	Bni1_del	156.01765906109668	1.102924973677106	2.253333316	2.1931737573207917	0.35282543788124665	0.12020134082094475	1.3188680298327369
215625.5679736257	80	26	Bni1_del	140.364255379508	1.0752829898043712	2.253333316	2.147256526113791	0.35282543788124665	0.13440603588213468	1.3627181361001028
142691.9237242118	69	21	Bni1_del	92.88715531484827	1.0642626815216738	1.819999986	1.9679556627389398	0.260071384644348	0.0971194840929171	1.2506030516685231
203716.57562203018	74	22	Bni1_del	132.61194261130964	1.013652598602693	1.9066666520000002	2.122582637014753	0.28027477073263496	0.06948834357569972	1.173514185054858
237808.35370062315	81.5	25	Bni1_del	154.80442696989206	1.0602658676504535	2.1666666500000002	2.1897833761214525	0.33579209858246634	0.10421683068306697	1.2712086245232146
210921.81837303826	81	18	Bni1_del	137.3022886731345	1.0967577806237947	1.559999988	2.137677776492611	0.19312459501373477	-0.022331579154348885	0.9498792941365646
186707.99299549495	74	24	Bni1_del	121.53998552444659	1.0435428584830024	2.079999984	2.0847191802863234	0.31806333162203476	0.11899012938419906	1.3151949401903258
144707.2554114896	70	25	Bni1_del	94.19906157107701	1.0746510778145542	2.1666666500000002	1.974046576290404	0.33579209858246634	0.17095594744866527	1.4823677139241265
143025.71794365573	68	20	Bni1_del	93.10444298394306	1.0480220206751416	1.73333332	1.9689704061947593	0.2388820855744099	0.07561626972416072	1.1901899252686907
290721.0206677909	89	26	Bni1_del	189.24861264224623	1.0828394489605848	2.253333316	2.2770327044256087	0.35282543788124665	0.09425921102643836	1.2423936157384068
217602.415150897	76	21	Bni1_del	141.65110964565287	1.018416036448688	1.819999986	2.1512199809820918	0.260071384644348	0.040425870653874874	1.097553933761145
137884.89426513773	67.5	24	Bni1_del	89.75795724733142	1.0530874006068087	2.079999984	1.953072960151982	0.31806333162203476	0.15971545980615798	1.4444930605609492
205507.2834345763	80	25	Bni1_del	133.77762704786517	1.092648452388587	2.1666666500000002	2.1263834881545276	0.33579209858246634	0.12382986160437526	1.3299333037206211
148073.4719398111	69	23	Bni1_del	96.39034380576001	1.0512101485363563	1.9933333180000001	1.9840335293185722	0.2995799259280216	0.1316542674649125	1.35411100439174
141535.42492860905	68	20	Bni1_del	92.13431744957278	1.0516875573875513	1.73333332	1.9644214228461352	0.2388820855744099	0.07702351749601213	1.1940527619074117
125245.87432066425	64	22	Bni1_del	81.53042356519515	1.0309993033009115	1.9066666520000002	1.911319698567734	0.28027477073263496	0.13484345187572472	1.3640913402568475
140521.86859874468	69.5	22	Bni1_del	91.47452983318027	1.0774646734172468	1.9066666520000002	1.9613001859489685	0.28027477073263496	0.11938177085537965	1.3163815018925842
240714.71960427536	85	27	Bni1_del	156.69636348632795	1.1013302899491377	2.339999982	2.1950589177439768	0.36921585406941604	0.13600857443802122	1.3677558294430188
177598.94509641133	72	21	Bni1_del	115.61033285112572	1.0324093044892646	1.819999986	2.0629966515558045	0.260071384644348	0.06771814109008195	1.1687406273387393
120183.9831575677	65	24	Bni1_del	78.23531997151062	1.0616076342043603	2.079999984	1.8934028631070097	0.31806333162203476	0.1781746636935695	1.5072131122902117
146928.36141757763	69.5	26	Bni1_del	95.64491928448895	1.061571214238572	2.253333316	1.9806619049925298	0.35282543788124665	0.18594280605875574	1.5344148963855413
203612.9030644616	78	25	Bni1_del	132.54445561761423	1.0686259383839074	2.1666666500000002	2.122361565754238	0.33579209858246634	0.12507406078089645	1.3337488586312516
314701.1900917236	88	23	Bni1_del	204.85881442256786	1.0427561289741534	1.9933333180000001	2.3114546550000554	0.2995799259280216	0.03036511904195882	1.072420529228342
96472.02720643538	63	19	Spa2_del	62.79971522412053	1.1071495520813939	1.6466666540000001	1.7979576743602301	0.2166056908632577	0.10624340694287271	1.2771544088570304
142595.71244919562	71	18	Spa2_del	92.8245253396386	1.0953571152389172	1.559999988	1.967662737128977	0.19312459501373477	0.030263312272998416	1.0721691632135395
108195.27289238735	64	19	Spa2_del	70.4311137952814	1.0825386705447724	1.6466666540000001	1.8477645563650689	0.2166056908632577	0.0908354315003218	1.2326376576667357
111142.4795005363	66	17	Spa2_del	72.34963609711248	1.1064117582569435	1.473333322	1.8594363510540408	0.16830101128870265	0.038920031505229186	1.0937549499661674
87023.68730076405	60	14	Spa2_del	56.64919602597859	1.0912852808171047	1.2133333240000002	1.7531937506696937	0.0839801255886668	-0.012534243963800207	0.9715513420827104
88773.55440881356	60	13	Spa2_del	57.788294677139035	1.0840673258333273	1.126666658	1.761839878698327	0.05179544221726549	-0.047393644622772034	0.8966157333608032
100443.00032057284	63	16	Spa2_del	65.38467158869288	1.0923627058633476	1.386666656	1.8154759467232593	0.1419720725663535	0.026190434944219992	1.0621612049957985
126253.14746522154	66.5	21	Spa2_del	82.1861210607577	1.0684161598863604	1.819999986	1.9147984835298186	0.260071384644348	0.11356388853826754	1.2988646241862973
142713.12947462354	71	19	Spa2_del	92.90095947264957	1.0950566316439145	1.6466666540000001	1.9680201993706645	0.2166056908632577	0.05363382562428298	1.1314459849177478
113101.65521913118	68	18	Spa2_del	73.62498689842292	1.1333189046883825	1.559999988	1.8670252305123989	0.19312459501373477	0.06139596238342185	1.1518500947875432
103559.06753385224	63	18	Spa2_del	67.41311588783073	1.0812946307020956	1.559999988	1.8287444010390634	0.19312459501373477	0.0732383033753419	1.1836908850840748
94128.7917859391	62	18	Spa2_del	61.274355787075116	1.0985430196987918	1.559999988	1.7872787539577477	0.19312459501373477	0.0860658815376594	1.2191745310484992
91719.19022063573	62	17	Spa2_del	59.70579444876261	1.1080801108041527	1.473333322	1.7760164814644825	0.16830101128870265	0.06472633076186288	1.1607169613680601
128687.48907267195	67	18	Spa2_del	83.77078724983842	1.0696184883815352	1.559999988	1.9230925968158523	0.19312459501373477	0.04405127891080077	1.10675445525015
117585.10063488553	65	17	Spa2_del	76.54354374319377	1.0693719765876915	1.473333322	1.8839085649238543	0.16830101128870265	0.03134944577182977	1.0748539227236462
169727.2920037604	72	16	Spa2_del	110.48617834876681	1.0481291748944737	1.386666656	2.043307951846397	0.1419720725663535	-0.044290386152418565	0.9030454605551141
162051.2030537954	73	17	Spa2_del	105.48932885724226	1.079207565155025	1.473333322	2.0232085292752964	0.16830101128870265	-0.011743603692031729	0.9733216783093686
157680.85497357041	75	19	Spa2_del	102.64439418741183	1.118925441731875	1.6466666540000001	2.0113352358307877	0.2166056908632577	0.0402341308189359	1.0970694736303057
147058.34481361991	72	19	Spa2_del	95.72953365915998	1.0994331121643284	1.6466666540000001	1.9810459432780863	0.2166056908632577	0.04960425512784006	1.1209964961141774
124681.9584393449	67	21	Spa2_del	81.1633352207009	1.0809521550398407	1.819999986	1.9093598850614708	0.260071384644348	0.11524634261427363	1.3039061766911832
138444.49045655841	66	16	Spa2_del	90.12223363375504	1.028296246573919	1.386666656	1.9548319469531819	0.1419720725663535	-0.016919949462219225	0.9617895421483244
169270.9756708265	75	19	Spa2_del	110.18913332348666	1.092781426772099	1.6466666540000001	2.042138767198656	0.2166056908632577	0.030704924497330532	1.073259952622378
139166.6640678023	69	19	Spa2_del	90.59234189665537	1.073174206225098	1.6466666540000001	1.9570914867210232	0.2166056908632577	0.05701467038601704	1.140288305635361
184048.63481423113	76	20	Spa2_del	119.80884188314077	1.0768840211175723	1.73333332	2.0784888701347537	0.2388820855744099	0.041736256863098814	1.1008705576996571
98724.94183814096	62	18	Spa2_del	64.26627917423443	1.0812238113393151	1.559999988	1.8079831562838853	0.19312459501373477	0.07966088468275037	1.2013260226262454
105679.24987594363	61	18	Spa2_del	68.79327603541044	1.0399188930707655	1.559999988	1.8375459916741061	0.19312459501373477	0.07051549305473306	1.176292947101254
198318.5340449994	76	17	Spa2_del	129.098017553219	1.0504096394410554	1.473333322	2.1109195732322745	0.16830101128870265	-0.03887739639156926	0.9143713368584206
335795.413964252	97	27	Spa2_del	218.5903725791509	1.1248113453229829	2.339999982	2.339631030313484	0.36921585406941604	0.09128456300658377	1.2339130659313926
96042.02171197528	66	17	Spa2_del	62.51979757981607	1.161599398521045	1.473333322	1.7960175632353255	0.16830101128870265	0.058538909177840354	1.144297394765424
118333.1923855216	65	19	Spa2_del	77.03052375451797	1.0671137200442542	1.6466666540000001	1.8866628507746614	0.2166056908632577	0.07880207504645087	1.1989527690273258
157155.8163013392	71	19	Spa2_del	102.3026134655533	1.060427715245889	1.6466666540000001	2.0098867285232114	0.2166056908632577	0.04068223285072581	1.098202006467219
154562.43156580086	70	21	Spa2_del	100.61441609296276	1.0513071069758477	1.819999986	2.0026602111480916	0.260071384644348	0.08638348119313549	1.220066439752967
93804.81504353766	62	17.5	Spa2_del	61.063458931777234	1.0998062577765373	1.516666655	1.7857814012144855	0.18089013859672318	0.07429463770028247	1.1865734802795733
81664.13023373991	57	15	Spa2_del	53.16032295797192	1.0589219468999271	1.29999999	1.7255876106912933	0.11394334896611001	0.02596905881089366	1.0616199196896006
90675.78876056222	59	18	Spa2_del	59.02657875842749	1.0584924672755502	1.559999988	1.7710476117931855	0.19312459501373477	0.0910870559177748	1.2333520383798355
90677.35955688902	59	18	Spa2_del	59.02760128863499	1.0584863551813866	1.559999988	1.771055135105389	0.19312459501373477	0.09108472854844332	1.233345428905994
149401.58023411623	70	17	Spa2_del	97.25489309620544	1.0632756063761883	1.473333322	1.9879114608072346	0.16830101128870265	-8.24302136533922e-4	0.9981037743002183
107518.65237462042	64	16	Spa2_del	69.99065890839866	1.0848047478647247	1.386666656	1.8450400820822763	0.1419720725663535	0.01704464116520507	1.0400270648016776
125792.51144238892	64	19	Spa2_del	81.88626407740688	1.0295037165880419	1.6466666540000001	1.9132110576127894	0.2166056908632577	0.0705892718646356	1.1764927950602173
123155.92980786365	66	16	Spa2_del	80.16994712410988	1.069198564907931	1.386666656	1.9040115971596323	0.1419720725663535	-0.0011984533540150555	0.9972442632052533
114169.79672135177	64.5	18	Spa2_del	74.32030743952629	1.0716233782033477	1.559999988	1.8711074975277493	0.19312459501373477	0.06013309533793312	1.1485055424144661
123904.41425758142	67	17	Spa2_del	80.65718276798597	1.0832085611774804	1.473333322	1.9066430486945933	0.16830101128870265	0.024316434397927994	1.057587805142923
145742.41019084753	73	18	Spa2_del	94.87290897782279	1.11804792118023	1.559999988	1.9771422170521467	0.19312459501373477	0.02733079395454277	1.0649538647499122
105314.82512812721	63	18	Spa2_del	68.55604902726931	1.075251985665202	1.559999988	1.8360457806902513	0.19312459501373477	0.07097958984351885	1.177550631907169
169539.58184270852	71	17	Spa2_del	110.36398598897004	1.0339531332026153	1.473333322	2.0428273773975203	0.16830101128870265	-0.017812779635408255	0.9598143094814512
133657.48865065098	67	18	Spa2_del	87.00607282638389	1.056192902050196	1.559999988	1.9395495664455593	0.19312459501373477	0.03896024382274413	1.0938562279225856
150249.02485242207	68	16	Spa2_del	97.80654814315432	1.030950703857098	1.386666656	1.9903679317532417	0.1419720725663535	-0.02791316082351239	0.937749495499615
179897.02012251224	73	17	Spa2_del	117.10629454470536	1.0422720163761898	1.473333322	2.068580239329934	0.16830101128870265	-0.025779539413534586	0.9423678486188235
144602.79745575777	71	21	Spa2_del	94.13106331227794	1.0902656378718398	1.819999986	1.9737329645421293	0.260071384644348	0.09533225066804413	1.2454670738363938
252139.12128905466	85	23	Spa2_del	164.13322568551104	1.084438817659571	1.9933333180000001	2.215196504704905	0.2995799259280216	0.06014299623870756	1.148531725959291
141068.50572046931	72	21	Spa2_del	91.83037034539198	1.114778750720496	1.819999986	1.9629863357994735	0.260071384644348	0.09865676698169262	1.2550376861968884
184346.30071815877	77	21	Spa2_del	120.00261135746297	1.09046598615073	1.819999986	2.079190696762599	0.260071384644348	0.06270844281510041	1.1553363637831284
216254.27920342545	78	22	Spa2_del	140.7735230950619	1.0473839313586852	1.9066666520000002	2.1485209796995703	0.28027477073263496	0.0614642045205927	1.1520311030468646
203875.22605103644	76	20	Spa2_del	132.71521816226763	1.0407785056676906	1.73333332	2.122920725313221	0.2388820855744099	0.02799106933278342	1.066574188377154
299433.04979527724	85	25	Spa2_del	194.91982080562033	1.0240438536048886	2.1666666500000002	2.2898560034522997	0.33579209858246634	0.07325892843503146	1.1837471010294764
98093.87441385107	60	18	Spa2_del	63.85547766336931	1.0485846480768874	1.559999988	1.8051981579336178	0.19312459501373477	0.0805224360278897	1.2037115729640835
304611.17988655664	91	23	Spa2_del	198.29059163466025	1.0900815441979177	1.9933333180000001	2.297302108566955	0.2995799259280216	0.03474327079756523	1.0832863499112075
325851.8805165587	92	25	Spa2_del	212.11750073309315	1.0775744635430344	2.1666666500000002	2.326576501417386	0.33579209858246634	0.06189928277744294	1.153185791519849
295937.63526907685	90	22	Spa2_del	192.64443546137005	1.0885339628494217	1.9066666520000002	2.2847564689248125	0.28027477073263496	0.019319163757299973	1.0454882680817934
97941.11447107026	60	18	Spa2_del	63.75603660068946	1.04912952828259	1.559999988	1.804521311274648	0.19312459501373477	0.08073182148387473	1.204292055734475
188905.53705668106	81	20.5	Spa2_del	122.97050528474598	1.13780978340405	1.7766666530000002	2.089800957552112	0.24960595096618304	0.0489606788423389	1.1193365338006958
171124.9080355262	77	19	Spa2_del	111.39597460089432	1.1178559858346764	1.6466666540000001	2.046869497478596	0.2166056908632577	0.029241452522281608	1.0696494015470517
138105.19844997066	71	20	Spa2_del	89.90136710893394	1.1071026255854137	1.73333332	1.9537662959974311	0.2388820855744099	0.08031972730103756	1.2031498667605411
142776.7467258587	68	23	Spa2_del	92.94237194605351	1.048630840166415	1.9933333180000001	1.9682137517445022	0.2995799259280216	0.13654818442089078	1.3694563194011868
171173.6027216568	73	20	Spa2_del	111.42767303732694	1.0596850411610885	1.73333332	2.046993061169133	0.2388820855744099	0.051479622268675	1.1258476412400842
171743.01639012	74	17	Spa2_del	111.7983402375475	1.0730127893471644	1.473333322	2.048435356045708	0.16830101128870265	-0.019547632206288607	0.9559878391925468
77408.84298445251	58	17	Spa2_del	50.390288625841144	1.0968923533386867	1.473333322	1.7023468459178077	0.16830101128870265	0.08751635273622707	1.2232531780278721
101230.75467846052	63	19	Spa2_del	65.8974704877566	1.0895218192486777	1.6466666540000001	1.818868744270895	0.2166056908632577	0.09977447657237315	1.258271838052505
123742.62223592153	72	22	Spa2_del	80.55186215661296	1.1645521250733848	1.9066666520000002	1.9060755846682538	0.28027477073263496	0.1364657413049904	1.3691963770459483
91929.28422934454	65	20	Spa2_del	59.842557864016385	1.1608112395999433	1.73333332	1.77701014840063	0.2388820855744099	0.13500000986172514	1.3645831675751436
121208.92776080137	64	20	Spa2_del	78.90252093190756	1.0423205773292246	1.73333332	1.8970908791197711	0.2388820855744099	0.09785251386178798	1.2527156812240465
154020.11413397494	71	15	Spa2_del	100.26138753882171	1.0675758539987978	1.29999999	2.0011337106130003	0.11394334896611001	-0.05927232490936947	0.872424142164366
124113.33016904515	67	18	Spa2_del	80.79317928558413	1.082600443320964	1.559999988	1.9073746983529627	0.19312459501373477	0.04891367912089986	1.1192154047951222
86982.84659626738	64	17	Spa2_del	56.622610240583455	1.164219786328065	1.473333322	1.7529898859925648	0.16830101128870265	0.07184970816023908	1.1799122448557182
112439.17186830545	63	19	Spa2_del	73.19373478340775	1.0520447435476068	1.6466666540000001	1.8644739080331987	0.2166056908632577	0.08566632093165627	1.218053379119747
87716.01578179892	61	16	Spa2_del	57.09987621493638	1.106546690061697	1.386666656	1.7566351667532323	0.1419720725663535	0.044393085989724884	1.107625858018288
96877.68535783015	65	17	Spa2_del	63.06378365020867	1.1407005372922174	1.473333322	1.7997800236448678	0.16830101128870265	0.057374975695953984	1.1412347197021706
96536.4298558339	59	17	Spa2_del	62.841638962628195	1.0366237178421216	1.473333322	1.7982475032798277	0.16830101128870265	0.05784906753224786	1.1424812137494829
117608.2698807058	64	18	Spa2_del	76.5586260637545	1.052850952487198	1.559999988	1.8839941309040524	0.19312459501373477	0.05614655928896009	1.138011260267014
148848.26722800275	71	16	Spa2_del	96.89470683061185	1.0797999301817292	1.386666656	1.9863000530358503	0.1419720725663535	-0.026654744860538676	0.9404706682069942
116445.48789979584	70	18	Spa2_del	75.80169807764898	1.1553760458084597	1.559999988	1.87967893462272	0.19312459501373477	0.05748148401534828	1.141514635526958
163452.74607637827	72	16	Spa2_del	106.40168143488857	1.0613728238063753	1.386666656	2.0269484910429	0.1419720725663535	-0.039229515843589274	0.9136302787529863
114387.74471169457	63	19	Spa2_del	74.46218350581759	1.0460367059431337	1.6466666540000001	1.8719357671848718	0.2166056908632577	0.08335796236880577	1.2115963668554353
157114.19019867916	72	17	Spa2_del	102.27551641505445	1.0754582780162008	1.473333322	2.0097716810390724	0.16830101128870265	-0.007586856284536786	0.98268232279154355
110732.50165924283	64	19.5	Spa2_del	72.0827557129537	1.0742065864311376	1.689999987	1.8578313813013705	0.2278867012729467	0.09900222585874452	1.2560364011527727
169729.64819825056	71	18	Spa2_del	110.48771214407806	1.033567042524419	1.559999988	2.0433139807834677	0.19312459501373477	0.0068602712170740265	1.0159217802384974
127186.20048333767	66.5	18	Spa2_del	82.79350400401557	1.0657970689575065	1.559999988	1.9179962632838823	0.19312459501373477	0.04562785184102383	1.1107794892939968
109226.89338000995	63	18	Spa2_del	71.10266050906027	1.0622585360670893	1.559999988	1.8518858514018692	0.19312459501373477	0.06607939511723251	1.1643388674163189
84391.03265705582	62	16	Spa2_del	54.9354353982004	1.139267731224053	1.386666656	1.7398525709249195	0.1419720725663535	0.04958485495771167	1.120946421710945
134488.43990752543	71	19	Spa2_del	87.54699130615394	1.116939297091839	1.6466666540000001	1.9422412254441646	0.2166056908632577	0.06160866326128023	1.1524143652124343
330779.0758946327	88	24	Bud6_del	215.3249223614842	1.0255799843844386	2.079999984	2.3330942992970756	0.31806333162203476	0.042154206712176956	1.1019305070426328
198428.09708879347	75	21	Bud6_del	129.16933903519254	1.0363976390543856	1.819999986	2.111159437280591	0.260071384644348	0.05281877397811824	1.1293245623667882
189421.54365003307	75	21	Bud6_del	123.30640645791127	1.0525700628396553	1.819999986	2.09098564121082	0.260071384644348	0.05905962548124716	1.145670222857429
134636.88016040763	71	20	Bud6_del	87.6436204107632	1.116528662400025	1.73333332	1.9427203092348702	0.2388820855744099	0.08373685131935585	1.2126538538855753
140236.76906543138	67	19	Bud6_del	91.28894060051812	1.0394103674767448	1.6466666540000001	1.960418167160875	0.2166056908632577	0.055985547331948604	1.1375894279259948
195266.47678203703	81	25	Bud6_del	127.11124136003707	1.1253181655072495	2.1666666500000002	2.1041839600327568	0.33579209858246634	0.1306973821229902	1.3511307625813749
511357.42892389226	102.5	26	Bud6_del	332.8747393836948	1.033114720246583	2.253333316	2.5222808394266667	0.35282543788124665	0.018390634449799992	1.043255383439786
194071.88617550945	77	23	Bud6_del	126.33360713722956	1.0719373175368503	1.9933333180000001	2.101518896499537	0.2995799259280216	0.09530965845671335	1.245402285715314
257626.30555763099	86	21	Bud6_del	167.70517933287755	1.089351218353194	1.819999986	2.2245464753726583	0.260071384644348	0.017742000887676135	1.0416984090707069
176399.64210090344	76	20	Bud6_del	114.82963103769573	1.0922294940309598	1.73333332	2.0600539693833206	0.2388820855744099	0.047439173541086205	1.1154219165385313
220537.05538843165	81	24	Bud6_del	143.56145170582394	1.08058110477812	2.079999984	2.157037841306793	0.31806333162203476	0.09661803725176443	1.2491599086479985
132334.87814348968	67	19	Bud6_del	86.14510239166476	1.059699923220081	1.6466666540000001	1.9352305915375392	0.2166056908632577	0.06377743333324548	1.1581836595961348
95560.96533689428	59	16.5	Bud6_del	62.20664770376766	1.0401389898937055	1.4299999890000001	1.79383679798335	0.15533603412433503	0.0462485612232503	1.1123681905618716
89401.87293953162	61	18	Bud6_del	58.19730676014105	1.0995470981111803	1.559999988	1.764902886947597	0.19312459501373477	0.09298795325788259	1.2387622244634784
98889.4827533727	60	16	Bud6_del	64.37338921347055	1.0457649681157606	1.386666656	1.8087063750286099	0.1419720725663535	0.028284631373091312	1.0672953846021187
77140.62951165228	59	17	Bud6_del	50.215691592909685	1.117095990060236	1.473333322	1.7008394483671083	0.16830101128870265	0.08798267272070384	1.2245673410720326
158926.88915980048	70	20	Bud6_del	103.4555162745151	1.0415939609955744	1.73333332	2.014753652311682	0.2388820855744099	0.06145302353297624	1.1520014441858262
104058.58076577302	63	16	Bud6_del	67.73828049381729	1.079561672423926	1.386666656	1.8308341680758846	0.1419720725663535	0.021439302411580846	1.0506046106726188
80038.74873458885	59.5	16	Bud6_del	52.10225982575621	1.1127981875546176	1.386666656	1.7168565603162604	0.1419720725663535	0.05669877079569638	1.1394591778265628
101906.589798064	63	19	Bud6_del	66.33741410953557	1.0871079390217357	1.6466666540000001	1.821758538334387	0.2166056908632577	0.09888050621783484	1.2556844213702507
111385.16753302605	63	17	Bud6_del	72.50761701417194	1.0553527255556985	1.473333322	1.860383632135976	0.16830101128870265	0.03862698598500905	1.0930171743586428
120776.17337276938	65	19	Bud6_del	78.62081385973997	1.0598696976866468	1.6466666540000001	1.89553753519718	0.2166056908632577	0.07605665284497132	1.191397413296371
84568.53264198366	57	15	Bud6_del	55.050981311648464	1.0466580018911178	1.29999999	1.740765064896063	0.11394334896611001	0.021273847381179697	1.0502044335640428
116907.30201987358	64	19	Bud6_del	76.10232195865544	1.0549510338714942	1.6466666540000001	1.881397907735714	0.2166056908632577	0.08043080806054825	1.203457639250515
118913.60162827233	64.5	16	Bud6_del	77.40834866619105	1.0571795275619447	1.386666656	1.888787802855072	0.1419720725663535	0.0035110935869945015	1.0081173603127132
63584.26451233062	53	14.5	Bud6_del	41.39100026959058	1.070267143316395	1.256666657	1.6169059218420376	0.09922009214540363	0.044866954839739306	1.1088350740370687
100784.25582256904	63	16	Bud6_del	65.60681627627334	1.0911283982748614	1.386666656	1.816948963116321	0.1419720725663535	0.02573475092030217	1.0610473155109061
122694.90108594936	66	16	Bud6_del	79.8698345082072	1.0705360699147766	1.386666656	1.9023827845671042	0.1419720725663535	-6.945730985966903e-4	0.9984019645577566
123766.96957898689	69	17	Bud6_del	80.5677113748293	1.115955933599365	1.473333322	1.9061610271490796	0.16830101128870265	0.02446554985822383	1.0579509913581064
112776.10768040293	65	16	Bud6_del	73.41306751291752	1.0843609355963826	1.386666656	1.8657733711372497	0.1419720725663535	0.010630708075169387	1.0247801583644216
95608.08922669814	60	19	Bud6_del	62.237323609992814	1.0575946493119375	1.6466666540000001	1.794050908428881	0.2166056908632577	0.10745198196517936	1.2807134838387082
87867.59762733463	59	17	Bud6_del	57.19855037996061	1.0696506716761025	1.473333322	1.7573850223251641	0.16830101128870265	0.07049005363151808	1.1762240460699418
153974.95373957956	69	17	Bud6_del	100.23198979535593	1.0376047170228966	1.473333322	2.0010063520136407	0.16830101128870265	-0.004875263650478495	0.9888370637591527
151956.08776056638	70	20	Bud6_del	98.91778284616024	1.057283722894036	1.73333332	1.995274373475053	0.2388820855744099	0.06747902311119161	1.168097308147159
218560.20821116026	87	21	Bud6_del	142.274597439679	1.164112881130701	1.819999986	2.1531273654631184	0.260071384644348	0.039835812973887885	1.0960637458660143
106458.3648540339	62	18	Bud6_del	69.30045101833288	1.0543819594060087	1.559999988	1.8407360610784127	0.19312459501373477	0.06952863121831424	1.1736230519988857
117851.35061227727	63	17	Bud6_del	76.71686261336585	1.0356871046569611	1.473333322	1.8848908337668353	0.16830101128870265	0.03104557663564969	1.0741021270882936
111648.27591776423	66	16	Bud6_del	72.67889082392904	1.104738448909493	1.386666656	1.86140829077795	0.1419720725663535	0.011981064657906687	1.0279714773499218
100190.49481104058	61	14	Bud6_del	65.22029985783648	1.0585723239169182	1.2133333240000002	1.8143827911934027	0.0839801255886668	-0.03146333961871317	0.9301150258420936
227274.5935331366	84	16	Bud6_del	147.94733939836425	1.1094179719382273	1.386666656	2.170107159459486	0.1419720725663535	-0.08351627218253746	0.825056571609963
148989.24619833258	71	19	Bud6_del	96.98647891673541	1.0794592408896388	1.6466666540000001	1.9867111926048517	0.2166056908632577	0.047851685623604645	1.116481896873529
116059.0720034043	69	20	Bud6_del	75.55015564660278	1.1401332210836803	1.73333332	1.8782353633989497	0.2388820855744099	0.10368554960883239	1.269654480540451
78686.68579630015	59	15	Bud6_del	51.22211694964638	1.1097312123564185	1.29999999	1.7094575233817506	0.11394334896611001	0.030958971432356083	1.073887955454867
79733.22884902725	57.5	16	Bud6_del	51.903377700396504	1.076765011150776	1.386666656	1.7151956212186243	0.1419720725663535	0.057212589525113405	1.1408080827041183
82743.66000932967	60	17	Bud6_del	53.86305684307964	1.1097859324330386	1.473333322	1.731290996910798	0.16830101128870265	0.07856235381571333	1.19829115545254
94986.8392794508	58	15	Bud6_del	61.832912912924655	1.0245654864542955	1.29999999	1.7912197063437854	0.11394334896611001	0.005665484739372714	1.0131307213332854
97947.79035545918	64	18	Bud6_del	63.760382354071375	1.119046071855307	1.559999988	1.8045509127444774	0.19312459501373477	0.08072266414051502	1.2042666628270053
85271.85669730607	60	16	Bud6_del	55.50881921205877	1.098707826171369	1.386666656	1.744361989083952	0.1419720725663535	0.04818984684923752	1.1173515784596297
101529.20598055149	62	17	Bud6_del	66.0917512271825	1.0711761645825297	1.473333322	1.8201472594846793	0.16830101128870265	0.05107428275914319	1.124797345522714
89011.13735324133	58	16	Bud6_del	57.94295237102418	1.046998559646535	1.386666656	1.7630006200665314	0.1419720725663535	0.04242390533869586	1.1026150228575695
101525.67168881622	61	17	Bud6_del	66.08945053421563	1.05391135890448	1.473333322	1.8201321411736509	0.16830101128870265	0.051078959674374175	1.1248094585252548
86069.03583315446	58.5	17	Bud6_del	56.02775329236749	1.067922559373861	1.473333322	1.7484032076488927	0.16830101128870265	0.07326861704265644	1.1837735093528525
73009.82787126338	56	17	Bud6_del	47.526692779723675	1.079925491921594	1.473333322	1.6769375942760512	0.16830101128870265	0.09537681517737609	1.2455948822225413
86307.40417574559	58	16	Bud6_del	56.18292225135636	1.0578193720710636	1.386666656	1.749604324481665	0.1419720725663535	0.04656810760722416	1.113186953056017
78341.89600256865	57	16	Bud6_del	50.99767156909904	1.073683725907785	1.386666656	1.7075503477101623	0.1419720725663535	0.059577688116479205	1.1470376891865879
108995.98631997104	65	15	Bud6_del	70.95234856855701	1.0967544255176311	1.29999999	1.850966775459224	0.11394334896611001	-0.012817530792610124	0.9709178135317231
90462.16046011809	59	17	Bud6_del	58.8875146502068	1.0593250296788201	1.473333322	1.770023225291345	0.16830101128870265	0.06658037060976277	1.1656827523236317
81922.52622949761	57.5	16	Bud6_del	53.32852917710644	1.0670864538027558	1.386666656	1.7269596058266	0.1419720725663535	0.05357334975241243	1.13128844108205
81296.17119418815	57	18	Bud6_del	52.92079525686386	1.0605171574071868	1.559999988	1.7236263618395868	0.19312459501373477	0.10575702571570614	1.2757248806410466
81832.99083887033	58	11	Bud6_del	53.27024495527868	1.076757882245466	0.9533333260000001	1.7264846938278413	-0.020755224931346187	-0.10900703165418296	0.7780239539659122
475972.885468347	102	23	Bud6_del	309.8407126643358	1.0529448904861498	1.9933333180000001	2.4911384828995096	0.2995799259280216	-0.025220854146030813	0.9435809099001097
162308.81365138988	81	21	Bud6_del	105.65702381127313	1.1968430214267218	1.819999986	2.023898373144925	0.260071384644348	0.07981336346401652	1.2017478766803067
618987.2151386333	110	27	Bud6_del	402.9377423042743	1.0403153332050248	2.339999982	2.605237948715727	0.36921585406941604	0.009117908291763566	1.0212167001537873
240265.07915573037	83	22	Bud6_del	156.4036642144297	1.0760870754134404	1.9066666520000002	2.1942469234646613	0.28027477073263496	0.04731868506102205	1.1151125024067101
203614.47386078857	75	23	Bud6_del	132.54547814782185	1.0275222984456036	1.9933333180000001	2.1223649161585363	0.2995799259280216	0.0888608516643189	1.227046021540076
134507.68216252862	70	22	Bud6_del	87.55951730119585	1.1011552433944678	1.9066666520000002	1.9423033587204155	0.28027477073263496	0.1252585219315761	1.334315472103957
152800.7834853004	71	20	Bud6_del	99.46764846524603	1.0704080399283324	1.73333332	1.9976818508195846	0.2388820855744099	0.06673425953013792	1.1660958762601592
267570.2317044061	86	22	Bud6_del	174.1783068114873	1.075685696414784	1.9066666520000002	2.240994064456206	0.28027477073263496	0.03285725380063503	1.0785921466094035
163493.1940817932	75	21	Bud6_del	106.42801158773179	1.1055055095464776	1.819999986	2.027055948230696	0.260071384644348	0.07883655388627903	1.199047958220816
275713.2398625109	85	22.5	Bud6_del	179.4791034071927	1.0526062053429637	1.949999985	2.2540138913364025	0.2900346080217912	0.0385893510514399	1.092922460177012
117630.65372836258	68	21	Bud6_del	76.57319711921141	1.1185831765680685	1.819999986	1.8840767803346936	0.260071384644348	0.12306778095895415	1.3276016422425634
144317.69792244452	68	22	Bud6_del	93.94547407961583	1.044885227659737	1.9066666520000002	1.9728758623546432	0.28027477073263496	0.1158007850435751	1.3055718726793717
182756.6548354424	74	22	Bud6_del	118.96781078746805	1.0510100296119942	1.9066666520000002	2.075429469893	0.28027477073263496	0.08407538078433058	1.21359947745989
193341.4658835499	77	23	Bud6_del	125.85813059073983	1.073285503672219	1.9933333180000001	2.0998812767507675	0.2995799259280216	0.09581626324419679	1.2468558959221019
176440.48280540027	82	23	Bud6_del	114.85621682309097	1.1783672053205978	1.9933333180000001	2.060154507227104	0.2995799259280216	0.10810591207571807	1.2826433447596044
123516.42756486312	65	18	Bud6_del	80.40461780673229	1.05197315345613	1.559999988	1.9052809919125249	0.19312459501373477	0.0495613763089118	1.1208858232067882
170014.35503248224	74	20	Bud6_del	110.67304574418839	1.076637236995495	1.73333332	2.0440418619812806	0.2388820855744099	0.052392588565342374	1.128216867946048
160165.46206347825	74	23	Bud6_del	104.26178134313271	1.0982679334165324	1.9933333180000001	2.0181251407030665	0.2995799259280216	0.12110787929794709	1.3216238864587457
204059.0092212715	76	26	Bud6_del	132.83485419654573	1.0404659571444728	2.253333316	2.1233120433993173	0.35282543788124665	0.14181336568875352	1.3861600105372873
140456.68055118268	68.5	21	Bud6_del	91.43209482956881	1.0621258499360697	1.819999986	1.9610986701397668	0.260071384644348	0.09924072455859306	1.2567263599957612
126157.72158836872	65	22	Bud6_del	82.12400235065175	1.0445797883949302	1.9066666520000002	1.9144701067536691	0.28027477073263496	0.13386885940960364	1.3610336394678877
156604.4667906342	72	21	Bud6_del	101.9437053627191	1.0766238313559897	1.819999986	2.008360414904413	0.260071384644348	0.08462009838418133	1.21512260006732
136281.50391456182	67	22	Bud6_del	88.71420953802078	1.0493701452722817	1.9066666520000002	1.9479931872466711	0.28027477073263496	0.1234983487451406	1.3289185043631482
81033.45550853176	61	14	WT_new	52.749777079658706	1.1361646065458384	1.2133333240000002	1.7222206286469113	0.0839801255886668	-0.002952574035941624	0.9932245049170696
76397.25014999659	59	15	WT_new	49.73177917220799	1.1207075820860857	1.29999999	1.6966339965507566	0.11394334896611001	0.03492598519723404	1.0837422011036846
98733.97391701999	66	14	WT_new	64.27215872292756	1.150945088379913	1.2133333240000002	1.808022886898277	0.0839801255886668	-0.02949587558057587	0.9343382414635231
67733.13031047766	57	15	WT_new	44.09175818016289	1.1270435054149963	1.29999999	1.6443574168739277	0.11394334896611001	0.0510979723495895	1.124858701851904
81437.9355626814	61	15	WT_new	53.01307860809119	1.1342804770164303	1.29999999	1.7243830255749077	0.11394334896611001	0.026341702452588198	1.0625312268822857
88647.10530450656	62	14	WT_new	57.705980995434885	1.1207352815508735	1.2133333240000002	1.7612208283844668	0.0839801255886668	-0.015017455345967323	0.9660120518479901
79886.77418997149	64	16.5	WT_new	52.00333002818014	1.1977179357999177	1.4299999890000001	1.7160311545301485	0.15533603412433503	0.0703180752213827	1.1757583595296444
107952.58485989753	65	17	WT_new	70.27313287822189	1.1002766137377793	1.473333322	1.8467893154469268	0.16830101128870265	0.04283244694284985	1.1036527428186473
91844.46122769758	65	14	WT_new	59.7873412328111	1.1611684855928297	1.2133333240000002	1.7766092405987226	0.0839801255886668	-0.01977792755288177	0.9554810374767958
75148.85976927634	59	15	WT_new	48.919123289793475	1.1268793501504484	1.29999999	1.6894786651709375	0.11394334896611001	0.037139518061484786	1.089279970727338
108624.49298868407	66	15	WT_new	70.71052017448213	1.1148956531277114	1.29999999	1.849484032097278	0.11394334896611001	-0.012358837688587879	0.9719438191422802
96636.17542258545	64	16	WT_new	62.9065696308048	1.124086167423598	1.386666656	1.7986960032420458	0.1419720725663535	0.0313813833971027	1.074932969420079
73493.63313991623	54	14	WT_new	47.841632083635204	1.0390666236682018	1.2133333240000002	1.6798059868839172	0.0839801255886668	0.010168579756125062	1.023690280239639
58514.12666851841	50	13	WT_new	38.09052839231667	1.038044494163978	1.126666658	1.5808169972415642	0.05179544221726549	0.008606570603602183	1.02001502866574
69394.64012514496	57	14	WT_new	45.17333950715119	1.117975845513191	1.2133333240000002	1.654882197621784	0.0839801255886668	0.01787886229999025	1.042026736479663
87377.90187245636	60	14	WT_new	56.879776587770984	1.0898086578053714	1.2133333240000002	1.754957881904396	0.0839801255886668	-0.013079985629361301	0.970331241275458
78363.88715114379	60	15	WT_new	51.01198699200411	1.130087664268202	1.29999999	1.7076722402701865	0.11394334896611001	0.03151125652296487	1.0752544696618025
66594.69567263304	56	13	WT_new	43.350679412273706	1.113544784712296	1.126666658	1.6369959083333177	0.05179544221726549	-0.008772619734128427	0.9800029438178072
193075.215906158	80	15.5	WT_new	125.68481172056765	1.1156141602676717	1.343333323	2.0992827988913163	0.1281837880807202	-0.0753947328758943	0.8406307399597801
68282.90902485586	56	15	WT_new	44.4496437527896	1.1042910766535783	1.29999999	1.6478682846129216	0.11394334896611001	0.05001187015392887	1.1220491217737631
95311.99411909739	63	13.5	WT_new	62.0445766658782	1.1116231218800503	1.169999991	1.7927038256893917	0.06818585840543487	-0.04055112459185092	0.9108542213586431
83543.58803874995	60.5	15	WT_new	54.38378035125149	1.1154511124180917	1.29999999	1.7354693931857321	0.11394334896611001	0.02291208644333713	1.054173480092841
80234.31287727482	57	13	WT_new	52.22956483659057	1.0651751284146733	1.126666658	1.717916407421241	0.05179544221726549	-0.03380572786212884	0.9251119099729168
95969.76508094269	63	16	WT_new	62.47276119027083	1.1090776315788446	1.386666656	1.7956907014510173	0.1419720725663535	0.03231108656922907	1.0772365654393374
75052.64849426018	58	13	WT_new	48.856493314583815	1.1082528586097986	1.126666658	1.688922292175298	0.05179544221726549	-0.024836272282785808	0.944416851501592
86601.53578793793	60	16	WT_new	56.37439103271165	1.0930556158195954	1.386666656	1.7510818635767234	0.1419720725663535	0.04611102446578483	1.1120159703575614
79140.25323566221	62	15	WT_new	51.51737254706343	1.163926130655622	1.29999999	1.711953705333708	0.11394334896611001	0.030186766695425124	1.071980207149887
67385.19892409259	58	14	WT_new	43.865267739200554	1.148786604332271	1.2133333240000002	1.6421207844936818	0.0839801255886668	0.021826660920890473	1.0515420901851875
60754.082230527914	56	15	WT_new	39.54865646821864	1.1481423757440674	1.29999999	1.5971317343988074	0.11394334896611001	0.06570744249798514	1.1633420933226177
64958.711298276154	58	15	WT_new	42.28571420115736	1.1629161473894396	1.29999999	1.6261936701762416	0.11394334896611001	0.05671700634243153	1.139507023466327
64088.49013323177	57	14	WT_new	41.71923246619964	1.148015406550825	1.2133333240000002	1.6203363098513186	0.0839801255886668	0.02856578284154787	1.0679865488411378
131078.2410820537	68	16	WT_new	85.3270782256608	1.078942379075381	1.386666656	1.9310868747525534	0.1419720725663535	-0.009574308164831097	0.9781955703495049
137638.67194091267	69	14	WT_new	89.59767563730504	1.0771308723586808	1.2133333240000002	1.9522967432448703	0.0839801255886668	-0.07412762015303187	0.8430869749728429
52933.08731941611	50	14	WT_new	34.457478565051765	1.073314846665028	1.2133333240000002	1.537283494663123	0.0839801255886668	0.05425853222365362	1.1330746733015802
74608.50583285891	58	14	WT_new	48.5673728984118	1.1104476434928594	1.2133333240000002	1.6863446122937011	0.0839801255886668	0.00814582756432547	1.0189334684818803
70817.78159722112	56	15	WT_new	46.099751875150616	1.0909548944911707	1.29999999	1.6636985878724482	0.11394334896611001	0.04511469703140296	1.1094677866554405
91225.56747494044	60	15.5	WT_new	59.384464331054204	1.0742662536599956	1.343333323	1.7736728433351816	0.1281837880807202	0.025334122196214087	1.060068970072173
92850.55627500976	59	15	WT_new	60.44227183071801	1.0501630069350456	1.29999999	1.7813407797073917	0.11394334896611001	0.008721573634829546	1.0202851687616012
88521.04889928128	62	15	WT_new	57.62392294628262	1.1212670151717643	1.29999999	1.7606028210379194	0.11394334896611001	0.015136951290407749	1.035468641953197
181620.96909116965	78	17	WT_new	118.22852144744199	1.1101256752720245	1.473333322	2.072722258381406	0.16830101128870265	-0.027060891011120164	0.9395915642640027
78922.30524531938	59	13	WT_new	51.37549648077211	1.1086257585159305	1.126666658	1.7107560318246189	0.05179544221726549	-0.03159063454748453	0.9298424421902379
118328.87269562291	67.5	17	WT_new	77.02771179644733	1.1081700399795271	1.473333322	1.8866469967975055	0.16830101128870265	0.030502299968641094	1.0727593290181967
81801.96761141613	64	15	WT_new	53.25004998368045	1.1882968104201177	1.29999999	1.7263200197657314	0.11394334896611001	0.025742484880171654	1.061066210916599
87720.33547169759	63	14	WT_new	57.102688173007	1.1428081500220104	1.2133333240000002	1.7566565536262893	0.0839801255886668	-0.013605477110103736	0.9691578613241452
167521.8939609404	72	16	WT_new	109.05054593742996	1.0527086198671551	1.386666656	2.037627844119394	0.1419720725663535	-0.04253322013748509	0.906706605954218
88869.37298474806	64	14	WT_new	57.85066901979684	1.1559227450450609	1.2133333240000002	1.762308385758399	0.0839801255886668	-0.015353895946852214	0.9652639884186331
68468.65569049938	59	15	WT_new	44.57055794982706	1.1623964779911373	1.29999999	1.649048070770367	0.11394334896611001	0.04964689817797556	1.1211065713251471
62893.89952670426	54	14	WT_new	40.94159824339218	1.0944362257967992	1.2133333240000002	1.612164792277092	0.0839801255886668	0.031093677322070135	1.0742210968495094
80530.01528579398	57	14	WT_new	52.42205614815338	1.0638697718032661	1.2133333240000002	1.7195140512592695	0.0839801255886668	-0.0021152825564609845	0.9951412241441515
97189.88112778062	63	14.5	WT_new	63.267011528950256	1.1044169751886728	1.256666657	1.80117732067475	0.09922009214540363	-0.012138203357135821	0.9724377205499044
86356.88426003965	62	15	WT_new	56.215131952892776	1.1305564239391965	1.29999999	1.7498532344138336	0.11394334896611001	0.018462382637533567	1.0434277500471225
157931.00428861246	73	16	WT_new	102.80723212295696	1.0885121187265152	1.386666656	2.012023666805322	0.1419720725663535	-0.03461245659232662	0.9233950527387931
137408.55027903718	71	16	WT_new	89.44787496190557	1.1089704406278569	1.386666656	1.9515700273709056	0.1419720725663535	-0.015910860460936177	0.9640268711587654
69479.46312679189	56	15	WT_new	45.22855613835646	1.0979150789343985	1.29999999	1.6554127236921188	0.11394334896611001	0.04767796513155069	1.1160353864848715
69282.32818777912	59	14	WT_new	45.10022859731458	1.1578280353845511	1.2133333240000002	1.654178743170659	0.0839801255886668	0.018096478992133957	1.0425490070670693
79955.49652926873	61	15	WT_new	52.04806572475845	1.141247749790787	1.29999999	1.716404594352355	0.11394334896611001	0.028809864830936435	1.0685869468628832
94406.43003670008	64	14	WT_new	61.455088001251596	1.1328671657857954	1.2133333240000002	1.788557844901763	0.0839801255886668	-0.023474280230732947	0.9473832887356133
82595.61245552925	60	15	WT_new	53.766683371022296	1.1104486109892848	1.29999999	1.7305132475969185	0.11394334896611001	0.024445291623993268	1.0579016430011245
84281.07691418017	65	15	WT_new	54.86385828367505	1.194912777945303	1.29999999	1.7392863459660897	0.11394334896611001	0.02173129550967838	1.051311210589317
151798.61542880523	69	16	WT_new	98.8152741928579	1.042539922767089	1.386666656	1.9948240800630006	0.1419720725663535	-0.02929168967256704	0.9347776289414271
116991.33962335707	69	15	WT_new	76.15702732475692	1.137096685259948	1.29999999	1.8817099836740716	0.11394334896611001	-0.022328075884623336	0.9498869564416003
103161.65606317308	60.5	15	WT_new	67.15441574533196	1.0397178027670662	1.29999999	1.8270745750208084	0.11394334896611001	-0.005426374735343756	0.9875830449660408
70581.37675003851	59	14	WT_new	45.94586107892114	1.150680739945212	1.2133333240000002	1.6622463951226667	0.0839801255886668	0.015600715793315234	1.0365749652225584
64869.175907648845	55.5	14	WT_new	42.22742997932958	1.1133021906967078	1.2133333240000002	1.6255946504573502	0.0839801255886668	0.026939092318771674	1.063993787824919
128811.58198248871	68	17	WT_new	83.85156713623128	1.0852342262674464	1.473333322	1.9235111837251408	0.16830101128870265	0.01909820350591876	1.0449564800827096
59153.0480744422	56	14	WT_new	38.50644255421926	1.1584088276335858	1.2133333240000002	1.585533397863524	0.0839801255886668	0.03933221494193723	1.0947935118133167
101686.28561323104	67	14	WT_new	66.19400424793304	1.1569649853171875	1.2133333240000002	1.8208186534885877	0.0839801255886668	-0.0334543015943336	0.9258608032054979
82542.59807949993	58	14	WT_new	53.73217297651902	1.073663418398734	1.2133333240000002	1.7302344041761568	0.0839801255886668	-0.005431670329195448	0.9875710028908272
100376.2414766841	64	14	WT_new	65.34121405487394	1.1099477576622108	1.2133333240000002	1.8151871995063327	0.0839801255886668	-0.03171218682681998	0.929582230150806
122200.10024300896	65	16	WT_new	79.54773749284317	1.0557369213704733	1.386666656	1.900627831897787	0.1419720725663535	-1.5167086213366265e-4	0.9996508259092768
96710.78824810818	60.5	14	WT_new	62.95513981566126	1.0623393646118449	1.2133333240000002	1.7990311927831388	0.0839801255886668	-0.02671425592208132	0.9403418050146984
133572.66564900405	67	15	WT_new	86.95085619517862	1.0564164270617125	1.29999999	1.93927386280809	0.11394334896611001	-0.0401357121062353	0.9117258908230933
57414.17654068027	54	13	WT_new	37.37450161451136	1.1282021433822405	1.126666658	1.5725754100947409	0.05179544221726549	0.011156141410976962	1.0260207440415252
48310.626428740434	49	12	WT_new	31.448427796916743	1.0843797474674302	1.039999992	1.497598938614648	0.017033335958053574	-4.116674974761654e-4	0.9990525496718018
110244.769399773	65	14	WT_new	71.76526008352342	1.0925975767150014	1.2133333240000002	1.8559142631119452	0.0839801255886668	-0.04431128098054593	0.9030020141689183
103066.23018632035	65	14	WT_new	67.09229703522607	1.1173968266232963	1.2133333240000002	1.826672661046327	0.0839801255886668	-0.03526526427779153	0.9220080985138496
72372.86996074808	61	14	WT_new	47.11205678058047	1.179788370191685	1.2133333240000002	1.6731320647340504	0.0839801255886668	0.01223318658256023	1.0285684211338932
94579.21763264752	65	15	WT_new	61.567566324077134	1.1498671271072207	1.29999999	1.7893519869045682	0.11394334896611001	0.006243271866264874	1.014479491528816
92029.02979609597	59	17	WT_new	59.907488532192914	1.0532786260342815	1.473333322	1.7774811132897053	0.16830101128870265	0.06427324054045094	1.1595066414418636
110940.63217254308	64	15	WT_new	72.21824096544805	1.073534409722129	1.29999999	1.8586469060195943	0.11394334896611001	-0.015193412564495981	0.9656207450922267
58938.634375834685	57	14	WT_new	38.366867180894836	1.1805227843445032	1.2133333240000002	1.5839563386406752	0.0839801255886668	0.039820085067490185	1.0960240528084855
99879.4771383352	67	16	WT_new	65.01783887675052	1.1638997906591733	1.386666656	1.8130325299171022	0.1419720725663535	0.02694631655394472	1.0640114868876451
