# Supplementary material for: The origin of septin ring size control in budding yeast
Source: EMBO J. 2025 Oct 2;44(22):6466–98. doi: 10.1038/s44318-025-00571-5 (PMC12623784; doi:10.1038/s44318-025-00571-5)
Supplement: Supplementary file 6 — Source data Fig. 4 [file 44318_2025_571_MOESM6_ESM.zip]

Archive with 34 entries (28 files):
- Figure_4/
- __MACOSX/._Figure_4
- Figure_4/.DS_Store
- __MACOSX/Figure_4/._.DS_Store
- Figure_4/4e/
- __MACOSX/Figure_4/._4e
- Figure_4/4b/
- __MACOSX/Figure_4/._4b
- Figure_4/4c/
- __MACOSX/Figure_4/._4c
- Figure_4/4f/
- __MACOSX/Figure_4/._4f
- Figure_4/4g/
- __MACOSX/Figure_4/._4g
- Figure_4/4e/README.md
- __MACOSX/Figure_4/4e/._README.md
- Figure_4/4e/microscope_quant_bni1del_exo84.csv
- __MACOSX/Figure_4/4e/._microscope_quant_bni1del_exo84.csv
- Figure_4/4b/README.md
- __MACOSX/Figure_4/4b/._README.md
- Figure_4/4b/microscope_quant_bni1del_abp140.csv
- __MACOSX/Figure_4/4b/._microscope_quant_bni1del_abp140.csv
- Figure_4/4c/microscope_quant_bni1del_abp140_cdc11.csv
- __MACOSX/Figure_4/4c/._microscope_quant_bni1del_abp140_cdc11.csv
- Figure_4/4c/README.md
- __MACOSX/Figure_4/4c/._README.md
- Figure_4/4f/microscope_quant_bni1del_cdc10.csv
- __MACOSX/Figure_4/4f/._microscope_quant_bni1del_cdc10.csv
- Figure_4/4f/README.md
- __MACOSX/Figure_4/4f/._README.md
- Figure_4/4g/microscope_quant_bni1del_exo84_vs_cdc10.csv
- __MACOSX/Figure_4/4g/._microscope_quant_bni1del_exo84_vs_cdc10.csv
- Figure_4/4g/README.md
- __MACOSX/Figure_4/4g/._README.md
