# Supplementary material for: The origin of septin ring size control in budding yeast
Source: EMBO J. 2025 Oct 2;44(22):6466–98. doi: 10.1038/s44318-025-00571-5 (PMC12623784; doi:10.1038/s44318-025-00571-5)
Supplement: Supplementary file 6 — Source data Fig. 4 [file 44318_2025_571_MOESM6_ESM.zip › Figure_4/4e/README.md]

# Fig. 4e

Data is provided in a tidy format in a csv-file(s). The plot uses the file `microscope_quant_bni1del_exo84.csv` and the file is produced from experiments as described in the manuscript. Plotted variables are `x=V` (cell volume in fL) and `y=ring_diameter` (Exo84 cluster diameter in µm), colored based on variable `strain_type`.
