# Supplementary material for: The origin of septin ring size control in budding yeast
Source: EMBO J. 2025 Oct 2;44(22):6466–98. doi: 10.1038/s44318-025-00571-5 (PMC12623784; doi:10.1038/s44318-025-00571-5)
Supplement: Supplementary file 6 — Source data Fig. 4 [file 44318_2025_571_MOESM6_ESM.zip › Figure_4/4e/microscope_quant_bni1del_exo84.csv]

...1	experiment_foldername	position	generation_num	Cell_ID	max_exo84_cluster_diameter	cell_vol_at_max_exo84_diam_fl	exo84_cluster_diameter_at_emerg	cell_vol_at_emerg_fl	exo84_cluster_diameter_mean_3_frames_after_emerg	cell_vol_fl_mean_3_frames_after_emerg	exo84_cluster_diameter_median_in_S	cell_vol_median_in_S	exo84_cluster_diameter_mean_3_frames_before_emerg	cell_vol_fl_mean_3_frames_before_emerg	start_frame_n	exo84_cluster_max_intensity	exo84_cluster_bkgr_corr_mean	exo84_cluster_bkgr_corr_tot_intensity	exo84_cluster_area	exo84_cluster_q05	exo84_cluster_q10	exo84_cluster_q15	exo84_cluster_q20	exo84_cluster_q25	exo84_cluster_q30	exo84_cluster_q35	exo84_cluster_q40	exo84_cluster_q45	exo84_cluster_q50	exo84_cluster_q55	exo84_cluster_q60	exo84_cluster_q65	exo84_cluster_q70	exo84_cluster_q75	exo84_cluster_q80	exo84_cluster_q85	exo84_cluster_q90	exo84_cluster_q95	exo84_cluster_q100	cell_vol_fl_at_q05	cell_vol_fl_at_q10	cell_vol_fl_at_q15	cell_vol_fl_at_q20	cell_vol_fl_at_q25	cell_vol_fl_at_q30	cell_vol_fl_at_q35	cell_vol_fl_at_q40	cell_vol_fl_at_q45	cell_vol_fl_at_q50
0	20201027	1	1	3	15.240807066900208	30.58989452263174	10.65740611640052	33.837086005567585	9.74809920869087	33.367064321965785	9.722844505928895	32.76157533677301	9.206003946430693	33.50826672154512	45	1491	301.1641791044776	40356	134	4	6.6848173039294	7.281875112488763	8.385586799788241	8.591421820234476	8.963924143685464	9.223776706910751	9.58028659337973	9.622967365986629	9.722844505928895	10.132546037809451	10.39421146854869	10.418435172971012	10.65740611640052	10.772406268982136	10.821162096446317	12.367573392119755	12.398587548043608	14.12821080531282	15.240807066900208	31.509174297850656	31.54007820801765	31.799532991107284	33.678377339680246	33.369091510682644	33.09017939057348	33.76182892111812	32.78842399458668	33.17392756975629	32.602955912685026
1	20201027	1	1	4	13.236239163420548	28.57688300299575	7.470580496758857	30.98886835998727	8.01520199485907	31.605824041478353	8.594412615682806	30.78438127578648	7.78165593097512	30.456017824876437	16	1769	342.58000000000004	34258.00000000001	100	3.7848634177961946	5.619964891229672	6.957312935434504	7.461309556924791	7.588809553041997	7.957125744833459	8.072972439840829	8.115548360574227	8.365476098240663	8.594412615682806	8.776169977451895	8.987165980158093	9.228995241321336	9.421453327363892	9.972390821447414	10.246672671535842	10.431897859683287	10.85758033206897	11.768319031534151	13.236239163420548	29.87175001461997	29.90980376777108	31.204489671037763	31.204489671037763	30.98886835998727	30.76203407932293	31.539322277481887	28.783601132180568	32.2892814869659	29.02307362648973
2	20201027	1	1	8	15.1759734029144	38.30854898731539	6.054890476856964	32.78419025863464	6.630129769152272	32.43381470546845	8.351660911308002	34.14353184553846	6.428218293976062	32.310892438584716	118	1178	192.04929577464796	27271.00000000001	142	3.4275152618492597	4.855030523698519	5.355325178777149	5.590699660492742	5.7852055251556616	5.947016496176443	6.3676851487301125	7.306069164349559	8.16133555154096	8.351660911308002	8.541986271075045	10.851125066889008	13.425115542208845	14.350861107349653	14.452484217400952	14.573472745326422	14.7186680455946	14.866035291514308	15.021004347214353	15.1759734029144	35.33721178048119	32.949851910595726	32.949851910595726	32.570471897717574	32.570471897717574	32.78419025863464	32.78419025863464	31.946781960053137	31.946781960053137	31.946781960053137
3	20201027	1	1	9	17.624576448590158	34.7984590377381	4.418071998329191	33.35014337687124	5.650625315409346	33.41594520518644	7.766952840788138	33.21982672697476	6.20060033548356	33.31728752107312	118	1121	181.68695652173915	20894.000000000004	115	4.130050579674619	4.445103976664385	4.734233084934393	5.520524474738834	5.560998227705669	5.827815232635562	6.30068435723344	6.959314469204233	7.250547937536242	7.766952840788138	8.245978589982519	8.425074596141982	9.972753795384875	11.88956140889282	13.778660900079103	15.24321573235702	16.66624248544224	17.377635253254766	17.6171584396767	17.624576448590158	33.35014337687124	33.35014337687124	32.47481781259648	31.644911074678923	33.33130548292962	31.37412783258804	31.37412783258804	33.56638675575845	35.51691851680644	33.10834797101989
4	20201027	1	1	10	14.03934110392603	29.89180317188817	8.208696622255562	30.879841128756027	8.036933058390035	30.886026810339192	9.500689141752392	30.444779482594143	5.764502192637297	30.749300061981742	120	1196	225.4320987654321	18260	81	3.724293742353892	4.495552635443908	6.166145032055635	7.663187960088109	8.288845814825365	8.536622756708436	8.598922352184573	8.95059728878905	9.265212298187404	9.500689141752392	9.621948065282258	9.773092636791391	10.35705276220208	11.060098727986876	11.464011425668163	11.80870715028774	12.469483703829608	13.142391241973266	13.393781893896673	14.03934110392603	29.96140915063104	30.286391037280985	30.524863498485537	30.524863498485537	30.879841128756027	31.19191970112187	31.253375803776024	31.371589690823853	30.05670364379589	30.62993784295684
5	20201027	1	2	4	12.880661408446636	34.50460679051236	3.7032803990902057	33.472520131383384	8.081725519385943	34.03790717663776	9.414825899677895	34.32060069926494	4.13392108176899	33.860317745748326	92	1592	342.9117647058823	34977	102	4.2977455459617815	4.892210692833357	5.486675839704933	6.081140986576509	6.476164427587628	6.8711878685987475	7.266211309609868	7.661234750620987	8.538030325149442	9.414825899677895	10.291621474206352	11.168417048734806	11.546698016810838	11.92497898488687	12.303259952962902	12.681540921038934	12.73132104289086	12.781101164742786	12.83088128659471	12.880661408446636	33.472520131383384	33.472520131383384	34.65948068378598	34.65948068378598	34.65948068378598	34.65948068378598	34.13659460801753	34.13659460801753	34.13659460801753	34.01392388051926
6	20201027	1	3	1	14.573348469851632	46.51004883220119	6.492464878549775	47.616316424669705	7.445300332077977	47.74998664139904	9.557127193060676	47.47828035912849	5.701475043210018	47.073700036966045	24	1247	280.96739130434787	25849.000000000004	92	6.224810893990525	6.579228570524673	7.0564288763866125	7.374015488319542	7.4122781358767025	7.72489893466632	8.26615152614965	8.463336429893017	8.531495950733895	9.557127193060676	10.6214537799506	11.11526209098601	11.556709874246035	11.85852958343838	12.068203321547788	12.167301894357673	12.635225931097564	13.31390737579746	13.948524012591829	14.573348469851632	47.616316424669705	47.616316424669705	47.43908221113852	47.43908221113852	47.88773748315014	47.88773748315014	47.74590601637728	47.74590601637728	47.51747850711846	47.51747850711846
7	20201027	1	3	2	21.22305099816228	53.642505413987294	12.835836361214936	53.52772996097367	11.48079406356092	52.86341050685107	15.063176471806228	53.27081856916583	9.657992640969612	53.96948211732883	13	1278	197.33587786259545	51702.00000000001	262	9.179496274388992	9.7708349975333	9.96885962675564	10.649591899086412	11.571677992971402	11.705288995481212	12.002657669966522	12.627541688402834	13.726772405451454	15.063176471806228	15.152103668098572	15.240631864202545	15.328362059929772	15.51482375703752	15.750651204835531	16.27472980420213	16.81687475624992	17.395152413660092	19.041967378942996	21.22305099816228	54.44120901923411	54.44120901923411	52.22214868390851	52.22214868390851	52.84035287567104	54.84032984308271	54.84032984308271	53.52772996097367	53.52772996097367	54.71197388801336
8	20201027	1	4	1	15.847516241831611	42.79954804884687	5.191085476184401	44.541421983953335	8.32357470910491	43.936621560487	10.968055363130112	43.46863843955688	6.477269110495763	46.63459101272724	70	1571	351.80555555555554	50660	144	5.741112957706744	6.291140439229088	6.942133250600243	8.198918041064271	9.455702831528296	10.396539970632183	10.54750798133572	10.698475992039256	10.839737007647928	10.968055363130112	11.0963737186123	11.524503056603008	12.177490631475106	12.830478206347204	13.442057094206785	14.037072507261351	14.63208792031592	15.056217958076084	15.451867099953848	15.847516241831611	44.541421983953335	43.4086075809337	43.4086075809337	43.4086075809337	43.52866929818006	43.52866929818006	43.52866929818006	43.31686963594927	43.31686963594927	43.31686963594927
9	20201027	1	4	2	18.57056655788374	53.25325893276213	8.061599168934285	56.703110667770666	8.854272630350318	55.40257942664582	8.526838616886556	53.386596680042864	8.301873166239673	56.311246427097565	58	1292	256.27	25627	100	5.265061226648809	6.4726892947494825	7.694226766244753	7.763546740785726	7.797368148453721	7.935120559972003	8.07009508699654	8.095582841183305	8.175844949755557	8.526838616886556	8.899194213991048	9.043542112483784	9.090553433547251	9.374598363527417	9.644764758437285	9.65014047428987	10.925472542624853	11.864642474696923	13.926667927463935	18.57056655788374	54.43086746954344	54.43086746954344	54.89152838832794	51.90997037070809	53.29998488900409	56.703110667770666	56.703110667770666	52.10478521871342	54.057185808030376	56.18050019167672
10	20201027	1	5	2	15.083158744686676	53.729804891832906	7.852294988432735	56.94748621152707	6.709567051514964	55.970351502734104	10.462494485780669	54.18643418109333	7.753465794397255	56.04244837758267	111	1392	247.5826771653543	31442.999999999996	127	4.67762561716104	5.380050323232271	5.679961117157692	6.086827768079633	6.680867168745484	7.221308051227157	7.717083501888682	8.412318223193179	9.182350170988787	10.462494485780669	11.673239240708863	11.679876030003967	11.849278209737696	12.452721430641096	13.080389147252186	13.737126258712507	14.121517529109337	14.35028260461274	14.702953375196351	15.083158744686676	55.197192050175	55.197192050175	54.20262369340096	54.20262369340096	55.76637624650024	55.76637624650024	56.94748621152707	56.94748621152707	54.22118598766807	54.53066604881722
11	20201027	2	1	3	19.18348955733695	67.34907463509782	12.250584528081053	65.70716726382864	13.95953503761458	66.01946631593408	14.215831477236202	67.10422663475656	11.214571593419748	66.40450793355406	114	1499	311.7107843137255	63589.00000000001	204	11.613388140407856	12.038185732189987	12.286317675584565	12.357783970591589	12.429250265598611	13.052591537696584	13.675932809794556	14.033249052122075	14.12454026467914	14.215831477236202	15.093521052940604	15.971210628645004	16.56779839703058	16.88328435809733	17.19877031916408	17.525998000298795	17.853225681433514	18.25016952906809	18.71682954320252	19.18348955733695	67.95371932287507	65.70716726382864	65.70716726382864	65.24700504921704	65.24700504921704	65.24700504921704	68.8264253778627	68.8264253778627	66.99020711227871	66.99020711227871
12	20201027	2	1	4	21.61330236242226	26.40320212264528	3.265986323710904	25.476058570047364	5.40385929622716	25.489010879829152	13.400164297766608	26.40320212264528	5.289333272645551	25.510160311358135	96	1263	168.23154362416108	50133	298	3.118753484595664	4.825575049201544	6.372030265605097	7.788853379143004	10.415769436835872	11.209547905320832	12.037466349212666	12.615510272571418	12.962514724224484	13.400164297766608	13.807669096098108	14.320576776327282	15.197889653133672	16.301634969165423	17.09686489503929	19.771397446800343	20.53421794788881	20.64309837687566	20.89244579825064	21.61330236242226	25.476058570047364	26.38649815761192	26.38649815761192	28.57064657607569	26.28301179221748	29.02349358789848	26.976840534662152	26.976840534662152	26.39552732790022	27.874907009221168
13	20201027	2	1	5	14.022818289003494	30.01429016627012	6.964069923269997	28.520041226320323	6.965409626393491	28.76803981214688	8.583755691438277	29.3287464749926	7.222817004832638	28.121024517904317	132	1359	298.6	31353.000000000004	105	6.207489938840213	6.556333402887337	6.9075324251034536	7.212143210152122	7.327294648281239	7.414566138976516	7.4635653238017134	7.515918593080305	8.112177252937514	8.583755691438277	8.695855683672766	8.875453639060762	8.955120526681528	9.171650166982724	9.81257888525916	10.27640547144062	10.646836607469831	12.636562630332469	13.717139741591083	14.022818289003494	29.277076785541915	28.27326402825758	28.520041226320323	28.278453176414548	29.51081418186272	29.22187548311945	29.1821891299918	30.57730355464541	29.13988326757702	29.13988326757702
14	20201027	2	2	2	17.863931129817345	37.027349094787446	10.05505022200786	39.33114714336524	8.960926579440518	38.58763434150566	10.974526774588544	37.33130666341143	5.239673095607235	39.42346428512591	87	1340	238.27363184079604	47893.00000000001	201	4.279984365885938	4.8328437809469	5.993240818523049	7.038306608201401	7.991058095925688	8.895491553515038	9.493844244704356	9.775923540320656	10.146997877265928	10.974526774588544	11.20442465030479	13.42359229512487	14.333526064613467	15.095953253208464	15.84682915287552	16.473903730458588	17.033580690143488	17.453545158677372	17.84816062970747	17.863931129817345	36.66305094600133	36.555378090313326	38.6300793161371	39.100449217740326	39.100449217740326	37.62747394790294	37.33130666341143	36.60102527068654	39.33114714336524	37.46101174450641
15	20201027	3	1	4	17.03341909498616	38.78984051030514	2	41.47399498203645	5.36528900275826	41.865860972548745	12.05150970119769	41.01374090086668	7.765467749702368	39.13757030659614	21	1182	198.38297872340425	9324	47	3.971281292110204	5.942562584220408	6.976095339820262	7.071879558909768	7.167663777999274	8.4375146233189	9.707365468638526	10.68413465327821	11.36782217723795	12.05150970119769	12.745220946524846	13.438932191852	13.971974652544466	14.344348328602242	14.71672200466002	14.79925540805414	14.881788811448262	15.10871166865308	15.4800239796686	15.85133629068412	41.47399498203645	42.76456526349731	42.76456526349731	41.35902267211248	41.35902267211248	41.35902267211248	41.38203130779481	41.38203130779481	40.449076539203205	40.449076539203205
16	20201027	3	1	7	15.338918946080977	38.558407652214896	7.871666251128974	40.4264721163768	7.560084256950117	40.799600828701664	9.625924252890524	39.91593553078465	5.123705146855312	38.806119264412125	66	1841	499.2733812949641	69399.00000000001	139	4.744878664195123	5.773878516982593	7.040067276323066	7.457658629501437	7.71202812280973	7.81838896114751	7.855054913291469	8.18726354095557	9.212954732892005	9.625924252890524	9.910964004602125	10.382292867295234	10.705522250679367	11.14470143640416	12.583625484424504	13.638800574986234	14.418847165737212	14.775468939698817	15.079662974121051	15.338918946080977	40.612759123025526	40.612759123025526	40.6361168516289	41.33621351809929	41.33621351809929	41.81078828330771	40.4264721163768	40.4264721163768	39.79707595307085	37.93438437018226
17	20201027	3	1	9	14.243207604659826	39.04539752656974	9.906757640151865	35.26536688247788	9.57286371190463	36.08698900668808	10.009012187631182	38.41680585183744	9.0973464972518	36.11638543038155	59	1369	284.5648148148148	30732.999999999996	108	7.521415848088756	7.945264526466428	8.522923545404769	8.811884171655867	8.993385586352845	9.041445381588192	9.375332304742052	9.69532195193459	9.867113448611123	10.009012187631182	10.131247920995149	10.21783305982862	10.3493321288816	10.52674653228259	10.846905667394392	11.016038518552222	11.217612344277882	12.941174994472352	13.913955203096306	14.243207604659826	38.3505949986085	38.3505949986085	36.49411884456953	38.48301670506638	38.48301670506638	40.19157720142311	39.0621067411207	39.0621067411207	35.26536688247788	35.26536688247788
18	20201027	3	1	10	17.615207676345474	45.49374747252392	5.552553065882964	34.67327116654608	5.36281322093329	41.525044790949416	11.853055326105643	46.14201565163593	5.794741247232498	34.81019870895209	71	1254	219.17766497461923	43177.999999999985	197	4.035250696797476	5.046785609521135	5.944476615274989	6.728323714059041	7.512170812843092	8.884219996815437	10.25626918078778	11.124446083440292	11.488750704772968	11.853055326105643	12.847615986062875	13.842176646020109	14.505593698064269	14.83786714219535	15.170140586326434	15.478647495709373	15.78715440509231	16.276167823096117	16.945687749720793	17.615207676345474	43.34712523069149	34.67327116654608	34.67327116654608	46.55473797561068	46.55473797561068	46.55473797561068	46.14201565163593	46.14201565163593	46.27093855460709	46.27093855460709
19	20201027	3	1	13	16.241824680379782	36.5168098844365	12.267449398856218	36.99379680298647	13.403107094690837	36.67106170987339	13.266326110754978	36.5168098844365	10.915631114738902	29.792562353860397	93	1457	300.0610687022901	39308	131	11.870267863042422	12.040488521248337	12.210709179454248	12.44252075494875	12.705127789087548	12.967734823226344	13.155158172462489	13.192214151893316	13.229270131324148	13.266326110754978	13.512887684400406	13.759449258045834	14.006010831691263	14.189825411576798	14.342266494582388	14.494707577587976	14.76088393767051	15.254530851906935	15.748177766143357	16.241824680379782	36.5025784421972	36.99379680298647	36.99379680298647	36.99379680298647	36.413349766630105	36.413349766630105	36.413349766630105	36.413349766630105	35.1047552664571	35.1047552664571
20	20201027	3	1	14	12.82815975580512	31.89526319423372	8.418033601148277	31.282607742584403	7.104322126273254	30.991812464446586	8.62604147963784	32.17330258204031	7.794844124567852	28.2849065833958	110	1419	305.82000000000005	30582.000000000004	100	2.372792206135786	2.745584412271571	4.531851578989212	6.721968734444527	7.735973179931509	7.809087457443827	7.941860802923141	8.193952284336449	8.438834388997233	8.62604147963784	8.813248570278446	9.327031876046558	9.881637208705612	10.422017632087227	10.955285600830129	11.426338751323616	11.819623379005344	12.195776256062532	12.511968005933824	12.82815975580512	31.005727185790107	30.53086894663077	30.53086894663077	33.32309786214721	33.32309786214721	32.451341969846894	32.451341969846894	31.282607742584403	31.282607742584403	31.282607742584403
21	20201027	3	1	21	16.518507756516055	31.58638157809205	2	29.142088064973	10.179266108022055	29.529434220823532	14.336371352500343	30.825265831308492	10.095544668929657	32.318709407765034	126	1422	270.66666666666663	42223.99999999999	156	5.0637678976847855	8.127535795369571	11.191303693054357	14.25507159073914	14.261985376386113	14.268899162033089	14.27581294768006	14.282726733327031	14.309549042913687	14.336371352500343	14.363193662086998	14.390015971673654	14.485617859617166	14.58121974756068	14.676821635504192	14.772423523447705	15.208944581714793	15.64546563998188	16.08198669824897	16.518507756516055	29.142088064973	29.382064512972665	29.382064512972665	29.382064512972665	29.382064512972665	30.064150084524936	30.064150084524936	30.064150084524936	30.064150084524936	32.020012730705346
22	20201027	3	2	3	11.51174343253792	39.09919983254928	9.446624501113106	34.96889775072382	9.583693098325542	34.25778322171073	9.762562113000712	34.10594398707519	8.456024371348056	33.557740800255644	4	1599	438.09302325581393	37676	86	6.33180858187526	7.466701410381185	8.283994769251045	9.028268730931416	9.02955553184651	9.220117443435395	9.419343941317711	9.446624501113106	9.463618121218676	9.762562113000712	10.106955860237266	10.26029874670638	10.268639435084562	10.27380286373803	10.3804766329251	10.693348342904086	11.094630483522335	11.358683902113873	11.494668313508974	11.51174343253792	38.47533403604491	38.47533403604491	39.792157155070775	33.674994025580936	34.025273337590946	33.83753221456439	33.83753221456439	34.96889775072382	34.79372659761315	34.79372659761315
23	20201027	3	2	4	12.782608281529354	47.47399675275916	6.258173505705088	42.827249753272085	6.72901796405321	43.27206762791118	6.676507168228616	43.8645045624876	4.965107556597999	43.27637923170776	65	1717	416.3030303030303	41214	99	3.0897194342335252	3.115520974715745	4.306356019584069	6.076298576859268	6.0795957277493695	6.222457950113944	6.439249348364172	6.599087872246566	6.661517285974579	6.676507168228616	7.230432481366511	7.769654864828284	8.05125023480074	8.093299463354269	8.174888378442853	8.184190831674927	9.204269514476806	9.936413388966743	10.570022561272102	12.782608281529354	43.745064913077954	43.335447678769206	43.335447678769206	43.87781996390404	43.27679219375971	42.827249753272085	43.28271889914081	43.28271889914081	43.62507143956051	43.8645045624876
24	20201027	3	2	6	10.957685966747931	31.722777169380304	8.58660481993398	31.64912643731933	8.26349218155318	31.912101896885726	8.708126273494107	31.832703380502178	7.7773690454274815	31.663847834535503	96	1357	290.6621621621622	21509.000000000004	74	8.03701857007592	8.188492252078591	8.331740735816393	8.425638029964977	8.519535324113562	8.589535567539262	8.599793184157747	8.61005080077623	8.643576489238988	8.708126273494107	8.772676057749226	9.03913410229514	9.457023342059143	9.874912581823152	10.223768961800786	10.54501219786387	10.866255433926952	10.925808917379554	10.941747442063743	10.957685966747931	32.1445496617138	31.94262959162404	31.94262959162404	31.94262959162404	31.64912643731933	31.64912643731933	31.64912643731933	32.07788603759104	32.07788603759104	32.61478045110037
25	20201027	3	2	7	12.586777871222672	46.65047342825472	6.975219477040036	48.1023430125432	7.00153796140346	46.92868736252183	11.20096728242415	46.83498872271026	7.753097283367615	48.377585719843346	115	2001	531.8543689320388	54781	103	3.65778559520496	4.4871440656637285	5.316502536122497	6.145861006581267	6.975219477040036	7.820369038116859	8.665518599193682	9.510668160270503	10.355817721347329	11.20096728242415	11.289761706045727	11.378556129667304	11.467350553288885	11.55614497691046	11.644939400532037	11.833307094670165	12.02167478880829	12.210042482946418	12.398410177084545	12.586777871222672	46.91072876277981	46.91072876277981	48.1023430125432	48.1023430125432	48.1023430125432	48.1023430125432	48.1023430125432	45.77299031224247	45.77299031224247	45.77299031224247
26	20201027	3	2	8	14.823693268893976	36.790923945450594	5.552178461271106	37.32111734973143	8.834500155162596	36.93068797720493	10.990915029215444	37.08576310198691	5.7795394906738595	37.152774944111094	125	1193	205.3978494623656	19102	93	6.163342639388409	6.774506817505712	7.430314441895062	8.3539827439167	9.277651045938336	10.040464924232351	10.401142743207323	10.7618205621823	10.974820029882231	10.990915029215444	11.00701002854866	11.309889978534096	11.827858641508705	12.345827304483308	12.91317774698238	13.500280901291235	14.087384055600092	14.366987135019142	14.595340201956558	14.823693268893976	37.32111734973143	37.21925833479593	37.21925833479593	37.21925833479593	36.45072895676839	36.45072895676839	36.45072895676839	36.70767447044069	36.70767447044069	37.020217625114974
27	20201027	3	2	9	13.880796429145496	36.108276675514105	5.64319025665263	36.0262424638308	9.864599923114676	36.00864870556263	11.628654514002008	36.28017475439526	3.061051230519875	39.28243293232869	104	1426	232.88888888888891	18864.000000000004	81	3.2081011584174797	3.3178156398690257	3.427530121320572	3.8999193434407298	4.553645935895192	5.207372528349655	6.241736682387566	8.037375959592383	9.833015236797197	11.628654514002008	11.836644659408224	12.04463480481444	12.252624950220657	12.481539770617523	12.720916928509723	12.96029408640192	13.195970615411596	13.424245886656228	13.652521157900862	13.880796429145496	37.16214883272242	36.28017475439526	36.28017475439526	36.28017475439526	36.28017475439526	36.0262424638308	36.0262424638308	36.0262424638308	36.35442130670491	36.35442130670491
28	20201027	3	2	10	15.476115394817985	44.10481960437307	8.166349683360238	46.337428944648735	8.285151264683043	46.34523847701244	9.669999188591875	45.63262608564145	8.353950263285094	46.75614446789431	130	1447	324.92105263157896	37041	114	8.107168217204519	8.233206149735716	8.378061826882583	8.570788426889825	8.716834840642523	8.78181016667324	8.815828064191834	8.969560171954612	9.405313655339942	9.669999188591875	9.83751267846554	9.852187307211704	10.29292750993974	10.858429305684515	11.068626237732357	12.560210841048468	14.694996050193993	14.937780994780434	15.199033518169507	15.476115394817985	46.337428944648735	46.337428944648735	46.65318742885882	47.14676807257236	47.14676807257236	45.84315536461075	46.65693033491438	46.65693033491438	45.78001416680395	42.88163738046508
29	20201027	3	2	11	12.799500163339724	43.21599228080674	10.827460001710634	44.319409385213305	11.926555196208438	43.79179786867672	10.827460001710634	43.83999194001014	5.948221753164046	41.815379861376805	137	1828	311	29856	96	5.821866518125454	7.040666113058191	8.259465707990929	9.478265302923669	10.697064897856404	10.72314391862725	10.749222939398097	10.775301960168942	10.801380980939788	10.827460001710634	11.0925090860835	11.357558170456365	11.622607254829228	11.88765633920209	12.152705423574956	12.282064371527907	12.411423319480862	12.540782267433816	12.67014121538677	12.799500163339724	44.33621834059885	44.33621834059885	42.55756366036158	42.55756366036158	42.55756366036158	42.55756366036158	42.55756366036158	44.319409385213305	44.319409385213305	44.319409385213305
30	20201027	3	3	1	14.753513580672834	50.16694154172753	6.857501235681871	41.88668843366435	7.691200304469722	42.048857406575934	11.258173065636235	46.21804047803579	6.754851315503866	41.40037224740272	52	1480	338.83333333333337	38627.00000000001	114	6.832590224444699	6.852971960911477	6.8837795370469035	6.9175659245162295	7.0956066432104	7.389050826884444	7.857561918729474	8.676206826916479	9.589319377338056	11.258173065636235	12.927026753934417	13.294994810057036	13.500352162157718	13.703321547346668	13.905096949079752	14.059608350714075	14.155039752224948	14.281689116127346	14.51760134840009	14.753513580672834	42.26913941434404	41.88668843366435	41.88668843366435	41.80055172396923	41.80055172396923	41.99059213570874	41.99059213570874	41.990744371719416	41.990744371719416	41.990744371719416
31	20201027	3	3	4	14.95956653375692	47.1658448195652	10.673262878025843	46.009391838750084	11.24875984545889	47.238785116909696	11.003673746790035	47.62111448376477	5.458694919076826	48.67324030144832	105	1657	250.89230769230767	32615.999999999996	130	9.3376699614024	9.607175641190295	9.87668132097819	10.107865813664493	10.319889712799998	10.531913611935506	10.706303964902265	10.80542722553152	10.904550486160778	11.003673746790035	11.32337449622126	11.643075245652486	11.962775995083714	12.260389167736305	12.546958551999577	12.833527936262849	13.218073426570218	13.798571128965786	14.379068831361351	14.95956653375692	48.30522111959669	47.9456501614179	47.9456501614179	47.9456501614179	47.9456501614179	46.009391838750084	46.009391838750084	46.009391838750084	47.26416303487311	47.26416303487311
32	20201027	3	3	5	14.86238239670165	46.03774448335887	7.416198487095662	46.82727193182433	7.117089488660189	46.837756968329664	10.582937807464836	46.82727193182433	6.482273426547092	46.035077728413256	27	1455	330.33027522935777	36006	109	5.345112728888619	6.30844499773591	6.861080675072714	7.003019760899031	7.144958846725348	7.253454702873474	7.361950559021599	8.049546351169496	9.316242079317169	10.582937807464836	10.970716370024345	11.35849493258385	12.061569427552152	13.079939854929243	14.09831028230634	14.198003995049463	14.297697707792588	14.450512130671648	14.656447263686648	14.86238239670165	48.45223910976773	47.64424910786973	47.64424910786973	46.041749865294904	46.041749865294904	46.041749865294904	46.82727193182433	46.82727193182433	46.28777375758069	46.28777375758069
33	20201027	3	4	5	20.14338963253041	53.40066013771865	11.956290767610655	50.1732357133413	12.309673679878337	51.22831350976059	17.810967740984946	51.43099388498412	11.300112499151584	50.53117407154354	75	1326	202.5753424657535	59152.00000000002	292	10.882297565897424	11.598293033706245	12.50396833624973	13.599323473527882	14.694678610806031	14.739378436057915	14.7840782613098	15.407336087345586	16.609151914165267	17.810967740984946	17.849078539217686	17.887189337450426	18.00481257634305	18.201948255895548	18.39908393544805	19.017112535062974	19.635141134677895	19.98400227409437	20.06369595331239	20.14338963253041	51.43099388498412	50.1732357133413	50.1732357133413	52.03113973617005	52.03113973617005	52.03113973617005	52.08071093095635	52.08071093095635	48.60486358474568	48.60486358474568
34	20201027	3	5	2	15.542638619371878	49.03294599724576	11.258926863963628	56.93484012360584	12.09083093257473	55.80815890699327	12.43749666545452	55.57856425498595	8.320425647406068	53.87439760486836	93	1152	189.7920792079208	19169	101	10.877504126159485	10.97285981061052	11.068215495061557	11.163571179512592	11.258926863963628	11.494640824261806	11.730354784559983	11.966068744858164	12.201782705156342	12.43749666545452	12.465211186024824	12.492925706595129	12.520640227165432	12.548354747735736	12.57606926830604	13.169383138519208	13.762697008732376	14.356010878945543	14.949324749158713	15.542638619371878	55.57856425498595	55.57856425498595	56.93484012360584	56.93484012360584	56.93484012360584	56.93484012360584	56.93484012360584	54.560751034237136	54.560751034237136	54.560751034237136
35	20201027	3	5	5	15.037092997057018	51.87382219244922	7.1276450598864	52.065902041780014	7.595726456257989	52.44360833346034	9.010213490757105	51.64058874981893	6.908448036922298	53.3294014358484	119	1779	436.468253968254	54995	126	3.404463631432376	4.499526186106248	5.577543494271082	6.650690732004764	7.129144421224563	7.131843271633256	7.342479900000472	7.968992084284729	8.574323972359371	9.010213490757105	9.446103009154838	10.337540508118272	11.285921504652425	12.252925078691414	13.229239941482822	13.922876177796365	14.263164131012577	14.578758584868366	14.807925790962692	15.037092997057018	51.12010695311562	49.6454439633668	49.6454439633668	52.065902041780014	52.065902041780014	53.0740089044689	53.0740089044689	52.19091405413212	52.19091405413212	52.19091405413212
36	20201027	5	1	6	16.27318841901296	34.232101706645565	9.866940293787373	35.682443681309685	8.651602070513709	35.21284895847345	9.866940293787373	34.676735848168335	7.455486841785096	35.05851839027242	110	1572	338.6258064516129	52487	155	3.696323645057081	6.2881610705502275	7.805319212103854	7.965553129674003	8.174566007548334	8.810830601356852	9.025879849201363	9.149338225436717	9.396222211075363	9.866940293787373	9.976671825322423	10.348875660499209	10.609982779485938	10.993096710331196	12.337993528963931	13.448766015724996	13.820100451704064	14.271408662786069	15.138421415898804	16.27318841901296	35.03668739637381	35.91830450750352	35.91830450750352	34.69088067336707	35.26522252074361	34.676735848168335	36.33913471142611	36.33913471142611	34.132337249236244	35.682443681309685
37	20201027	5	1	7	14.67599564284044	39.35835276837636	7.808668934417352	34.38542699222439	7.1006660107053925	34.75178120207422	8.694242878290556	37.01499697985234	7.607161644298669	34.36880176995517	120	1433	315.11290322580646	39074	124	3.1780480944615506	3.964927564261074	5.208472446339576	5.95773699341245	6.968178625393271	7.488225043968017	7.761564852070988	8.304537242593852	8.542313132965688	8.694242878290556	9.071516966191725	9.270981765860132	9.619552879199912	9.666334883417631	9.881876357852065	10.68553492303836	11.173954225377306	11.6602109205386	14.04964790328084	14.67599564284044	35.70647859768468	39.665194946926746	35.56703828618293	34.66101616768675	40.62589079132564	35.18987619449478	34.38542699222439	35.81581030093727	35.29424447884762	37.70546603102695
38	20201027	5	1	9	15.402743452021692	33.007402372148434	7.062744009319358	29.01876639729115	7.845929155034685	28.30026404716233	9.275320601495183	32.2396551722447	7.488961545925118	27.787668775747665	150	1647	271.71428571428567	39941.99999999999	147	5.997664410833268	6.467413016141559	6.986171093745941	7.045727805858599	7.453391632942106	7.845527470483744	7.850736219199863	8.125358109195057	8.598156488968442	9.275320601495183	9.402534982551618	9.473185444453138	9.550386270500711	9.921426917621757	10.213409373537466	10.605727090696316	11.327941152168352	12.173645801750784	13.488889662539052	15.402743452021692	28.57941327048352	28.57941327048352	27.615103133210503	29.01876639729115	29.01876639729115	26.88630472921029	33.68202837917764	33.171444547927	33.171444547927	33.65980717113672
39	20201027	5	3	2	14.39699312564106	45.441262795464354	8.88237309079831	50.43846759056016	8.554708151637998	50.72857168221273	8.88237309079831	48.66996810213842	9.085057418351482	49.653732951672154	7	2105	483.7596899224807	62405.00000000001	129	7.421858002056509	7.99595594308532	8.068319882630046	8.091463283353535	8.171388973290167	8.228582775439316	8.278223584101676	8.467286880502444	8.748906191742481	8.88237309079831	9.34184373583872	9.951357018030734	10.7304524290518	11.535194324531089	12.058171924049484	12.336422593783382	12.769741013904364	13.47268538781758	14.210075581928123	14.39699312564106	47.73212078313478	50.5406809479343	50.5406809479343	51.25916667459069	50.42568501518108	50.95495712912145	49.57483795151932	49.57483795151932	51.20656650814372	50.43846759056016
40	20201027	5	4	2	16.05423827506316	45.27998186594837	6.85750123568187	50.10363760887484	8.578361719428825	49.78996493299493	10.62583800381332	48.37082434116233	7.522565992816026	49.18828622266702	55	1168	271.2150537634409	25223.000000000004	93	5.643125926761402	8.055949252642066	9.256895669057016	9.26439086742129	9.321920761707794	9.412773287211031	9.497458518331069	9.536486529467972	10.329398734425778	10.62583800381332	10.67178781881744	10.713231660624976	11.320103948302751	12.33643064100599	13.162249527501126	13.197598396554598	14.15016751195002	14.95427441621284	15.59420328027368	16.05423827506316	50.10363760887484	47.63235895048427	47.63235895048427	48.63547352192654	49.5264164010895	49.5264164010895	48.7819508117838	49.73984078902043	48.61055406183435	49.335832664277405
41	20201027	5	5	2	19.176491473011723	52.90428675063687	6.465754045018948	52.215912256988446	7.674147318284408	52.59694324315478	10.750624185044074	52.68560759557886	7.189346680207723	50.44330589595689	115	1140	186.02747252747255	33857.00000000001	182	4.401149766756177	4.418071998329191	4.622840202998167	6.056217635680997	6.980649124859087	7.51761340232746	7.594855594026277	8.479042300217188	9.567987849107755	10.750624185044074	10.997171239220844	13.135399888556474	16.224056734661218	16.502715583165784	16.640705011738163	16.75663915152325	16.958104489272287	17.672294175854528	18.44341086289013	19.176491473011723	53.00936109510818	53.00936109510818	53.00936109510818	52.215912256988446	52.215912256988446	52.11986183328784	52.71917301117386	53.45505563918806	53.45505563918806	51.91545086709238
42	20201027	6	1	5	24.680022248831385	32.423582520727976	8.981004622752675	31.0168535383634	9.665131660056216	31.77589528823141	10.906037858257848	31.97400858313469	8.215820661398535	30.771195362471065	51	1296	222.87962962962968	24071.000000000004	108	8.471479497983148	9.642158673090073	9.809970317893944	9.897868405747312	10.081344703902287	10.366747664752236	10.6847617206649	10.874433645832454	10.902631539946508	10.906037858257848	10.92514616166858	11.213607752655404	12.16086554760308	12.828436284055192	13.490922501423722	15.11889643228418	17.223578526675553	18.640029226190627	21.28423736975286	24.680022248831385	31.0168535383634	32.348104956538904	32.00871314405095	30.84504995079921	31.962727369791924	31.962727369791924	28.86839921488527	32.21170411573304	32.800713115310465	30.05056433295161
43	20201027	6	1	7	15.250692734850322	34.76537132824556	7.924036077666864	30.131013190316853	8.572110178784866	30.222315425339698	9.708214501306674	30.322099568440052	7.868514848715887	30.134932830131937	93	1641	375.0034965034965	53625.5	143	7.9061008053583315	8.234256320512586	8.576791705699183	8.673737132721806	8.724320298908363	8.9403082408992	9.166530819453245	9.247817895329428	9.56041536825088	9.708214501306674	9.86395922046519	10.200393451694811	10.41368635962289	10.54632304855556	10.664190169092722	10.833174371834277	11.870415055574544	12.508909536053975	13.41391602517757	15.250692734850322	30.131013190316853	30.131013190316853	30.513185946563247	29.34372728587065	35.495043776927744	36.21457415758842	36.21457415758842	30.022747139138986	28.96958891632556	28.96958891632556
44	20201027	6	2	1	15.42302426009505	44.52890188445473	3.4641016151377544	43.72656823778096	8.401186985774851	44.036217158413216	12.991350246644732	44.581806522923046	7.322345218125726	47.405452051493	5	1512	305.3037037037037	41216	135	5.577704607299481	7.691307599461207	9.416599225264608	10.75357948470968	12.090559744154753	12.444822465294523	12.799085186434294	12.979243286932288	12.98529676678851	12.991350246644732	13.365089713065489	13.738829179486244	13.96991763625296	14.05835508336563	14.1467925304783	14.363078804990506	14.57936507950271	14.83461142542606	15.128817842760554	15.42302426009505	43.72656823778096	44.93863198339208	44.93863198339208	44.59908268537584	44.59908268537584	44.59908268537584	45.73893144199218	45.73893144199218	43.4434512540666	43.4434512540666
45	20201027	6	2	4	16.699009092342614	42.47732740845952	7.905913594891791	44.23041956269744	6.9187247914408765	44.28077993496436	7.905913594891791	43.48293287600749	7.312940065896747	43.67601625812129	25	1596	319.07096774193553	49456.00000000001	155	3.5047363482521376	4.737239198818883	5.425275054014842	5.720767586224157	5.819988456940149	6.307945131202539	6.712654129066777	6.950867774134712	7.38052883145113	7.905913594891791	8.112716201094699	8.757556393708443	10.278471759143873	12.003790929307977	13.831312001836432	13.98585959731466	14.389450781009485	15.291129141137514	16.034616793645156	16.699009092342614	43.48293287600749	43.48293287600749	43.12547222390771	43.12547222390771	44.322879316353166	43.84076886861634	43.84076886861634	44.28904092584247	44.28904092584247	44.23041956269744
46	20201027	6	3	1	14.673700075254716	41.779230808198335	10.250917781167384	49.00277701954409	9.494688233764403	48.667493829505155	10.055403247009345	44.68854496447656	9.304485211927526	48.259013115758854	60	1666	356.328125	45610	128	5.264912789261207	6.5785513152299	7.287357737795848	8.051660092044285	8.845672288255908	9.279114163147115	9.60184230158192	9.758345517288728	9.83406678631142	10.055403247009345	10.211814874335776	10.305814897118196	10.359413471862776	10.469822160011605	10.809453927942675	10.960958586305743	11.04751192259278	11.81240149553805	13.26358696165869	14.673700075254716	41.20049248982385	44.36176249328657	44.36176249328657	44.68267075427156	49.583604645927146	47.41609982304422	41.53680808499265	41.53680808499265	45.49592077281424	44.68854496447656
47	20201027	6	3	2	14.551675650118808	61.27224354940161	11.046649621198178	60.34112611197332	10.121117275125108	60.19014998552475	10.325959687114464	60.34854892987312	9.863930321723192	59.5893321960848	44	1917	523.7190082644629	63370.000000000015	121	7.938999367914519	8.332839189352269	8.576123131159566	8.930044601750684	8.990742517062678	9.097494745518038	9.396946728010436	9.733520777067412	10.037686277642347	10.325959687114464	10.39051092675761	10.750227194885964	11.006227548697876	11.12108140910079	11.418808560711248	11.429750933250949	12.00946970042511	13.110099060468322	14.257583071218884	14.551675650118808	59.2658149248479	60.26953319081526	60.26953319081526	60.34854892987312	60.45723494245975	60.51091650953427	59.46470864803579	59.46470864803579	59.97021094624045	59.77208890214115
48	20201027	6	3	3	14.141538947223603	31.792826732361178	5.592857867650027	31.809115985503382	4.777751507140885	31.963780772992227	11.403730484627635	31.93199669370604	9.081516681216678	33.08427630802162	75	1524	296.2313432835821	39695	134	4.370198326886315	4.464216783173839	5.028537325411933	5.592857867650027	5.649546937912721	5.706236008175414	8.251050581744995	10.795865155314576	11.099797819971103	11.403730484627635	11.622153265362876	11.84057604609812	11.871739337271531	11.902902628444942	11.965327292257316	12.02775195606969	12.776316009357217	13.524880062644746	13.833209504934176	14.141538947223603	32.1204596254039	31.96176670806939	31.809115985503382	31.809115985503382	33.01071481776001	33.01071481776001	33.01071481776001	31.06519372127028	31.06519372127028	31.347268675739144
49	20201027	6	4	2	17.755583083593486	67.60051602955659	5.237229365663818	63.093070229354616	12.594364485309896	62.70322005360436	11.723341109072456	66.21813955938238	7.3447116778605235	63.04337129630648	101	1388	275.233918128655	47065	171	2.7827924368829615	3.098386676965933	3.098386676965933	3.953923752445088	5.237229365663818	8.065110161695337	10.276314465847118	11.25416578623942	11.637406179451093	11.723341109072456	12.690520766889133	13.343213915599518	13.36693404609732	14.14194383286901	15.29259844777765	16.46337268828743	17.245764207399468	17.251390283716027	17.454192618930325	17.755583083593486	64.48188260811806	64.48188260811806	64.48188260811806	64.48188260811806	63.093070229354616	69.4479210171664	69.4479210171664	69.3043099639239	69.3043099639239	68.33077642421104
50	20201027	6	4	3	14.5182203738237	37.3794237418199	9.69066376676266	38.0472909949269	8.886268919324428	37.73935429195493	9.96308147052352	37.34367977641696	9.141969123195734	36.63049781238536	130	1558	280.9387755102041	27532	98	5.958818609022356	7.0629957260640435	7.709565728829549	8.140188289344621	8.643021459383615	8.81929360896464	9.043631968090166	9.69066376676266	9.80063788186342	9.96308147052352	10.270621201961426	10.8158837453956	11.443534945359184	11.686643539876624	11.84006143772962	12.198640547699869	12.298170286563034	13.27752778003579	14.297336613871543	14.5182203738237	36.07529920589137	36.07529920589137	37.331792243790304	38.19189945651519	36.23750930002423	36.978872424422725	36.978872424422725	38.0472909949269	36.77709671606723	36.77709671606723
51	20201027	11	1	3	22.440582776044405	112.56066053611232	12.254935704794848	96.2793446645284	12.231193208282347	95.84425064634124	13.185022311202848	112.24944813415205	9.014881535745689	92.580212586477	45	1860	459.80628272251306	87823	191	6.039184286208432	7.467533666869741	9.360577637859546	11.253621608849352	11.7542786568221	12.254935704794848	12.298544098055658	12.342152491316469	12.76358740125966	13.185022311202848	14.660737399945267	16.13645248868769	16.71881189292246	17.30117129715723	17.97184295713395	18.64251461711067	19.266467128338384	19.890419639566097	21.16550120780525	22.440582776044405	115.83824935076584	115.83824935076584	115.83824935076584	95.50667866662458	96.2793446645284	96.2793446645284	96.2793446645284	97.4668065458627	95.74672860787078	95.74672860787078
52	20201027	11	1	4	17.158060399098478	92.7450544387714	11.582421052810355	87.60375038529544	11.960369964046016	87.5126135100773	13.200782970482445	91.48233022347002	9.983549305250078	86.14489369306875	59	1840	524.1575342465753	76527	146	6.930100833278377	9.388065711557172	10.511129452302724	11.252792868038776	11.64274673567486	11.751332964830963	11.92140997488701	12.21446854674294	12.547546846601634	13.200782970482445	13.854019094363252	13.977288308487056	14.034311658891234	14.127500531679123	14.238772165658872	14.689965469142814	15.566060859506996	16.33852758672107	16.748293992909772	17.158060399098478	92.51972414490218	92.85185062501864	92.85185062501864	87.60375038529544	87.60375038529544	86.96964015517618	86.96964015517618	87.96444998976027	87.96444998976027	87.96444998976027
53	20201027	11	1	7	17.597485964027463	80.73473034570577	14.550213763116568	79.06114738518099	16.472779455454816	80.07978128051609	16.488332891195242	80.73473034570577	3.936544381002632	68.8909944444593	91	2098	482.3032258064516	74757	155	11.92684602343508	12.582687958355454	13.238529893275825	13.894371828196196	14.550213763116568	14.937837588732304	15.325461414348036	15.713085239963773	16.100709065579508	16.488332891195242	16.644794040800278	16.801255190405314	16.957716340010347	17.114177489615383	17.27063863922042	17.33600810418183	17.401377569143236	17.466747034104646	17.532116499066053	17.597485964027463	83.01591347242193	83.01591347242193	79.06114738518099	79.06114738518099	79.06114738518099	79.06114738518099	79.06114738518099	82.3045513411616	82.3045513411616	82.3045513411616
54	20201027	11	1	10	17.46959010196491	122.7592763613126	13.034980375097444	118.39438646131362	15.600819423231904	120.37655181547632	16.281162062039755	121.36763449255768	6.12367048620701	112.56229138624968	147	1785	511.3861386138615	51650.00000000001	101	13.51939876854975	14.003817162002058	14.488235555454365	14.972653948906672	15.457072342358977	15.941490735811284	16.266108904505515	16.271126623683596	16.276144342861677	16.281162062039755	16.286179781217836	16.291197500395917	16.296215219573998	16.415058023566512	16.590813369966245	16.76656871636598	16.942324062765714	17.118079409165446	17.29383475556518	17.46959010196491	118.39438646131362	118.39438646131362	118.39438646131362	122.86884429285762	122.86884429285762	122.86884429285762	122.86884429285762	122.86884429285762	122.86884429285762	122.86884429285762
55	20201027	11	1	11	17.02379890703597	88.99859970930977	8.852563333806968	85.58242887928364	9.632357598704084	88.03181529940349	12.528006257569368	89.0445329883927	8.69785882988798	83.40283966686371	135	2280	657.5	93365	142	9.374854211840724	9.897145089874478	10.022254731152644	10.147364372430806	10.439210596852265	10.731056821273723	11.522786336610494	12.314515851947265	12.421261054758316	12.528006257569368	12.841301159935952	13.154596062302534	13.586957694989891	14.019319327677248	14.313330497902502	14.607341668127756	15.806113529056672	17.00488538998559	17.014342148510778	17.02379890703597	89.0445329883927	89.0445329883927	89.46848403053413	89.46848403053413	89.46848403053413	93.08881384991044	85.03981249157998	85.03981249157998	89.12802131645384	89.12802131645384
56	20201027	11	1	12	16.579505756436145	69.75046646555342	10.630201925116625	66.45905042151654	9.833374452575644	67.24508694077169	11.330871453595654	68.51158030971668	8.410080102045386	68.77053026419618	126	1887	473.3453237410072	65795	139	6.3732290452886495	8.93074479372822	9.513688197962011	9.878198042407975	10.133491106960022	10.16326056946088	10.272525887259151	10.540782915652256	10.910469736508237	11.330871453595654	13.346159859123718	14.733083086982202	14.863275959501532	15.050113017111508	15.265272167266806	15.449500211505692	15.577389580526974	15.592601599113054	15.990405665759504	16.579505756436145	66.76463009108184	66.76463009108184	68.54950807444514	68.54950807444514	68.51158030971668	64.17691713211305	64.17691713211305	66.45905042151654	66.45905042151654	74.29203413021699
57	20201027	11	1	14	17.902927799530698	66.98523056958493	11.349429268732807	65.42532591289338	11.194855903809705	65.4573987156481	13.069612784646184	65.67471999548447	7.543006461216075	63.37377768448623	130	1415	281.4816753926701	53762.99999999999	191	10.667589680174988	11.349429268732807	11.673374459608816	11.997319650484824	12.12335400078198	12.249388351079135	12.349813497053988	12.45023864302884	12.75992571383751	13.069612784646184	13.32759112180025	13.585569458954314	13.585750436716095	13.585931414477876	14.399030703014022	15.212129991550167	15.938862499432451	16.66559500731474	17.284261403422718	17.902927799530698	65.60845008518241	65.42532591289338	65.42532591289338	65.22948740895421	65.3384201488685	65.3384201488685	65.3384201488685	65.67471999548447	65.67471999548447	73.1680494158165
58	20201027	11	1	16	15.533944850488442	72.23692147935299	10.3506671065713	62.81896141785813	11.030776060838337	62.12629281880515	12.608324937594256	70.59696692863454	10.769650508550464	62.95026760182399	140	2117	535.4503816793892	70143.99999999999	131	10.102479005374954	10.305541997262877	10.523864188861303	10.746546151805596	10.937576863997004	11.103286575586107	11.38785648105846	11.910146774297312	12.397796825218087	12.608324937594256	12.818853049970423	13.046238238502402	13.275730561553855	13.864921131339509	14.63396082449226	15.091536730892583	15.159782903852374	15.244971419587834	15.389458135038138	15.533944850488442	61.85523922655737	62.81896141785813	62.81896141785813	73.16487345766276	73.16487345766276	59.844847216208514	59.844847216208514	71.62507970293314	71.62507970293314	61.70467781199994
59	20201027	11	1	17	16.235067466744276	85.72405561486974	9.320551061376658	78.2115549562279	9.844727441371196	78.47375961162528	12.149775693494146	81.06134745709105	8.964062055539067	75.11046717247943	145	1719	460.2000000000001	55224.000000000015	120	9.442300634659071	9.564050207941484	9.9521026425592	10.416241608987	10.890990462508336	11.374227225704503	11.702555928408996	11.721068510130134	11.778749293843449	12.149775693494146	12.520802093144846	12.564798953013748	12.567917120409922	12.899972264810184	13.396495897712487	14.051005806542596	14.90299856028246	15.632600378546543	15.93383392264541	16.235067466744276	78.2115549562279	78.44522673357858	78.44522673357858	78.7644971450694	78.7644971450694	84.83519154468014	84.83519154468014	78.7160860936748	78.7160860936748	78.7160860936748
60	20201027	11	2	1	23.08405615581498	280.5792409135095	14.270560980302918	311.1534183804185	15.243613640942044	307.87326780117155	16.643766059497157	285.7897021119728	13.945400813245111	311.26229337563905	1	1668	412.30909090909086	90708	220	9.896593263732065	14.39547310323644	14.770209472037012	15.358412212388911	16.053348138516473	16.116479488893205	16.239885314159356	16.48384008920435	16.59660143233047	16.643766059497157	16.89606715238718	17.74811078080499	19.799639480278387	20.64027725314127	20.875469562698903	21.851739842937207	22.576766232710824	22.79930484155507	22.957713089027887	23.08405615581498	311.1534183804185	311.1534183804185	305.8646553772923	305.8646553772923	290.0396275763242	306.72578624595104	306.72578624595104	306.60172964580386	306.60172964580386	283.423303565902
61	20201027	11	2	2	18.35089147147752	133.70060443693703	8.414639425799036	132.01860649968427	10.920320206992926	132.54798185413762	17.210066751818108	134.25981454980425	10.650889758602444	129.71763794109796	8	2443	574.10625	91857	160	6.994218987564761	7.602970603950879	8.211722220336997	9.978536559856703	12.324382260943205	14.6702279620297	16.331719261660442	16.624501758379665	16.917284255098885	17.210066751818108	17.30297429311657	17.39588183441503	17.48878937571349	17.60797760971727	17.740306190073706	17.872634770430142	17.999857588748743	18.11686888299167	18.233880177234596	18.35089147147752	130.22896195433154	132.01860649968427	132.01860649968427	132.01860649968427	134.25981454980425	134.25981454980425	134.25981454980425	134.25981454980425	135.68388268883294	135.68388268883294
62	20201027	11	2	3	19.30877369852799	129.32836521228478	7.972270280516431	120.65222498322042	8.411397624543651	119.26598486808564	12.04954964238609	121.08222346964796	7.677577472759836	119.59988918483248	82	1977	517.0239520958085	86343.00000000001	167	8.03992505036323	8.10757982021003	8.1748819846766	8.24208340474882	8.366530637890053	8.536774521486494	8.723626134242286	8.943693205316773	9.430332505883294	12.04954964238609	14.668766778888887	15.795278252552707	16.735201518361663	17.508123684071585	18.197545299731996	18.6365857414498	18.762649715739347	18.905506896020892	19.10714029727444	19.30877369852799	120.65222498322042	118.95770169695145	118.95770169695145	131.51872643483935	131.51872643483935	116.18965205954429	116.18965205954429	118.18802792408503	118.18802792408503	118.18802792408503
63	20201027	11	2	5	24.91801708348321	99.30149195230472	5.093039666678824	99.65526744304266	9.788258882824149	97.43704528069536	15.043687645953192	96.16784491050308	16.077238175383446	99.20269253121596	127	1150	134.1649484536083	13014.000000000004	97	6.333542567427305	7.574045468175784	8.814548368924264	10.369733521685657	12.082259800453503	13.79478607922135	14.947192003155244	14.979357217421226	15.011522431687208	15.043687645953192	16.828000155151976	18.612312664350753	20.396625173549538	21.107705813656228	21.28217051921687	21.45663522477751	21.59268920174432	21.651921721523447	21.711154241302577	21.770386761081703	99.65526744304266	95.83024843303758	95.83024843303758	95.83024843303758	95.83024843303758	96.16784491050308	96.16784491050308	96.16784491050308	96.82561996600587	96.82561996600587
64	20201027	11	2	8	17.328836469000382	93.44545557726316	5.316632771645401	93.49252275214972	4.862524963058934	91.98266699634696	13.188114524998996	92.68950929294552	11.8887622905716	94.3231644225326	132	1536	429.2941176470588	58383.99999999999	136	3.5052058533634476	4.480589578592192	5.387857132532966	5.8864276587459186	6.384998184958871	7.281229279912013	9.171611796715627	11.061994313519246	12.455983383684616	13.188114524998996	13.920245666313376	14.409989189718807	14.717941999692528	15.025894809666248	15.343414636458816	15.664761269978923	15.986107903499027	16.421061136501446	16.874948802750914	17.328836469000382	90.52191522826324	93.49252275214972	93.49252275214972	93.49252275214972	91.9335630086279	91.9335630086279	91.9335630086279	94.2410829651908	94.2410829651908	91.68546030736876
65	20201027	11	3	1	22.688632447479183	283.7858142539421	11.281411418645868	292.7823115446424	12.534547756178988	286.7212605088803	15.184578636371723	282.1685008726733	11.500977163107498	283.8762739413886	43	2094	501.62376237623766	101328	202	6.082745109168826	8.234165686786618	11.06375100922735	11.680160108251764	12.120447441154072	12.574030111383186	13.596647032338277	14.404264675796114	14.495347205951768	15.184578636371723	15.872359782157922	15.95715774556727	17.90247739166397	20.252330768855067	20.27917777605187	20.492819682962292	20.85834372198675	21.64549159852751	22.246735258622824	22.688632447479183	280.418437690096	280.418437690096	292.7823115446424	284.0123834339671	284.0123834339671	282.8166693109507	283.36908654803125	283.36908654803125	281.25204008841064	281.25204008841064
66	20201027	11	3	3	20.37964244666559	127.92078055854984	13.465395626284964	137.1576742586586	12.376465488545918	137.26420446934694	16.262522685779878	127.92078055854984	9.586037436982814	131.91576844971462	121	1644	344.2397959183673	67470.99999999999	196	8.571187114288675	9.745280605331908	10.932196578382673	12.131935033440968	13.331673488499264	13.385162343613544	13.438651198727824	14.024821038183948	15.143671861981913	16.262522685779878	17.08055027224796	17.898577858716042	18.40183568992075	18.590323765862077	18.778811841803407	19.304776678569215	19.83074151533502	20.15090763630746	20.26527504148652	20.37964244666559	129.1385636535965	137.3678649437421	137.3678649437421	137.2670742056401	137.2670742056401	137.2670742056401	137.1576742586586	137.1576742586586	126.13255338295168	126.13255338295168
67	20201027	11	3	4	16.60503841360213	107.04921299599206	5.196736578748781	101.566784789217	10.86785269609062	104.44481532022117	14.493314826129351	106.1571519695783	6.792489188373611	101.6432212652894	136	1306	343.1372549019609	17500.000000000004	51	6.74009059967777	8.28344462060676	9.8267986415357491	11.370152662464738	12.913506683393727	13.229468311940852	13.545429940487978	13.861391569035105	14.177353197582226	14.493314826129351	14.80361717681808	15.113919527506807	15.424221878195535	15.734524228884265	16.044826579572995	16.15686894637882	16.26891131318465	16.380953679990476	16.492996046796303	16.60503841360213	101.566784789217	101.566784789217	106.87292369563058	106.87292369563058	106.87292369563058	106.87292369563058	106.87292369563058	104.89473747581586	104.89473747581586	104.89473747581586
68	20201027	11	4	1	23.86932537006881	269.57440417384566	9.995374850658225	276.61556114536774	13.881639629363256	274.3304881261029	17.25087204145694	275.405064380763	13.708879907688203	280.12275686090294	83	2420	632.0121951219512	155475	246	2.8669528056911844	3.4245045346238654	4.961699289403809	7.478537070031018	9.995374850658225	11.756693708784775	13.518012566911326	14.96911200507107	16.109992023264006	17.25087204145694	17.874460745786358	18.498049450115776	18.85145750548703	18.934684911900128	19.017912318313225	20.44460299550237	21.871293672691507	22.841576283042624	23.355450826555717	23.86932537006881	272.4110965035144	278.87869118102486	278.87869118102486	276.61556114536774	276.61556114536774	276.61556114536774	275.89973692413935	275.89973692413935	270.47616630880174	270.47616630880174
69	20201027	12	1	8	19.017296112489287	119.37466038163704	14.320460454780632	115.81977104878048	14.768902242741971	116.48053132996384	14.749402542124235	117.77279108117534	12.400144198003682	110.77997866715818	37	1865	626.1292517006802	92041	147	2.8284271247461903	3.5640826466042785	7.610188016823757	10.479240218322596	11.288449374560306	12.455528339247492	13.920832144309244	14.483865234892257	14.70854680754574	14.749402542124235	14.794204738648626	15.062297392706874	15.294653484163236	15.431712075347903	15.871076291546046	16.67320725776035	17.13434230197246	17.400622533611884	18.154753667270658	19.017296112489287	118.64432649373606	118.64432649373606	120.73144020394744	120.73144020394744	115.9058106423998	115.9058106423998	115.81977104878048	115.81977104878048	116.21617262250736	116.21617262250736
70	20201027	12	1	12	18.8672521027611	129.3188635854116	9.57821652073906	134.045319260281	10.366531449681402	133.14618888348647	15.220951349240057	130.74415486204333	10.124869790295724	132.38543579087775	90	2013	504.6847826086957	46431	92	9.11079660346167	9.36248425122642	9.73241913833252	10.811837461486723	11.89125578464093	12.91631997067105	13.80549881389096	14.69467765711087	15.20823130203759	15.220951349240057	15.233671396442524	15.783996719844946	16.737526000397338	17.691055280949726	18.098781964428316	18.288187609077383	18.47759325372645	18.613431472901752	18.740341787831422	18.8672521027611	133.62279608692936	134.045319260281	134.045319260281	134.045319260281	131.77045130324905	131.77045130324905	131.77045130324905	131.03159219875027	131.03159219875027	130.45671752533636
71	20201027	12	1	15	20.56055398623463	76.07911691097628	14.538528097852108	76.95213268750287	12.105923661934012	77.07354353077487	14.280968778950411	76.85308741400604	15.591962853186052	78.44230012751129	91	1806	407.4955357142858	91279	224	8.468137528490164	8.610824340776942	9.184491466941855	9.775810764260948	10.398021361099842	11.145498208525929	11.997363598108006	12.947178097543178	13.933723513173256	14.280968778950411	14.638763858425571	15.741357224733685	16.607268011544605	16.842025253029682	17.37960525678757	18.280572575272828	18.918377880591297	19.405804892671604	19.974184685983	20.56055398623463	84.17639283324351	84.17639283324351	76.75404214050923	76.75404214050923	74.71420033637119	74.71420033637119	77.51445576431252	77.51445576431252	80.54147460443045	76.95213268750287
72	20201027	12	2	3	20.78962264438217	156.2151870189796	12.899982177029868	166.14236078762903	12.041811450019535	167.58895285688075	12.89744707547506	159.50696003021392	11.885063641104589	161.50287912051346	25	2249	715.3483870967741	110879	155	7.360300635636739	8.16260988033001	9.51605551129377	10.2860914633487	10.764422575949215	11.7823867886274	12.545719287599226	12.799788359158342	12.889665659996853	12.89744707547506	12.898968136407944	13.394964590443347	14.879911830683792	15.454917580097078	15.574952584096788	15.763810577570093	16.58411206802678	18.667300552450246	19.932867086107706	20.78962264438217	157.08908471446458	157.08908471446458	159.50696003021392	159.50696003021392	168.7169971982326	167.90750058478068	167.90750058478068	167.64903533576043	167.64903533576043	170.14302865684724
73	20201027	12	2	8	21.133597589273705	123.74630116128183	2.309401076758504	127.7103378966211	10.07363771686829	126.16603480626492	13.595511808199852	124.28817736700256	5.33952093805781	126.03323775929798	78	1670	353.6686046511627	60830.999999999985	172	4.27180464278313	6.234208208807756	7.506313051857319	8.088119171931819	8.669925292006317	8.848501341545585	9.027077391084854	10.01219469432356	11.803853251261708	13.595511808199852	15.675365748116665	17.755219688033474	18.959810739351127	19.289138902069624	19.61846706478812	20.023691222117264	20.428915379446412	20.73194148434353	20.932769536808618	21.133597589273705	127.7103378966211	126.84729620355252	126.84729620355252	124.01340711628728	124.01340711628728	124.01340711628728	126.87426822503002	126.87426822503002	123.53663542795928	123.53663542795928
74	20201027	12	3	5	21.071655293172903	162.6760203178091	13.119307245360432	168.14909388420406	12.745718778657414	167.35703616825086	19.26777578837945	165.62628596095888	10.507947266244148	162.81153136538018	86	1895	454.71739130434776	83667.99999999999	184	12.025547305297083	12.92044180171255	13.423068408089849	13.813618474456238	14.7916399029655	16.23963842118906	17.40614733908001	18.009677056305737	18.61831070329369	19.26777578837945	19.917240873465197	20.050312174530397	20.118834252593025	20.180857486825253	20.23963129914228	20.338121668420825	20.48625773390126	20.64849273566473	20.860074014418817	21.071655293172903	167.1109387827185	168.14909388420406	168.14909388420406	166.81107583782995	166.81107583782995	164.0252513337971	164.0252513337971	166.4851437884927	166.4851437884927	163.5119745000128
75	20201027	12	4	2	22.30516723789055	183.77649834524576	10.593247993694584	183.52672629738683	12.095579028679325	186.16985141440207	14.905787545127115	183.10882269953152	13.065586307930696	185.8966315212208	70	1889	503.33067729083655	126335.99999999996	251	9.8118908746558	10.45118306296026	11.194478365817558	11.96748884426138	12.468156539408024	12.750950007916924	13.005923144200477	13.20525561603333	13.534774786408992	14.905787545127115	16.27680030384524	17.209906743355937	18.08827489296571	18.445730997109067	18.542731078519218	18.70885780640076	18.96139284237155	19.472544807103	20.888856022496775	22.30516723789055	180.74284411486943	183.52672629738683	183.52672629738683	189.29861290514847	189.29861290514847	182.22650477780093	182.22650477780093	185.6842150406709	185.6842150406709	185.6842150406709
76	20201027	13	1	4	21.010293278572195	97.4048832361413	7.411702458499891	88.66592727936195	7.531892495143349	87.53250393229962	12.003744047751509	93.7595447148734	10.520631144804495	85.48186037076046	67	1646	473.2359550561798	84236.00000000001	178	6.4742166704115895	7.066743750803549	7.277551849951314	7.417971766994596	7.435212365355034	8.026267863837495	9.095502445754972	9.813033821210055	10.39867649424174	12.003744047751509	13.6091369087472	14.198357964124082	14.910095190255008	15.948542205063369	16.800652309992426	17.42915812306632	17.664046932175243	17.67401173901847	19.176334912501968	21.010293278572195	93.58466228523127	93.58466228523127	88.66592727936195	88.66592727936195	86.87413568130695	86.87413568130695	87.1988970882173	87.1988970882173	88.55184476267277	99.856628439507
77	20201027	13	1	5	20.52358315305831	96.20992504366066	9.994176185039729	101.69507250055744	7.162197401063646	101.12037281106385	10.00148832561482	98.60737973590916	6.816811544745063	98.6434019257454	91	1334	283.4897260273973	82779.00000000001	292	3.002221399786054	3.5340513635066775	3.7439006086134463	5.654165984509038	8.414639425799036	8.875664735155237	9.345247190122109	9.831943936310324	9.997101041269763	10.00148832561482	13.635920458537266	16.482919172799566	17.755051049741603	18.50698330906781	18.99881575958611	19.543566703438067	20.006220103761436	20.304678417027635	20.451931974093142	20.52358315305831	96.96159297112656	96.96159297112656	95.45408899921284	95.45408899921284	98.60737973590916	101.3460005775976	101.3460005775976	101.69507250055744	101.69507250055744	97.6045538879354
78	20201027	13	1	6	17.911174065310234	116.99466558495769	9.17132456665412	113.48262281482968	8.951473373811174	114.0210098411793	11.68582330681684	114.51288264183054	8.055177225454614	114.91970975752986	122	1983	572.7112676056338	81325	142	6.298060247996688	7.392571411289448	8.281947988971783	9.17132456665412	9.730924355072036	10.290524143489955	10.83526033025891	11.379996517027864	11.532909911922353	11.68582330681684	12.005384965699369	12.324946624581896	14.427473481748557	16.53000033891522	16.929995763412848	17.329991187910473	17.50638723406894	17.682783280227405	17.79697867276882	17.911174065310234	114.06752406687768	114.06752406687768	114.06752406687768	113.48262281482968	113.48262281482968	114.51288264183054	114.51288264183054	111.33899279803464	113.62768798444998	113.62768798444998
79	20201027	13	1	7	16.3945472906195	91.10067454470816	9.337473201948235	92.38424459443678	11.16055909047966	90.4206870303605	12.072102034745374	91.0625315497577	9.539957849157693	88.7669279981683	104	1866	501.3008130081301	61660	123	7.429726878892194	8.456974898999293	9.46092379020812	10.3250779080273	11.18923202584648	11.821298373522817	11.873145295842042	11.924992218161268	11.98986393206419	12.072102034745374	12.154340137426557	12.1899938137157	12.19070917021081	12.19142452670592	12.682779940989947	13.370391378389542	14.058002815789134	14.827727301978202	15.61113729629885	16.3945472906195	91.02438855480725	92.38424459443678	92.38424459443678	92.38424459443678	90.41048896748448	90.41048896748448	90.41048896748448	90.3324601377372	90.3324601377372	88.54535635890747
80	20201027	13	1	8	17.021049906696852	71.50541169950749	10.959011840106765	63.85001917153565	11.068007043890644	63.994697626692066	12.359167459097394	69.14968542273674	10.792080750711117	63.832631019373856	117	1612	380.4528301886792	60491.999999999985	159	6.69792619590454	9.240477686130346	10.141557623505486	10.573645688637582	10.814016581548907	10.901013736683623	11.037058733521082	11.271199413764036	11.567308762491736	12.359167459097394	13.151026155703052	13.4035913060064	13.58874476302196	13.980927272231437	14.476624307537866	15.181917534236725	16.14920600017611	16.91349231698576	16.967271111841306	17.021049906696852	71.47534771215801	68.9816746116454	68.9816746116454	64.3262711576203	64.3262711576203	63.85001917153565	63.85001917153565	63.80780255092024	63.80780255092024	63.80780255092024
81	20201027	13	1	9	18.5120587316186	94.48270776171984	8.186516444982946	91.34586901321164	8.382958091037494	91.83355269881054	14.437112925779042	94.48270776171984	8.690161637108384	90.19829296667416	118	2001	516.6507936507937	97647	189	5.841204216913314	7.404745702293068	8.201315660599695	8.230914091833192	8.260512523066689	8.437045635865152	8.613578748663615	9.848898829206089	12.143005877492564	14.437112925779042	14.69361615088286	14.95011937598668	15.17641902317826	15.372515092457595	15.568611161736936	16.043105288125243	16.517599414513548	17.10628892848988	17.809173830054238	18.5120587316186	91.92100616250605	91.34586901321164	91.34586901321164	92.04946185840996	92.04946185840996	92.04946185840996	92.10532722481	92.10532722481	94.78787271939402	94.78787271939402
82	20201027	13	1	10	20.064868405654057	88.20573356764469	13.788664279393693	85.63876145275096	12.835585355421138	89.24018425953714	13.788664279393693	89.34247460983622	11.29368033799134	84.35077480887355	153	1897	446.37967914438514	83473.00000000001	187	11.83182829777806	12.087173662187803	12.182047707577372	12.396571665097502	12.67092057868291	12.814531424301643	12.972586493040271	13.159530008018686	13.448572419564371	13.788664279393693	14.428487113190489	15.240746990984135	16.397880956771502	18.003922630008532	19.83441815697041	19.845462772304085	19.862494004403658	19.891498470035017	19.966647337408904	20.064868405654057	92.06474845368876	92.06474845368876	92.2134357904596	92.2134357904596	95.06345139582116	91.10560909126109	91.10560909126109	87.39413189763138	87.39413189763138	85.63876145275096
83	20201027	13	2	1	21.40018754681867	169.34599439820022	10.163256938719671	173.38694706555356	12.006526537789624	174.14686023534475	13.618078263354866	172.95480677594136	8.743000043664262	168.68698395622002	58	1522	452.1428571428571	44310	98	9.93591217084917	10.436988685593208	11.258183926213809	11.610383745460782	11.72808585402094	11.966521823567884	12.148032191538212	12.215691356355311	12.790177952118553	13.618078263354866	16.176409895369538	17.986284415599034	18.2992447122582	18.931327036353935	19.72297037416796	19.876856170391807	20.00954190072821	20.099827499289734	20.638028638013612	21.40018754681867	173.38694706555356	173.38694706555356	172.78526835522567	172.78526835522567	169.4160019650402	184.46956065811943	184.46956065811943	176.09882686453932	176.09882686453932	172.95480677594136
84	20201027	13	2	2	19.760964969476102	191.6804660310616	12.230238844451687	189.9584562705894	12.38641354750491	191.15447836530555	12.260479984434204	191.6804660310616	9.990354406686151	188.25943939724672	40	2706	827.6298342541436	149801	181	8.094532200798897	9.753255947110858	10.471422932033256	11.189589916955653	11.663724298987445	12.137858681019232	12.18404876273546	12.230238844451687	12.245359414442945	12.260479984434204	12.46450089903152	12.668521813628839	13.147574135450151	13.626626457271463	14.869413579044515	16.112200700817567	17.312971733663844	18.51374276651012	19.137353867993113	19.760964969476102	192.0976976906629	194.75716630583565	190.4863057652576	190.4863057652576	187.7421099358679	187.7421099358679	189.9584562705894	189.9584562705894	189.9584562705894	190.9573764774617
85	20201027	13	2	4	19.707202496735167	116.44803331628276	2.309401076758504	106.48724163686224	8.760869316413872	107.71451585974684	14.691129334596573	116.40255149571423	8.62661586889443	105.69962501280664	105	1705	440.9834710743801	106718	242	3.965153667544586	5.6209062583306695	7.555926528090686	9.570737563271829	10.730116996583682	11.205151148400102	11.661269438933534	12.079556006900994	12.675342594044515	14.691129334596573	16.706916075148623	16.979328311877147	17.03381873562773	17.385492999075783	17.88575918237257	18.22460137706937	18.36166358601617	18.592161023350833	19.149681760043	19.707202496735167	106.48724163686224	118.57963143871686	118.57963143871686	119.7195851856854	119.7195851856854	108.42984662631991	108.42984662631991	108.22645931605832	108.22645931605832	117.52759661267189
86	20201027	13	2	5	17.74671677278524	102.87007202708683	10.340401488818978	108.30676643644811	10.454072636961092	105.97760096894211	14.019706033437618	102.87007202708683	9.69401283019655	104.35737585523928	130	1888	502.400900900901	111533	222	7.565982491228402	7.883799421860772	8.890971519922608	9.898143617984443	10.11927255340171	10.340401488818978	10.732037146449414	11.12367280407985	12.571689418758734	14.019706033437618	14.390201368986094	14.760696704534569	14.964508417335722	15.168320130136877	15.218735210655575	15.269150291174276	16.40884003075748	17.548529770340686	17.647623271562964	17.74671677278524	105.001481166887	105.001481166887	102.80643737462474	102.80643737462474	108.30676643644811	108.30676643644811	108.30676643644811	106.8195990957535	106.8195990957535	100.90174440134273
87	20201027	13	3	2	19.94175703913276	196.28744268513927	5.138093031466052	200.01667899684185	4.682750410821626	195.34232653408571	10.085251420942107	192.4756734575805	9.415838772545872	202.06051568388065	75	2117	574.2235772357724	141259	246	3.412141864159723	4.824283728319447	5.758315840802523	6.555745167092272	7.450089875937399	8.421966890826829	9.074140123618722	9.08690579221554	9.196952889965647	10.085251420942107	10.973549951918567	11.1542019861458	11.24639820827938	12.483981874380731	14.294259262465967	16.06984786481889	17.80207548500642	19.228602974550327	19.585180006841544	19.94175703913276	186.0856981474437	200.01667899684185	200.01667899684185	199.9246024579716	199.9246024579716	192.7940357025249	192.7940357025249	188.59576549145072	188.59576549145072	188.59576549145072
88	20201027	13	4	2	20.81612459183945	196.61652444504224	14.492246437743342	198.858488425698	15.627031700650171	199.37156927749152	17.195321837912367	198.14575092082396	15.739533936063197	198.6459389573686	109	1761	405.8469387755101	119318.99999999996	294	14.361759981936196	14.432021919678506	14.565282351223336	15.07653374558328	15.587785139943223	16.001256632295267	16.170278369627546	16.33930010695983	16.6637153211785	17.195321837912367	17.72692835464623	18.401881173116017	19.184343717887753	19.966806262659485	20.33025010479325	20.52608646587183	20.72192282695041	20.76976699252498	20.792945792182216	20.81612459183945	198.7656769543624	198.858488425698	198.858488425698	198.858488425698	197.72996812808287	197.72996812808287	197.72996812808287	201.52625127869368	201.52625127869368	197.29266231314296
89	20201027	22	2	1	26.986423005251197	92.08978865268595	13.528505409054256	94.295131998498	15.448038277161508	94.08891694808408	17.668846573328246	92.75698134278016	5.773700272256157	94.2115526787983	6	1592	286.5405405405405	31805.999999999996	111	10.66328398312052	12.525105752290012	14.17580838507336	15.21405095467547	15.483203376969277	16.545190347085267	17.150991993116133	17.45882725061571	17.59798950135621	17.668846573328246	19.024241951006804	20.14213437913107	20.882797795735087	21.353704608546185	21.909525694984996	21.94092404408072	22.208972733374868	22.529577094897657	23.597512229179536	26.986423005251197	92.26855572535912	94.295131998498	94.295131998498	95.8351934786257	94.89926748306712	92.44100237883046	92.37836513471416	92.37836513471416	91.30185705757378	92.13642536712857
90	20201027	23	2	6	18.729969402480297	56.19049527320516	11.58884580438537	55.661448888522	10.962654773468133	57.25655331062428	11.693172114042069	56.22630223281941	9.837619285279557	54.149689307666186	18	1554	337.3636363636364	37110	110	2.931181487277564	3.4994921592217287	3.9023279138013143	4.38345904118852	4.815429464522108	5.674151998539409	6.967658893296468	8.572406345936551	10.902178430657434	11.693172114042069	12.431530900948792	13.369711976234155	13.757678726555866	14.239517039591032	14.857755903835146	15.280824478289238	15.56792360163564	16.58177716065732	17.61173003164879	18.729969402480297	56.13434118333658	61.709675352764165	63.48978677413807	57.79187636852917	56.474420682631376	69.42704368563349	64.40676201112642	56.93280856029097	57.62560839728419	55.661448888522
91	20201027	23	3	2	23.31981304291348	153.4547806792118	17.26000109135871	168.85571045154543	15.707046631481722	168.20855692000586	14.43268516955197	158.754378686684	11.927362717347064	170.69067583225998	29	1736	473.46103896103887	72912.99999999999	154	4.5251213118616	5.131059035270114	5.762835627448556	6.394612219626998	6.395241079632294	6.395869939637591	6.568672532428968	6.741475125220345	10.587080147386157	14.43268516955197	14.930569401543227	15.428453633534488	16.3442273624466	17.26000109135871	17.44695385701086	17.633906622663012	19.036724721267127	20.43954281987124	21.87967793139236	23.31981304291348	162.8722997812275	162.8722997812275	162.8722997812275	153.19319721673153	153.19319721673153	157.96128156624408	157.96128156624408	157.39086898279822	157.39086898279822	170.00942843368605
92	20201027	25	1	5	22.40863983263242	89.8650430897893	15.81248650303307	97.84755405807812	18.45296986937693	95.82365153924168	18.566138794653416	92.31341810284972	19.362351826667563	91.22464015321678	46	1648	375.7338403041824	98817.99999999996	263	4.469122843576791	5.914529903079765	8.472284046871614	12.142385274952344	15.81248650303307	16.581013477487375	17.349540451941678	17.900270910265746	18.233204852459583	18.566138794653416	19.066421132936277	19.566703471219135	19.91721521755257	20.11795637193658	20.31869752632059	20.916266182163906	21.513834838007213	21.931823299269578	22.170231565951	22.40863983263242	92.11399942790086	92.17390692286024	92.17390692286024	97.84755405807812	97.84755405807812	97.84755405807812	95.38569828379656	95.38569828379656	92.25689129723084	92.25689129723084
93	20201027	25	1	6	27.15828432213051	113.88231058658008	16.156240651426867	126.74053151441096	17.368706110124407	130.16709113978624	17.48931595983723	126.74053151441096	10.901515350183413	125.45614953929208	55	1777	371.0137457044673	107965	291	2.231866733772868	4.533129823412184	5.424530849075612	6.979982936053563	9.76049359299663	11.717549604706484	15.103092276406915	16.995937492440028	17.439446216353215	17.48931595983723	17.620161371115334	18.55781951919645	20.581868607645028	24.123819774813395	24.38649675587748	24.516012739562676	25.529628182124753	26.009709120252143	26.26964422834588	27.15828432213051	124.81578538386071	126.19657649971688	130.70475723238417	115.89699145281588	120.58644852757368	129.0689445510596	126.74053151441096	128.97103054860762	128.3212767560121	127.90506350282706
94	20201027	25	2	1	32.97956673330658	216.8504331035768	12.1547169570099	196.2940780753977	10.867672788315655	205.71911798630853	27.320520102554777	218.549281992356	9.68933203301541	198.71883725857225	17	1671	424.624203821656	66666	157	6.247527428859062	10.18565378095962	13.351553631843633	15.745226981511102	18.13890033117857	21.47421199021491	24.809523649251258	26.645847603526494	26.983183853040636	27.320520102554777	28.863945468824127	30.407370835093474	31.373652615534503	31.76279081014721	32.151929004759914	32.33279103615098	32.513653067542045	32.679180613251376	32.82937367327897	32.97956673330658	220.58128626670305	196.2940780753977	196.2940780753977	200.28198961682483	200.28198961682483	200.28198961682483	225.67029462575337	225.67029462575337	218.9594792983605	218.9594792983605
95	20201027	25	2	2	27.30612895767058	233.62692547222747	21.345838570116136	229.4917334647488	19.985709860341657	228.15955988131321	15.787107124991152	228.54566540116863	21.650123353799653	229.25186550677972	9	1864	500.95890410958896	109710	219	5	6.27965274971422	7.322434294437612	9.611820679465133	10.02265967905043	10.759187075499211	12.078111959911798	14.2361434233885	15.314025439520552	15.787107124991152	16.296187014145072	17.48206364132709	20.379894837918876	22.43847061129299	23.53619408763894	23.551468393146237	24.169227788926808	25.74209774938413	27.15831817285359	27.30612895767058	232.3712408600404	223.1664217125256	223.1664217125256	216.24174103772256	218.97634074892213	216.1500844602611	216.1500844602611	230.6934110397696	235.5543593557937	235.5543593557937
96	20201027	25	3	3	25.49739209070593	119.4765430194018	16.37712658636167	113.85884524286573	14.952679317207172	113.6343478724572	15.275699971987327	114.63374753527116	15.24244824936095	111.33204243671968	17	1702	453.4047619047619	76172	168	6.294595617643091	9.273954804293732	9.62284112895948	10.891363596642906	12.61970413583517	12.831987987034983	13.048570085411876	13.273748678142931	14.1195649142269	15.275699971987327	15.62700432644974	15.964391100812078	16.27394271497427	16.6074228422864	16.952867226173503	20.749586568825052	23.424070810577035	23.854084850529944	24.597410554590915	25.49739209070593	114.63374753527116	114.63374753527116	113.03424051773374	113.03424051773374	114.23378678860506	119.32460098171306	119.32460098171306	118.33823762096264	118.33823762096264	114.41497913841378
97	20201027	25	4	3	26.606619913004803	130.70918782524657	5.326818938165629	135.58189506071602	11.138164445055828	133.0147094654395	17.947566993761452	130.30621910499025	12.850070943816936	126.91895911827868	61	1674	340.3786764705883	92583	272	7.63989197854983	9.95296501893403	12.443099260264388	14.98382241615079	16.489947817459726	17.168395015106686	17.64875411624254	17.732937024356186	17.82174634778763	17.947566993761452	18.073387639735273	19.23101482301541	20.51761782345884	21.18120472240057	21.533283570591458	22.339186214820874	23.712368604098454	24.963021407483406	25.7848206602441	26.606619913004803	135.58189506071602	133.81492843143624	133.81492843143624	132.37098561873808	132.37098561873808	129.6473049041662	129.6473049041662	130.2599446072627	130.2599446072627	130.2599446072627
98	20201027	26	1	3	37.14376462069579	153.92570440492284	13.71241746598895	144.80110838551605	14.420560441098925	148.00732125907268	13.120226101414858	154.82275772258322	7.578980021777656	145.53210721231423	48	1592	307.54623655913974	143008.99999999997	465	2	2	3.0063396370639435	3.852126408638174	4.10003338641261	4.848272393404712	5.744163663279895	10.74063807299244	12.335026210278162	13.120226101414858	13.89914278882449	14.457403804487283	15.324746139255426	15.688557534760044	16.51904656305103	17.46550198367374	19.3428553241115	21.087060477050915	23.50926738929845	37.14376462069579	152.03220340318424	152.03220340318424	155.8219981500297	155.8219981500297	155.7981233439418	154.118760664529	162.36713870166744	155.10254126261557	154.87593008644964	144.80110838551605
99	20201027	26	1	5	27.76792152942417	124.88160383564836	15.821808456085698	119.3257768736576	17.98306648645294	121.74736184851764	20.67890781020634	122.31704124933736	16.31744908186457	119.22859080431412	138	1645	364.9565217391305	83940.00000000001	230	3.9942104865206054	4.716642844461889	5.3516448578560825	7.650176640258991	11.84060246543071	15.988729401298176	17.407557435604247	17.79930414703386	19.670374009149615	20.67890781020634	21.13302241190027	21.93911676859169	22.142235816923513	22.757503342178076	22.952843549740916	23.131185333514537	23.53736451259433	24.45416661612458	26.006920526231852	27.76792152942417	121.94924429706452	119.4807531325246	125.53011874208802	125.53011874208802	117.74588205390916	119.3257768736576	123.48927428008658	124.99496191890742	122.42703439180876	122.70569978459028
100	20201027	26	1	6	22.128389134853176	155.81521577327825	16.787587947762237	143.60802952033958	11.959549668725067	141.9705439927368	9.376085360743682	143.60802952033958	11.146191163019196	142.35410349655172	138	1673	320.2783018867924	67898.99999999999	212	2.886190426597633	3.5991039167800785	4.172478695607047	4.688367420169498	5.458452592596211	6.419552774743534	7.603994033328119	8.51228801980031	9.116334998531372	9.376085360743682	10.172250215236565	11.137176471256314	12.078392643561063	12.117922006704894	13.19225648512867	14.7617550773901	16.53435883896572	19.20632438248214	21.21168747772941	22.128389134853176	140.8877714912491	140.8877714912491	157.4916597209002	140.81962225364288	140.81962225364288	144.5893953403258	150.77219318848694	142.09026799101696	142.09026799101696	140.71597577796135
101	20201027	26	1	7	30.382974237572768	183.7311845092408	16.266683790611488	148.1282211492974	13.275854484309564	152.96278888949476	16.266683790611488	174.59122840130863	17.18777850524809	157.30759063544147	121	1667	308.2267441860465	106030	344	3.850799003846269	5.335516375797801	7.857278273728411	9.072859409460108	10.970408364543196	11.458505974494312	11.69523624902199	12.492567226056597	13.12226674366022	16.266683790611488	20.73317548474134	22.091185765523814	22.471801785741462	25.21551562298051	26.780026954221327	27.251204482980334	27.874777909185163	28.44601548828865	29.6685025228821	30.382974237572768	184.43646769910933	167.78951242699006	165.0242345348807	162.78094767578736	156.0995716431485	176.11204514988	184.9093652434416	154.66057387603843	154.6405207187702	148.1282211492974
102	20201027	26	2	2	27.666267444543927	215.6033577002692	20.768045517029503	218.3242876676137	20.821912898981235	221.02153181150425	20.602407887799387	217.68426648066617	17.76224524592923	208.46245989416707	60	1799	365.82608695652175	100968	276	6.819035759759676	8.700782998069611	10.079710865164966	11.326425934778312	12.847532261834203	14.73772685080652	18.672139250312355	19.915114483967923	20.34270041834738	20.602407887799387	20.84674504429796	21.08305390832425	21.44796578415521	21.52109093453881	22.714468078678387	23.13693755274724	24.49470009912205	26.317790504306416	26.88905469740542	27.666267444543927	201.92258985820925	219.4229067129252	220.4706264354952	220.4706264354952	204.103512448102	220.4791936482339	216.38427593985512	222.97284050115843	216.6803907291705	218.3242876676137
103	20201027	26	2	4	26.09987295516092	130.2268306501821	18.022506896415685	136.26097265867804	16.40029054792735	135.0661264559064	17.09727166474265	130.39435325613576	13.469734389354857	133.69688777846952	136	1563	323.10132158590307	73344	227	5.809583882256192	6.305472570889956	7.035374615565527	8.814794716234342	9.340504156311669	10.295122414013802	10.741180122759507	12.829303130168142	15.530896967744535	17.09727166474265	18.269662146158534	18.764739803642687	19.352778342096386	20.250906027627835	20.786658973417232	21.678575638012724	24.78274288005776	25.531482626699667	25.775324198581547	26.09987295516092	129.84870789677143	130.65759556618062	130.4123800996067	131.3386889789047	129.34149950534368	128.38776714605376	130.66823108885742	130.5317856271519	134.5167259416121	134.4206807674291
104	20201027	26	3	1	32.7428776811059	299.94116270096896	23.929175084532048	303.9983678748412	15.74037142839136	300.6701037168642	25.43141949211477	303.6834073173078	16.80004703786824	303.27718914565116	22	1282	247.8972972972973	91722	370	7.106003191825972	12.887395110628844	15.80960054873776	16.441984224573023	17.025259374912526	17.623216521293493	17.985314448581178	22.589263381438787	23.861187780742817	25.43141949211477	27.1441691592082	27.682172409374548	28.288562955761503	28.596788291237175	28.722904882306263	29.85448224544594	30.63625742066958	30.76040276928803	31.189196321704785	32.7428776811059	297.73588234936824	303.3684467597743	300.2760609263832	300.2760609263832	305.4150026969349	306.84908691556245	301.91357445141324	306.29902146237094	303.9983678748412	303.9983678748412
105	20201027	26	3	2	25.853315853075337	225.32573728793767	22.20194535640061	231.45526303139783	20.58292096374971	228.8569477966971	16.070210513750386	227.5577901793467	16.32125852114909	226.5830667489757	104	1572	415.6205128205129	81046.00000000001	195	8.66905113214444	10.49278040801739	11.106961182315292	12.25778922726578	13.298986415025976	13.785727080828186	14.525383723361696	15.019428653480537	15.154402115478389	16.070210513750386	16.97811000548678	17.27668214576786	17.835103840245306	18.302997339960065	19.1109382380699	20.325920059461588	20.872701625697292	21.36997087270874	22.384513881234348	25.853315853075337	220.28223174752628	232.70485820315795	219.22111525601687	235.9360202840732	227.16560921777787	218.40130858998	220.0168791314024	236.9985226482316	221.59599702254465	237.45371881918456
106	20201027	26	4	1	39.3313761811171	289.2281361461807	23.04008879206713	309.426264092689	23.92605035413705	309.4875434615836	14.888178857285116	291.69337260980274	17.79148617708255	307.69700299855896	68	1879	433.0764705882352	220868.99999999997	510	2	2.3797958971132713	3.596292478040997	4.633540318490152	6.0592188007703385	8.925106187110869	11.600892213072369	14.319067714612665	14.579515907042609	14.888178857285116	16.4956153735231	21.871346474190876	23.35829368129549	25.71781865047173	28.953914486642898	29.26805340074337	31.516647433272297	33.429035206440716	35.05619007792018	39.3313761811171	285.35537802303503	285.35537802303503	292.90008972172865	294.17070396199705	305.3178656230891	290.37366488085047	291.09511658495626	288.99917318612574	298.978464165602	292.57585851609684
107	20201027	27	2	1	24.98307454413543	130.66453542846037	15.864261614287557	136.90885762300456	18.221439194177197	136.2473099141798	15.914016336046274	136.74251615851304	13.8208789893548	131.50028662931646	43	1670	416.0874125874127	119001.00000000004	286	3.5565102666351014	4.465084018576059	6.045817424100036	9.309405574725693	10.28423420707522	10.767433367551456	11.933538873610452	14.957086542708256	15.637467846392733	15.914016336046274	16.157424507401856	16.738384856192447	17.419472790005074	19.36359086135558	21.098898182818427	21.15355386696808	22.505589913088837	23.258732583019516	23.916666064216315	24.98307454413543	136.46996645374657	136.46996645374657	139.12813318855217	135.46116665473323	138.20016546168958	138.20016546168958	135.49345118803151	139.54611027965402	136.90885762300456	136.90885762300456
108	20201027	27	2	2	26.645713599329863	162.1545857336597	22.77218980769037	165.7222943885186	22.722546676788365	163.19339877468562	16.261528202042168	164.58748516880735	24.785328622539193	163.35355455759398	1	1927	513.1543624161075	76460.00000000001	149	4.095445115010332	4.190890230020664	4.286335345030997	4.381780460041329	6.403860489324659	8.425940518607991	10.44802054789132	12.470100577174652	14.36581438960841	16.261528202042168	18.157242014475926	20.052955826909685	20.732764322104856	21.412572817300028	22.0923813124952	22.77218980769037	23.414765954709036	24.057342101727706	24.69991824874637	25.342494395765037	164.43570061664693	164.43570061664693	164.7392697209678	164.7392697209678	164.7392697209678	166.0260944716143	166.0260944716143	166.0260944716143	166.0260944716143	162.27304634803517
109	20201027	27	2	3	26.84629186919793	150.03537089682064	18.86514613099333	162.14137794735424	16.24212521380618	161.69917258264547	17.445310724535403	150.05701990744214	14.695722447697966	156.83228181268734	17	1509	366.0696517412935	73580	201	3.265986323710904	3.265986323710904	9.048727166620491	12.650744014240212	14.00291938583446	15.094218055534622	16.017027422498746	16.528526835345414	16.86203246967938	17.445310724535403	18.72316259034754	21.24762142740719	21.8926285067018	21.97191571853945	22.067214817121467	23.408005598560734	25.336967829801647	25.353073609391963	25.538503564223458	26.84629186919793	147.89434464075993	147.89434464075993	148.06728474888655	159.99494468815575	159.99494468815575	147.24597672081333	148.48939845986467	162.96119511242637	148.28901387367569	154.22348854083808
110	20201027	27	2	4	26.56912407216317	226.05972484009484	23.913661010245765	225.1125018826407	17.81132705813641	219.82565670328117	21.47317523770814	224.83770013481973	13.0645835792973	218.8260925555821	12	2065	477.0492957746478	135481.99999999997	284	5.669666440146941	6.603384356226466	7.4004315066638435	10.66898220811968	12.951666561289802	13.32743095040032	17.278692623057864	20.65287803082045	21.265938408391033	21.47317523770814	21.762561330703672	22.73160185088078	23.42751994524038	23.97194017543427	24.35075474915956	24.65847880153708	24.94093298617984	25.453327668113772	25.99757481411124	26.56912407216317	212.64458258907447	212.64458258907447	217.0164228503884	226.1781119612238	226.1781119612238	213.29554377072017	225.6410233155629	225.6410233155629	221.81425096667627	226.01130328966505
111	20201027	27	2	5	28.25689033777873	376.73583085825794	16.389945089300337	385.7698307027604	18.08028958929008	385.0438434154401	13.35818490356048	364.1891058063382	12.679771132152302	389.8864604159719	23	1444	396.0737704918033	48321.00000000001	122	3.5490500398911276	4.016839941932056	4.669721680136467	5.567534135019455	8.72828664796378	10.044713832937516	11.53792448974831	12.79290643926319	13.144243977914815	13.35818490356048	14.222499292971984	15.754476316730807	16.166083936015585	16.354398461987557	19.42905707101364	21.738448041762236	21.893172722413183	22.568924274368655	23.99040019162288	28.25689033777873	359.39461638325	364.1891058063382	346.5348101011011	356.34758638200475	375.4920311539387	343.1466454475215	368.87511919754417	368.3353847950081	376.32691443455	360.9142467408416
112	20201027	27	2	7	29.848958021643693	159.42304124170883	17.627724302582386	131.2695633310231	18.10987577082303	132.26731814498612	19.703181137432487	158.60285661040402	20.511681881178745	139.30651529660062	10	1845	463.7359735973598	140512.00000000003	303	3.1712812921102036	7.973468235730167	11.73445846634166	13.507618648027927	16.07178447347369	16.813334392658128	17.114537407844054	17.36613837989531	18.042815669552407	19.703181137432487	20.414134516693156	21.881307110311216	22.792407996462796	23.383032770255173	25.4366635437268	26.155012293732785	27.179407572305426	27.74548633765949	28.16962872002429	29.848958021643693	159.43443269492138	161.16867383142366	161.16867383142366	146.95115331282983	129.8100924452361	132.7638700156666	160.78511257776958	160.78511257776958	131.2695633310231	132.7685210882686
113	20201027	27	3	3	28.61008217654782	183.55244893367328	21.354326089655977	163.9425189362717	15.567530525280633	163.805408535669	11.27679669589378	173.153784491411	15.82552779808814	164.59729476738028	63	2115	432.349315068493	126245.99999999996	292	3.44429008599507	4.169724310341062	5.3318160449975665	6.907993954314798	7.849616250474305	8.324013049982572	9.18427027355738	10.253465653846057	10.783124810440375	11.27679669589378	13.859081765192396	15.948952190226692	17.289684490167634	18.161010501387487	19.767101940783665	21.16968660253885	23.160799548489496	27.440279385490797	27.789010023599538	28.61008217654782	172.41375999400293	175.10065208916757	183.23489511444075	163.52747107599598	163.52747107599598	162.0055939248675	160.39901055759248	168.07972675851244	174.27504995568978	173.153784491411
114	20201027	27	3	4	47.543136123626	275.8826444948029	20.284081907844307	260.73593836126105	28.380046370855695	262.98198996629543	18.36195888288704	263.1505694751277	19.13624257807989	264.6787740448148	84	1792	256.00979020979025	183047.00000000003	715	3.3486315612998294	3.971844568134623	5.821610695677645	7.857884215999809	9.21377357487668	11.417816878342821	14.015176459594857	14.541010943143652	16.58753726644981	18.36195888288704	20.09186960534858	25.079216153398914	29.40141533481442	32.76562991701133	35.52771704213173	37.93278345040101	40.51241526697551	43.149590363441334	43.9305132535444	47.543136123626	255.9250284470904	245.42994086537723	268.29583166488123	257.8009120677316	257.8009120677316	258.72917376758033	263.1505694751277	254.1773170484022	259.0173932824111	258.63025185774734
115	20201027	28	2	2	29.201128767127468	222.2708750064191	21.305926040829643	205.56544010813025	21.249484770110183	206.7750409550629	21.305926040829643	224.2588673251283	18.778710501613656	206.1768129276436	29	1487	327.0698689956332	74899	229	7.815843074141959	11.893552258131722	15.003263740854717	15.519870493329798	15.846957192599923	16.577135118931675	18.504561166122457	19.52803161298404	20.410524413393738	21.305926040829643	21.66112758097298	22.05431305176681	22.456727279682436	22.743586362401675	23.53834746491951	24.265471028395712	24.315598724469226	27.033908162044273	28.949276901366023	29.201128767127468	225.65307620799427	225.65307620799427	227.03976778164343	229.12487617612803	224.2588673251283	224.2588673251283	226.01806466834603	206.9722688313294	206.9722688313294	205.56544010813025
116	20201027	28	2	4	29.71851192985944	171.74781668909978	8.561629236327251	170.18646316554805	14.707195051248087	169.5222382027424	18.93151803758724	170.44028784100152	13.508740014891272	174.08673576032416	14	1895	414.19163763066194	118872.99999999996	287	3.320027362540185	4.275751220361763	5.230836113119192	7.821452986725461	8.830199440502668	10.082053555301384	13.523547242482936	15.5831384070157	17.31936192715701	18.93151803758724	21.387368623553037	22.69990366697173	23.296791890128983	24.74471913317956	26.012468513749972	26.97285003594878	27.34498977469876	27.52512205418232	28.24239143139445	29.71851192985944	165.01437594081008	165.01437594081008	158.27311341128228	170.18646316554805	170.18646316554805	164.67348276628584	181.8642460666061	170.44028784100152	170.44028784100152	167.9399636016777
117	20201027	28	3	1	29.88761476557491	272.10345377352854	20.279565569308016	300.2753469919883	21.603708550421334	296.82953563569987	16.228765270373017	278.7861421855698	15.71605195053182	302.26893179679087	44	2023	524.6381322957197	134831.99999999997	257	2	3.6422909888993225	4.4340259158177115	4.63843796241091	5.2282069459308	6.529564534893467	7.620012609017685	10.432612537345598	12.483231005110612	16.228765270373017	19.295412450282036	19.574414422409248	20.304578406427137	20.729796637452203	21.02544211130641	23.6177993131186	26.134193116783777	27.78729704261792	29.338141854924448	29.88761476557491	293.74320424595163	273.56592738338816	273.30403944888656	273.30403944888656	290.5184675745903	276.98113755169175	283.5444204361878	265.0177808926781	275.44554866056734	296.4818355866753
118	20201027	30	3	1	32.479812235095054	401.8519168820293	18.45368295130039	358.29141975858306	20.014657678052284	360.45662879243145	15.530451904575152	361.5392333093556	19.23461673705451	355.25486079512945	79	1693	477.5408163265306	140397	294	5.314088073042737	6.176409811042749	6.58827659246187	6.832977120815504	8.447979927900805	9.53470189548713	11.330295341186003	11.798253852368536	12.055331211305887	15.530451904575152	19.883730681176644	20.903598817337183	21.609183073479283	24.19123839452726	25.69733654200823	26.35345614599491	27.629941206068032	28.613714354783095	28.946286394755067	32.479812235095054	390.0305911714577	349.31300180652977	344.98317868416206	346.72372974083095	388.39265768501895	348.85287108902384	352.72499927005634	352.99679829380466	384.2172753707221	358.29141975858306
119	20201028	1	1	1	13.885217054775888	26.77698475422769	3.4641016151377544	28.812889120979463	6.456491228262807	27.93098772946465	10.582463371879856	27.04155719564513	4.529394915512871	29.18446342551375	16	1728	395.9473684210527	45138.00000000001	114	4.39200833292358	5.319915050709405	6.2929028557131765	7.536377184024626	8.779851512336073	9.680253555386596	9.722974885284804	9.76569621518301	10.027814894151344	10.582463371879856	11.137111849608369	11.485203526912937	11.678377603899548	11.871551680886162	11.960743022905552	12.008341270938052	12.055939518970552	12.609482604515405	13.247349829645644	13.885217054775888	28.812889120979463	28.1274183970799	28.1274183970799	28.1274183970799	28.438433199145084	28.438433199145084	28.438433199145084	26.852655670334595	26.852655670334595	26.852655670334595
120	20201028	1	1	5	28.06184555179956	32.20249583080444	12.597254075163	31.159522405024767	12.865843876408771	30.80409679515816	13.683917797867782	30.964406048372993	11.67913134560962	30.777586253324472	52	1207	175.87943262411352	24799.000000000007	141	10.815506033183334	10.953569366619138	11.091632700054944	11.22969603349075	11.571585543908814	11.913475054326875	12.255364564744935	12.597254075163	13.140585936515391	13.683917797867782	14.227249659220174	14.770581520572565	14.90147967966752	15.032377838762477	15.16327599785743	15.294174156952383	18.486092005664176	21.678009854375972	24.869927703087768	28.06184555179956	31.96416659944307	31.96416659944307	30.483478288728488	30.483478288728488	30.483478288728488	31.159522405024767	31.159522405024767	31.159522405024767	31.159522405024767	31.159522405024767
121	20201028	1	1	7	12.711485754560556	32.81822332018983	7.2552156931899745	29.2555652451817	6.398811791882625	30.105010703593976	8.067769766079417	32.03823984976858	5.1370313531855025	29.4266078271021	108	1811	387.4485981308412	41457.00000000001	107	4.239169676202661	5.014237737267569	5.425993508908745	5.733945769285999	5.920711640896864	6.010528401494618	6.248127659587649	6.781291912671233	7.336471100478918	8.067769766079417	8.799068431679915	9.209170245715296	9.579122453305038	9.703751854796671	9.705719853239255	9.9773224590177	10.585968323965972	11.22457217248922	11.968028963524889	12.711485754560556	33.29199004579753	31.349795165257724	31.349795165257724	29.95973232715649	29.95973232715649	31.099734538443744	31.099734538443744	29.2555652451817	29.2555652451817	29.2555652451817
122	20201028	1	1	8	16.12962480488311	38.066306211628046	5.542593461893073	40.27678244575556	5.627490677815672	38.05803073297256	10.240252541789976	37.304699060135	6.551706283583489	39.56440735055812	90	1247	204.7289719626168	21906	107	5.358087141897909	5.457436698818382	5.569520838127245	5.758012471766447	5.9465041054056496	6.300333125598164	7.067505612173956	7.834678098749749	8.863219426292133	10.240252541789976	11.61728565728782	12.370322700836162	12.65536269042238	12.940402680008598	13.412645834562742	13.959770255104056	14.506894675645368	15.048426156470825	15.589025480676966	16.12962480488311	36.32627487385889	40.27678244575556	40.27678244575556	40.27678244575556	37.571034879303234	37.571034879303234	37.571034879303234	37.086298274316064	37.086298274316064	37.086298274316064
123	20201028	1	1	9	13.521888645755094	30.825867047017063	7.86318546545345	32.17557965305581	6.744245615329401	32.912811543664496	8.542460991449934	31.50072335003644	5.215448623166598	31.739638265686622	108	1654	401.3534482758621	46557	116	6.124589868587944	7.096446221464945	7.277411615246586	7.486694222122248	7.745531951912449	7.978938184840397	8.191151503716467	8.304148267496235	8.379938823114887	8.542460991449934	8.833322068768801	10.320840623209458	11.44791530392846	11.613806321389704	11.977427648545849	12.578325347335866	12.818799236843274	12.853316663903476	13.157625798442725	13.521888645755094	32.56426909458319	32.56426909458319	33.2809569175748	33.2809569175748	32.17557965305581	32.17557965305581	32.20733310233892	32.20733310233892	30.10110867162221	33.29749522511712
124	20201028	1	1	10	22.717476497167045	35.35883321673089	5.047398899971205	34.15920505590143	6.209164389106075	34.52235798778172	5.722436048526381	35.27465153627148	4.715446542271092	33.945097601564726	121	1150	101.078125	12938	128	2	2	3.027449328718423	3.1098095421324743	3.3798121713238873	4.160720659758184	4.586188340547308	5.22888656514187	5.454128967963407	5.722436048526381	6.345818145566723	6.93282009653018	7.876011680009853	9.901207291824573	10.371598693639836	11.11565197976454	11.235599217386612	12.658833067959751	13.962881992365874	21.595749203784088	34.349280479743335	34.349280479743335	38.61602973811431	35.595178964366816	35.22019428220257	35.12364871785769	35.738430004547524	34.4305198240131	35.331233951474786	33.68722447762811
125	20201028	1	1	11	13.837752499318826	39.06156471003305	9.329501357689075	30.78449724360081	8.42520642979179	32.068325637883724	8.987828558169484	36.47440619478752	6.122002455096193	30.163454321425704	127	1783	482.2612612612613	53531.00000000001	111	6.457720805120899	7.724831405068421	7.798453775159285	8.00684735213237	8.170777465993272	8.245596544623718	8.367767955900087	8.495878029479348	8.617978684430415	8.987828558169484	9.40383465009408	9.72594558384911	9.913096010919084	10.07564023463362	10.432753800678944	10.725497949940577	10.961593800753098	11.000680696054078	12.005381895787032	13.837752499318826	35.85434236470646	35.85434236470646	32.074353674307794	33.346125995742554	33.346125995742554	36.93126776956185	34.83236249499015	34.83236249499015	35.68178434050094	30.78449724360081
126	20201028	1	1	13	15.78828158908024	31.31008754144302	7.624175942030744	29.319747641394205	9.39621470859036	28.286463095087974	10.58108941807377	28.04194644021746	10.6181751645313	31.898720069682767	139	1058	180.4647887323944	12813.000000000002	71	3.755884272267539	5.695824903079682	7.510393648787395	7.624175942030744	7.937635383446944	9.030093413614663	10.026623757839898	10.052300141428644	10.422877450679676	10.58108941807377	10.689829785958244	10.911992296680411	11.368039074306637	11.658072753140246	11.875751464792156	12.11473334087328	12.363225282561938	12.447016796930576	12.491553119629405	12.622279486308637	26.699090008790872	26.44687639135145	26.44687639135145	29.319747641394205	26.699090008790872	27.43398084888008	27.43398084888008	27.609218094087183	28.10566079498965	28.10566079498965
127	20201028	1	2	1	27.78901941342601	30.46019259458446	9.303860215031884	30.27858239592789	9.405619194551775	30.246663656334334	10.044097847531246	30.60783563444292	9.163469063452588	30.82832278877237	68	1507	254.60317460317455	64159.999999999985	252	5.602486254067247	9.204972508134494	9.25441636158319	9.303860215031884	9.307981160581122	9.31210210613036	9.510063483309654	9.708024860488946	9.876061354010096	10.044097847531246	10.946906719235308	11.849715590939372	12.202658959315224	12.555602327691076	14.12476547880631	15.693928629921546	21.21605109717704	26.738173564432536	27.263596488929274	27.78901941342601	30.183443485857683	30.183443485857683	30.27858239592789	30.27858239592789	30.27858239592789	32.029183880386945	30.277965087217428	30.277965087217428	30.277965087217428	32.23626565321149
128	20201028	1	2	2	12.7222549414175	36.27871174370812	9.36882777001458	33.8568654651813	8.398842736204747	33.87197687881909	9.01447005226346	34.955193013627664	8.510762816378305	33.58114436098739	96	1271	294.1941176470589	25006.500000000004	85	3.6464944725263617	4.595377904868419	5.45729798907504	6.014475292448898	6.064474563044606	6.38369888399811	6.954330614663629	7.758552114395381	8.60526036410907	9.01447005226346	9.165231478551668	9.23659494266682	9.33576956317764	9.39572637098227	9.51731463341352	9.801383617804207	10.701729914268332	11.266967835533496	11.82963147883734	12.7222549414175	36.182426764597565	36.182426764597565	37.71133852338683	33.64595081245365	40.75354716653501	33.81775491044721	33.81775491044721	34.45854159154236	34.22588704640058	33.94131026082878
129	20201028	1	2	5	13.805440736056704	36.718941402652064	4.796702691401646	36.513612887763394	8.592415305550356	36.53269885871325	10.117865633695526	36.84062079234178	5.829575410125236	36.17597959917199	111	1775	362.57936507936506	45685	126	4.343053141140072	4.587325975896304	4.939283462748673	5.937348862177863	6.935414261607052	7.733740117767019	8.032717115753933	8.331694113740845	8.987136368922014	10.117865633695526	11.24859489846904	11.751486603631074	11.7835001390845	11.815513674537929	11.987996577379622	12.216667227176623	12.445337876973626	12.87623579967825	13.340838267867476	13.805440736056704	36.8963063389473	36.513612887763394	36.513612887763394	36.513612887763394	37.1617541443558	37.1617541443558	37.1617541443558	36.78493524573626	36.78493524573626	36.78493524573626
130	20201028	1	2	6	13.53511164871136	33.798876395703324	7.075877029805959	35.35511165479197	8.773292511986496	35.72380349870825	9.523023352621276	34.98447849304577	6.629753950240394	35.574989933590054	133	1611	291.33070866141736	36999.00000000001	127	6.969585643557745	7.160636960657652	7.414916753212731	8.051347123574278	8.878852782839058	8.932347144855493	9.001292193235653	9.101138614343258	9.289861793875987	9.523023352621276	9.874957191913152	10.130093174421102	10.191633443361196	10.764235130502223	11.592367526743727	12.220552007887845	12.740642080869186	13.044543337524988	13.301550913330695	13.53511164871136	35.35511165479197	35.35511165479197	36.21392974846126	36.21392974846126	34.81155362554919	35.39412607128426	35.39412607128426	35.47309351710321	35.47309351710321	34.98447849304577
131	20201028	1	3	4	19.41929503268461	41.77115780615715	7.289212460952577	41.177916545536654	5.462961501020696	41.183345826244285	9.97326544317001	41.29836384775917	7.154580613979593	37.79328794133721	30	1188	185.97619047619048	31244	168	3.374949733995672	3.701060025463839	5.004331282257307	5.90427478701677	6.098394725716727	6.457025534276508	6.952748734386146	7.168452566848841	7.279149136443932	9.97326544317001	12.737503985760013	13.619545149858254	14.444461907673386	15.117046915400213	15.63666883393851	15.97273504545057	16.513603790574756	17.171502554905878	18.248799046339418	19.41929503268461	40.21265570852515	40.21265570852515	41.21949127520515	41.21949127520515	42.41802649602264	42.41802649602264	41.37723642031319	41.37723642031319	41.177916545536654	41.177916545536654
132	20201028	1	5	3	17.223686418050622	46.07259779009341	12.193562265605248	45.20545614864773	13.099224405652498	46.32583435215824	12.91071139154596	46.07259779009341	10.673039364048842	45.59128589914068	94	1484	334.3558558558559	74227.00000000001	222	4.346129984141888	5.184879539469839	6.665756022078898	8.225021069398826	8.819264503408782	9.093714916509192	9.53370439064572	11.154761371286382	12.40870700338746	12.91071139154596	13.000247204640822	13.169800329371046	13.403668118716688	13.663345993395698	14.361155790653804	15.03103455295397	15.1929538052802	15.311066691158258	15.929177339147312	17.223686418050622	45.74463988788887	45.74463988788887	45.20781406552542	46.32722751334634	44.74258593376126	44.74258593376126	46.115394487414186	45.20545614864773	45.20545614864773	45.59393560401539
133	20201028	1	5	4	20.60184770610951	42.32060556768669	6.033295623239443	48.48905779712602	6.976961694758521	49.01244619190398	12.73740739676062	43.082265848208095	4.989271911049282	49.17498559933307	142	1130	148.86734693877554	14589.000000000004	98	2.2320508075688776	3.7623815004603114	5.4198453489314495	6.033295623239443	6.110754152851397	7.631642491597356	9.265590374572998	9.682227536874	11.355611641410269	12.73740739676062	13.662139799896329	13.964333847788652	15.022641268401763	15.910528872558844	16.666017373093556	17.327127482839565	17.700081245256918	18.32616807149519	19.271414659223137	20.60184770610951	49.26236851458064	49.28611466030379	49.28611466030379	48.48905779712602	43.32321105172775	43.32321105172775	42.37192820908236	49.26216611828213	43.13148103814549	43.13148103814549
134	20201028	1	6	3	14.26279649222774	45.90477077936565	8.265654410954193	48.355830433629215	7.798484926569931	47.6469998036095	10.013376160035143	46.55385317874614	6.426339672407757	47.20529855491177	135	1663	428.69672131147536	52300.99999999999	122	7.156788065201776	7.773983814838634	8.035219020648848	8.194751213937163	8.346792821513317	8.492841960519739	8.785049376604478	9.369573346845854	9.901572804357883	10.013376160035143	10.125179515712402	10.41890246438786	10.735365362188096	11.096181110867324	11.47917328498605	11.743443783065793	11.859312186096806	12.180768498831608	13.221782495529672	14.26279649222774	47.10548176039216	45.158146013870095	45.158146013870095	48.355830433629215	48.355830433629215	47.47968721680713	47.47968721680713	46.19571545847944	46.19571545847944	45.32192509862757
135	20201028	3	1	3	14.155777513637746	35.933957478680654	4.09878030638384	34.88250111803952	5.15749884225203	33.9765913089314	6.150781211792392	35.22249654009816	5.767454516598643	34.74413710515001	70	1644	382.8632478632478	44794.99999999999	117	2.6041126723312633	3.1012423932575683	3.116948832861562	3.3213111331825966	3.8558211897584513	4.3960478391415325	4.941038315863969	5.460810563527829	5.971125975294722	6.150781211792392	6.397459918282845	7.645033499970322	8.59500969296732	8.751392849456362	9.518917497799526	11.019811936367637	12.022084334512192	12.73942985241472	13.448520851755331	14.155777513637746	40.38091534134098	40.38091534134098	33.31251303046685	33.31251303046685	34.88250111803952	34.88250111803952	33.40868416165948	33.40868416165948	38.28577463792164	38.28577463792164
136	20201028	3	1	5	15.442643595550004	29.408187233983604	3.265986323710904	29.840121174642213	9.873724616743502	29.79015205849285	11.152563198238898	29.94469934208437	11.42301653483654	28.658817468689453	97	1362	231.90977443609015	30843.99999999999	133	4.412969964799708	5.559953605888511	6.706937246977315	7.853920888066119	9.000904529154921	10.147888170243723	10.936545857696524	11.008551637877316	11.080557418058106	11.152563198238898	11.22456897841969	11.29657475860048	11.368580538781272	11.79758857851238	12.405097748018653	13.012606917524923	13.620116087031192	14.227625256537465	14.835134426043732	15.442643595550004	29.840121174642213	29.840121174642213	29.840121174642213	30.122147766852738	30.122147766852738	30.122147766852738	30.122147766852738	30.122147766852738	30.122147766852738	30.122147766852738
137	20201028	3	1	7	12.830065487900216	32.56483580421902	6.317486299531702	35.11133796300058	6.805651083420185	35.06162268554227	8.759792299080765	33.75074402596297	6.980518735671982	35.16570919864262	140	1601	313.20909090909095	34453.00000000001	110	6.01166746025844	6.613822250265265	6.979945838181626	7.189308749730023	7.84606015171519	8.192401520591236	8.41001572369151	8.680585628349352	8.72363416910639	8.759792299080765	9.120730862071827	10.138120701878934	10.470897302681596	10.733960233552413	11.17929609251716	12.058891477601604	12.486681534556627	12.69844560036488	12.783226107366149	12.830065487900216	35.11133796300058	35.675580893951484	35.675580893951484	34.39794919967475	34.10593688008629	34.10593688008629	34.27588399204099	34.241051589066736	33.34188579328869	33.34188579328869
138	20201028	3	2	2	14.52391813007084	50.26847039467853	9.201487405604468	49.33249377210826	8.00100457168104	48.78636783982808	10.123802164631682	50.21669742151866	6.52169119416624	48.974033061081855	49	1866	519	63837	123	4.106126972317529	5.022363068708208	5.755590767177051	6.52419500538915	7.310487513472875	7.418818282968618	7.833128517893516	8.85939768367673	9.570413309215354	10.123802164631682	10.124265881502524	10.174956682959657	10.326101653589363	10.819625899450976	11.484339782928544	11.555466977108424	11.810362774237792	12.432795777266142	13.393731318993687	14.52391813007084	48.713520352085446	48.713520352085446	48.55364751588928	48.55364751588928	48.295663073988486	48.7309466733875	48.7309466733875	49.33249377210826	49.33249377210826	51.25094756683238
139	20201028	3	2	3	15.437844280380409	37.94417522519727	3.1269438398822857	41.39618071385409	8.349264545179258	39.587451855779754	12.502994796234354	37.97805383561477	8.445524256468657	40.79661372558713	111	1618	322.224358974359	50267.00000000001	156	4.982418493458466	6.837893147034647	8.577428009990102	9.621324129221216	10.665220248452329	11.49935920258485	11.8091052439709	12.118851285356946	12.357992755174587	12.502994796234354	12.64799683729412	12.86662241588118	13.140465647613716	13.414308879346253	13.74033524642859	14.087234867650848	14.434134488873106	14.769937388447522	15.103890834413964	15.437844280380409	41.39618071385409	39.95895953819911	39.95895953819911	39.95895953819911	38.01193244603228	38.01193244603228	38.01193244603228	37.771179518996206	37.771179518996206	37.33628806242557
140	20201028	3	3	1	14.86865104630816	41.14532568156845	10.061545512016872	44.90643585722323	6.62767651966325	43.93032489197555	10.919859857990716	41.69931091511529	6.7245869950624115	44.73706810467303	44	1570	407.27067669172936	54167.00000000001	133	4.73311961775911	5.147571897789544	5.730753149382835	7.32630823035327	8.921863311323705	10.09291120146112	10.202691114515982	10.312471027570847	10.538599641918754	10.919859857990716	11.30112007406268	11.756697848924802	12.268013792879543	12.779329736834285	13.012521233296958	13.1344629507628	13.256404668228646	13.752272753399083	14.31046189985362	14.86865104630816	44.63124267004128	42.25329614866214	42.25329614866214	42.25329614866214	44.90643585722323	44.90643585722323	44.90643585722323	42.29614597501127	42.29614597501127	42.29614597501127
141	20201028	3	4	1	22.77256347050168	44.33131159527346	12.954210322369072	49.48039486724732	9.008698093288729	49.52411752763379	15.515504464689554	45.61587030286684	6.379803837997133	49.97838421319759	103	1168	189.5981873111782	62756.999999999985	331	5.582435520245154	5.982971277107734	6.724588163254126	7.807286178684328	8.88998419411453	10.515674645416349	12.141365096718165	13.466469150833168	14.49098680776136	15.515504464689554	16.080451534599945	16.645398604510337	17.337949787809297	18.158105084496828	18.97826038118436	20.040227614864193	21.102194848544023	21.861055466407485	22.316809468454583	22.77256347050168	49.58780152296121	48.36963386118787	48.36963386118787	49.50415619269286	49.50415619269286	49.50415619269286	49.48039486724732	49.48039486724732	44.636489794080255	44.636489794080255
142	20201028	4	1	4	13.058026456156366	38.47099002064549	7.266237858388312	40.28605219622749	5.970233129584781	40.035461965765734	6.753024853505508	39.34867903919748	6.587486568640529	39.118981166649824	73	1489	301.0619469026549	34020	113	4.8698553910784	5.1209086286397945	5.433202155685503	5.762992908298159	5.9385897763067605	5.990831536632118	6.0577822476150756	6.154150859913232	6.291133149110983	6.753024853505508	7.214916557900032	9.239627313048988	11.45969044954226	12.20923828507619	12.223528470130455	12.338175549783188	12.57826874768399	12.794309757061791	12.92616810660908	13.058026456156366	39.87743683911143	38.09051280893031	38.09051280893031	38.12510739625381	38.12510739625381	39.942896861958296	39.942896861958296	39.64129348777401	39.64129348777401	40.28605219622749
143	20201028	4	1	5	15.402411972815225	48.97205126399224	7.905913594891791	47.6743570366253	8.519592007469067	47.31184333972116	9.544680561559815	47.6743570366253	6.61337848373361	47.818296224220965	91	1412	279.64179104477614	37472	134	8.05894050879498	8.211967422698168	8.617872767735872	9.023778112773575	9.0463100225147155	9.068841932255856	9.25486846853655	9.440895004817245	9.492787783188527	9.544680561559815	10.710053940575666	11.875427319591514	12.922075740751634	13.968724161911751	13.999428629556183	14.030133097200617	14.036573361987646	14.043013626774677	14.722712799794952	15.402411972815225	47.6743570366253	47.16609439188962	47.16609439188962	47.20004131105787	47.20004131105787	50.71567007615256	47.09507859064854	47.09507859064854	47.09507859064854	46.253261786054416
144	20201028	4	1	6	15.306760619939068	31.849744382031943	5.656854249492381	34.37251051490527	8.849172506426887	33.36337859355505	13.96246003951277	31.8786592232284	6.045193219541013	34.75119398942487	101	1299	272.4296875	34871	128	6.165393841805632	6.673933434118883	7.383765288785837	8.294889405806495	9.206013522827153	9.2518622178628	9.297710912898449	10.249000216235572	12.105730127874171	13.96246003951277	14.171164295517428	14.379868551522083	14.494756061327	14.515826824932171	14.536897588537345	14.809138938432447	15.08138028832755	15.235352894607894	15.27105675727348	15.306760619939068	34.37251051490527	34.91983817520788	34.91983817520788	31.8786592232284	31.8786592232284	31.8786592232284	32.79862376863248	32.79862376863248	30.797787090551985	30.797787090551985
145	20201028	4	1	7	15.847883200070664	37.52507573981818	4.82842712474619	39.83672482366534	9.696710608876211	38.72739071151042	12.548118497018653	37.14223934624846	4.548310586806968	38.20839600304603	91	946	163.21052631578948	3101	19	6.083315156719146	7.338203188692102	8.561846345775159	9.59802025351882	10.634194161262482	11.421466908674605	11.586486755257884	11.751506601841166	12.056498109027723	12.548118497018653	13.039738885009584	13.341552117203838	13.501009982550588	13.66046784789734	13.893708943293824	14.156463330710205	14.419217718126584	14.874092801451445	15.360988000761054	15.847883200070664	39.83672482366534	38.82037157104772	38.82037157104772	38.82037157104772	36.32722107655445	36.32722107655445	36.32722107655445	37.00860339522403	37.00860339522403	37.00860339522403
146	20201028	4	2	3	15.356725655812893	28.56555578428796	5.602338368222782	31.960617074357884	5.357792399712548	31.45897784849107	6.175668823217454	28.71221720209863	4.782381278986883	31.837317249303183	66	1260	219.47058823529412	11193	51	3.909139858029544	5.203347624212517	5.267691206702346	5.311464200415179	5.344951899739511	5.499383780829474	5.622001064771071	5.680989154415938	5.890658639865518	6.175668823217454	7.166893013765234	8.634836148049658	11.056217169807388	11.997954756634757	12.199870625996947	12.44051882041478	12.946138330097792	13.981700470311178	14.73882297255454	15.356725655812893	31.535498829051733	31.535498829051733	30.8808176420636	30.8808176420636	29.407509206383583	31.960617074357884	31.960617074357884	31.083449226274567	31.083449226274567	28.71221720209863
147	20201028	4	2	6	16.0727273946321	32.45707495498274	5.797187443692852	35.62410139542446	11.751977936275171	33.93404845030168	14.23712468554131	33.08902197774029	7.4769155349375085	34.9452566203475	141	1224	161.1290322580645	19980	124	7.717973479173308	9.638759514653763	11.559545550134215	13.480331585614673	13.521687208180388	13.5630428307461	13.604398453311816	13.645754075877528	13.94143938070942	14.23712468554131	14.532809990373202	14.828495295205094	15.11597516628332	15.403455037361544	15.690934908439768	15.978414779517994	16.00199293329652	16.025571087075047	16.049149240853573	16.0727273946321	35.62410139542446	32.98565818808922	32.98565818808922	32.98565818808922	32.98565818808922	32.98565818808922	33.220367055660915	33.220367055660915	33.220367055660915	33.220367055660915
148	20201028	4	2	7	16.65978837657881	38.0273196246268	9.03292890937436	40.84363375900356	6.862091906515858	40.5703237007157	11.4650279199851	38.926169176188424	9.190308996045175	41.23421813587577	128	1143	213.73943661971828	30350.999999999996	142	5.035074726984145	5.445821870651972	6.20764554844749	6.483356837917877	7.229304589832748	8.792445666768812	9.645134892264744	10.350979579120487	11.01706344780677	11.4650279199851	11.978379676983762	12.92780844655816	13.517772575397016	13.935558364435158	14.285054628589608	14.959297172195631	15.8118514618443	16.36854960811792	16.637492620961318	16.65978837657881	38.58950570319406	38.58950570319406	38.108278144032376	39.59326484613665	39.59326484613665	40.84363375900356	40.15264520601576	40.15264520601576	40.69300790369575	40.69300790369575
149	20201028	4	2	8	13.794611143132649	34.76616878556116	6.421500681256116	39.60361994675937	6.473047076548636	39.1198894200394	7.808322123679559	37.7748100026008	7.112844435200529	39.15262280473448	151	1460	251.1553398058253	25869.000000000004	103	4.540678805118262	5.5331363623409935	5.625924777704534	5.962712822197875	6.421500681256116	6.475022179829984	6.676719802882865	7.174769674893776	7.527800628810271	7.808322123679559	8.197656807132221	8.604536571344827	9.046506497077328	10.0124737792878	11.240439739737264	12.060036843267522	12.748005521192212	13.172717347905774	13.506417231339237	13.794611143132649	35.74887112359711	35.74887112359711	39.02296773590645	39.02296773590645	39.60361994675937	37.7748100026008	37.7748100026008	38.733080577452384	38.733080577452384	37.82810600790699
150	20201028	4	3	1	16.172548134673352	43.677475412831626	8.63366969489768	40.70178684314379	7.886505963347315	39.69957434524901	9.371227856064108	42.62080481755003	7.429499976700129	40.18578001003623	34	1423	262.55414012738856	41221.00000000001	157	6.3586821741997595	7.062744009319357	7.248613907910998	7.434483806502638	7.475464122037297	7.516444437571956	8.075057066234818	8.63366969489768	9.002448775480893	9.371227856064108	10.453329500942283	11.535431145820464	12.051380017948537	12.56732889007661	13.52606134618387	14.484793802291128	14.589946063050911	14.695098323810695	15.433823229242025	16.172548134673352	37.80830659000486	42.62080481755003	39.485825301024256	39.485825301024256	39.485825301024256	38.51940574520376	38.51940574520376	40.70178684314379	40.70178684314379	40.58862960259838
151	20201028	4	3	2	13.539844893648311	40.83250449253902	6	43.07365641566005	9.40063461919386	41.774908040905025	10.892124434481822	41.405212648675274	7.2510281900098414	46.38200438490332	16	1837	435.99122807017534	49702.999999999985	114	5.562432309807659	5.798045681449689	6.093424209595256	6.7473936767620515	7.401363143928846	8.102663001172841	8.922288833609835	9.741914666046831	10.414827929552128	10.892124434481822	11.369420939411516	11.61517144821796	11.687262459931963	11.759353471645971	11.832871070923025	11.906959305225296	11.981047539527568	12.456095569194018	12.997970231421164	13.539844893648311	41.36530515851579	43.07365641566005	43.07365641566005	43.07365641566005	41.44512013883477	41.44512013883477	41.44512013883477	40.74175758214657	40.74175758214657	40.74175758214657
152	20201028	4	3	3	17.728115808537524	28.2055610779824	9.512314767795027	29.827729461265697	9.898741692473545	29.355705030461028	11.794507937917686	28.62565610015481	8.768161930166285	29.792041090612315	107	1414	293.88059701492534	39379.99999999999	134	8.091119190960098	8.763900632743933	9.458856615291378	9.775697267225365	9.989899947503636	10.090297250547897	10.17552793546068	10.4145858158501	11.005959411661191	11.794507937917686	12.457870930513524	12.506773880461774	13.023775128952169	13.705021011797152	14.145372098267185	14.420874745184628	14.667139483277468	15.798912612119508	16.81366566951842	17.728115808537524	28.38295384376868	28.38295384376868	29.827729461265697	28.9470449774957	28.9470449774957	28.646291667765173	29.29234065262169	29.29234065262169	28.37543988118635	28.37543988118635
153	20201028	4	4	1	14.513034900540957	41.73636335248887	6.013934515175302	46.781354208137	4.91229054758315	46.81392145920372	9.89990087641302	43.25415343467479	4.834217071120144	46.750566357861395	83	1669	351.63063063063066	39031	111	4.120515973741885	4.355622359264997	4.5922757855619665	4.761735486885925	4.813606169507112	5.19020898131431	5.837421900776518	7.517054547417293	9.583844591750028	9.89990087641302	10.087047329498532	10.735829226478923	11.28940580130482	11.58910151705206	11.896724338125193	12.213859685589387	12.705337048811092	13.29643842103709	13.903016974036428	14.513034900540957	44.48578551020677	44.48578551020677	43.60066601754559	43.60066601754559	46.85586134552745	46.85586134552745	46.781354208137	46.781354208137	44.04013416041638	44.04013416041638
154	20201028	4	5	2	19.913941722471176	43.42775379981766	8.80504839086644	43.44062620440315	10.585022290661724	43.70632531854898	14.064575992321814	43.42775379981766	11.460802536067142	42.18333027821959	97	1104	143.1538461538462	14888.000000000004	104	5.288926197434409	7.554136610795001	7.805499067675395	8.05686152455579	8.160506251522204	8.264150978488615	8.534599684677527	8.80504839086644	11.434812191594126	14.064575992321814	14.478866474442375	14.89315695656294	15.71301099914307	16.5328650417232	16.589392235947326	16.645919430171453	17.05397584690882	17.462032263646186	18.68798699305868	19.913941722471176	44.47093468180331	42.108129933506746	42.108129933506746	44.08313325403567	41.64743041892184	41.64743041892184	41.64743041892184	43.44062620440315	43.44062620440315	41.23750707572663
155	20201028	4	6	2	13.82812876824134	42.83750041455398	2	47.36732691168712	8.084107793433494	47.24273175032193	4.418071998329191	44.12053609000104	10.133475094444709	44.9785698980136	141	1095	108.00980392156862	11017	102	2	2.6142294704442905	3.053584141230664	3.1040981095492035	3.1269438398822857	3.126943839882286	3.126943839882286	3.4304676539523347	3.992217099711764	4.418071998329191	8.297438742003731	9.346429651880856	10.689431554911147	12.665647548791066	12.829097001963	12.848321463683767	13.084118200522695	13.437787597619478	13.755466611133	13.82812876824134	47.36732691168712	45.7765881436093	45.7765881436093	47.62407167625951	42.79084806774652	43.87359742609164	43.87359742609164	43.87359742609164	44.12053609000104	44.3414263502917
156	20201028	5	1	4	14.639268770829954	50.22713095070706	3.651483716701107	50.86469953065584	5.036896468559446	50.83748228841318	6.021007592560452	50.86469953065584	6.642553187977172	50.05933935933154	32	1757	551.8778625954199	72296	131	3.4587350202060057	3.651483716701107	3.716613422379664	3.781743128058221	3.833748251557814	3.885753375057407	4.661975735737093	5.438198096416778	5.729602844488616	6.021007592560452	7.2028698853379645	8.384732178115476	9.739630934452489	11.0945296907895	11.638930752249172	12.183331813708849	13.12198543903105	14.06063906435325	14.349953917591602	14.639268770829954	50.86469953065584	50.86469953065584	51.17472512081204	51.17472512081204	50.69655374575791	50.69655374575791	50.69655374575791	50.64388516897712	51.00386216560656	51.00386216560656
157	20201028	5	1	6	25.54778862818442	28.55375861003833	4	25.641250574885355	3.995027712234696	25.574193307916044	11.270979393070148	28.003794737947583	3.403717965393516	22.542686369051793	73	1057	110.56349206349203	27861.999999999993	252	3.604219588099573	3.8415354926012055	3.877016677328766	3.933306243342772	4	4.093224823407241	4.657905307663027	6.165497113615911	8.509208386588181	11.270979393070148	13.11925661948925	14.851286126889391	16.350820196251632	17.51483800246032	18.51109767709224	19.3333637301311	20.503921436266367	22.371062448594447	24.01518112289605	25.54778862818442	25.529472159123564	25.529472159123564	26.174567351423327	26.174567351423327	25.641250574885355	25.55185718973921	25.55185718973921	25.76600765328935	25.76600765328935	25.62799614728642
158	20201028	5	1	7	13.666516568613414	30.51490031407278	8.56637122995395	34.3866099470505	8.67523249536427	33.73080208733398	10.593824172476364	30.96409106913343	9.601553871065963	35.49278920690235	131	1245	227.88288288288288	25295	111	7.333177356954955	7.6448622223862515	8.208006615899844	8.836467768659631	9.579233250100254	9.967603202619877	10.06064354770533	10.249505056227632	10.474299501038754	10.593824172476364	10.696871486233867	10.740414996563812	11.104000536958468	12.321031490859015	13.093442015860834	13.332308026184176	13.468457239213969	13.545911139504586	13.60792897263262	13.666516568613414	33.84697840599889	33.84697840599889	34.3866099470505	34.3866099470505	32.95881790895254	32.95881790895254	30.945290982955218	30.945290982955218	30.982891155311645	32.733841773385635
159	20201028	5	1	8	14.540132359015535	31.35271979177125	9.103400395464538	28.596917090742696	10.219580903462244	28.960478188491653	11.16936858385599	33.8539028893618	10.210573964671866	31.79589347354067	123	1135	250.07851239669424	30259.500000000004	121	6.167123367821724	7.495377857190638	9.147364086819566	9.455109926304768	9.686433154971764	9.932357858447162	10.291208859761774	10.74597578979706	11.061294795276895	11.16936858385599	11.199818893637632	11.57200928521852	12.179485308016345	12.660844750019168	13.287448648104924	13.784758049003113	13.813586750849447	13.910709946446127	14.142938914705644	14.540132359015535	35.029428180991985	35.029428180991985	28.596917090742696	28.712358879507587	28.712358879507587	28.560321310017645	29.61668072099028	34.425672432663696	34.425672432663696	28.55928655894149
160	20201028	5	1	9	13.930501402480813	32.617160307292345	10.312252517738075	32.04473550597401	10.440254522638249	31.90509217981431	10.502651062237147	32.55901438068302	9.536665076693016	31.884808697431577	118	1458	353.17708333333337	33905	96	8.766191608528183	9.16077508196536	9.261189313885136	9.277555191085652	9.4218687267576	9.668540389206694	9.904877817207554	10.120546776311947	10.331292372187985	10.502651062237147	10.674009752286311	10.886038918443296	11.103151894113756	11.363630844423296	11.645792782052377	11.953090132587084	12.291806749253826	12.692777846243244	13.311639624362028	13.930501402480813	33.32784960998674	33.48112685680508	33.48112685680508	31.222460064001407	31.222460064001407	32.26162084950782	32.26162084950782	32.04473550597401	32.04473550597401	32.50086845407369
161	20201028	5	2	1	13.931588624125451	53.201880907560536	8.18065915371163	56.30164093819115	6.922993920200523	56.289367289322094	8.229063590558324	56.17511542212888	9.220313759110825	55.72503159340104	117	1480	321.3771929824561	36637	114	6.273968865707216	6.493539977753343	6.541521864367962	6.591658065762759	6.645564318022872	6.8962316443532155	7.310866532408751	7.726632926248081	8.142823634756335	8.229063590558324	8.312746871233177	8.700814153342927	9.52401433836329	11.50756893114528	12.656522826016351	12.803955883394318	13.21537585538796	13.777645492876282	13.90314686568724	13.931588624125451	54.941831286810284	54.941831286810284	56.63991599171243	56.63991599171243	57.366402325505845	57.366402325505845	56.048589906066624	56.048589906066624	56.30164093819115	56.30164093819115
162	20201028	5	2	6	16.488472025428077	35.472989789000216	7.419100169440819	34.97482924951412	7.560963758329993	35.13415814565803	10.751182507007028	35.472989789000216	4.9284904199225625	33.531708221757455	126	1426	295.2670454545455	51967.00000000001	176	5.384556069811737	6.256503541081344	7.12845101235095	8.025647863388041	8.935469404308874	9.845290945229706	10.48177302595994	10.571576186308969	10.661379346657998	10.751182507007028	10.85371555117118	10.956248595335328	11.05878163949948	11.84540042458973	12.974062080143042	14.102723735696353	15.018495558001506	15.508487713810364	15.99847986961922	16.488472025428077	35.04975635922398	34.97482924951412	34.97482924951412	34.97482924951412	34.97482924951412	35.890955855107634	35.890955855107634	35.890955855107634	35.37788882823598	35.37788882823598
163	20201028	5	3	3	14.9019910103356	45.02343609748667	9.36828190664398	47.96096031513598	10.233159609828816	48.180307303650466	11.695524231380212	47.4459351040762	9.118887476029618	47.57994590991183	32	1494	379.416	47427	125	9.08104106909684	9.411967866766595	9.562830679203492	9.88436123614635	10.178722228801426	10.665598461421231	11.174583515899617	11.535270974130436	11.64776523347239	11.695524231380212	11.888191870393593	12.435412053052213	12.441601407945138	12.61008184046905	12.845289779482131	13.051661653842569	13.259005879845052	13.492044663041828	13.967474280762232	14.9019910103356	47.96096031513598	47.9334040590933	47.9334040590933	46.95846614905909	48.0549733957957	48.0549733957957	48.524988200019706	49.48509552128031	46.29839110071556	50.89073275455219
164	20201028	5	3	4	13.529682995927278	57.04459727077614	8.790330381537856	58.02656339227624	8.343831355418905	56.69986577533226	9.262302686046633	56.130241632794615	7.948171911373699	58.03707282007658	112	2183	504.5213675213674	59028.999999999985	117	7.973847091558056	8.641878874268802	8.817270025030972	8.851906709522119	8.884312687606526	8.914934100565542	8.962701699605866	9.044761670808809	9.132163749294945	9.262302686046633	9.392441622798318	9.878046314307255	10.408084225160854	10.64410236099465	10.733110609318546	11.040917099292647	11.622221391329502	12.219880556215076	12.874781776071178	13.529682995927278	56.53770586096289	58.02656339227624	58.02656339227624	55.72277740462634	55.72277740462634	55.53532807275765	55.53532807275765	56.73889284159321	56.73889284159321	54.44167461383009
165	20201028	5	4	2	14.186397295445705	35.64759960568193	9.474723053912491	35.058773114322776	9.649961755241756	34.936516473523334	11.64857851154241	35.65657588152102	6.8828403048455	35.42962638204361	88	1438	274.3064516129032	34013.99999999999	124	7.234981044868571	7.728486964516796	8.410953784198922	9.147409432462162	9.80992876343418	10.413299040573216	10.938765097972144	11.308422715890853	11.638164389790974	11.64857851154241	11.658992633293844	11.70001630108196	11.74486616212466	12.216792409635566	12.90225685038058	13.340815203237218	13.470740946233386	13.633254601251934	13.90982594834882	14.186397295445705	36.92659747497364	35.4440294086366	35.4440294086366	35.058773114322776	35.058773114322776	35.66555215736012	35.66555215736012	34.30674689761063	34.30674689761063	36.20838408988198
166	20201028	5	4	3	15.291135948008153	43.84894555693264	10.531146218018945	48.95854131106643	9.19187776207973	48.71698976196914	13.565743387238154	45.86337567641208	5.244066097572502	48.211452720720125	81	1592	362.030303030303	59734.99999999999	165	8.086521076893217	9.103206810399335	10.00247644949244	10.19724952210747	10.392022594722496	10.797208720981862	11.728427481352073	12.659646241722283	13.30396288952513	13.565743387238154	13.82752388495118	13.98242514134399	14.057166966746635	14.131908792149282	14.437478398132384	14.835379116347664	15.233279834562948	15.290426740418038	15.290781344213094	15.291135948008153	48.95375969851404	48.23866827632696	48.23866827632696	48.23866827632696	48.95854131106643	48.95854131106643	48.95854131106643	43.54824537623048	43.54824537623048	43.54824537623048
167	20201028	5	4	4	18.893661299788526	57.80747951894982	7.7150965513360275	59.424327409535934	9.012050367665294	59.19805846761227	10.064066245240085	58.82625646724215	7.751457325240011	59.8758145192668	147	1108	175.95394736842104	26745	152	8.045105401117562	8.315981532848282	8.468592228477375	8.563287708412364	8.6290255805003	8.68780357841266	8.841730679542746	9.185955987108288	9.606045151874117	10.064066245240085	10.38206588287941	11.110249143697253	12.658799650872144	13.421532520568832	13.791356571526428	15.88449680239158	17.37371251235074	17.655079180497935	18.20678536184361	18.893661299788526	58.403339281682335	58.403339281682335	60.02646145752238	60.02646145752238	59.2622029145188	59.22040807887567	59.22040807887567	57.2372937266838	57.2372937266838	59.28487129995236
168	20201028	9	1	7	18.687417117720088	103.05662290863178	11.83909324759852	94.59418067239062	12.530827863387255	95.24299573999348	13.392006558905075	102.63299733602716	11.252977024396492	92.8333969674805	45	2189	675.5524861878453	122275	181	6.158738763477344	7.2030171975039226	9.810786776699665	11.54403985665181	11.746889062927671	12.107715563900966	12.600189810455452	12.848256330746636	13.00466995368908	13.392006558905075	13.819745448106165	14.420584194884563	14.927675256967794	15.184772493197215	15.402062756070723	15.571584650917131	15.883481290196618	16.276734926295006	17.400867276046128	18.687417117720088	106.2549600564536	106.2549600564536	104.2335270250456	104.2335270250456	94.59418067239062	94.59418067239062	95.483358210837	95.483358210837	95.65144833675284	95.65144833675284
169	20201028	9	1	8	31.432267975962183	116.89981122012588	21.13888945641563	124.56874864822818	22.574536879251298	124.31351004944388	23.4789486838744	123.54195174660724	19.694672318326425	122.56547393806852	72	1657	260.56456241033004	181613.50000000003	697	13.934111209802294	21.392528884054848	22.153447166972494	22.410027862135713	22.414439763421715	22.503686807566023	22.671702369089225	22.997254965370203	23.25504297202808	23.4789486838744	23.75732501634585	24.063038641215933	24.42342685088329	24.56244172016231	24.59076991924717	26.025794322791796	27.682764519216853	29.7836263014028	30.863255327663737	31.432267975962183	124.56874864822818	124.56874864822818	111.6286425008884	111.6286425008884	116.1454397363047	125.06131040010663	125.06131040010663	123.6730337093398	123.6730337093398	124.69874779076368
170	20201028	9	1	10	19.88893337007251	86.96325326914922	10.668536801327033	88.58877890103412	12.137175912758678	89.74127402384714	15.387726272936034	88.47667159128724	10.733765725679367	88.24277905545289	67	1813	490.0290697674418	84284.99999999999	172	11.409977373704582	12.151417946082129	12.534901879054145	12.918385812026155	13.254979401446516	13.591572990866876	13.913971678461074	14.236370366055272	14.812048319495652	15.387726272936034	15.781509107721892	16.175291942507748	16.48521755117129	16.795143159834833	17.01056553280702	17.22598790577921	17.79587063989593	18.36575337401265	19.12734337204258	19.88893337007251	89.60252124140091	89.60252124140091	88.59460791443132	88.59460791443132	91.0325219291064	91.0325219291064	91.0325219291064	88.98515181204382	88.98515181204382	88.47667159128724
171	20201028	9	1	14	17.847614373787863	111.75051543203855	12.419601504886293	107.39850926287232	12.2139990922899	107.8901703512224	13.723086651235	110.05854815525902	11.210545747904304	109.2422788234448	101	2019	529.0848484848484	87298.99999999999	165	10.961194152808028	11.77616964779908	12.065021114199986	12.203551429575136	12.303740720194645	12.373257191009634	12.531507766787817	12.867226552492392	13.221387590930313	13.723086651235	14.224785711539692	15.091991861370191	16.004886397391424	16.565084400005826	16.94893413591682	17.26738100100674	17.50407427757032	17.704113580786583	17.775863977287223	17.847614373787863	114.1635144623666	107.95745700066335	107.95745700066335	108.31454479013152	108.31454479013152	107.39850926287232	107.39850926287232	109.87467617796656	109.87467617796656	109.87467617796656
172	20201028	9	1	15	18.967849406942857	100.69540697127856	11.764633544191064	100.12148190739748	12.024173065900142	101.13679281907775	13.781945094785868	100.70292599376832	9.146660791686452	99.1150494466787	114	1757	408.5953757225434	70687	173	11.647313196319436	11.774541780387818	11.82903707946997	11.889075855117705	11.958815714755204	12.126611879873073	12.376121632891246	12.923556260876522	13.582712716974456	13.781945094785868	14.021367995850774	15.12262020773714	15.935713556640218	15.980383270921193	16.50498702143202	17.60551161541867	18.04044699517378	18.095045681082304	18.493267226310405	18.967849406942857	100.12148190739748	100.12148190739748	100.58711483175868	100.58711483175868	101.68611661287446	101.68611661287446	102.70178171807714	102.70178171807714	102.89089069959364	102.1990293125685
173	20201028	9	1	19	15.23967639119709	93.99657524158344	11.762991073244285	98.66796276980467	12.801782773026176	97.70638132883656	13.71896670840669	96.70023053629988	11.700879280214687	96.1367491214221	109	1745	487.4677419354839	60446	124	10.778991034138986	11.58408197522514	11.881066663765308	12.03287813729234	12.38784313227566	12.905330944424016	13.271579560307844	13.335349783662627	13.42472765482086	13.71896670840669	14.01320576199252	14.07573596288644	14.109302557193873	14.291578774704869	14.548209803817644	14.77241785789397	14.956097193174728	15.113030647673495	15.176353519435294	15.23967639119709	97.02419111160874	98.66796276980467	98.66796276980467	99.16042332353388	99.16042332353388	96.37626996099098	96.37626996099098	98.07491125571404	98.07491125571404	98.07491125571404
174	20201028	9	1	21	14.720512234439052	112.44646522429368	11.849300675569673	117.07316364980306	12.064616903350478	117.39676159841044	11.849300675569673	115.29009273915491	12.205032088877466	114.65144133900908	125	1991	572.4069767441861	49227	86	6.229132290364385	6.686256781419711	7.423685817106696	7.829493173053266	10.17044648520826	10.72162534290246	10.735776884061169	11.48673249860802	11.82429537209473	11.849300675569673	11.957058170565592	12.392157344263936	12.52025466238703	12.988737104758142	13.129315564117604	13.276375666023451	13.276876616070831	13.65350474438046	14.213071245005064	14.720512234439052	113.8179126628391	116.73258127847872	117.496880300742	113.54126728221532	112.48309895432472	115.29009273915491	114.6395505564714	114.42092207481664	118.61208390555385	117.07316364980306
175	20201028	9	1	25	18.1230554548736	73.0955952451648	15.224353017467042	76.12391950223493	15.611055936318104	75.41898331432577	17.103221921762	74.47861975198522	7.3779629332630465	68.70917833197954	134	1518	299.9333333333333	31492.999999999993	105	14.64934489927362	14.793096928821976	14.93684895837033	15.080600987918686	15.224353017467042	15.600126798326034	15.975900579185025	16.351674360044015	16.727448140903007	17.103221921762	17.155484686786636	17.207747451811276	17.260010216835912	17.312272981860552	17.36453574688519	17.51623968848287	17.667943630080554	17.819647571678235	17.97135151327592	18.1230554548736	75.6544106887572	75.6544106887572	76.12391950223493	76.12391950223493	76.12391950223493	76.12391950223493	76.12391950223493	74.47861975198522	74.47861975198522	74.47861975198522
176	20201028	9	1	33	16.457354716303072	60.738921727828775	9.065842675708634	66.73866146273436	9.393737473593886	66.11998826388768	12.070207698061305	64.14066209574966	9.30080586223373	65.96470560707823	158	1589	365.3839285714287	40923.000000000015	112	5.783741876400148	8.469097075834364	9.142571162508329	9.241222074107938	9.421375898122138	9.666732052068012	10.09865716272436	10.903720186801664	11.66441935718947	12.070207698061305	12.475996038933136	13.436614981569557	14.46658774942655	14.919067797733314	15.082801486264966	15.211352878089926	15.29592639903152	15.471270695417791	15.964312705860433	16.457354716303072	63.625158723434645	66.73866146273436	66.73866146273436	66.69767115237782	66.69767115237782	64.92363217655085	64.92363217655085	64.96142968529833	64.96142968529833	64.96142968529833
177	20201028	9	2	1	18.550395238261157	171.03428367216404	12.195406259958355	171.58905192639074	13.759318644892586	169.53440228912496	15.29577236624914	171.52054077934378	12.34168132343325	165.45698717815256	19	2402	786.7047619047619	82604	105	6.599312508499054	6.680667105055982	7.816156774659229	10.005781517308792	12.195406259958355	12.831954679363118	13.46850309876788	14.08857632002604	14.69217434313759	15.29577236624914	15.875348796651704	16.454925227054268	16.868042588088525	17.114700879754473	17.361359171420418	17.45030000785991	17.539240844299396	17.777048057667546	18.16372164796435	18.550395238261157	178.96121566198207	173.6385370847728	173.6385370847728	171.58905192639074	171.58905192639074	171.58905192639074	168.26851801334112	168.26851801334112	168.74563692764298	168.74563692764298
178	20201028	9	2	2	20.964945003728545	262.32274584055625	15.727182136592932	284.94812206068383	16.7117884690514	286.8465453683984	18.61117941180015	263.9325048007869	16.149204767075823	276.12070869914737	20	2545	820.6685082872928	148541	181	16.288797474874357	16.85041281315578	17.16036894349015	17.21866586587746	17.276962788264765	17.374000496844733	17.4710382054247	17.73788153013178	18.17453047096597	18.61117941180015	18.831008974891247	19.05083853798234	19.365984193994077	19.776445942926458	20.18690769185884	20.319451652768738	20.451995613678633	20.607603076052577	20.78627403989056	20.964945003728545	284.94812206068383	287.4471496376952	287.4471496376952	288.144364406816	288.144364406816	288.144364406816	263.52402859112607	263.52402859112607	263.9325048007869	263.9325048007869
179	20201028	9	2	3	17.56121098327604	191.41830304291832	12.951476675432108	190.39456232540493	15.245940845801949	190.1479896614687	15.201951464969644	189.8473839323725	12.65037659163445	188.91648239698745	2	2540	1155.6193548387096	179120.99999999997	155	13.377442034357376	13.803407393282642	14.18719917882352	14.317949524058056	14.448699869292591	14.60576048085255	14.828596758226066	15.05143303559958	15.185723075360006	15.201951464969644	15.21817985457928	15.266491052548917	15.33886435678855	15.41123766102818	15.674353256959504	16.013765769567502	16.353178282175502	16.74952934376646	17.15537016352125	17.56121098327604	190.39456232540493	184.51592135580773	184.51592135580773	184.51592135580773	192.02016891580925	192.02016891580925	192.02016891580925	189.8875191183678	189.8875191183678	189.8875191183678
180	20201028	9	3	2	20.49713174781494	275.09820259905496	14.0832941933691	289.4702625583809	13.67285373928896	289.58013001575756	14.508024634622345	278.69460266697905	10.084472981526284	284.1707381177216	74	3111	1047.1214574898786	258639	247	9.738536982239657	13.43243233315664	13.467633512248891	13.50283469134114	13.79306444235512	14.0832941933691	14.263829928199304	14.444365663029505	14.476195148825925	14.508024634622345	15.078402612936316	15.648780591250286	16.680157276726636	17.711533962202985	18.588486764712915	19.465439567222845	19.69434967620611	19.92325978518937	20.210195766502153	20.49713174781494	278.69460266697905	291.33585043993315	287.93427704895856	287.93427704895856	289.4702625583809	289.4702625583809	281.9854450430367	281.9854450430367	281.9854450430367	274.4266314409558
181	20201028	9	3	3	19.902637481191316	206.0059555394213	12.705870842696427	218.61471870646395	13.78070162008787	217.8986473488649	15.589501959802307	214.7994472813268	11.824296091959162	222.27747440085585	41	1955	706.4188034188035	82651	117	13.341565629819282	13.977260416942135	14.304311489815577	14.322718848439594	14.341126207063615	14.831068341419854	15.321010475776092	15.570685626323831	15.58009379306307	15.589501959802307	16.318618519234928	17.047735078667547	17.564029490436408	17.867501754541507	18.170974018646607	18.178566522991	18.186159027335393	18.532491719844337	19.217564600517825	19.902637481191316	218.61471870646395	215.3740908520676	215.3740908520676	219.7071324880631	219.7071324880631	219.7071324880631	214.7994472813268	214.7994472813268	210.5442877409995	210.5442877409995
182	20201028	9	3	10	16.929740304037946	108.0463899342304	3.0237157840738176	107.67881801649922	10.762415675743542	108.03845599932863	14.510961602942016	108.02602380669242	7.964985512448291	113.70031704013088	147	1618	429.91935483870975	53310.00000000001	124	5.678535172181229	8.333354560288642	10.988173948396051	13.642993336503466	13.806856708029926	13.970720079556385	14.134583451082843	14.298446822609304	14.40470421277566	14.510961602942016	14.617218993108372	14.723476383274727	14.947741764119382	15.172007144964034	15.396272525808689	15.620537906653343	15.947838505999494	16.275139105345644	16.602439704691797	16.929740304037946	107.67881801649922	107.50608289553249	107.50608289553249	107.50608289553249	107.50608289553249	107.50608289553249	111.50710352363078	111.50710352363078	111.50710352363078	111.50710352363078
183	20201028	9	4	1	17.752431229145856	195.14848706416012	11.748539993765318	200.19163611349185	12.710205062175511	199.9995552796588	14.73214346001034	196.70060355857407	12.012037168554674	201.82670473085165	104	1815	537.6233766233765	82793.99999999999	154	11.252919142155212	11.583333043228617	12.022789952170536	12.571289868980978	13.119789785791417	13.176788034262769	13.23378628273412	13.556257017577906	14.144200238794124	14.73214346001034	15.725787011131446	16.71943056225255	17.238206276299838	17.282114153273312	17.326022030246783	17.37765812099664	17.429294211746495	17.51457605152631	17.63350364033608	17.752431229145856	196.70060355857407	200.19163611349185	200.19163611349185	200.38595679969507	200.38595679969507	200.38595679969507	199.4210729257896	199.4210729257896	199.85355333645413	199.85355333645413
184	20201028	9	5	1	23.05759595601805	213.371804510499	13.764517389784352	231.66725599762825	18.49851621580556	221.640462410728	19.77595425519587	216.89905588303583	12.681826894466356	221.95308373341263	146	1727	396.71080139372816	113856	287	9.840975645477856	10.442156557576602	11.097807627610258	12.080279645253343	13.062751662896432	14.343979909070178	16.372098726570563	18.40021754407095	19.62418608440858	19.77595425519587	19.92772242598316	20.341865808175953	20.95279059892287	21.56371538966979	21.903252376249633	22.134234241162645	22.365216106075653	22.596028247549672	22.82681210178386	23.05759595601805	219.97696723324188	216.30062062740475	216.30062062740475	216.30062062740475	231.66725599762825	231.66725599762825	231.66725599762825	218.00483794015187	218.00483794015187	215.75664009588883
185	20201028	10	1	1	17.863163697248964	123.71443387220084	11.50538292501159	118.94567348476453	12.950721410325285	120.75325458716271	14.351227465846453	123.59514149385672	10.022963174891684	118.13626370083414	31	2201	805.9230769230769	104770	130	8.365875410286284	10.934563376879716	11.979623794837105	12.589362056041336	13.04350521542414	13.373172293349798	13.686412363184314	13.966798416836545	14.229550164659315	14.351227465846453	14.472904767033588	14.868033977520945	15.297344676670834	15.806593887332449	16.355812353749926	16.79264200364001	17.088985632870866	17.37384397977027	17.618503838509618	17.863163697248964	123.68763660227758	118.94567348476453	118.94567348476453	122.38987153620616	122.38987153620616	125.11019922601268	125.11019922601268	122.1713240130708	122.1713240130708	120.92421874051745
186	20201028	10	1	9	20.366934166079727	110.29349483848146	11.45358074948265	102.05285870578172	12.92295607196592	102.27189198003352	16.158298671596135	110.52611396427102	10.750874856195573	100.6908463080187	45	2097	550.2422680412371	106747	194	6.873930449202451	10.620917058522616	12.001774056418098	12.706594022477958	13.33874553696717	13.912762290199865	14.387186352010293	14.662425030976191	15.032203338210904	16.158298671596135	17.284394004981362	18.25318426223509	19.202311384972383	19.57239298040315	19.652951812180653	19.80280981075906	20.0392917678386	20.23759337761839	20.30226377184906	20.366934166079727	114.1400466115539	102.05285870578172	102.05285870578172	102.50826049725303	102.50826049725303	102.2545567370658	102.2545567370658	113.96974024616934	113.96974024616934	110.75873309006056
187	20201028	10	1	11	15.441286508647412	93.33683414713244	9.996185469190776	86.54128734619242	11.318633743148688	86.46890031002891	12.086936917397775	92.815532120865	10.82723120284876	85.1494855865598	42	1894	509.3597122302158	70801	139	9.689174180614971	9.89384837299884	10.392340985992409	11.184652019595674	11.976963053198938	11.979278914741904	11.981594776284869	12.003589549124635	12.045263233261206	12.086936917397775	12.117752758281917	12.148568599166058	12.440484751445675	12.993501215120771	13.546517678795867	14.154648519014252	14.762779359232637	15.141733125202943	15.291509816925178	15.441286508647412	92.91027382819938	86.54128734619242	86.54128734619242	86.21117898331619	86.21117898331619	86.21117898331619	86.65423460057814	86.65423460057814	92.815532120865	92.815532120865
188	20201028	10	1	13	18.88214354845483	108.33460226331424	10.386304326950038	99.45221806710144	10.09847604822198	100.39154940831958	14.89798145294351	105.96800258442056	9.556074887404655	97.38897333369208	82	1946	422.9248554913295	73166	173	9.3689421839019	10.04718361260066	10.420891371201202	10.490065459703532	10.559239548205865	10.822912953928624	11.086586359651385	11.954334740598917	13.426158096771212	14.89798145294351	15.25235830049775	15.60673514805199	15.958872424817269	16.308770130793587	16.6586678367699	16.953237822444475	17.24780780811905	17.692502950456035	18.287323249455433	18.88214354845483	101.310003571346	99.45221806710144	99.45221806710144	104.64645595327374	104.64645595327374	104.64645595327374	100.41242658651127	100.41242658651127	105.96800258442056	105.96800258442056
189	20201028	10	1	15	22.94119172066458	185.2833676405129	11.42694009617383	187.7189439779401	12.41380354161064	187.97873986671263	20.29983737525769	183.12464919982287	10.92216112554138	185.82838713969457	112	2121	489.1991341991343	113005	231	7.12768361046001	11.42694009617383	12.031210786490435	12.635481476807046	12.907235264329042	13.17898905185104	15.78721960358583	18.39545015532062	19.347643765289156	20.29983737525769	20.39274263256044	20.485647889863195	20.793491280316317	21.10133467076944	21.52417226925794	21.94700986774644	22.083461195024583	22.21991252230272	22.58055212148365	22.94119172066458	177.30798197683063	187.7189439779401	187.7189439779401	187.9759265581633	187.9759265581633	188.2413490640345	188.2413490640345	179.96145816923797	179.22957291418172	179.22957291418172
190	20201028	10	1	19	20.44357453415132	67.1776185549514	11.808568136637897	64.51965928453194	11.153780503286194	64.81772999998924	12.933327687812731	67.06749978883742	11.323176166771466	63.3474136562556	108	1823	298.6287128712871	60323	202	6.618822476120945	8.875980392489414	10.342274264563656	11.808568136637897	11.93762899260926	12.066689848580625	12.421741414655951	12.77679298073128	12.855060334272006	12.933327687812731	13.746949050488686	14.56057041316464	15.746755072241294	16.932939731317948	17.79346929422347	18.65399885712899	19.462514632029375	20.271030406929764	20.357302470540542	20.44357453415132	66.11622706600696	65.20716409123158	64.51965928453194	64.51965928453194	64.51965928453194	67.06749978883742	67.06749978883742	64.72636662420423	64.72636662420423	64.65698517307366
191	20201028	10	1	20	21.257020648278772	158.65712258951092	12.99305685779385	157.4760794687925	13.172593483419815	158.95427746171745	18.578209283216147	159.3506537459988	10.57527305808774	157.77772753882604	123	2070	525.2076502732241	96113	183	12.93567101960693	12.973928245064876	13.119907445898402	13.373608622107506	13.627309798316611	14.235592833682457	14.843875869048302	15.83405576602821	17.206132524622177	18.578209283216147	18.95482508645398	19.331440889691812	19.53767749336264	19.57353489746646	19.60939230157028	19.965747130622425	20.322101959674573	20.65162762901627	20.95432413864752	21.257020648278772	159.3506537459988	157.4760794687925	157.4760794687925	160.03609917036107	160.03609917036107	160.03609917036107	160.102707792202	160.102707792202	157.3796781118103	157.3796781118103
192	20201028	10	1	22	20.433824598148146	130.105997661307	12.216338009050874	128.3994629109419	13.00581663006595	127.93904506453909	15.264689619855574	130.105997661307	11.219300910276758	127.26700164841012	125	2330	571.9230769230769	111525	195	10.143853867663406	11.52550996192172	12.365913522980708	12.66506455084038	12.964215578700047	13.3132878681988	13.662360157697556	14.12245496592866	14.693572292892116	15.264689619855574	16.20658670051284	17.148483781170103	17.653329677519395	17.72112438956071	17.78891910160203	18.20641829605352	18.62391749050501	19.152898589814235	19.79336159398119	20.433824598148146	132.77203254403716	128.3994629109419	128.3994629109419	128.06639956210736	128.06639956210736	128.06639956210736	127.35127272056803	127.35127272056803	131.66266807243747	131.66266807243747
193	20201028	10	1	23	17.096378080353574	76.72407512640339	14.371811359017624	78.6117393842161	14.07985844106228	78.32848239117418	13.97745737944885	77.6296214654921	12.99600959522897	77.63737324372518	84	2027	543.2529411764706	92353	170	9.198045582643436	9.702504470427762	10.47052493522709	11.50210697704142	12.533689018855751	12.995995310443822	13.458301602031892	13.747055274150512	13.86225632679968	13.97745737944885	14.057798114206625	14.138138848964395	14.217009644878152	14.294410501947889	14.371811359017624	14.83176186026824	15.291712361518858	15.836625705786048	16.46650189306981	17.096378080353574	78.74575103336963	78.37111548482032	78.37111548482032	74.77260543548418	74.77260543548418	74.77260543548418	77.62218846142918	77.62218846142918	77.6296214654921	77.6296214654921
194	20201028	10	1	26	18.57639715833468	115.86560661397932	4.618802153517006	108.76949118993116	6.36017028112192	110.71969759062048	11.633281565102564	115.86560661397932	6.072083595919122	107.75370464694936	129	2157	439.3899371069183	69863.00000000001	159	2.331370849898476	2.6627416997969524	3.186502130500353	3.90265214200868	4.618802153517006	7.109123905476633	9.599445657436258	11.00234153975337	11.317811552427967	11.633281565102564	12.406779679492	13.180277793881432	14.047638489092368	15.008861765124802	15.97008504115724	16.08305355970871	16.196022078260178	16.717284501695666	17.646840830015172	18.57639715833468	118.35410958346796	109.62420063874062	109.62420063874062	108.76949118993116	108.76949118993116	108.76949118993116	117.57261699564592	117.57261699564592	113.76540094318966	113.76540094318966
195	20201028	10	1	28	14.968647848297309	71.54220365407028	10.289365607800711	66.26700218858493	10.92680584378754	65.86701819028256	12.207392889827208	73.3137278558882	9.962069991945382	65.67914213955117	124	1871	454.56637168141583	51365.999999999985	113	5.560843885212936	7.994743930543586	8.223931116517992	8.453118302492399	9.36838866811355	10.2836590337347	10.286512320767706	10.289365607800711	11.24837924881396	12.207392889827208	12.383171647033098	12.55895040423899	12.854055180061728	13.149159955884464	13.203465837742115	13.257771719599768	13.743446659670932	14.229121599742095	14.5988847240197	14.968647848297309	73.3137278558882	73.3137278558882	73.3137278558882	73.50639901225856	65.79823718150423	65.79823718150423	66.26700218858493	66.26700218858493	66.26700218858493	65.53581520075852
196	20201028	10	1	43	28.031640789051384	37.27978407578794	7.367143533650784	39.58599375911254	8.841031059867516	39.84614637136117	22.35402697896841	37.94411197635399	11.61058297788901	38.01773531657425	148	1550	315.06227106227107	86012	273	6.869336450743127	7.1373864184626346	7.626519515114651	9.44215138536173	11.257783255608803	13.504236192529907	16.827741796136074	20.15124739974225	22.14148351495256	22.35402697896841	22.566570442984258	23.662523745913873	25.42103442802881	27.179545110143746	27.71386377532472	27.758505633732103	27.80314749213949	27.8761596670538	27.95390022805259	28.031640789051384	39.51478568138787	39.58599375911254	39.58599375911254	39.58599375911254	40.4376596735831	40.4376596735831	40.4376596735831	37.64046692950844	37.64046692950844	37.64046692950844
197	20201028	10	1	45	18.188819965595854	71.46562701452753	11.95599965727439	63.59498143532621	10.836448321309604	63.66607313517924	11.576710700857111	69.80511465249077	11.960345600161274	62.22220492775389	153	1607	387.6608187134502	66289.99999999999	171	6.938808480946637	7.496674535954783	8.1644335934961	8.749139561349212	8.757295590978417	9.196500802382982	9.954829995285843	10.920357969409944	11.128155800682364	11.576710700857111	12.01829316402756	12.205173684287075	13.208679701048007	14.177135803527312	14.845273309898092	14.94782353833346	15.392382843626658	16.83185797865248	18.13956500033439	18.188819965595854	71.58452977999701	64.08293867141349	64.08293867141349	64.66456997436048	73.83923972516475	73.83923972516475	63.87107528603655	63.53216268417495	62.84200142605732	63.59498143532621
198	20201028	10	2	4	17.687653128409192	86.75162769942304	12.316854948524725	87.28380852673561	11.61115782386046	86.14436121863343	12.316854948524725	86.84428472488273	12.31581760723894	86.12405412334921	1	1720	362.52258064516127	56191	155	10.433212263377143	10.714560906896208	10.85842444678254	11.002287986668874	11.258309261528332	11.51433053638779	11.55070965483246	11.587088773277127	11.951971860900926	12.316854948524725	12.751163162643646	13.18547137676257	14.395601717266931	15.605732057771291	15.655696653116422	15.705661248461553	16.156443181920313	16.607225115379073	17.14743912189413	17.687653128409192	89.01328489753726	89.01328489753726	85.10906029920328	85.10906029920328	85.10906029920328	86.04021482996146	84.00162365234691	84.00162365234691	87.28380852673561	87.28380852673561
199	20201028	10	2	11	17.01447506532374	94.91372394848445	9.53180265967388	102.35180815850175	10.95055279737882	99.36894548334948	13.765284132801993	96.61342782377469	9.934081684588762	101.08223183690586	88	1913	406.3846153846155	47547.00000000001	117	7.85760613900176	8.973737152783174	9.852666732630178	10.494394878542774	11.13612302445537	11.555166897876108	11.974210771296844	12.500042992966168	13.132663562884082	13.765284132801993	13.933575805377856	14.10186747795372	14.310095001218633	14.558258375172596	14.806421749126562	15.36501200574932	15.92360226237208	16.365212925611516	16.68984399546763	17.01447506532374	96.61342782377469	102.35180815850175	102.35180815850175	96.86431827541256	96.86431827541256	96.86431827541256	98.8907100161342	98.8907100161342	97.57220944928002	97.57220944928002
200	20201028	10	2	13	18.073446574158808	112.42928177854986	12.643431512421792	112.7423382532763	13.541426834142603	113.29330145709098	14.472876544937426	112.42928177854986	11.769459203834677	112.02339624151	115	2254	543.7253521126761	77209	142	12.648391335527146	12.6533511586325	12.814607758760376	13.132161135910772	13.449714513061169	13.473017685864138	13.496320858667104	13.700953265042356	14.086914904989891	14.472876544937426	15.02634552754913	15.579814510160832	15.86959313763738	15.895681409978772	15.921769682320164	16.393527347301845	16.865285012283525	17.295620390651255	17.68453348240503	18.073446574158808	112.7423382532763	110.97312136926143	110.97312136926143	109.81240895672876	109.81240895672876	109.81240895672876	114.11896703706368	114.11896703706368	113.01859908093292	113.01859908093292
201	20201028	10	2	22	19.650083149273225	136.6620590420304	11.356322451327124	137.63608110881384	10.055163156402092	135.98137330395488	14.4899138213923	136.6620590420304	9.85024630471651	135.814150108851	160	2238	466.0175438596491	79689	171	9.075884927604257	10.390679252945544	11.109725622758376	11.23302403704275	11.356322451327124	12.400677597854028	13.445032744380931	14.071751018393966	14.280832419893134	14.4899138213923	14.729076629925355	14.96823943845841	15.295946990308028	15.712199285474208	16.128451580640387	17.310480357562213	18.492509134484035	19.196835448210603	19.42345929874191	19.650083149273225	133.8523835062449	136.45565529680587	136.45565529680587	137.63608110881384	137.63608110881384	137.63608110881384	139.3184598609513	139.3184598609513	134.26122402924307	134.26122402924307
202	20201028	10	3	1	18.841616334929487	161.1293326569692	12.309157881563374	172.85514197174473	7.989742038531081	172.1665425383973	15.197657734313438	162.48421395848126	12.555348972135844	174.1080425249789	129	1976	339.54268292682923	55684.99999999999	164	4.356921938165305	6.55677329511369	8.630667137930583	10.979114697338323	12.199894848669944	12.368785607248537	12.693071438199093	13.371076984341167	14.02186338909823	15.197657734313438	15.596296339800569	16.29442575652433	16.933883683746316	17.422899977819107	17.64214390445793	17.706971785908884	17.836503920941592	18.128786935350018	18.612717570251327	18.841616334929487	171.54061849215637	172.1038671512908	159.51500966020706	159.8584660589703	172.85514197174473	172.85514197174473	161.23523652016664	157.97354933090992	159.67398183287483	165.29246260036223
203	20201028	10	3	7	24.33097888506803	209.2528576790716	12.257520610476606	222.5187813877591	11.074633170615868	219.18430911628516	20.559921168917413	220.45511836866615	12.758622577515526	213.647063476478	40	1983	554.1324786324785	129666.99999999996	234	9.88594660655506	10.39079661778701	11.093844353574667	11.6844948159015	12.078450049671886	12.40384684865434	12.67211161864685	15.840978767614532	20.0975718086979	20.559921168917413	20.645038596404852	20.752080377435348	20.99971966831756	21.62228565213768	22.05753165877561	22.2679936927949	22.782098859323455	23.46971438728588	23.926044964084088	24.33097888506803	212.7286093134516	212.7286093134516	221.8583622657081	221.8583622657081	222.5187813877591	222.5187813877591	225.4033739134396	225.4033739134396	222.75841860519964	222.75841860519964
204	20201028	10	3	8	21.295976362387343	173.60997896705248	11.01906492160624	166.13746714665794	12.251697252589048	163.04921334559785	12.521578725539491	163.29402684837288	13.996022493136058	170.10392523351334	43	1408	313.8238095238095	65902.99999999999	210	6.117935544584111	7.05397132578565	7.990007106987187	8.926042888188725	9.449298396543105	9.9725539048974845	10.495809413251862	11.01906492160624	11.770321823572868	12.521578725539491	13.27283562750612	14.024092529472746	14.720565384097604	15.417038238722464	16.113511093347324	16.80998394797218	17.471915622749965	18.13384729752775	18.795778972305538	19.457710647083317	163.34609835607304	159.76821754946292	159.76821754946292	159.76821754946292	159.76821754946292	166.13746714665794	166.13746714665794	166.13746714665794	166.13746714665794	166.13746714665794
205	20201028	10	3	9	18.125128388706376	123.22821724428076	8.967307009508557	125.67774880649056	7.865888061883665	125.46770867443608	11.750447249653	123.33399460979162	9.691393363729023	126.72877760495108	127	1872	495.5984848484848	65418.99999999999	132	4.473152820564555	5.060552266071702	6.512763012847856	8.212062702843726	9.266027061224571	9.8037231543134	10.24954970407948	10.511637167200064	10.845188145941824	11.750447249653	12.655706353364176	13.30708818623354	13.92673536024768	14.391044986336215	14.777685838461949	15.410718851280986	16.35174206496665	17.18779694692059	17.656462667813482	18.125128388706376	124.73322600021554	123.46607337429435	123.46607337429435	125.67774880649056	125.67774880649056	123.43977197530248	123.43977197530248	125.99215121660212	125.99215121660212	125.99215121660212
206	20201028	10	3	11	17.12390412080761	92.5141842720076	12.89071317300426	90.91551662893548	13.951497834277026	90.70019058021816	14.533241887919646	90.91551662893548	5.0698380712361395	94.98675359289572	126	1886	398.984496124031	51469	129	12.886254747865031	12.887369354149838	12.888483960434646	12.889598566719451	12.89071317300426	13.219218915987335	13.547724658970411	13.876230401953492	14.204736144936568	14.533241887919646	14.842321547985035	15.151401208050425	15.460480868115813	15.769560528181202	16.07864018824659	16.287692974758794	16.496745761270997	16.705798547783203	16.914851334295406	17.12390412080761	90.88600724861216	90.88600724861216	90.91551662893548	90.91551662893548	90.91551662893548	90.91551662893548	90.91551662893548	92.74248729673133	92.74248729673133	92.74248729673133
207	20201028	10	3	13	18.83627995868954	111.11933245530793	11.044158726484907	113.95151445948817	10.599572483304556	112.38564176331862	11.162796174267704	111.6713683595047	10.289158689449176	114.49569401403096	146	1563	308.61325966850825	55858.99999999999	181	5.036705019664421	8.073410039328841	9.789005763596956	10.183492192468762	10.577978621340568	10.764450663398303	10.95092270545604	11.067886216041469	11.115341195154585	11.162796174267704	12.660012518354597	14.157228862441483	15.003102199008028	15.197632528054225	15.392162857100423	16.091957202277523	16.791751547454624	17.480574967772448	18.158427463230993	18.83627995868954	108.27737470990942	109.3272953886356	109.3272953886356	110.54918208239413	110.54918208239413	110.54918208239413	113.95151445948817	113.95151445948817	113.87811544183208	113.87811544183208
208	20201028	10	4	3	25.360802143105108	262.9691996180098	23.239021032815224	262.8965595864732	23.53252090312047	262.9127715299841	4.742873420478221	272.3202122038018	5.009444763207784	258.92786502051916	63	1177	150.00381679389318	39301.000000000015	262	2	2.309401076758504	2.8284271247461903	3.098386676965933	3.3650439694243293	4.070109882913285	4.250752344910312	4.363338213437162	4.55548041847314	4.742873420478221	4.915555559541997	5.215361924162119	5.436949111861104	5.656854249492381	6.493477709723852	6.9693635453705	7.748544169615463	9.84828842937286	22.61838028312816	25.360802143105108	261.136642812375	275.01924780300465	260.94280787728815	261.0380758149987	267.7809287396206	270.0731275391806	275.37902746324306	271.09055349218033	274.36178366691195	273.23095506785484
209	20201028	10	4	4	16.95402632013917	87.50579678694571	11.523520876298813	90.69977229453455	12.336184991896546	91.15570368965363	12.784193700482003	88.5963687622284	9.79934536623666	95.72629448794328	75	2176	566.1631205673759	79829	141	7.940715427282189	10.329252393293272	11.599755165996015	11.752223745390422	11.904692324784827	12.172720417917487	12.440748511050144	12.61664878618958	12.700421243335793	12.784193700482003	12.834624836998945	12.885055973515882	13.17333424070063	13.699459638553185	14.22558503640574	14.631957376633922	15.038329716862105	15.58401797360879	16.26902214687398	16.95402632013917	87.20173682768821	90.69977229453455	90.69977229453455	88.60149950839572	88.60149950839572	88.60149950839572	93.9720751696483	93.9720751696483	87.53902013934676	87.53902013934676
210	20201028	10	4	8	20.11588564621885	173.04496946012097	11.353760158228493	178.01568087421447	11.706187487235596	176.06574096198483	16.79245619399728	174.37040210019924	10.967630213971372	177.3183041880548	79	2262	665.1848341232228	140354	211	10.106204155420784	10.777965080009553	11.502590103949382	12.544399723995609	13.586209344041832	14.466514158629412	14.943056959570375	15.41959976051134	16.022073810933506	16.79245619399728	17.56283857706105	17.95107956010063	18.052714493122064	18.154349426143497	18.200701331834303	18.22494002659286	18.249178721351416	18.811614668287504	19.463750157253177	20.11588564621885	176.11578682006407	178.01568087421447	178.01568087421447	178.01568087421447	174.06575519167603	174.06575519167603	174.06575519167603	174.67504900872245	174.67504900872245	170.85880608135244
211	20201028	10	5	4	24.41176053621304	98.34215532827184	6.8538641690373385	96.48240657993168	11.428165257603927	97.40795810649269	21.86375764852945	97.87073386977318	6.437833056154329	93.7283799064226	113	1228	167.18360655737706	50991	305	6.876471774811322	6.899079380585306	6.921686986359289	6.944294592133272	10.329805197010248	13.71531580188722	17.100826406764195	20.48633701164117	21.17504733008531	21.86375764852945	22.552467966973587	23.24117828541773	23.27831646013628	23.315454634854827	23.352592809573377	23.389730984291926	23.645238372272203	23.900745760252484	24.15625314823276	24.41176053621304	96.48240657993168	98.23676757563564	98.23676757563564	98.23676757563564	98.23676757563564	98.23676757563564	97.5047001639107	97.5047001639107	97.5047001639107	96.98884259807328
212	20201028	10	5	8	32.14631800734425	175.80852899929005	19.24372822496402	178.70384852879175	21.84551729317195	178.3084606131015	18.892569533250303	178.91270126922828	4.846212329423871	176.7450773914036	112	1206	108.2962962962963	49708.00000000001	459	3.8470326612715064	4.793343421024416	6.134983731672	6.653623645481285	6.76076336087142	9.374188446095836	11.993507114071985	14.624612947551606	16.858016748527007	18.892569533250303	19.103264748278537	19.52150678238479	20.354842454647113	22.787635411076444	26.0201570095893	26.84821527661665	27.733067825395334	28.731508937676733	30.297120788000015	32.14631800734425	179.39436398043176	179.39436398043176	183.31737095526785	183.31737095526785	174.53183338789395	182.8378131655689	182.8378131655689	179.97038384600245	179.97038384600245	177.30883204128438
213	20201028	10	6	4	13.3934574335395	96.66538295360324	10.50391452688028	102.78756738920228	11.506259783035802	104.48702838893432	11.668852881006408	99.8221580215252	10.465547569949154	106.3894574567236	148	1558	370.97916666666674	35614.00000000001	96	10.735803139581128	10.967691752281976	11.167980149990123	11.178667257742086	11.189354365494044	11.23132645289598	11.351510989422849	11.471695525949714	11.578916547077467	11.668852881006408	11.758789214935348	11.932765170090612	12.16977084116562	12.406776512240627	12.48193224519274	12.492348002895698	12.502763760598652	12.771013438251202	13.08223543589535	13.3934574335395	102.78756738920228	96.04987557019248	96.04987557019248	96.04987557019248	104.18126830076928	104.18126830076928	104.18126830076928	104.4426428806702	104.4426428806702	104.4426428806702
214	20201105	1	2	2	19.619024233877727	193.0230406587208	14.04152450761208	196.72409755989565	13.742257659872244	200.69432172665725	13.92775097403872	196.76944289300633	11.203458608851522	196.42052845557475	2	2129	799.2156862745098	81520	102	9.986163468718242	10.968992046059029	11.951753818815234	12.934496504547274	13.451117646030664	13.594841552115136	13.709155482148873	13.76464946008113	13.8253547938227	13.92775097403872	14.030147154254744	14.341838000270982	14.679690679512252	15.053246178001926	15.444653086115803	15.818216365959833	16.169475110466543	16.760311143962362	18.189667688920043	19.619024233877727	196.81478822611697	196.1760689195366	196.1760689195366	201.3358407759627	201.3358407759627	202.87155565550967	202.87155565550967	204.02302684411347	204.02302684411347	196.72409755989565
215	20201105	1	2	4	20.73791823445369	317.395115816158	16.684765629054084	322.43171299139533	18.72906642635721	320.21027812427104	18.073869733605623	309.36633559965924	17.750628197481973	315.12707223201835	24	2959	1079.928270042194	255943	237	9.697686215343976	10.072597262062988	10.708490389883735	12.91027600431492	15.1120616187461	16.818248607097285	17.28543903024849	17.7526294533997	18.03587770672196	18.073869733605623	18.111861760489298	18.255418329292898	18.478148304536443	18.70087827977999	18.844391090491666	18.956217035390583	19.068042980289505	19.58018815102865	20.15905319274117	20.73791823445369	305.0720622105429	308.46106678694	308.46106678694	308.46106678694	322.43171299139533	322.43171299139533	322.43171299139533	306.56044743932296	306.56044743932296	306.56044743932296
216	20201105	1	3	3	21.302463212040852	295.30577565758875	12.247576962336089	285.36835483056564	14.911943032427944	286.17606660803034	17.63657979633	291.21871122755374	14.008078035858674	285.1506468362654	30	3611	1130.2391304347825	207963.99999999997	184	12.59545938052748	12.943341798718873	13.357398313968709	14.168499411569217	14.97960050916972	15.695991962316551	16.175609304329207	16.655226646341863	17.141479528143364	17.63657979633	18.131680064516637	18.550350105966025	18.91169747736248	19.273044848758932	19.56697392982832	19.83393569476689	20.10089745970545	20.48806336189993	20.89526328697039	21.302463212040852	285.36835483056564	248.3233909794396	248.3233909794396	248.3233909794396	286.02819819600654	286.02819819600654	286.02819819600654	287.1316467975188	287.1316467975188	287.1316467975188
217	20201105	2	1	8	18.779509900648687	169.8743268484885	13.428837353330849	168.88497126270067	14.08527049252559	167.44273629306477	14.455502918878524	168.88497126270067	13.474640379870378	167.53853299008094	78	1868	461	98654	214	7.917173711708273	12.56836109970564	12.998599226518245	13.428837353330849	13.439795419746613	13.450753486162377	13.6860594681761	13.921365450189825	14.188434184534174	14.455502918878524	14.893713380509812	15.3319238421411	15.795268433340688	16.258613024540278	16.591792170825507	16.92497131711074	17.457571109630194	17.99017090214965	18.384840401399167	18.779509900648687	168.6429475028333	168.6429475028333	168.88497126270067	168.88497126270067	168.88497126270067	167.4089014022325	167.4089014022325	173.1746565734263	173.1746565734263	165.27440554607796
218	20201105	2	1	9	19.53435775555863	137.59128441320146	11.74951804361712	137.93007778068193	12.592865500863908	136.9403827260887	14.247259955135968	137.6480264490423	11.477799875254592	136.4972744443511	73	2106	595.2134831460673	105948	178	12.128743735688264	12.507969427759408	12.887850001773677	13.267917684914549	13.456667039270346	13.492361730598086	13.521358163035591	13.536958077692626	13.620468197162587	14.247259955135968	14.874051713109347	15.66420459012716	16.474777607025526	17.042908843301962	17.489819189267443	17.85205559411137	18.10844957255336	18.43051617576328	18.982436965660956	19.53435775555863	137.93007778068193	135.87137445977305	135.87137445977305	137.0196959378111	137.0196959378111	141.62987479763055	141.62987479763055	135.04976195967848	135.04976195967848	135.04976195967848
219	20201105	2	2	1	18.0837735423321	335.9289366997575	15.68761463361193	334.29919246078947	15.88961982360621	334.8386398896962	15.68761463361193	334.5762829982881	12.752260859684196	332.9215300574285	58	2537	898.343347639485	209314.00000000003	233	6.617260149385679	8.615718145254352	10.614176141123025	12.612634136991696	14.611092132860367	14.82639663301068	15.041701133160991	15.257005633311303	15.47231013346162	15.68761463361193	16.02412224775881	16.360629861905693	16.697137476052575	17.033645090199453	17.370152704346335	17.512876871943487	17.65560103954064	17.798325207137793	17.94104937473495	18.0837735423321	327.5815527605043	327.5815527605043	334.5762829982881	334.5762829982881	334.5762829982881	334.5762829982881	334.5762829982881	334.29919246078947	334.29919246078947	334.29919246078947
220	20201105	2	3	3	19.48143030102184	214.8606559488803	11.06796389986122	219.7894070343485	12.875702517971698	221.1801932317331	14.489756883401238	220.1296702667597	14.832022809960357	217.75690580566777	54	1875	488.081081081081	90295	185	7.355850790688322	10.393034243647966	11.746768096833136	12.61951635008274	13.360085778585931	13.994912147291997	14.419576453772978	14.423916635803783	14.433972806188178	14.489756883401238	14.5455409606143	15.159542378522	15.843320964016533	16.77779175391979	17.83760864602741	18.587902622199294	18.951292953451517	19.258679920085104	19.370055110553473	19.48143030102184	221.36438830561443	219.7894070343485	219.7894070343485	221.80727960729087	221.80727960729087	220.5289590751717	220.5289590751717	220.4699334991708	220.4699334991708	220.4699334991708
221	20201105	3	1	4	19.92812608892946	163.3313700961763	10.745255349172655	155.71849866084125	12.24618102960538	151.32335754069803	13.686591172411962	158.50908972686352	13.444407430224132	157.16071438224589	58	2231	615.6702127659576	115746	188	11.486155953061283	12.227056556949911	12.565520044418763	12.789001498624827	12.892888289382697	12.901099349382015	13.010825371582074	13.32358131818362	13.610087060887688	13.686591172411962	13.763095283936234	15.053644033392713	16.49594836259072	17.497246293558067	18.278041025410083	18.904725933101716	19.338773560592873	19.701542152670346	19.8148341207999	19.92812608892946	155.71849866084125	149.95075917199108	149.95075917199108	152.61861651630375	152.61861651630375	153.7467273515453	153.7467273515453	148.30081478926178	148.30081478926178	165.9725388929624
222	20201105	3	1	5	20.033183051696884	169.21276164127167	10.632073915744536	162.28033267847712	13.169912406419977	162.74261219852454	14.22836222568078	167.88470717932034	11.714927656601477	160.4768329063138	70	2901	868.6300578034682	150273	173	4.327685447829901	4.342776432085163	6.546210360202814	9.374885129424008	11.40978253969368	12.809658062802136	13.744406856485035	13.74890219131682	13.800444462618644	14.22836222568078	14.656279988742918	14.872201947722468	15.061624431191698	16.34430216208179	18.173607516682317	19.233384924875427	19.33125240005926	19.469952697851703	19.751567874774295	20.033183051696884	173.81133906717417	175.73877295074047	175.73877295074047	162.28033267847712	162.28033267847712	162.11917248786614	162.11917248786614	162.78094767578736	162.78094767578736	162.78094767578736
223	20201105	3	1	6	17.02597139989272	79.43328568851688	14.94544847379392	74.29832305231315	14.493876280423114	75.13497717019808	14.94544847379392	78.52738693368451	12.591132799493266	74.61348484135497	58	2284	633.04375	101287	160	13.138515456588085	13.162198053243266	13.185880649898449	13.288083626602068	13.429546793329909	13.571009960057747	13.793331711468069	14.177370632243354	14.561409553018636	14.94544847379392	15.064535587263318	15.183622700732716	15.302709814202114	15.41509959041922	15.524140698010184	15.633181805601147	15.83788542958488	16.23391408635416	16.629942743123436	17.02597139989272	78.57166136520284	72.57922152459659	72.57922152459659	72.57922152459659	72.57922152459659	80.31623355236059	80.31623355236059	80.31623355236059	74.29832305231315	74.29832305231315
224	20201105	3	1	7	18.11315913620698	106.7653715788476	12.93983714980765	126.89096169102817	13.754153080692596	120.67887853396296	13.863666000861258	108.48026299344136	12.634144641767518	121.81401672344435	75	2016	526.1584699453551	96287	183	6.90509787184758	11.81019574369516	12.019843034048758	12.229490324402354	12.584663737105002	12.93983714980765	13.235162663101264	13.530488176394876	13.697077088628069	13.863666000861258	14.161311046135069	14.45895609140888	14.660458420594448	14.861960749780016	15.44556374213438	16.029166734488744	16.78491999936556	17.540673264242375	17.82691620022468	18.11315913620698	103.66159429224388	108.48026299344136	112.03373495654336	112.03373495654336	126.89096169102817	126.89096169102817	117.45569921949246	117.45569921949246	119.0309534656741	119.0309534656741
225	20201105	3	1	8	15.145326643433512	113.65932157756468	11.732536881682249	106.70929623174317	12.270459904548128	107.92238275836851	13.50446989960389	109.52818219768052	10.77419912956469	107.83267550177936	87	1763	526.3725490196077	53689.999999999985	102	8.113864944167464	10.045911706516746	11.703481043188008	11.714185825791148	11.72489060839429	11.896972297857197	12.472496254469508	13.048020211081823	13.415164700283368	13.50446989960389	13.59377509892441	13.801980055539971	14.099359830126817	14.39673960471366	14.64095065875555	14.863894224579456	15.086837790403363	15.1266788028948	15.136002723164156	15.145326643433512	115.86091676780356	107.6895701520666	107.6895701520666	107.6895701520666	106.70929623174317	106.70929623174317	106.70929623174317	109.36828189129582	109.36828189129582	110.85706608341415
226	20201105	3	1	9	18.21188709716806	110.26756625394025	9.446309515318609	112.21125264402546	11.001894505028352	112.44898579816667	14.919397504072098	112.49331972421794	9.056267670793206	113.73090050000911	113	1641	493.6494845360826	47884.00000000001	97	10.336603841781068	11.226898168243528	11.67320330548881	11.992654388672042	12.134675733518058	12.134753287694302	12.390153784544918	13.15620016674428	13.945357006236549	14.919397504072098	15.893438001907644	16.040762386764616	16.084747257499263	16.200860256488305	16.353037319604546	16.561323123020834	16.83974485181219	17.171854286501723	17.69187069183489	18.21188709716806	112.21125264402546	115.1814507055384	115.1814507055384	109.95425404493616	109.95425404493616	111.6233276698344	111.6233276698344	118.74095961389132	118.74095961389132	111.50121339120273
227	20201105	3	1	10	18.55182482710045	84.44675348916684	2	78.19258319958725	11.986243434912373	81.15240646446466	16.54384389914392	84.44675348916684	4.301831857968351	80.11800651790911	111	1620	331.82738095238096	55747	168	2	2	2	4.2679712162239465	7.669928040559862	11.071884864895775	13.660254862922145	14.621451208329404	15.582647553736662	16.54384389914392	16.805156651078704	17.06646940301349	17.327782154948274	17.456973207966886	17.520103411527412	17.583233615087938	17.717970858425506	17.995922181317155	18.2738735042088	18.55182482710045	78.19258319958725	78.19258319958725	78.19258319958725	78.19258319958725	78.19258319958725	84.5756186474443	84.5756186474443	84.5756186474443	82.06496860698265	82.06496860698265
228	20201105	3	1	15	15.616679325855143	81.98892934440936	11.804525472318772	83.18174048418771	12.36269717706346	85.51181586807934	13.762482946299874	83.18174048418771	11.986676611218972	83.172433089466125	110	1363	429.13333333333344	25748.000000000007	60	11.55311353425034	11.720721492962628	11.916979794991311	12.141888440336391	12.366797085681474	12.58678584068494	12.806774595688406	13.085911767812089	13.42419735705598	13.762482946299874	14.189602378674367	14.616721811048862	14.860983831522324	14.922388440094752	14.983793048667184	15.200207956000446	15.416622863333709	15.543200118771296	15.57993972231322	15.616679325855143	82.86381394920492	83.18174048418771	83.18174048418771	86.99175637286491	86.99175637286491	86.99175637286491	86.36195074718543	86.36195074718543	89.78729773399293	89.78729773399293
229	20201105	3	2	1	19.860303900308896	188.42912480445543	13.648334762903133	179.92669111308874	14.76158208724385	181.5054940331744	16.39136354913899	186.60643979526867	12.981511870676432	176.62315918240918	30	2361	784.462857142857	137280.99999999997	175	7.24175064330641	12.48350128661282	14.02021659315837	14.498350374915104	14.756881418698676	14.839730272103717	15.02193571355255	15.402854331088966	15.806440146923102	16.39136354913899	16.97628695135488	17.421439399556107	17.849120478505505	18.349380565967685	18.885930157686257	19.272721596490847	19.47231534415295	19.65082982313202	19.755566861720457	19.860303900308896	192.63892295620005	179.92669111308874	179.92669111308874	182.0853557483173	182.0853557483173	183.18785943665983	183.18785943665983	181.40193154977464	181.40193154977464	181.40193154977464
230	20201105	3	2	5	19.06361484389098	183.3386885766153	15.94699202177913	182.2191134570068	15.683581857948928	182.54920312429076	15.83871335110124	183.929374797069	9.141915844466109	183.54538308297091	103	1995	644.5690607734807	116667	181	8.179516574636452	11.82571718717742	13.228829262515612	13.991058898653014	14.590700437279969	15.060271497898569	15.426886242961157	15.58758835691173	15.74126254749114	15.83871335110124	15.93616415471134	16.044571113701394	16.15434759211394	16.33652141077351	16.554893899556596	16.894679743860934	17.38623228256684	17.89805731579339	18.480836079842184	19.06361484389098	184.3158127863731	183.5575094686488	183.5575094686488	185.5995298225948	185.5995298225948	181.801377843715	181.801377843715	183.6271180721505	183.6271180721505	182.2191134570068
231	20201105	3	2	7	21.2105885237434	119.3108892417171	12.861367764295904	124.0438858155279	12.698826126133852	122.77969698481348	15.364332841003565	120.24578633182422	10.766654233116062	122.40576684613356	107	1435	280.59550561797755	49946.00000000001	178	5.103580018363674	7.108773359761415	8.534127668494868	9.793813682181382	10.980597540605515	12.109059674819749	13.16437807186106	14.07340899455652	14.929726117357594	15.364332841003565	15.798939564649531	16.010658004664716	16.194515409226057	16.595422162069035	17.104853589052833	17.764840491702284	18.61302173893379	19.466505290476807	20.3385469071101	21.2105885237434	115.16385432251144	120.22138657397537	120.22138657397537	120.97438787891409	120.97438787891409	124.0438858155279	124.0438858155279	123.32081725999844	123.32081725999844	123.32081725999844
232	20201105	3	2	8	22.23627828790116	121.1009537484786	2	128.24075965491795	12.96407760598688	124.91424533614408	18.49391597182224	122.14898844210516	6.688233415662251	130.70734699440484	125	1241	194.6981132075472	41276.00000000001	212	2.092820323027551	2.185640646055102	2.2784609690826536	5.473128922960763	10.218720692264144	14.964312461567523	18.16462787417503	18.274390573390765	18.384153272606504	18.49391597182224	18.574998933332825	18.65608189484341	18.737164856353996	19.406435757681788	20.369800628918192	21.333165500154593	22.00149570167109	22.07975656374778	22.158017425824468	22.23627828790116	128.24075965491795	122.14898844210516	122.14898844210516	122.14898844210516	122.90920258423928	122.90920258423928	122.90920258423928	122.90920258423928	121.32116051316096	121.32116051316096
233	20201105	3	3	1	18.727463249466112	197.24703350608132	8.527439893886987	210.66666934417543	8.78428394029017	207.11078610265147	11.696619691270657	200.23957351454024	7.918066646268652	209.51416925012023	63	1909	518.6198830409357	88684.00000000001	171	7.869984068390639	8.223998743657903	8.545710953877544	8.6736083738114491	8.801505793745353	8.896830067656865	8.910721476512398	8.924612885367933	9.761771490680964	11.696619691270657	13.631467891860352	14.987822544575382	15.910307036384417	16.832791528193454	17.250702482011718	17.466784020633675	17.682865559255628	18.01785302018097	18.37265813482354	18.727463249466112	202.7566542140735	210.66666934417543	210.66666934417543	210.66666934417543	206.4965365474881	206.4965365474881	206.4965365474881	204.1691524162909	204.1691524162909	204.1691524162909
234	20201105	3	3	2	17.935681060115105	144.7104072202595	11.55532705454231	144.27460276735587	8.077385029966697	144.14185646572582	14.225274308438255	145.41023091181418	6.077333109295469	143.71710924674693	19	2049	612.7361963190185	99876	163	5.673011179271629	7.225617802221907	8.706368657811725	9.755984909238784	10.80560116066584	11.56135762896543	11.582464639446346	11.603571649927265	12.398525251672927	14.225274308438255	16.052023365203585	16.91132896377358	17.045051968697077	17.178774973620573	17.396627770589767	17.648132484377243	17.899637198164715	17.935600828128578	17.935640944121843	17.935681060115105	144.90602524445907	143.24494138536247	143.24494138536247	143.24494138536247	144.27460276735587	144.27460276735587	144.27460276735587	149.11298865669454	149.11298865669454	146.37822096093143
235	20201105	3	4	1	21.49500584061511	200.62627397972483	13.66141504242582	210.97886865544632	13.77590365350318	207.3232095825582	18.21084143291358	203.8313774552267	12.029446024089792	212.0272918133759	101	1529	409.2222222222222	44195.99999999999	108	13.444943258494922	13.58925778111552	13.802265470382537	14.083966326295966	14.365667182209398	14.992134842881	15.6186025035526	16.38763735369344	17.29923939330351	18.21084143291358	18.50574049797381	18.800639563034043	18.953236262685053	18.963530596926834	18.97382493116862	19.43254243227762	19.891259933386625	20.395496115275925	20.94525097794552	21.49500584061511	208.3961269896537	210.97886865544632	210.97886865544632	202.5946331025746	202.5946331025746	202.5946331025746	201.7058687732196	201.7058687732196	205.4707808065961	205.4707808065961
236	20201105	3	5	2	21.16581754405271	148.56399410509533	14.593966737330543	156.9084173164168	14.435759706191352	158.22509432386917	16.1935088739893	148.255847421419	11.902114822358158	159.52434118301892	90	1430	332.17421602787454	95334	287	7.0999041640338785	9.666492365972273	11.280139070154188	11.940844276579629	12.601549483005067	13.398516384735258	14.195483286465448	14.913875164662295	15.553692019325796	16.1935088739893	16.821515690114403	17.449522506239504	18.04981546139224	18.622394555572605	19.19497364975297	19.248899531050306	19.30282541234763	19.69699419120758	20.431405867630144	21.16581754405271	144.12521199522536	157.88188786191833	157.88188786191833	146.57541384041386	146.57541384041386	146.57541384041386	156.9084173164168	156.9084173164168	146.29310528241135	146.29310528241135
237	20201105	6	1	1	22.44012370641452	215.5424842940697	13.113495279990742	224.7966069109728	12.802433272009624	225.923104394469	13.558508708912605	222.146440441004	10.821885951538892	220.8509854834075	75	2056	704.7014925373135	141645	201	8.637228447469772	11.599821543414798	11.667558685270162	11.735295827125524	12.255392699225084	12.775489571324645	12.944492425657693	13.113495279990742	13.336001994451674	13.558508708912605	14.920041482305264	16.281574255697922	17.263201809692823	18.24482936368772	18.63974207911155	19.03465479453538	20.451016109218813	21.867377423902244	22.153750565158383	22.44012370641452	222.8206044904836	222.8206044904836	225.6445929875373	225.6445929875373	225.6445929875373	222.146440441004	222.146440441004	224.7966069109728	227.3281132848969	227.3281132848969
238	20201105	6	1	7	17.156427528770177	147.8836356248366	10.831223264650337	142.5225342690518	12.056445865996588	144.41689969135678	12.91935504927132	145.0046426822707	6.6465336696563995	140.544201062744	74	2456	651.6474358974358	101657	156	7.468478200574983	9.745870924965564	10.28854709480795	10.831223264650337	11.62499127435922	12.418759284068104	12.425331743243143	12.431904202418185	12.675629625844753	12.91935504927132	13.73075304889921	14.542151048527098	14.679452345501378	14.81675364247566	15.261479539879678	15.706205437283696	16.356113655008436	17.006021872733175	17.081224700751676	17.156427528770177	146.31878592255694	143.29633416275925	143.29633416275925	142.5225342690518	145.165529897966	145.165529897966	144.5832954008636	144.5832954008636	145.56263490705254	145.56263490705254
239	20201105	6	1	9	18.913451761992366	185.8239571994352	11.049070330524687	182.8436590660416	12.362152804043449	185.7257702220675	13.28107328359792	184.3384697043756	10.614083406502749	187.8157921650345	121	2790	661.2054794520548	96536	146	9.249161450018333	11.049070330524687	11.897055402744796	12.745040474964908	12.750677636486325	12.75631479800774	12.941381802465465	13.126448806923186	13.203761045260553	13.28107328359792	13.627621202984445	13.974169122370965	16.130001741569316	18.28583436076767	18.35313687492964	18.420439389091605	18.54263951565097	18.66483964221033	18.78914570210135	18.913451761992366	182.8436590660416	182.8436590660416	182.8436590660416	181.5114364871083	181.5114364871083	187.689320786787	187.689320786787	186.0728473283357	186.6443308133739	186.6443308133739
240	20201105	6	1	10	18.213046511028185	116.95729951861342	9.601835587035874	118.70872757576912	10.736638499625618	118.51230462553607	13.823430054733231	117.80335377269772	10.686296263589504	117.28693772738296	98	1368	395.6742424242425	52229.00000000001	132	9.692403159256298	9.782970731476722	10.009592792201136	10.236214852925553	11.258308982183124	12.280403111440696	12.326134085178063	12.371865058915432	13.097647556824333	13.823430054733231	14.544381030659832	15.265332006586434	16.22805502247241	17.190778038358392	17.523530559487675	17.856283080616958	17.891776718324373	17.927270356031787	18.070158433529983	18.213046511028185	118.70872757576912	115.3756408609482	115.3756408609482	119.48238048298352	119.48238048298352	119.02943110556735	117.34580581785563	117.34580581785563	117.34580581785563	118.75435638283072
241	20201105	6	1	13	19.46563203600764	111.5450678613123	11.979986949841075	106.9727485224924	12.506639687510306	107.0387104610947	14.272646394097045	110.64346846140212	10.234060311953856	105.80691115403074	120	1943	588.5411764705882	100052	170	5.492995432444377	8.985990864888754	12.007940385496337	12.203614435083166	12.399288484669995	12.585237741626027	12.74687501700506	12.908512292384092	13.382407433049591	14.272646394097045	15.1628853551445	15.656770274363252	15.85338966221048	16.05000905005771	16.304806662169106	16.582875563986168	16.86094446580323	17.670157627046258	18.56789483152695	19.46563203600764	111.98459947171864	106.9727485224924	106.9727485224924	106.9727485224924	108.34057332985314	108.34057332985314	108.34057332985314	105.80280953093856	105.80280953093856	105.80280953093856
242	20201105	6	1	19	14.465016547912755	64.68265565861013	10.349586938620538	62.77109631629491	9.79783814614666	63.577348727864155	11.95864863686223	64.77656427912609	9.376205834003636	60.03571442697152	141	1959	481.7235772357724	59252	123	8.813593839079093	9.198847433966796	9.570090907893755	9.857273656056254	10.144456404218753	10.376186970321289	10.46928708127392	10.562387192226549	11.018505669998303	11.95864863686223	12.898791603726158	13.305373023280897	13.311783282353746	13.318193541426597	13.362317867459018	13.421527820275267	13.480737773091516	13.781942400819512	14.123479474366134	14.465016547912755	64.36151116933273	65.93918019361473	65.93918019361473	65.93918019361473	62.77109631629491	62.77109631629491	62.77109631629491	63.59943869796484	63.59943869796484	63.59943869796484
243	20201105	6	1	21	18.82637550877005	112.06235532655025	10.591832299044563	108.65091431189023	11.798877106142	109.26169218607458	12.791266696617091	110.67539602750296	7.382986677069677	106.69959862287924	131	1469	338.3552631578947	51429.99999999999	152	10.673414001391466	10.754995703738368	10.864758259389967	11.14360593486975	11.422453610349532	11.699403958791796	11.971610989640256	12.24381802048872	12.516935435666616	12.791266696617091	13.06559795756757	13.25649444395444	13.3848148494186	13.51313525488276	14.004656210378172	14.641457385886088	15.278258561394	16.406373763157607	17.616374635963826	18.82637550877005	108.65091431189023	108.00781690762358	108.00781690762358	108.00781690762358	110.16102204453829	110.16102204453829	110.16102204453829	111.56370364882596	111.56370364882596	108.97314020179522
244	20201105	6	2	2	20.525774583687724	202.4851281652409	14.28758932905376	211.20991042447463	14.433029218702243	208.68489245431587	15.383724625176724	207.42238346923648	13.75929074884273	212.86412791453807	33	2439	756.3812949640287	105137	139	7.309014219675165	12.61802843935033	13.969232360255166	14.189633338654192	14.36830428169236	14.513591196441835	14.70093511116649	14.972393025841496	15.230692517515024	15.383724625176724	15.536756732838423	16.4271971763631	17.40981366187065	18.07132268097726	18.57227796688341	18.910935794941604	19.04672180068987	19.28967728301344	19.90772593335058	20.525774583687724	216.9973566024308	208.41387035917373	208.41387035917373	211.20991042447463	211.20991042447463	217.74772264952955	217.74772264952955	206.4308965792992	206.4308965792992	205.4606807347155
245	20201105	6	2	7	19.36586783198994	130.3527245814926	11.768250664886429	147.99500939043926	12.123672690160232	142.86764105637727	12.477423725383565	129.5881533397426	11.974274058071938	147.58751033648596	109	2331	565.0299401197606	94360	167	9.676880086109138	10.862113924380145	11.121128259517146	11.382414583933476	11.647676889588633	11.921190750270164	12.201580906807012	12.296717152137484	12.322383180765565	12.477423725383565	12.66664743250426	13.06832824866198	13.509790322245449	14.05733574896423	14.723221758559085	15.531116467605225	16.67726530866253	18.016702225154795	18.757770439879835	19.36586783198994	124.80990592413812	124.80990592413812	126.38583210857377	126.38583210857377	147.99500939043926	147.99500939043926	140.85510899268294	140.85510899268294	139.7528047860096	139.7528047860096
246	20201105	6	2	10	15.382907981405662	119.02482202910625	10.66276700600379	127.868568856406	10.69674825301184	126.95243704191354	10.648733913894416	119.40806831170376	7.491451460481391	125.13902443066432	135	2593	642.4539007092199	90586	141	4.759115654162077	6.494188993419008	6.799979856382654	6.975720072862421	7.086434966100248	8.104883009826246	8.84302386113399	9.020550327605225	9.70732905541515	10.648733913894416	10.65715376916004	10.685962372630495	10.755548472510611	10.9612658914477	11.235048969913274	13.10702998806583	14.528584469181094	15.049285876221797	15.286874999703482	15.382907981405662	113.62851740823228	113.62851740823228	113.07949135952742	113.07949135952742	118.07436536880464	127.21608531465355	127.21608531465355	124.80381648371112	124.80381648371112	125.08293333500706
247	20201105	6	3	2	21.90116751806399	242.33543422687185	10.100881568382151	265.51600210995844	9.16557133536032	263.9442055460422	17.356196130347058	244.13234410459603	12.368164266778155	264.60936842266074	86	1783	511.2372881355932	60326	118	6.859546222224653	8.269738778551993	9.11433323535094	9.797328235141778	10.562280869236986	11.39279961077569	12.648898259097296	14.756156720984707	16.70196743143087	17.356196130347058	18.010424829263243	18.15247826553827	18.230509793983156	18.53660882684878	18.956741611924777	19.481110031689255	20.135772994814328	20.77057652132685	21.33587201969542	21.90116751806399	263.54678206622066	241.11500537495	241.11500537495	265.51600210995844	265.51600210995844	262.76983246194754	262.76983246194754	261.5511674479425	261.5511674479425	240.3089314469795
248	20201105	11	2	3	24.728561858502857	257.0314587746048	21.84607702895275	256.9298281136853	20.75897574219822	258.18156508863007	16.297442483540927	250.9075185178811	16.10351203400311	256.9837721566403	23	1664	353.70422535211264	75339	213	4.070589885151416	4.544491999971753	5.2717504658852645	7.7206818436280304	9.338192680143974	9.395874262453104	9.462139417240795	10.793037307777844	14.965847392282429	16.297442483540927	16.772499595593864	17.233645103540983	17.758356084644838	18.352434970290144	19.172655063197	19.591101877471328	19.805426082569536	20.583578567298257	21.258898774295943	21.84607702895275	251.44639199952923	251.44639199952923	241.3292276895576	252.8899463479243	252.8899463479243	248.16250376374435	247.8875760275008	247.8875760275008	254.1655791270274	254.1655791270274
249	20201105	11	3	2	26.438747876824976	143.49149022940918	18.930386212333072	162.67820411713464	21.827845188952946	162.49928655829004	21.7065796619052	151.5010152153164	16.652481298228768	156.75452245817732	36	1496	332.1043478260869	76383.99999999999	230	3.320027362540185	5.408146113114686	8.815600319413852	16.68265601390658	19.25744677300805	19.687069036379775	20.04603499581841	20.808594810028374	21.40992044826017	21.7065796619052	22.257223244925257	22.73790477688261	23.199018191589147	23.85755213257297	24.446137189880165	24.858046380557347	24.898214788336105	24.996426510114944	25.47227716310616	26.438747876824976	150.20522428859292	150.20522428859292	149.22532833353736	162.67820411713464	162.67820411713464	160.20398047936516	156.42159805138425	151.5010152153164	151.5010152153164	166.94782577155684
250	20201105	11	3	3	36.687144403087096	240.5395742526695	27.368432479492565	274.6762213558632	30.72180470027608	268.5306530865884	26.33654559407311	252.95073576184203	13.09970956669648	261.2469684015085	70	1261	191.1918604651163	65770	344	4.07785526205869	4.918274556101148	5.088117754020521	5.410661385861162	6.534662535661441	9.032026617849937	14.16134051304931	21.33450769286604	25.84064282079601	26.33654559407311	27.05886641386673	28.77534751615159	31.18827421904567	33.306153254384455	34.19206953780424	34.73014812963254	35.630595244401164	35.89858192441645	36.2001813110402	36.687144403087096	266.3995379197744	266.3995379197744	223.6163893639396	253.92193851573631	253.92193851573631	250.07324418131248	252.95073576184203	220.5434897399148	220.5434897399148	227.92725122870172
251	20201105	11	3	4	33.689352678252575	328.8787505579471	17.707843079128722	329.98568483915204	19.77062363362975	329.453719722678	20.334058049410626	325.00945711642373	15.902178850423027	337.1742832619323	23	1764	300.0411392405064	94813.00000000004	316	4.618802153517007	5.327693424801688	6.166056295965654	8.98244804221451	14.83183620289032	15.092499076776834	17.353956135525063	17.707843079128722	19.89186460610323	20.334058049410626	21.712163215657306	22.45220373213112	23.942880306508947	25.28442435143432	28.01737966543812	28.49001956267608	29.705899672756782	30.98469207101365	32.4070965260206	33.689352678252575	317.41031841915503	330.1627615671549	322.4693625316905	320.1126860922324	327.7687085623174	312.9526380458909	310.1100032622883	329.98568483915204	328.0084225344366	316.14461772736905
252	20201105	13	1	2	30.573261657127883	281.65203233218244	21.06060842702553	287.1432797285414	22.25991283195187	275.8416352632376	11.866601397446695	281.6695657209981	17.46386046823566	282.19564437839267	95	1657	398.22784810126586	157300.00000000003	395	4.633174138713746	6.807541446234053	7.826492268436057	8.760476705427575	9.962826762725827	10.230849165044416	11.283766164264456	11.36637550201603	11.424778865465486	11.866601397446695	13.644920234029158	16.381088026581587	17.366436835876616	20.4583341391182	21.00097801102639	21.613337497596188	22.771790885437863	25.010983929616614	28.37145244284576	30.573261657127883	265.2629123669703	281.68709910981374	288.49883116373115	288.49883116373115	279.1109298400682	277.3761532527697	278.73657624030113	297.8838557517442	274.40232252507104	277.4087422580894
253	20201105	13	1	3	30.05901191407155	188.5629035112154	22.06104688958224	205.98372167125345	21.389623267516313	203.5784626961588	21.12958532541118	193.967533867018	18.047277734483547	203.3988172042057	105	1565	292.0214067278288	95491	327	3.662054095246137	7.291412650609678	8.078344173696092	9.739044262018988	10.894898091402425	13.630596458996262	17.904555007633803	20.133199151577085	20.889515415590186	21.12958532541118	21.751038329626812	22.244634337329774	23.433714407734623	24.71751912275894	25.164860174436186	26.22583767362678	27.679418677771334	28.425708042305153	29.52532414144401	30.05901191407155	190.6896510793784	200.09187308708	186.02894036305003	197.3842558963931	194.4969372188986	196.92815680841125	198.88668883429608	204.7139683518729	193.967533867018	188.84119093872903
254	20201105	13	1	13	22.087285169756026	143.47746351835667	20.48565499184916	135.73707080125217	19.275172975775913	130.21467626707698	17.096583120566923	137.72860129483018	15.494911171685564	128.42525920082065	70	1367	283.35625000000005	45337.00000000001	160	4.535277286046242	6.098662409696115	6.889141266768483	10.932435316497184	13.650031160849164	13.812801184244217	14.423368910371511	15.325640610023717	16.701056280807414	17.096583120566923	17.33568537877144	18.033261196150175	18.322770540582283	18.589366940204485	19.727437966130637	20.293356551631778	20.52956919474517	21.100453832393324	21.617110191764713	22.087285169756026	147.01057785216912	147.01057785216912	127.91270680046648	142.27924012592294	142.27924012592294	143.67230461395005	144.24227623791668	144.24227623791668	131.39893244299108	127.4079761813504
255	20201105	13	1	16	29.28295668645283	115.10976329306338	17.10874938342812	116.21938532728436	17.701339419982563	115.2279719305936	13.904576238218004	115.45956489897094	15.32297319370393	112.52332246719531	120	1474	305.42499999999995	85518.99999999999	280	3.4143150312930555	3.9428766875287033	4.880536445563369	7.522145782253474	9.225216683529824	9.928274617610253	10.579694528232684	12.12785135913503	13.098291262405072	13.904576238218004	14.43347240099305	14.571745865149442	15.788479408470112	16.651403319835893	17.286082365163505	17.818081310369664	19.30542904279934	21.12127398500232	24.151741433909766	29.28295668645283	115.91118614843192	115.91118614843192	118.53930464444085	116.5286449086939	115.36119418848692	115.36119418848692	112.9812098908428	118.63674619030796	116.71283998257526	112.30721382592672
256	20201105	13	3	1	32.16877380435405	195.96453435794507	23.8257741857756	195.5456438507792	22.995679819479403	192.794217685802	19.989724099265487	195.82984223512108	16.37245056710064	197.70451846671213	47	1414	284.22121212121215	93793	330	7.330062167946907	8.394000486989778	10.021000386531608	11.994608528551543	12.612742960064956	13.672426684814749	14.949223939646629	16.218698961406304	17.608169394780845	19.989724099265487	21.96048829727099	22.117587211208136	22.18704945729629	22.626940800390074	23.23920209253476	23.8257741857756	25.2839610010592	28.377028265669033	31.280218394976764	32.16877380435405	195.99934915873112	195.99934915873112	190.30267763927807	191.0676373453312	191.56086102184727	191.56086102184727	198.4651945663959	195.6951501122971	197.63224310826484	197.38173612794057
257	20201105	13	3	4	31.37546515251277	335.75356081546005	26.85273314547654	321.69596160132136	26.07255817973483	325.24926907953824	21.85499972358494	321.96641674856164	23.46201856399808	325.0157670365903	20	1589	432.2635983263599	103311	239	4.110165275019883	5.95306477259192	6.492937498877358	7.739019339059341	8.935041041880915	9.4175514606908	9.676191489399768	11.658430426779836	18.792795814448937	21.85499972358494	23.455301130837963	23.78058821121422	24.446048792849997	25.825303898908476	26.60735294176633	26.730790971412	27.39073806680207	28.81416429973002	29.67538748441448	31.37546515251277	308.08877099807586	313.94045027350154	317.8072659427133	307.34758110775846	309.1920516150246	309.1920516150246	314.1172120304479	324.8091775205869	321.96641674856164	324.1182360128274
258	20201105	13	3	5	25.09517716929726	274.9039454297623	24.446220284234023	261.2845969437332	22.838198918753992	260.18151230877527	21.946179981344088	274.9039454297623	16.080014408129202	260.46277446293425	61	1784	464.3977900552486	84056	181	14.07625666646705	18.095036726791147	19.413487780321795	20.731938833852443	21.140058282042972	21.548177730233505	21.56928322289837	21.59038871556324	21.768284348453665	21.946179981344088	22.212083868904404	22.47798775646472	22.84962452767543	23.221261298886137	23.433378341352892	23.645495383819647	24.045857834026833	24.446220284234023	24.77069872676564	25.09517716929726	273.50028741519924	273.50028741519924	273.50028741519924	277.6587662827936	277.6587662827936	275.4282042543856	275.4282042543856	257.7114602876661	257.7114602876661	275.0343644452521
259	20201105	13	4	4	30.931968554573132	316.0531081364007	22.747461913543177	356.0770892386236	21.79100527164925	347.2751320711737	10.781062227205068	324.5596994457141	20.488151804292222	355.7819823566892	65	1770	357.79999999999995	98395	275	3.905424368033063	5.703423792322564	6.81534607024601	7.2980675554702	7.843993157951223	8.705879830222743	9.573598385313446	10.037458882707542	10.221014638861703	10.781062227205068	11.736666618568435	16.540110053033715	20.373154271054982	21.79603499187859	22.747461913543177	22.983424881872285	25.483689159407295	27.788181361723566	29.22931061471081	30.931968554573132	312.0542566002753	314.2466651346976	314.2466651346976	350.5139024529443	323.82888260219306	341.645577384197	306.2242263354711	306.2242263354711	326.58805005580496	324.5596994457141
260	20201105	16	1	15	34.995535858640025	112.65062676890354	22.314217835956505	111.50547599950164	20.333585757901194	110.14244225187912	21.478476435025964	112.65062676890354	16.40672204720204	115.0257010177436	60	1271	204.59523809523807	77336.99999999999	378	10.720274418981614	10.963595179304246	15.579657921056237	17.69043218783108	18.01248290521773	18.586735950044083	19.249819458903584	19.78601252387887	20.70808067328325	21.478476435025964	22.230643695863453	22.840848880639303	23.20488327549837	23.62286039696596	24.005401908780534	25.87455841888391	29.05104974770706	30.759800912900307	32.058152357544	34.995535858640025	112.19851731430488	110.32518495922189	115.87925858233108	111.73633928493123	111.73633928493123	109.47640095598062	110.55723463563122	108.36461612050456	112.99283232283015	109.486585020143
261	20201105	16	2	1	36.14403017046656	409.1610092323392	19.62448826298065	434.8048187623562	23.56261774926237	433.53099181731073	23.165467004534513	423.6328373820066	18.542146196180894	429.9839697615115	4	1860	625.7524429967427	192106.00000000003	307	8.615799114351296	11.697696736354832	14.63971283439235	17.064589060282852	18.584470509916063	19.380074478900557	19.572113880677772	20.719592016772015	22.22535967823514	23.165467004534513	24.002261324448657	24.37158591567424	24.69634525531292	24.902263924053177	25.27313284515736	25.841942069098256	27.595641910524716	30.026422104800073	33.022423753777524	36.14403017046656	423.21249800798046	423.21249800798046	432.68010800702575	432.68010800702575	424.0531767560327	424.0531767560327	434.8048187623562	434.8048187623562	416.0313259027784	416.0313259027784
262	20201105	16	2	3	23.687967313240502	163.55603895082675	18.686336537117224	166.11716310310354	12.30460586246429	164.81713056615158	15.639011943420918	163.33480853021052	9.770456370361847	171.3361950139838	1	1324	144.4180327868852	35237.999999999985	244	5.8834774924368345	7.1767395205393685	7.435243972523791	9.537490990120949	11.346560842221203	12.440714887444727	12.880165239471784	13.386432005020907	14.310869030029592	15.639011943420918	16.99850446331682	18.05878978317864	18.485993738918108	18.61708656948282	18.667100434996556	19.285815604571013	20.23545418895291	20.890913970568775	22.066520574988637	23.687967313240502	162.8414536157542	162.8414536157542	162.62108936554353	162.7625323680133	162.7625323680133	162.93877967223392	161.8794795138174	161.8794795138174	163.1135781095943	163.1135781095943
263	20201105	16	2	4	26.774710583050688	210.9205360157698	20.69030832181051	221.807909549404	23.26284879433649	218.3636660490416	10.019960505858991	214.4044308724758	22.224557695379655	213.4091643298597	14	1847	464.59701492537306	93384	201	4.407681003925274	5.716975330884614	6.339432961611951	6.765651536273002	7.064807292970461	7.262312795297046	7.615629298414659	8.280567803114327	8.986457877148528	10.019960505858991	11.05346313456946	12.933756548882924	14.919898811396768	17.11445485910745	19.41321779941656	21.304381347105892	22.686045654020496	23.918362564749827	24.627963588830685	25.337564612911542	212.52449462424008	210.6826698738492	210.6826698738492	216.28436712071152	216.28436712071152	217.38720677818105	217.38720677818105	210.93204295836972	210.93204295836972	210.93204295836972
264	20201105	16	2	7	23.89231698837489	142.42995377649103	20.591731066582422	139.8738481630489	21.89850681904639	140.41588185429794	21.059862128029476	126.3741676804455	17.34886052087642	140.77537931923018	52	1845	340.5420168067226	81048.99999999997	238	5.174416547569932	5.939976494055449	7.329922802925516	8.898265215334026	11.842404677976887	15.887181780807222	18.88490453194403	19.78851857969377	20.638544172727126	21.059862128029476	21.481180083331825	21.546960296335087	21.568298291550963	21.771821526607962	22.066437381585526	22.484701097666942	23.057524640128175	23.510328275946243	23.543062238513233	23.575796201080223	115.9309558317492	119.7315435867998	119.7315435867998	117.650739796755	117.650739796755	125.58933330072291	125.58933330072291	139.8738481630489	139.8738481630489	139.8738481630489
265	20201105	16	3	1	29.94829942095001	463.2307046408329	25.27542552132604	457.8932891085021	27.43487310147835	467.57810314815714	18.11372247755806	452.7215063557855	24.22753313138145	459.7099161743675	61	2503	694.4428571428571	291665.99999999994	420	9.094928185047074	10.258062243608103	11.114103808572082	13.320528790848844	14.837758887519628	15.774058268212094	16.97160129732655	17.29995512046182	17.673767599917394	18.11372247755806	18.414099634217745	22.625980173404084	23.905229246255985	24.76756805380588	25.830392380427504	26.88379710902755	27.810238201501704	28.461469206523784	29.45279582494522	29.94829942095001	462.04994114396834	471.4029856707044	434.4605343994562	456.15876449804887	456.15876449804887	461.79284076952655	455.45608506891466	448.7838641949867	434.67916630885577	419.8598620895818
266	20201105	16	3	2	39.3764285872505	409.89661363592006	23.513764795136336	415.7351271211812	22.85933626676461	415.4487834339763	20.53005086856959	417.3993921879492	19.441358928484128	416.7658104092693	41	1634	309.550408719346	113605	367	2	2.878460969082653	5.798241032772806	9.522909852688697	10.416748626541947	10.730054781399875	10.832179274915848	11.153095743756602	13.394548167486915	20.53005086856959	21.369068024367955	21.987702610474624	22.750342361883582	23.49109031249922	23.513764795136336	26.07131334549885	32.71076606121005	36.82286863785773	37.468051257217034	39.3764285872505	400.2588772701868	398.99155972697713	398.99155972697713	419.2967778327188	406.7052428984846	418.84733513306577	413.89128655602826	413.89128655602826	422.359052433102	418.6175742463341
267	20201105	16	3	4	54.26928366949764	259.5756479830734	30.898719006463704	260.4761502338032	28.92270861703088	265.639295780213	11.245016367900565	258.61629863994136	13.970827544698723	259.2301037359472	66	1307	146.69230769230774	116327.00000000004	793	2.2939310229205785	3.946410161513775	4.285684283026951	4.926696671347234	5.978165734224539	7.44982986361434	7.886378550308498	8.866931957770966	9.640344471551424	11.245016367900565	13.098126795913194	13.900230706968784	15.736958312438915	18.5623666899597	20.72883799109905	24.62436522576278	28.614011241416996	30.17489941044378	31.900038879018627	54.26928366949764	263.6822196205452	249.1904853001027	265.17052085704347	267.36668804607416	258.10147844797984	248.7892541701751	254.48521175523328	261.5119430523645	263.12304100478366	260.81852377229336
268	20201105	16	3	5	30.243901093178867	227.72016825804312	21.10683749064991	222.79551179631028	22.165344108438763	223.8474311329679	10.830793976917787	221.23265691072223	17.324388776528135	225.48884329974257	42	1849	411.9107142857142	115335	280	3.052314661098262	3.8728729966996456	4.642208907773715	4.712429170543843	4.998546884465917	5.375386852632827	6.073537098561106	7.323585645767282	9.880854608828336	10.830793976917787	13.445241005160442	20.99603294868111	21.079136355157708	21.817615255463014	22.704604304959258	23.233238159008653	24.103180954241125	26.02618292676948	28.305378248959975	30.243901093178867	216.5220232819278	216.5220232819278	210.79778129598972	216.2597783802288	215.421472414136	215.421472414136	219.96566483760432	226.8508061457727	216.5628435308591	220.5100188156368
269	20201105	16	3	6	32.365341890570384	139.8492489235309	19.78354002558047	146.91316780340767	24.338230623364677	148.77554966475728	21.512229432106437	126.9029515892482	18.17257104333503	141.94005479446096	46	1642	292.86374133949187	126810	433	6.773634470849004	7.990163306210272	10.392230575077418	12.793306593991842	15.25573986606133	19.05856178021279	19.74326345639338	20.24294492902698	20.772386375523503	21.512229432106437	22.505193901208763	23.86524507497521	25.7762178521534	25.93702863225676	26.14772183432094	26.84978121679974	27.626167550757604	28.718699584941792	30.581790207411615	32.365341890570384	124.0427834168299	118.66338224265849	122.51009225942592	122.51009225942592	118.97832180212149	152.73435788055752	146.91316780340767	134.8932108455286	124.42764655085116	124.42764655085116
270	20201105	16	4	6	25.332436459476405	140.62613553359273	17.637615050579026	143.9472743463345	21.95676977529313	143.6784220518043	18.39912041649969	144.1066287028878	14.101543699039658	141.14640472483288	78	1768	471.6583333333333	113198	240	3.0760883751542685	5.497353379061517	6.704731106087513	7.354858979900338	8.758947528145816	11.246789433867995	13.59899244522964	14.810472384126696	16.74201268470984	18.39912041649969	20.142469666976872	22.14513934068428	22.86402746780207	22.89644409497956	22.947200821557377	23.50583253892483	24.051806638732653	24.285162896336548	24.459084551466347	25.332436459476405	141.48455765116498	154.61595297635785	137.22052148347927	137.22052148347927	137.45987848840102	143.6187175381925	154.62107650554472	141.08051277979868	143.9472743463345	143.9472743463345
271	20201105	21	1	5	21.39498780099381	148.70715894934102	21.39498780099381	148.70715894934102	17.068467239498666	147.47533514452823	14.535001867860428	143.45275928848648	12.80546278420096	144.4473258954213	99	1273	201.2190476190476	42255.99999999999	210	7.691561201335461	9.813891117172815	11.936221033010174	14.05855094884753	14.083334916566988	14.10811888428644	14.132902852005897	14.15768681972535	14.34634434379289	14.535001867860428	14.723659391927969	14.912316915995506	15.09741946144084	15.282522006886172	15.467624552331506	15.65272709777684	17.088292273581082	18.523857449385325	19.959422625189568	21.39498780099381	138.48236902933988	138.48236902933988	141.44258250835958	141.44258250835958	141.44258250835958	145.46293606861337	145.46293606861337	145.46293606861337	145.46293606861337	145.46293606861337
272	20201105	21	1	7	29.058660953483948	197.5501406528526	18.07722961250265	187.61511360585945	19.74250772079725	187.25174899628817	13.674844419179276	185.77026513332544	20.514604461943065	182.49841579125828	71	1351	197.53113553113556	53926.00000000001	273	4.17124465942659	4.972407975807885	5.615059530955001	6.400759282930592	7.065576208312809	7.956981217205799	9.535739261469091	10.87751941337945	12.237630449726677	13.674844419179276	16.75651405450564	18.84651787903966	20.003463702298156	20.024557666469036	20.209196329499513	20.540215170708	21.07363975850194	22.17986302786536	24.724178292067595	29.058660953483948	178.35330569517606	178.35330569517606	200.53541532894	185.77026513332544	186.85006990752456	186.85006990752456	180.86723668414365	180.87265418631665	180.87265418631665	177.34384445694394
273	20201105	21	1	8	27.79531109041268	191.790579912438	17.296175201984628	198.3321507921013	19.043057300643223	198.2616462709276	25.2771725529608	190.95611659323544	15.300304692108984	187.41189428016128	128	1412	269.50180505415165	74652	277	13.858399308371958	15.30403954663391	16.798141288146947	17.80490908011941	18.56800989732158	20.1861960405027	21.586856507627868	22.55246562264112	23.835470217771643	25.2771725529608	25.43525466500232	25.6870913277446	26.126437091888405	26.4262544760186	26.656307670141988	26.757160360956263	26.974141472455848	27.423379425326047	27.661999681934734	27.79531109041268	190.95611659323544	190.95611659323544	198.3321507921013	198.3321507921013	197.41346421237225	199.0393238083093	199.0393238083093	185.14324175197896	185.14324175197896	192.74196048783887
274	20201105	21	1	12	40.4893959529036	89.99936774638061	7.400814171829098	66.70037599554183	13.07229486473541	68.41176598189006	19.42341560532575	73.12248360296624	10.62755422783922	63.95217478421609	127	1220	177.53566433566436	126938	715	6.359627623246771	7.714319909120723	8.414863865605366	9.57597852318442	13.544504605298505	15.191067086795934	15.87327160311832	16.948723789707266	18.68554460646152	19.42341560532575	19.897422977913266	20.84265291583737	21.795114822322574	23.5199954860484	25.395286767422135	26.79898052685105	27.493625516926127	32.04234256820857	37.39198245532539	40.4893959529036	66.70037599554183	76.56934311293736	76.56934311293736	79.47154417285475	72.0533773456552	72.0533773456552	73.1676084563373	66.48154460447314	71.86908778045688	67.65276447832372
275	20201105	21	2	1	28.344936989405472	278.2223544933471	23.96447280729768	275.3528211815135	24.350696786405887	274.6352051249411	22.50317444623234	276.4027457014795	26.430269509032627	276.35841177542824	21	1970	573.8656126482213	145187.99999999997	253	5.55858464220039	8.093453500326964	9.577053187710376	10.76029025488146	13.31749968610984	16.973887008584054	19.718378037542045	20.63907647946759	21.562045029684494	22.50317444623234	23.44430386278018	23.715113401690367	23.90213295589585	24.007927115298383	24.073108577299447	24.283115810764016	24.674155258557978	25.14714809659553	25.906977800485663	26.6668075043758	280.849990033736	275.7694438970721	275.7694438970721	272.15279923905763	272.15279923905763	278.86006589254646	278.86006589254646	287.1546606827188	287.1546606827188	287.1546606827188
276	20201105	21	2	2	26.2235304238316	128.18471580491916	17.70402320451669	131.6708889522677	19.0240383598253	129.53691104851728	19.587363391007685	127.88321501053642	18.15851634231271	131.7860913660469	12	1809	510.725888324873	100612.99999999996	197	5.483431125395975	6.121541732642391	7.350684710565723	9.458072810348073	10.7799367747845	11.62148844861125	12.04778353125974	15.465887054222398	18.269025260463987	19.587363391007685	19.722718956068377	19.945010468779177	20.25416650904072	20.69329795018129	20.903200279908795	21.071281448614616	21.364038826179296	23.585737932064202	25.394351437169732	26.2235304238316	127.1176883565815	127.1176883565815	123.50663968433874	124.2227368804828	132.36705897956617	132.36705897956617	128.01068379712976	131.6708889522677	131.6708889522677	128.29793740072037
277	20201105	21	3	1	32.94409149044362	268.16140201793775	24.414040423286902	291.37117821700343	23.40632777572892	289.26391685820687	17.36228146028376	273.20295473779845	22.735007305599353	297.2262451811265	60	1816	407.379213483146	145026.99999999997	356	5.906085991835148	7.122590963159384	8.11203839818604	8.76988285279676	10.0422996105629	10.386677589966023	13.61435916960358	15.759452913196537	16.140861447096103	17.36228146028376	21.139144561872634	23.066293674885944	23.99856570929277	25.1127283005828	27.90747980976639	28.983069303532428	30.215422959085583	31.476957470518897	32.513460662534484	32.94409149044362	263.86479784300286	273.20295473779845	273.20295473779845	275.549153140108	275.2753802977385	268.70735184932346	264.25212825030053	264.25212825030053	262.76036233218	267.205569851604
278	20201105	21	3	2	33.25327345989023	137.43589869196092	10.724185912312825	143.01302819641094	11.811310277977164	143.925306864978	17.048031809065172	140.04130777479125	12.319646573313827	143.41537222407177	56	1525	325.49148418491484	133777	411	5.03184514653786	6.6264693655372255	8.966654274593116	10.794063783123466	11.427244143763886	11.95618940318091	12.688820526771575	13.649219284343053	14.14640299299921	17.048031809065172	17.653397532898573	19.719079523467816	22.416805593890288	25.31143283370152	28.998167669643458	30.095403245221917	30.58903447961597	31.264188006884396	32.29628421518388	33.25327345989023	137.77394662794086	145.39961638720783	140.04130777479125	143.01302819641094	143.65556915181102	133.65513311540374	138.6634458897612	145.9272978973125	137.3451555305635	144.21525172126312
279	20201105	21	4	3	35.13747609506915	211.31691659142624	13.429526237818571	223.4710827165092	16.00034810736585	223.27246196823705	16.51504842029162	210.58931245268212	13.604740937489929	223.5772349619297	130	1338	282.4607843137255	57622.00000000001	204	3.757066985257625	4.378878604235816	5.987276680346188	8.262681567594601	9.372865379899586	10.33460535224648	11.072221054542	11.861447364789104	13.141277414438402	16.51504842029162	18.488337504853487	20.8884878979466	21.917122460276733	23.70160687558888	24.393806326771784	26.309723638806503	27.49985955301791	30.60949049889807	31.729060654626977	35.13747609506915	197.81005476873307	208.0560632389117	206.22291069161167	203.6167351792104	200.472694092542	208.38178530754465	207.298074892244	210.58931245268212	223.4710827165092	222.43835561623183
[truncated: 14 more columns]
