# Supplementary material for: The origin of septin ring size control in budding yeast
Source: EMBO J. 2025 Oct 2;44(22):6466–98. doi: 10.1038/s44318-025-00571-5 (PMC12623784; doi:10.1038/s44318-025-00571-5)
Supplement: Supplementary file 6 — Source data Fig. 4 [file 44318_2025_571_MOESM6_ESM.zip › Figure_4/4b/microscope_quant_bni1del_abp140.csv]

cluster_area	cell_volume	strain_type
0.99744148	63.25476704850554	WT
0.5849656799999999	68.93202623541177	WT
0.71995776	34.225252440597195	WT
1.17743092	71.2988261120735	WT
0.46497272	25.274770234609463	WT
0.052496919999999996	41.91939238446903	WT
0.00749956	37.027155829067624	WT
1.06493752	67.5813180299376	WT
0.374978	38.103437669532326	WT
0.31498152	41.91633186738714	WT
0.06749604	41.493980510086296	WT
0.40497624	24.01383719687072	WT
0.77995424	44.68456956795679	WT
0.08249516	32.55421011388518	WT
0.02249868	25.632340647010288	WT
0.00749956	42.85029966354395	WT
0.12749252	19.139963743960664	WT
0.17998944	31.478438359600776	WT
0.06749604	32.39659348416784	WT
0.36747843999999996	47.98176663751311	WT
0.30748196	31.691144296792153	WT
0.55496744	29.34780838442494	WT
0.38247756	32.93422431821986	WT
0.45747316	23.431828865131276	WT
0.3374802	25.05798360797558	WT
0.02249868	34.768494222632704	WT
0	30.114977999618716	WT
0.11999296	44.72231594530011	WT
0.0749956	37.00522212331408	WT
1.1474326799999999	80.02231996782103	WT
0.374978	29.897681286804517	WT
0	24.933012493798397	WT
0.15749076	39.59748009167504	WT
0	44.423915529815794	WT
0.32248108	84.0239460523924	WT
0.29248283999999997	25.910847701462302	WT
0.27748372	30.55824289031248	WT
0.46497272	47.996049050561915	WT
0.374978	28.073613105997985	WT
0.09749428	56.96744478994258	WT
0.374978	32.78527915356787	WT
0	34.13802770376332	WT
0.53246876	57.79735500531513	WT
0.17998944	24.789678277129884	WT
0.26998416	40.58245650586335	WT
0.00749956	35.33877057222489	WT
0.23998592	40.469727460013736	WT
0.6374626	30.758706759176274	WT
0.31498152	48.684155307806876	WT
0.14249164	34.09109977517434	WT
0.30748196	30.003269126129727	WT
1.29742388	65.65676287160899	WT
0.35247932	27.89355268434678	WT
0.8624493999999999	62.956876719201574	WT
0.17998944	28.362321884056293	WT
0.55496744	39.97698420982942	WT
0.46497272	35.6478827974958	WT
0.09749428	38.65331057191193	WT
0.40497624	34.3002351091035	WT
0.42747492	30.563343752115628	WT
0.8399507199999999	39.81732723539082	WT
0	26.6407810254931	WT
0.64496216	38.37378334509929	WT
1.07243708	67.72363207424547	WT
0.9224458799999999	42.95078664106601	WT
0.50247052	25.576231167175635	WT
0.43497448	50.424569355041754	WT
0.01499912	33.226503699540366	WT
0.5999648	32.75824458601119	WT
0.47997184	46.28317965706408	WT
0.9224458799999999	53.52130255573426	WT
0.49497095999999996	34.02478857173339	WT
0.4499736	27.05242057300732	WT
1.1699313599999999	42.13005797693914	WT
0.36747843999999996	168.4957477711015	WT
2.90232972	199.59570218490848	WT
2.12237548	235.36243506241755	WT
2.26486712	155.97313204436762	WT
1.69490056	210.89462116506658	WT
2.9248284	218.7927955810645	WT
3.06732004	263.5350048873967	WT
1.11743444	119.88963564888273	WT
1.97238428	91.13199697508223	WT
3.06732004	198.40975181567615	WT
1.85239132	178.16188088807118	WT
1.30492344	79.7223892937958	WT
1.73239836	133.6119740717174	WT
3.2023121199999998	234.5014095900459	WT
0.749956	96.46035721465294	WT
3.58478968	212.0509865358407	WT
0.32248108	97.01686123737669	WT
2.63234556	144.46354747173936	WT
1.01994016	115.99869826543978	WT
2.57984864	191.2430409822499	WT
1.9873834	285.3513908194703	WT
2.12987504	122.54565438978311	WT
1.312423	110.31735838909104	WT
2.64734468	312.9842894656763	WT
1.34242124	149.79853883165416	WT
2.8723314799999997	218.59029136747935	WT
0.80995248	116.95306950880912	WT
2.94732708	320.87124198570723	WT
0.35997888	95.27542701778114	WT
2.2273693199999998	163.21176502921804	WT
3.87727252	217.8486260613012	WT
1.31992256	113.14425600039692	WT
2.30236492	129.29970550333428	WT
2.25736756	120.52316268483403	WT
1.82989264	171.34712951906243	WT
2.7823367599999997	316.7742297854169	WT
2.8498327999999997	232.26162117228264	WT
1.8898891199999999	182.88221840070642	WT
0.16499032	168.51105035651094	WT
0	106.6258647021511	WT
0.00749956	92.37966777213276	WT
0	108.1413307438671	WT
1.97238428	144.95527054956304	WT
3.4872954	256.35860241654467	WT
0.62996304	106.38969480066524	WT
1.96488472	109.26556068528139	WT
2.01738164	118.08035996730536	WT
0.92994544	160.81793058499957	WT
1.0124406	74.27313862949039	WT
1.1999296	65.24002246229163	WT
0.02999824	125.95660067754959	WT
3.1798134399999998	218.53826257708712	WT
1.32742212	208.85070584054418	WT
2.51985216	229.22456805468698	WT
1.687401	195.2472174977229	WT
1.0499384	108.78760993432624	WT
3.43479848	239.19624279366528	WT
1.07243708	141.92076786286884	WT
3.55479144	240.38066290435677	WT
0.21748724	85.22876961029647	WT
3.6672848399999998	215.33696170943023	WT
3.38980112	244.37157717914152	WT
2.062379	157.2881342172197	WT
1.2749252	128.48356761483026	WT
0.45747316	93.6712059806904	WT
1.4699137599999998	122.99708065936188	WT
1.47741332	76.41141989737095	WT
1.96488472	105.73729457604242	WT
3.9747668	236.61877732453354	WT
0.7874538	92.54136509129266	WT
3.12731652	219.61811502081403	WT
1.32742212	73.8655797714187	WT
2.2048706399999998	159.833974343172	WT
1.73239836	170.89723350802456	WT
0.35247932	64.91407739307034	WT
2.68484248	246.50118698195675	WT
0.0374978	128.2218934043286	WT
2.21986976	116.6240639225059	WT
1.64240364	89.21917379890085	WT
1.2149287199999999	99.94373574002431	WT
2.3848600799999997	205.0582150899022	WT
2.83483368	220.99483762148435	WT
1.55990848	144.27277524030157	WT
1.09493576	85.16908952719959	WT
2.7823367599999997	216.41885449787839	WT
1.3799190399999999	162.85215427209593	WT
1.80739396	77.50096397852387	WT
2.68484248	155.44111215829906	WT
2.3173640399999997	109.51040205183256	WT
1.13243356	68.62954513048498	WT
2.75233852	216.2132897672114	WT
1.50741156	100.94962568760553	WT
1.9498856	90.36635761842943	WT
2.2948653599999997	179.17746247307832	WT
1.3799190399999999	69.86191334212606	WT
3.08231916	223.3963233584075	WT
3.02232268	188.78340542077086	WT
2.2273693199999998	108.94522656404354	WT
0.38997712	44.214270109706334	WT
0.374978	37.50918726946533	WT
0.6074643599999999	46.969755655768104	WT
0.32998064	25.469113069309497	WT
0.5624669999999999	40.32843358806648	WT
0.17248987999999998	34.053863484011345	WT
0.76495512	46.72899497865942	WT
0.10499383999999999	25.79964891415363	WT
0.8249516	40.01269024245148	WT
0.5999648	27.409480899227837	WT
0.64496216	21.75721593515706	WT
0.20248812	44.491246905617395	WT
0.052496919999999996	39.03026425916474	WT
0	33.379019467454576	WT
0.64496216	29.668142505662765	WT
0.05999648	44.29231329529452	WT
0.19498856	27.230950736117578	WT
0.8849480799999999	40.83443907893896	WT
0.39747667999999997	27.12230237971048	WT
0	24.79222870803145	WT
0.57746612	31.215743976738544	WT
0.21748724	35.614217109594996	WT
0.55496744	29.893600597362003	WT
0.374978	26.051121401048935	WT
0.8849480799999999	54.272149413157976	WT
0.4499736	33.95286642030898	WT
0.57746612	24.944234389765334	WT
0	31.435081034274013	WT
0.02249868	27.15443780907033	WT
0	36.636429814946325	WT
0.68245996	34.94702438574295	WT
0.55496744	34.47213415186966	WT
0.99744148	59.50716388173109	WT
0	33.692212382168	WT
0.41997535999999996	38.869077026185174	WT
1.15493224	56.391557492366935	WT
1.34242124	82.8895143873718	WT
0.6674608399999999	45.023266791685955	WT
0.35247932	40.177958164873544	WT
0.374978	36.81342971951563	WT
1.1699313599999999	74.04768053779114	WT
0.00749956	47.30233184533349	WT
0.34497975999999997	40.58143633350271	WT
0.5624669999999999	49.64821818860228	WT
0.50247052	28.016483453802735	WT
0.11999296	54.808249988669054	WT
0.84745028	73.54677590872181	WT
0.35997888	35.64635253895486	WT
1.0874362	38.30135110749456	WT
0.5849656799999999	54.781215421112364	WT
0.92994544	59.97185239199806	WT
0.77995424	33.71108557083965	WT
0.53246876	27.78184381085781	WT
0.23248636	27.077924882023083	WT
3.13481608	298.50753358215553	WT
0.74245644	174.5555715932439	WT
3.44229804	304.4541182722679	WT
3.7572795599999997	235.55065686295384	WT
1.4924124399999998	227.0975086827735	WT
1.67240188	113.9093852708693	WT
3.95226812	253.08639956982375	WT
3.34480376	303.9282194203633	WT
3.39730068	267.00920186152246	WT
3.187313	248.47011963797303	WT
1.0874362	100.65581604774411	WT
0.7124581999999999	139.27546093175525	WT
1.31992256	142.31200396317058	WT
3.02982224	264.0190766725157	WT
1.36491992	110.53465510190519	WT
1.22992784	107.89189860169304	WT
4.25975008	272.32736037748674	WT
0.11999296	94.55824584825825	WT
0.34497975999999997	188.27893018843943	WT
2.55734996	296.52890928871346	WT
0.6074643599999999	153.4068884712027	WT
3.2923068399999997	312.8419754213683	WT
0.8249516	108.77026700419556	WT
3.28480728	266.6174556750404	WT
2.7823367599999997	166.34318409017214	WT
1.07243708	159.57025978794917	WT
3.374802	271.8412482476467	WT
1.1624318	98.8445000214454	WT
2.2048706399999998	160.14461682698385	WT
3.05982048	197.04272085243176	WT
1.25242652	174.48364944181947	WT
0.5849656799999999	58.645118236998684	WT
0.08999472	273.13992766272884	WT
2.81983456	246.90823575384834	WT
2.74483896	291.9044679779776	WT
2.03988032	144.01926240868497	WT
3.23980992	271.36431766905207	WT
2.59484776	288.6771527151244	WT
1.52241068	118.49608020426207	WT
2.35486184	165.0465450198113	WT
4.09475976	292.1855254633311	WT
2.03238076	183.72488077058674	WT
0.374978	110.31276761346817	WT
1.17743092	131.26353729754706	WT
0.41997535999999996	100.1028826282826	WT
1.15493224	159.17392282584436	WT
1.17743092	134.88208866070187	WT
2.11487592	119.90901892373465	WT
3.6447861599999998	286.2782174091027	WT
1.62740452	115.5549232885657	WT
2.9623261999999997	162.14925551562197	WT
0.99744148	85.03085617233424	WT
2.48985392	191.75771793818782	WT
1.55240892	99.3045977560895	WT
1.32742212	113.95988380272058	WT
2.50485304	285.1381747960989	WT
2.1373746	127.2098824225836	WT
1.25242652	85.22621917939489	WT
3.23231036	303.2895915226089	WT
0.8249516	152.5999321339443	WT
2.07737812	127.542458612149	WT
1.6349040799999999	88.37090048103703	WT
0.4124758	136.55109064269269	WT
2.86483192	301.6741485895513	WT
1.97238428	83.40878211893249	WT
2.37736052	169.50010746014172	WT
2.0998768	94.14303569748182	WT
1.18493048	103.94689208313662	WT
2.4748548	134.33068549978137	WT
2.68484248	194.67082011396687	WT
1.09493576	112.27251871823842	WT
1.4699137599999998	83.00785438120481	WT
1.56740804	94.8984733305284	WT
2.2873658	110.47293467408706	WT
1.48491288	95.04945883990165	WT
1.6499032	89.37475008389697	WT
3.2023121199999998	238.07558345551325	WT
0.61496392	97.76974843952162	WT
2.75233852	244.67456837024872	WT
1.3499208	107.64552697660088	WT
2.63984512	122.13758544553107	WT
0.68245996	85.2675361600004	WT
2.6998416	234.87989353583967	WT
0.35997888	115.95075016449007	WT
1.3499208	121.61933788633098	WT
0.90744676	88.9039405394662	WT
2.1748724	143.4841820055345	WT
1.7024001199999999	128.3754293446034	WT
1.6499032	116.62049331924369	WT
2.42235788	226.65781439534177	WT
0.83245116	124.54060144099516	WT
2.52735172	140.38795889102235	WT
2.2048706399999998	127.58734619601678	WT
1.06493752	73.00965516085004	WT
2.30986448	126.23918842144408	WT
2.3998592	142.67671558209582	WT
3.87727252	223.15607276747912	WT
2.437357	124.09274577467853	WT
0	49.694125944830645	Mutant
0.26998416	118.33489297128257	Mutant
0.55496744	118.57667382075184	Mutant
0.02249868	157.2208028414181	Mutant
0	78.67977314123193	Mutant
0	50.185849022654324	Mutant
1.43241596	145.37711182068355	Mutant
0	84.10351949652159	Mutant
1.67240188	99.2301251737636	Mutant
0.05999648	67.59764078770766	Mutant
1.24492696	170.1943347515505	Mutant
0.02249868	42.349395034474604	Mutant
0.02999824	94.81175867987486	Mutant
0	37.572948042004704	Mutant
0.28498328	185.24238715702393	Mutant
0	80.39825348271319	Mutant
0.10499383999999999	99.32041042767933	Mutant
0	44.30761588070398	Mutant
0	42.0101877245651	Mutant
0	69.69103447172053	Mutant
0.31498152	68.916213563822	Mutant
0	93.8349436445716	Mutant
0.00749956	48.64742910282421	Mutant
0.29248283999999997	115.16164684354278	Mutant
0.09749428	80.31153883205961	Mutant
0	48.128671457443815	Mutant
0.32998064	117.95640902548878	Mutant
0	66.63306782073198	Mutant
0	54.286431826206766	Mutant
0.28498328	87.24973105670458	Mutant
0	50.06036782229681	Mutant
0.21748724	99.45303283456131	Mutant
0.01499912	86.48919256185489	Mutant
1.1624318	194.19797022481484	Mutant
0	29.437583552160373	Mutant
0	80.89915811178257	Mutant
0.20998767999999998	81.04504275935267	Mutant
0	44.89166455716467	Mutant
0	65.49812606953101	Mutant
0	77.27193528356243	Mutant
0.57746612	93.2253906590951	Mutant
0.04499736	53.59781548278152	Mutant
0	77.25612261197266	Mutant
0.1124934	45.33594962021906	Mutant
0	43.409354117169215	Mutant
0	65.74143717754131	Mutant
0.4874714	95.20809564197965	Mutant
0	57.014372718531554	Mutant
0	55.1382757473329	Mutant
0.0374978	54.344581650762706	Mutant
0	33.69119220980735	Mutant
0.16499032	67.58182811611789	Mutant
0.62246348	70.48115796502849	Mutant
0	36.16613035669586	Mutant
0	33.9977540041767	Mutant
0	61.94333547891561	Mutant
0.12749252	88.88659760933557	Mutant
0.80245292	65.62819804551135	Mutant
0.052496919999999996	45.822061750059284	Mutant
0.14249164	120.27679105974183	Mutant
0	39.486281304366344	Mutant
1.47741332	131.7853554600095	Mutant
0	49.968042223659786	Mutant
0.35247932	85.28538917631145	Mutant
1.28992432	127.82963713166639	Mutant
0.00749956	49.137621922106945	Mutant
0.17998944	52.944395085797964	Mutant
0.09749428	107.45985560696624	Mutant
0.75745556	77.91107326749714	Mutant
0	63.844936759130015	Mutant
0.0374978	77.76263818902545	Mutant
0.08249516	78.78383072201615	Mutant
0	47.72213277173275	Mutant
0	74.2690579400479	Mutant
0.1124934	100.22836382864011	Mutant
2.18987152	274.0662441661808	Mutant
0	73.1121824830934	Mutant
0	33.859010563130994	Mutant
0.02249868	58.53187910496877	Mutant
0.1499912	101.72546676786473	Mutant
1.20742916	111.77875529569343	Mutant
0	50.040984547444836	Mutant
0	60.90531010197456	Mutant
0.00749956	58.46505781534749	Mutant
0	40.136641184268015	Mutant
0	61.92905306586681	Mutant
1.07993664	74.14816751531316	Mutant
0	43.13186723507783	Mutant
0.34497975999999997	78.99806691774849	Mutant
0	75.63047795530868	Mutant
0.00749956	115.46157751756799	Mutant
0.30748196	242.42253788415783	Mutant
0	248.06307086608138	Mutant
0	127.54857964631276	Mutant
0	256.1433460484518	Mutant
0.27748372	295.76582036296224	Mutant
0	122.13809553171126	Mutant
0.01499912	171.11197978993715	Mutant
0	98.6965750291541	Mutant
0	147.79032953975394	Mutant
0.51746964	278.2316079146333	Mutant
0.7949533599999999	174.07405023902663	Mutant
0.16499032	116.66079012748858	Mutant
0.51746964	302.89325456050403	Mutant
0	386.76417475880174	Mutant
0.8174520399999999	155.79409179507692	Mutant
2.79733588	253.41183455286492	Mutant
0.12749252	260.89530890426653	Mutant
0	125.98771593454889	Mutant
2.11487592	272.49109804136793	Mutant
0.23248636	149.8362852089976	Mutant
0.00749956	131.35892341326604	Mutant
0.30748196	151.49661572592294	Mutant
0.62246348	211.77043913666756	Mutant
0	196.4540814003483	Mutant
0.29248283999999997	189.69339916645285	Mutant
0.01499912	166.94661604148467	Mutant
0.01499912	81.36588696677079	Mutant
0	217.4640210813437	Mutant
0.65996128	249.2780961475918	Mutant
0.1499912	220.63267643346077	Mutant
0.1124934	119.21275128760469	Mutant
0.25498504	82.28812278078038	Mutant
1.1624318	203.1158069152624	Mutant
0	195.1482607787419	Mutant
0.45747316	164.4160785009419	Mutant
1.1624318	225.73659875369282	Mutant
0.14249164	262.6765298459268	Mutant
0	133.6068732099144	Mutant
0.59246524	125.97241334913942	Mutant
0.04499736	247.84169346382464	Mutant
0.01499912	186.66756794482419	Mutant
0.0749956	280.28368461804075	Mutant
0.0374978	182.91384374388596	Mutant
0.02999824	211.30983131584296	Mutant
0.4874714	174.41172729039513	Mutant
0.02249868	109.26658085764198	Mutant
0	70.43218969171825	Mutant
1.1474326799999999	256.1759915639919	Mutant
0.77995424	202.96584157824987	Mutant
0.15749076	234.27748175688757	Mutant
0.00749956	134.5102358352523	Mutant
0.01499912	233.38585111369684	Mutant
1.6499032	222.09305316770258	Mutant
1.8898891199999999	281.73385962867627	Mutant
0.04499736	187.49237729839362	Mutant
0	119.48207679081099	Mutant
1.4624142	217.1003296347791	Mutant
0	147.04764406121527	Mutant
0.84745028	293.14550765468414	Mutant
0	231.94332739576598	Mutant
0.5624669999999999	287.34939838776444	Mutant
0.36747843999999996	145.87087524322857	Mutant
0.23248636	132.3306375867662	Mutant
0.62996304	192.1790491231281	Mutant
0.2624846	192.04795697478707	Mutant
0.70495864	210.38861567419406	Mutant
0	99.14647104019194	Mutant
0.00749956	178.77857508007196	Mutant
2.67734292	213.47820766836222	Mutant
0.0374978	97.66314042783588	Mutant
0.21748724	204.86795294464466	Mutant
0	144.90018124208902	Mutant
0.01499912	69.09525381311259	Mutant
0.5249692	176.54847829973477	Mutant
1.07243708	112.35311233472821	Mutant
0	106.5314987587929	Mutant
0.8624493999999999	186.49617898823843	Mutant
0.052496919999999996	89.54205835104038	Mutant
2.19737108	228.31100370574276	Mutant
0.02249868	106.26166316940622	Mutant
0	58.26255360176241	Mutant
0	98.41908814706272	Mutant
0.00749956	33.68354091710265	Mutant
0.2624846	98.48335900578243	Mutant
0.01499912	64.49631681139235	Mutant
0	39.85966438835696	Mutant
0.08999472	48.638247551578544	Mutant
0.0374978	66.7534481592863	Mutant
0.77995424	72.23840485621378	Mutant
0.20998767999999998	57.41938114570168	Mutant
0	39.850482837111294	Mutant
0.02999824	63.68527978469144	Mutant
0	68.71472952259758	Mutant
0.08249516	65.15738850108058	Mutant
2.15237372	134.87443736799722	Mutant
0.42747492	67.68945630016438	Mutant
0.36747843999999996	46.12352268262549	Mutant
0.05999648	87.55578276489365	Mutant
2.15237372	161.22650961543198	Mutant
0.05999648	96.0135217206971	Mutant
0.41997535999999996	72.92447076873745	Mutant
0.937445	55.62387779099279	Mutant
0	53.2983948949366	Mutant
1.81489352	152.7963153133656	Mutant
0.6374626	67.34259769755018	Mutant
0	46.550974901729454	Mutant
0.19498856	99.6070788610164	Mutant
0	53.036720684435004	Mutant
0.187489	98.19924100334697	Mutant
0.00749956	44.490736819437075	Mutant
0.1124934	70.9841029388191	Mutant
0.62996304	96.49963385053725	Mutant
0.27748372	63.815351760671774	Mutant
0.25498504	68.7703289162519	Mutant
0	68.17199782674238	Mutant
0.23248636	42.872743455477824	Mutant
0	42.01426841400763	Mutant
0.25498504	80.97924164209203	Mutant
0.08999472	43.38538006669442	Mutant
1.2749252	109.41144533285141	Mutant
0.00749956	52.153761506309664	Mutant
0.4874714	129.94700486615415	Mutant
0.19498856	82.9507247290096	Mutant
0.4124758	34.03958107096253	Mutant
0	52.37258847766483	Mutant
0.01499912	58.37681290615299	Mutant
0.16499032	49.95324972443066	Mutant
0	85.78272320211862	Mutant
0.24748547999999998	68.2643234253794	Mutant
0	40.87524597336418	Mutant
1.4249163999999999	148.74164026604146	Mutant
0	50.16238505835983	Mutant
0.72745732	73.69827150427531	Mutant
0.01499912	43.81385245815904	Mutant
1.45491464	90.39849304778927	Mutant
0.14249164	47.961363190300496	Mutant
0	70.01646945476152	Mutant
1.4924124399999998	151.4603996071205	Mutant
0	50.685733479363044	Mutant
0.0374978	54.74346904376906	Mutant
0	63.825553484278096	Mutant
0	107.42159914344256	Mutant
0	67.9893869741896	Mutant
0	29.507975445043847	Mutant
0.02249868	36.64561136619199	Mutant
0	40.36566987922946	Mutant
0.8624493999999999	77.28672778279153	Mutant
0.06749604	100.3614963217023	Mutant
0	49.618123103963676	Mutant
0	37.258224868750325	Mutant
0.47247227999999997	69.11259674324327	Mutant
0.71995776	79.69637489859976	Mutant
0.2249868	103.38375694006885	Mutant
0	36.814449891876265	Mutant
0.02999824	70.25774021805051	Mutant
0	36.40791120616519	Mutant
0	49.868065332318054	Mutant
0.0749956	96.72713228695781	Mutant
0.06749604	31.56056223463149	Mutant
0.2999824	83.28279083239465	Mutant
0.0374978	53.49426798817753	Mutant
0	61.13586905547694	Mutant
0.32998064	75.37339452042988	Mutant
0	47.78589354427215	Mutant
0	25.47727444819452	Mutant
0.02249868	52.642424067051486	Mutant
0.00749956	58.15798593479784	Mutant
0.12749252	93.37943668555029	Mutant
0	48.46226781936986	Mutant
0.23998592	135.91552326202017	Mutant
0.05999648	50.947917776044974	Mutant
0	52.3373925312231	Mutant
0	126.99513614067101	Mutant
0.00749956	68.76879865771097	Mutant
0.02249868	54.62920973937849	Mutant
0.01499912	52.40472390702467	Mutant
0.06749604	85.02218470726893	Mutant
1.0499384	147.7923698844752	Mutant
0.02249868	57.39285666432531	Mutant
0.1124934	45.63741055278524	Mutant
0.54746788	91.86907150563748	Mutant
0.8624493999999999	80.56403149131555	Mutant
0.00749956	52.2496577082089	Mutant
0.2249868	79.60098878288082	Mutant
0.10499383999999999	52.37411873620578	Mutant
0	139.19231688436386	Mutant
0.00749956	233.97755108286233	Mutant
0	192.44123341980992	Mutant
0	174.35204720729826	Mutant
0	85.38485598147291	Mutant
0	211.1557852893879	Mutant
0	341.5965535780868	Mutant
0	146.72884019851838	Mutant
0.1499912	273.6413423779784	Mutant
0.62246348	170.33919922675994	Mutant
0	132.26381629714493	Mutant
0.6674608399999999	256.36421336452827	Mutant
0.24748547999999998	365.48184905751816	Mutant
0.56996656	110.33419123304135	Mutant
0	185.34542456544762	Mutant
3.05982048	266.874029023739	Mutant
0	128.5218240783539	Mutant
0.1499912	174.0475257576502	Mutant
0.0749956	64.91458747925063	Mutant
0.11999296	154.77085891736505	Mutant
1.499912	200.2327998241219	Mutant
0	407.59354393196577	Mutant
0.5624669999999999	451.3895433738139	Mutant
0.01499912	135.71046861753354	Mutant
0	169.5914128864181	Mutant
0	144.0111010297999	Mutant
2.26486712	440.4063677392708	Mutant
0	137.7365309257448	Mutant
2.08487768	275.57966986317547	Mutant
0	155.48804008688796	Mutant
0.00749956	221.31211122564034	Mutant
0.2624846	198.26641759900753	Mutant
3.7122821999999998	377.60710764978705	Mutant
0.77245468	181.23106943502674	Mutant
0.28498328	166.88285526894535	Mutant
0.02249868	131.71904425656842	Mutant
0.71995776	178.98618015546032	Mutant
0.25498504	126.64215650389302	Mutant
0.5849656799999999	251.38475207229286	Mutant
1.41741684	189.89437312149707	Mutant
0.0374978	115.10451719134741	Mutant
0	107.53534836165284	Mutant
1.13993312	261.0478246721807	Mutant
