# Supplementary material for: The origin of septin ring size control in budding yeast
Source: EMBO J. 2025 Oct 2;44(22):6466–98. doi: 10.1038/s44318-025-00571-5 (PMC12623784; doi:10.1038/s44318-025-00571-5)
Supplement: Supplementary file 6 — Source data Fig. 4 [file 44318_2025_571_MOESM6_ESM.zip › Figure_4/4c/microscope_quant_bni1del_abp140_cdc11.csv]

cluster_area	ring_diameter	strain_type
0.99744148	1.7110930263934565	WT
0.5849656799999999	1.2929042360379348	WT
0.71995776	1.5650230676328503	WT
1.17743092	1.1728817301411123	WT
0.052496919999999996	1.708560743801653	WT
0.00749956	1.9838266098387587	WT
1.06493752	1.7449093167701861	WT
0.374978	1.6519002109767331	WT
0.31498152	1.813770369531746	WT
0.06749604	1.2898082456140347	WT
0.40497624	1.709906594343711	WT
0.77995424	1.6303038071342868	WT
0.08249516	2.0018273759545138	WT
0.02249868	1.1025658536585368	WT
0.00749956	1.9688070053475948	WT
0.12749252	1.3078355054562885	WT
0.17998944	1.733357758989726	WT
0.06749604	1.7564851824518242	WT
0.36747843999999996	1.5164203864734302	WT
0.30748196	1.754205691215478	WT
0.55496744	2.841475464966815	WT
0.38247756	1.7506054283736365	WT
0.45747316	1.6177156124168928	WT
0.3374802	1.3583759838757674	WT
0.02249868	1.7165551134238721	WT
0	1.1521640662570138	WT
0.11999296	0.7179308113489299	WT
0.0749956	1.4556160522888908	WT
1.1474326799999999	3.3807249595847857	WT
0.374978	1.529933333333335	WT
0	1.6968524972539902	WT
0	1.5460825174825175	WT
0.32248108	1.9236935514018711	WT
0.27748372	1.360741518156239	WT
0.374978	1.5408804556671942	WT
0.09749428	1.9618539678542952	WT
0.374978	1.452508349961084	WT
0	1.818532475633528	WT
0.53246876	1.3688212499999999	WT
0.17998944	1.0754043994051874	WT
0.26998416	1.412362682215744	WT
0.00749956	1.3936522807017542	WT
0.23998592	1.5249454990694464	WT
0.6374626	1.5084509678668219	WT
0.31498152	1.3800836563391234	WT
0.14249164	1.7058956031756707	WT
0.30748196	1.2563000138849032	WT
1.29742388	1.7606816657255788	WT
0.35247932	1.2090769460530326	WT
0.8624493999999999	1.6263961111111107	WT
0.17998944	2.2924348109243695	WT
0.55496744	1.2251764455782308	WT
0.46497272	1.223577647564779	WT
0.09749428	1.807630226766138	WT
0.40497624	1.4683689190850966	WT
0.42747492	1.5339752784646172	WT
0.8399507199999999	3.3734839129620386	WT
0	1.3996423533884614	WT
0.64496216	2.3159379355687046	WT
1.07243708	2.113285414531203	WT
0.9224458799999999	1.774335426846797	WT
0.50247052	1.9236237254901958	WT
0.43497448	1.680204844521941	WT
0.5999648	1.4706673123235343	WT
0.47997184	2.101838463181504	WT
0.9224458799999999	3.63798470109182	WT
0.49497095999999996	1.9892201656971624	WT
0.4499736	1.899523589906028	WT
0.36747843999999996	2.295861107894229	WT
2.90232972	3.464217633878405	WT
2.12237548	3.029462455690012	WT
2.26486712	2.730552828598941	WT
1.69490056	3.2884293608352415	WT
2.9248284	2.9869867625037436	WT
3.06732004	2.4668487676355606	WT
1.11743444	2.4512129019474638	WT
1.97238428	1.0814193750433037	WT
3.06732004	2.61669923113658	WT
1.85239132	2.666894135426315	WT
1.30492344	2.2925512757512756	WT
1.73239836	2.9826704471848533	WT
3.2023121199999998	1.524330046786745	WT
0.749956	2.8535711955056198	WT
3.58478968	3.129563262708996	WT
0.32248108	2.5842493313736354	WT
2.63234556	2.290023082836316	WT
1.01994016	2.765657295396018	WT
2.57984864	2.158745555555553	WT
1.9873834	2.6686425509772667	WT
2.12987504	2.3842288446000532	WT
2.64734468	2.3987511131590438	WT
1.34242124	2.66904328407225	WT
2.8723314799999997	2.7994508444444444	WT
0.80995248	0.8361971195893265	WT
2.94732708	1.606871018518518	WT
0.35997888	1.3420920808156829	WT
2.2273693199999998	2.810723371686871	WT
3.87727252	0.7981918399168372	WT
1.31992256	2.7202709523809525	WT
2.30236492	2.9143057264787617	WT
2.25736756	1.8205660022148389	WT
1.82989264	2.356440747126437	WT
2.7823367599999997	1.8398509801367628	WT
1.8898891199999999	2.4085326638059064	WT
0.16499032	1.5700452069621176	WT
0.00749956	1.6622719322344321	WT
0	1.9566348446374862	WT
1.97238428	1.6295616117100808	WT
3.4872954	1.5846307707984242	WT
0.62996304	2.684808199075809	WT
1.96488472	2.3424089817778886	WT
0.92994544	1.366702572619733	WT
1.0124406	2.382576965198748	WT
1.1999296	2.171032614049001	WT
0.02999824	2.329265701357466	WT
3.1798134399999998	2.541721070629594	WT
1.32742212	1.9291964819287897	WT
2.51985216	1.3458769542126132	WT
1.687401	2.64611111111111	WT
1.0499384	2.315214823428079	WT
3.43479848	2.8936765477908315	WT
0.21748724	3.0407475702576106	WT
3.6672848399999998	2.3420115929630594	WT
3.38980112	2.390421813953486	WT
1.2749252	2.051382747230376	WT
0.45747316	1.6475736831550807	WT
1.4699137599999998	0.46069028213166135	WT
1.47741332	2.360702878787878	WT
1.96488472	2.398127742946708	WT
3.9747668	2.513047647873534	WT
0.7874538	2.8993763516979585	WT
3.12731652	1.2730154107048224	WT
1.32742212	2.23011750483559	WT
2.2048706399999998	2.5028876874062975	WT
1.73239836	2.584472402159244	WT
2.68484248	2.4478200211640218	WT
2.21986976	1.7371377370030572	WT
1.64240364	2.3270948162448177	WT
1.2149287199999999	2.5509182659455747	WT
2.3848600799999997	2.3237414666084675	WT
2.83483368	1.2305718032786883	WT
1.55990848	2.6307044955300123	WT
2.7823367599999997	1.617731949250287	WT
1.3799190399999999	3.0089070998796643	WT
1.80739396	2.431517939530775	WT
2.68484248	2.777079481914716	WT
2.3173640399999997	2.348117118151209	WT
1.13243356	2.1635520145044302	WT
2.75233852	1.202893522367031	WT
1.50741156	2.358406070001378	WT
2.2948653599999997	2.911967786561265	WT
1.3799190399999999	2.051710482603817	WT
3.08231916	2.7348757793103444	WT
3.02232268	1.1621053566937714	WT
2.2273693199999998	2.357768430075332	WT
0.38997712	1.2116070016528926	WT
0.374978	2.0600761656608304	WT
0.6074643599999999	1.9405939363143612	WT
0.32998064	2.616538485367245	WT
0.5624669999999999	1.7649703382166764	WT
0.17248987999999998	1.4097442171159824	WT
0.76495512	1.661145454545455	WT
0.10499383999999999	1.670209530413625	WT
0.5999648	1.4300160760700054	WT
0.64496216	1.6904320000000008	WT
0.20248812	1.372240611955421	WT
0	1.9280868318609494	WT
0.64496216	1.8837815508021387	WT
0.05999648	1.8365658554091089	WT
0.19498856	1.4077069211669757	WT
0.8849480799999999	1.3436958357245834	WT
0.39747667999999997	1.9566078288942703	WT
0	1.8240472646733108	WT
0.57746612	1.5815210353957638	WT
0.21748724	1.5803017687333587	WT
0.55496744	1.7599766866495385	WT
0.374978	1.4475370358411366	WT
0.8849480799999999	1.67677557482591	WT
0.4499736	1.7006055197645746	WT
0	1.4979179255529227	WT
0.02249868	1.555632497436892	WT
0	1.6357777777777787	WT
0.68245996	1.690598242412075	WT
0.55496744	1.7133195374800638	WT
0.99744148	1.4608351167929299	WT
0	1.3841382097186699	WT
0.41997535999999996	1.7708064264003467	WT
1.15493224	0.7109533106435632	WT
1.34242124	2.7246455940988836	WT
0.6674608399999999	1.3597101654246604	WT
0.35247932	1.508392636194974	WT
0.374978	1.7213326225563377	WT
1.1699313599999999	1.9585603769841258	WT
0.00749956	1.810038174475747	WT
0.34497975999999997	1.0274709631861407	WT
0.50247052	2.1646255161254326	WT
0.11999296	1.8802986910626316	WT
0.84745028	2.1396101695548597	WT
1.0874362	1.6506081523554963	WT
0.5849656799999999	1.5977100882227973	WT
0.77995424	1.2801053192403542	WT
0.53246876	1.5336974855151184	WT
0.23248636	1.4578989701805005	WT
3.13481608	2.965054309178748	WT
0.74245644	1.6244700114678898	WT
3.44229804	2.5926873933909245	WT
3.7572795599999997	1.7565668434472221	WT
1.4924124399999998	3.2107479285609744	WT
1.67240188	2.022505602457567	WT
3.95226812	2.773813000558765	WT
3.34480376	2.9801588726613195	WT
3.39730068	3.0740569629854377	WT
3.187313	2.104619952659426	WT
1.0874362	2.334499128764185	WT
0.7124581999999999	2.538801221274751	WT
1.31992256	2.4069022763128243	WT
3.02982224	1.440807661591281	WT
1.36491992	2.7093661463644203	WT
1.22992784	2.121776803310995	WT
4.25975008	2.3125808333333344	WT
0.11999296	2.227060934441369	WT
0.34497975999999997	3.0473014151827553	WT
2.55734996	3.304975595238095	WT
0.6074643599999999	2.7085566944886077	WT
3.28480728	3.0232004487179487	WT
2.7823367599999997	2.702565967365967	WT
3.374802	3.234126297677087	WT
2.2048706399999998	3.3494564408310765	WT
3.05982048	2.930136566422102	WT
1.25242652	2.9334401516519195	WT
0.5849656799999999	2.161537713155291	WT
0.08999472	2.9384091537388195	WT
2.81983456	3.273322453644316	WT
2.74483896	3.0694926996699676	WT
2.03988032	2.9960375679130715	WT
2.59484776	1.6101007798663967	WT
1.52241068	2.787444391506138	WT
2.35486184	1.4747129464285742	WT
4.09475976	2.771675256502027	WT
2.03238076	2.5529570263297674	WT
0.374978	2.3516561598224213	WT
1.17743092	2.5395729493545183	WT
0.41997535999999996	2.7101286824668707	WT
1.15493224	2.537605918374569	WT
1.17743092	2.4196487748100957	WT
3.6447861599999998	2.6460387824210176	WT
2.9623261999999997	1.9108861644793678	WT
0.99744148	1.8702546112664928	WT
2.48985392	3.303808744588745	WT
1.55240892	2.6020356359649126	WT
1.32742212	2.8368821256038648	WT
2.50485304	3.2138874915867386	WT
2.1373746	2.6096088839341007	WT
1.25242652	2.0361722583299064	WT
3.23231036	2.8167493506493515	WT
0.8249516	2.992159723711919	WT
2.07737812	3.361069274735459	WT
1.6349040799999999	2.0467644452204974	WT
0.4124758	3.062525685331948	WT
2.86483192	2.9787845427728614	WT
2.37736052	3.1135452020651577	WT
2.0998768	0.8797718046425488	WT
1.18493048	2.276937412392925	WT
2.4748548	2.7275511196789677	WT
1.4699137599999998	2.3516892174432487	WT
1.56740804	2.127297142417598	WT
1.48491288	1.808328145604396	WT
1.6499032	1.7915319304383615	WT
3.2023121199999998	1.5359734112232255	WT
0.61496392	2.2425197834688455	WT
2.75233852	3.1079387483310477	WT
1.3499208	2.369054044750429	WT
2.63984512	2.126879203360034	WT
0.68245996	1.2928789994873942	WT
2.6998416	2.0292166284156923	WT
0.35997888	2.621169442683905	WT
1.3499208	1.824114214314273	WT
0.90744676	2.4705048572810835	WT
2.1748724	2.4734462989394403	WT
1.7024001199999999	2.542509440267335	WT
1.6499032	2.460691403798181	WT
2.42235788	1.9644578586460497	WT
0.83245116	2.544727113702624	WT
2.52735172	2.17493447574747	WT
2.2048706399999998	2.9477774	WT
1.06493752	2.2271465728329307	WT
2.30986448	2.5467339989350366	WT
2.3998592	2.139133228922482	WT
3.87727252	2.2916764587525127	WT
2.437357	2.656768899322624	WT
0	2.2040678640922007	Mutant
0.26998416	2.3519921526232417	Mutant
0.55496744	1.474793923833975	Mutant
0.02249868	2.3896286028519422	Mutant
0	3.2483197004368622	Mutant
0	1.0193862522781776	Mutant
1.43241596	2.3091534798088165	Mutant
0	3.141344615936254	Mutant
1.67240188	1.9162624343527976	Mutant
0.05999648	2.481559818743736	Mutant
1.24492696	3.1168221433923615	Mutant
0.02249868	3.002299871794871	Mutant
0.02999824	2.991499432189973	Mutant
0	2.230697568069307	Mutant
0.28498328	1.389033679437509	Mutant
0	2.8563932858910883	Mutant
0	0.6116039000433334	Mutant
0	2.618090046537751	Mutant
0	1.955402317804185	Mutant
0.31498152	1.3537616316330239	Mutant
0	2.631705487586804	Mutant
0.00749956	1.0934008451567705	Mutant
0.29248283999999997	2.5867555425386506	Mutant
0.09749428	2.621011330585813	Mutant
0	0.9237002899877896	Mutant
0.32998064	3.1472211363636364	Mutant
0	2.9009235158603577	Mutant
0	2.9690320784999202	Mutant
0.28498328	2.6185641911015507	Mutant
0	2.819160882740448	Mutant
0.21748724	1.7705387072364491	Mutant
0.01499912	2.1941187421277313	Mutant
1.1624318	3.238321048689139	Mutant
0	1.9356059358465614	Mutant
0	1.6622743516243517	Mutant
0.20998767999999998	2.3302273015873016	Mutant
0	1.5351394619883023	Mutant
0	1.4532406061585517	Mutant
0.57746612	2.7707050874047514	Mutant
0.04499736	2.7131403243411816	Mutant
0	2.1903064722001875	Mutant
0.1124934	1.8699611100749747	Mutant
0	0.6471875053335225	Mutant
0	2.364144533475785	Mutant
0.4874714	2.182589527251272	Mutant
0	2.6344020255474447	Mutant
0.0374978	1.1797094448990726	Mutant
0	1.5774372565702395	Mutant
0.62246348	1.1498605171379275	Mutant
0	1.9230127359942955	Mutant
0	2.3297085683099876	Mutant
0	1.1260243039067563	Mutant
0.12749252	2.207900525157902	Mutant
0.80245292	1.290903421686747	Mutant
0.052496919999999996	1.93822308225829	Mutant
0.14249164	1.7263807888407887	Mutant
0	2.6061045710288155	Mutant
1.47741332	2.8442645266884066	Mutant
0	0.8717901468268412	Mutant
0.35247932	2.7169172140919047	Mutant
1.28992432	1.1997977170198217	Mutant
0.00749956	2.094336201611027	Mutant
0.17998944	2.6458263654288543	Mutant
0.09749428	2.2013085207376872	Mutant
0.75745556	0.6876209890370978	Mutant
0	2.607774200311904	Mutant
0.0374978	2.3431842784380303	Mutant
0.08249516	2.0132730752688146	Mutant
0	2.3058259919410458	Mutant
0	2.686502575757574	Mutant
0.1124934	2.642670698051949	Mutant
0	2.6631079144688337	Mutant
0	3.1594628490276477	Mutant
0.02249868	2.784219061750147	Mutant
0.1499912	2.489913238879669	Mutant
1.20742916	2.718422345447733	Mutant
0	1.466496538545349	Mutant
0	2.5453685244360904	Mutant
0.00749956	2.364510118698973	Mutant
0	2.7278935637309543	Mutant
1.07993664	2.1664410079410064	Mutant
0	0.14627971769815418	Mutant
0.34497975999999997	1.4092745852187016	Mutant
0	1.418854532936024	Mutant
0.00749956	3.777576705276705	Mutant
0.30748196	3.199449226255959	Mutant
0	1.4770151337792643	Mutant
0	1.020341885675982	Mutant
0	3.7810521274500135	Mutant
0.27748372	3.3752815078738525	Mutant
0	1.9019974493572933	Mutant
0.01499912	2.3627937893673283	Mutant
0	2.743558367871111	Mutant
0	3.1805284703537615	Mutant
0.51746964	1.5517798537569332	Mutant
0.7949533599999999	1.635155106167849	Mutant
0.16499032	1.4947148314924061	Mutant
0.51746964	3.628997537366875	Mutant
0	2.3217842240151882	Mutant
0.8174520399999999	1.1641893985995684	Mutant
2.79733588	3.1426187751022594	Mutant
0.12749252	4.029926877909805	Mutant
0	3.236253988134476	Mutant
2.11487592	1.580563648293962	Mutant
0.00749956	2.8593927154706096	Mutant
0.30748196	1.2825754263081093	Mutant
0.62246348	3.1312460606060606	Mutant
0.29248283999999997	1.8036999501342539	Mutant
0.01499912	2.529709960285594	Mutant
0	1.380251607445008	Mutant
0.1499912	1.338242428770232	Mutant
0.1124934	1.5532281242754464	Mutant
0.25498504	3.1493435112225403	Mutant
1.1624318	2.009546470038703	Mutant
0	3.462168457701098	Mutant
0.45747316	1.9237869140513757	Mutant
1.1624318	1.087861712936002	Mutant
0.14249164	3.0371734895539233	Mutant
0	2.9340797386953312	Mutant
0.59246524	2.9580330979792677	Mutant
0.04499736	2.5617555803571435	Mutant
0.01499912	1.2693423725083317	Mutant
0.0749956	1.5653887736047734	Mutant
0.0374978	3.831031864864865	Mutant
0.02999824	1.3587404687499995	Mutant
0.4874714	3.1670149208199745	Mutant
0.02249868	1.574832152023838	Mutant
0	1.6266942434286777	Mutant
1.1474326799999999	2.825715409836062	Mutant
0.77995424	3.345021331312742	Mutant
0.15749076	2.1375451093210573	Mutant
0.00749956	2.750871361502347	Mutant
0.01499912	1.5265218181818179	Mutant
1.6499032	3.617718841632472	Mutant
1.8898891199999999	3.9461904819984155	Mutant
0.04499736	2.0143881666666656	Mutant
0	2.879758441300572	Mutant
1.4624142	3.4677807904411773	Mutant
0	1.4386083546462056	Mutant
0.84745028	3.1481626790450936	Mutant
0	4.040602326337888	Mutant
0.5624669999999999	2.341296011831904	Mutant
0.36747843999999996	3.459211602288984	Mutant
0.23248636	3.3301681897050313	Mutant
0.62996304	3.0144807038892862	Mutant
0.2624846	3.378401938711694	Mutant
0.70495864	1.104788862571903	Mutant
0	1.105078990057562	Mutant
0.00749956	2.762776527113238	Mutant
2.67734292	1.6078008686303285	Mutant
0.0374978	3.0767334649503515	Mutant
0.21748724	3.1704975721652926	Mutant
0	1.2792466699282448	Mutant
0.01499912	1.1355080784591263	Mutant
0.5249692	1.3410894119769108	Mutant
1.07243708	2.9613192802056543	Mutant
0	1.0534607608695634	Mutant
0.8624493999999999	2.801675504061154	Mutant
0.052496919999999996	2.7899829438405797	Mutant
2.19737108	1.2559976314699792	Mutant
0.02249868	1.3231365236382284	Mutant
0	2.030434140982721	Mutant
0	2.1679030811954503	Mutant
0.00749956	2.249464894936961	Mutant
0.2624846	2.947619596000462	Mutant
0.01499912	1.0569969046065522	Mutant
0	2.236153696013289	Mutant
0.08999472	0.8112904096834267	Mutant
0.0374978	2.224108071484682	Mutant
0.77995424	1.5117870113493066	Mutant
0.20998767999999998	4.065970451770451	Mutant
0	2.328587469782433	Mutant
0.02999824	4.732376611656349	Mutant
0	2.0571144781144772	Mutant
0.08249516	3.441687033492823	Mutant
2.15237372	2.7020609204169834	Mutant
0.42747492	1.5983008413461537	Mutant
0.36747843999999996	2.155867615286795	Mutant
0.05999648	1.422535300925925	Mutant
2.15237372	2.2824433515745004	Mutant
0.05999648	2.25750079939094	Mutant
0.41997535999999996	1.4304279508654372	Mutant
0.937445	2.078231180189673	Mutant
0	2.505707219062956	Mutant
1.81489352	2.635255581785909	Mutant
0.6374626	2.754076566496164	Mutant
0	1.6540303178230165	Mutant
0.19498856	2.114694632132132	Mutant
0	1.806337492687493	Mutant
0.187489	1.955694008372579	Mutant
0.00749956	2.360812973567008	Mutant
0.1124934	2.7184504117647057	Mutant
0.62996304	2.5950564727439294	Mutant
0.27748372	3.302059960384834	Mutant
0	2.7793473544728964	Mutant
0.23248636	1.7840406910854059	Mutant
0	0.9521895107033637	Mutant
0.25498504	2.241453039880473	Mutant
0.08999472	2.034003242147923	Mutant
1.2749252	2.842552770253632	Mutant
0.00749956	3.2447087946321593	Mutant
0.4874714	3.311655511444057	Mutant
0.4124758	2.459431783681214	Mutant
0	3.0259977607776074	Mutant
0.01499912	3.0161015089418775	Mutant
0.16499032	1.0263217492922532	Mutant
0	2.3512084423486455	Mutant
0.24748547999999998	1.163880438985289	Mutant
0	1.688401510012036	Mutant
1.4249163999999999	3.174585808713876	Mutant
0	1.4804664768478573	Mutant
0.72745732	1.4329366632962586	Mutant
0.01499912	1.6463603932444235	Mutant
1.45491464	2.357840195925984	Mutant
0.14249164	2.3479821652231836	Mutant
1.4924124399999998	2.758518237288136	Mutant
0	2.6340776311630854	Mutant
0.0374978	2.571684446183953	Mutant
0	2.1557501048711156	Mutant
0	2.495074083885209	Mutant
0	2.1625091262975777	Mutant
0	1.5994751441483561	Mutant
0.02249868	2.1435941077152014	Mutant
0	1.4042430075787793	Mutant
0.8624493999999999	3.3174615711744035	Mutant
0.06749604	1.6122365154495526	Mutant
0	2.7285625222131866	Mutant
0	2.5621711122466357	Mutant
0.47247227999999997	1.8942644148406973	Mutant
0.71995776	1.5750276699889254	Mutant
0.2249868	1.5380130100439422	Mutant
0	2.4270880027884276	Mutant
0.02999824	0.6436198394742515	Mutant
0	2.2293668701472558	Mutant
0	2.4243773826795754	Mutant
0.0749956	2.370682029220778	Mutant
0.06749604	2.062055215983574	Mutant
0.2999824	2.9340007789302414	Mutant
0.0374978	2.445555736868944	Mutant
0.32998064	1.0310845260984138	Mutant
0	1.9844482657297997	Mutant
0.00749956	2.5837173832923837	Mutant
0	1.896709398854962	Mutant
0.23998592	1.2466823470158652	Mutant
0.05999648	1.0122332994141228	Mutant
0	2.126708918329019	Mutant
0	1.1867046192687432	Mutant
0.00749956	2.0073528404787155	Mutant
0.02249868	2.163149421532599	Mutant
0.06749604	2.2958343682905746	Mutant
1.0499384	2.126947031837058	Mutant
0.02249868	2.3465843494356107	Mutant
0.1124934	2.257803438395415	Mutant
0.54746788	2.5927629589804857	Mutant
0.8624493999999999	2.404129445937114	Mutant
0.00749956	2.582978417366946	Mutant
0.10499383999999999	1.2802205683728032	Mutant
0	1.5082049179400112	Mutant
0.00749956	0.9165928948671415	Mutant
0	1.8977859905718544	Mutant
0	3.3245402950408027	Mutant
0	2.43033054351565	Mutant
0	3.1119719852104675	Mutant
0	1.6961649648538661	Mutant
0.1499912	1.1472324641148324	Mutant
0.62246348	3.4390552114886317	Mutant
0	3.4065818362282876	Mutant
0.6674608399999999	2.3545063613231556	Mutant
0.24748547999999998	3.087486317056569	Mutant
0.56996656	1.6323573497580863	Mutant
0	3.360574295166149	Mutant
3.05982048	3.234026662926973	Mutant
0	2.408227282911372	Mutant
0.1499912	2.4117136733586557	Mutant
0.0749956	3.0256879701461967	Mutant
0.11999296	1.4684954810865705	Mutant
1.499912	2.204800857620973	Mutant
0	1.2313233604452056	Mutant
0.5624669999999999	3.4693366946778705	Mutant
0.01499912	2.03073097181252	Mutant
0	1.0384466649457922	Mutant
0	0.9724475807102503	Mutant
2.26486712	3.4156860927615247	Mutant
0	1.6241571287180283	Mutant
2.08487768	1.0269531018676248	Mutant
0	2.92740219237414	Mutant
0.00749956	3.422632340027352	Mutant
0.2624846	3.7187742267244044	Mutant
3.7122821999999998	2.467619919772772	Mutant
0.77245468	1.4839101941079282	Mutant
0.28498328	2.853900830863376	Mutant
0.02249868	1.7720207916203161	Mutant
0.71995776	1.6883989254108722	Mutant
0.25498504	3.2156413779128656	Mutant
0.5849656799999999	3.169690134544819	Mutant
1.41741684	2.2602740793100993	Mutant
0.0374978	2.498070180722892	Mutant
0	3.3336307887791277	Mutant
