# Supplementary material for: The origin of septin ring size control in budding yeast
Source: EMBO J. 2025 Oct 2;44(22):6466–98. doi: 10.1038/s44318-025-00571-5 (PMC12623784; doi:10.1038/s44318-025-00571-5)
Supplement: Supplementary file 6 — Source data Fig. 4 [file 44318_2025_571_MOESM6_ESM.zip › Figure_4/4f/microscope_quant_bni1del_cdc10.csv]

...1	experiment_foldername	position	generation_num	Cell_ID	max_cdc10_ring_diameter	cell_vol_at_max_ring_diam_fl	cdc10_ring_diameter_at_emerg	cell_vol_at_emerg_fl	cdc10_ring_diameter_mean_3_frames_emerg	cell_vol_fl_mean_3_frames_emerg	cdc10_ring_diameter_median_in_S	cell_vol_median_in_S	start_frame_n	delta_frames_to_max_cdc10_diameter	ring_diam_CV	cdc10_ring_q05	cdc10_ring_q10	cdc10_ring_q15	cdc10_ring_q20	cdc10_ring_q25	cdc10_ring_q30	cdc10_ring_q35	cdc10_ring_q40	cdc10_ring_q45	cdc10_ring_q50	cdc10_ring_q55	cdc10_ring_q60	cdc10_ring_q65	cdc10_ring_q70	cdc10_ring_q75	cdc10_ring_q80	cdc10_ring_q85	cdc10_ring_q90	cdc10_ring_q95	cdc10_ring_q100	cell_vol_fl_at_q05	cell_vol_fl_at_q10	cell_vol_fl_at_q15	cell_vol_fl_at_q20	cell_vol_fl_at_q25	cell_vol_fl_at_q30	cell_vol_fl_at_q35	cell_vol_fl_at_q40	cell_vol_fl_at_q45	cell_vol_fl_at_q50	cell_vol_fl_at_q55	cell_vol_fl_at_q60	cell_vol_fl_at_q65	cell_vol_fl_at_q70
0	20201027	1	1	3	17.48688910269266	30.852643378021323	8.737904692132743	33.837086005567585	9.570163279966009	33.367064321965785	15.070412709422916	31.67988729813147	51	42	0.15167249984164186	10.475344727683463	12.087494162560064	12.67377899340525	12.97737865925864	13.21939513443052	13.717680076172346	14.001983814647046	14.396457435741665	14.62574839463734	15.070412709422916	15.45855150120444	15.57523335976231	15.802820108328058	15.93157753800602	16.38293543835844	16.503302562399373	16.589102980547406	16.920163846904856	17.089769327223244	17.48688910269266	33.09017939057348	33.76182892111812	32.76157533677301	32.831745638658894	33.025447588931016	32.36768040770465	31.362250798996595	31.4247856775195	31.42829760480024	31.203056552730377	31.68379687637113	31.694681751134382	31.148088853841536	32.047210481440054
1	20201027	1	1	4	14.856411851035675	28.516064716731144	2	32.2892814869659	5.977702600896151	31.70281150407226	12.300400366542684	27.75430196690222	21	51	0.17809420367217343	8.86900138761345	9.636425232550009	10.04919862432012	10.789932024096991	11.226666028959963	11.490194430879008	11.74966087410222	11.901905543351267	12.131295567269577	12.300400366542684	12.6003448350807	12.950044427609924	13.051900228852464	13.259710608339592	13.314256675260337	13.452038136556386	13.54717248096541	13.948159932126234	14.32565220327044	14.856411851035675	31.62220691101793	30.76203407932293	29.979743090882145	29.697752128695026	29.33651969819283	28.238858689845063	28.569559925930527	26.98673062583841	26.593924971674017	26.6985426081133	27.062575656260144	26.83720861576765	27.333156791923063	28.09288797843712
2	20201027	1	1	5	14.57727834760657	33.84470043086014	5.181899763382574	27.207422970899657	5.759704379235359	27.34444762938145	13.008014306111214	30.098594794319524	84	43	0.22944110623135405	6.210216488488096	7.538836295320242	8.293594254126148	8.936112379773846	10.18129563864898	10.724610825636304	11.0365675027402	12.04528090572492	12.588789072810023	13.008014306111214	13.283993058559384	13.461459111605594	13.582192923993675	13.5987389444495	13.669092205763569	13.784579320671696	13.938968829263526	13.988397245534433	14.072857903222326	14.57727834760657	27.332072766536704	27.53947595776956	27.77830276141276	29.589759052432846	29.209470873008257	29.50496621924576	29.57358003916044	29.415908153000967	29.658666845333656	31.66425554706985	30.70021313519492	30.62477756714672	31.937857780117024	31.495121339210083
3	20201027	1	1	6	19.835022634257555	50.83691647615474	15.333170814103164	58.01720141288079	15.49403521174087	58.83494676833639	18.382939530990104	56.27502563051178	146	37	0.069994493935254	15.467108575031803	16.445223945635796	16.782229642379335	16.968077396007384	17.302812473418413	17.506751813866817	17.811956234111612	18.124319992353584	18.28282359209904	18.382939530990104	18.706011971720457	18.830548057537936	18.92249073630464	19.04856893841591	19.103313514130775	19.180849106027782	19.345883613216184	19.355124977185284	19.433127836275133	19.835022634257555	58.20160121794891	58.68618943799741	59.123290521750576	57.86952723300857	59.28224591496557	57.55529110890523	58.06364389517184	57.684135269112254	57.48733085393293	55.907068567951846	56.76220448750056	46.89116381064928	51.132915776082754	47.59859930273772
4	20201027	1	1	7	14.725168543120772	35.33042152945333	2	31.27462060154158	6.328659857589908	31.085127889472663	13.825185994697302	31.066065141193445	84	34	0.17218180713493714	9.286796719395914	11.304290873957024	11.850310849739996	12.708678404025797	13.17695717882252	13.296545213288676	13.458608107292504	13.501096037247589	13.57833346126245	13.825185994697302	13.893134071710444	13.958661086822966	14.088855258979171	14.126545795893334	14.213578457718972	14.257376835890843	14.300868233405623	14.368205005567573	14.454935666256794	14.725168543120772	30.99426486408981	29.53214034715122	29.20400087565918	29.7103115995757	29.796067719244128	29.97756454107421	28.744815071322943	31.066065141193445	29.4005270664052	33.18292261818013	30.632604597902453	31.0102653937635	31.91531372674312	38.246911776303705
5	20201027	1	1	8	15.4467789835615	35.86088265913225	6.258173505705089	32.78419025863464	7.9363872615255024	32.43381470546845	13.47957516754739	32.67733107817611	118	36	0.23109161465957703	8.957317226955357	9.63636561340884	10.252816343107169	10.46481666318099	11.088167859631648	11.479035660036995	11.834064351903825	12.598782390042151	13.127234620117722	13.47957516754739	13.83355785408073	13.933840370641636	14.316619305080028	14.53990547438935	14.586258395839216	14.699375150240064	14.846088391589522	14.921545186217427	15.334678454234528	15.4467789835615	31.946781960053137	32.949851910595726	29.965178304274648	30.26846655940342	29.599882747142725	28.98295418815929	30.7628451297936	30.545142385010944	30.436338258278106	30.592101944786528	32.4913879149308	33.9200677551794	33.521939090159	36.38054815584728
6	20201027	1	1	9	16.18527510916592	32.3558584940481	9.785744850220224	33.35014337687124	9.625154014727338	33.41594520518644	14.281107642112792	32.042807448545105	120	34	0.21176794301539545	9.74014638434585	11.138521745446926	11.7343054554213	11.774796911781312	12.140117770183965	12.713511905356937	13.14773278311594	13.627485662629034	14.025077529851686	14.281107642112792	14.420807447715235	14.78153974165283	14.869442631172824	15.062159370289992	15.156473251518856	15.22985367088392	15.381967725800967	15.676339108551176	15.859789470166088	16.18527510916592	33.35014337687124	32.47481781259648	31.68924850040857	33.10834797101989	31.37412783258804	31.644911074678923	31.327084280530705	30.67031713240894	32.44550450626515	31.567900651347884	30.739350913732377	31.995363620770046	32.46755772974257	31.78210196788501
7	20201027	1	1	10	14.45797245648389	30.28992396263216	7.530917466847239	31.253375803776024	8.338410581483354	30.802725715072796	12.39544544639744	31.19191970112187	123	33	0.1605697725111973	8.034272123861134	9.407958802105108	10.514049861252715	10.758711425388842	11.027892362467233	11.142502098821968	11.320697192844312	11.508358762853677	11.884588812523216	12.39544544639744	12.505269950792478	13.042630479937753	13.181489292253683	13.327135366039856	13.875643476238984	14.042277268828006	14.17264569551062	14.254993195817864	14.329776463197952	14.45797245648389	30.524863498485537	31.371589690823853	31.24856724564574	29.66022595206368	31.53616206788098	31.04405916337452	31.38411503984007	30.8852533814114	31.03382260403604	31.11877817226901	32.15580462746851	31.165750855838624	32.39742942399756	32.25650087425352
8	20201027	1	1	12	16.050643466673517	30.308924591619665	8.805049313983371	28.209149044934225	10.108495350788589	28.79030651600708	14.573633617728296	30.065982166170645	159	35	0.1265292662865074	10.944364020807448	12.176826580216629	12.77886265292147	13.186843414765676	13.479741002080496	13.948558530603997	14.17828871693566	14.374855323522356	14.493481207765283	14.573633617728296	14.755818281973143	14.830344738836027	14.857559666109442	14.982546718901274	15.0581208983601	15.113069669947146	15.221254118620964	15.403353192380578	15.664719145033777	16.050643466673517	29.2618925558565	29.23603605687102	30.71123187265721	30.401006380007512	29.16397855340452	30.94809798147326	30.62932889891414	30.250400344550403	30.498130330059265	29.340966039608062	29.909588537549084	30.065982166170645	29.85089105639871	30.230712028756056
9	20201027	1	1	13	15.104354564404645	39.55240643632831	3.885753375057407	35.7807067766827	6.624897895729184	36.42093444465621	13.9762331265532	35.37569074455866	171	28	0.21613175085817257	7.994470156065072	9.051000146826633	9.565443114969096	10.250235198831223	11.189286086981976	12.125227627086325	12.922293699197072	13.403992998778536	13.782224709849356	13.9762331265532	14.201004310254074	14.352016969426066	14.395725066790956	14.414963132271794	14.4794684817238	14.493814285121848	14.545267293384152	14.637163413235765	14.936225586491704	15.104354564404645	37.27648857577446	35.4300442498872	38.67907043922755	33.84729369255921	33.268794227235965	32.67144374417708	33.19668422859337	33.92278438054231	34.94583924462418	35.34656379610247	35.16159966789133	35.538746011026646	36.37143499327723	38.11788650773916
10	20201027	1	1	15	15.905804380257765	29.895813803341813	4.34169545110285	35.76363797017548	7.683257039861762	36.375326635665054	13.935546829860122	30.56802240751185	167	31	0.17832393236817887	9.568424881954696	10.56568594286511	11.520065253501617	11.615799144086791	11.783556116871765	12.136594121975726	12.624118559767354	13.113307799873931	13.607058793478684	13.935546829860122	14.012130959748326	14.198969430015785	14.345990879229106	14.499567174826812	14.565442729407575	14.75049754807256	15.194199846008296	15.328092602307644	15.575178863416598	15.905804380257765	36.267305561975625	34.6462020289928	35.45970402438074	35.271094106189814	34.62121694993049	34.83895381657761	33.24128150544469	32.986078831618734	33.81951849488747	31.36416162340644	30.30134953770919	29.056072094182905	30.28595270256059	29.025454282725622
11	20201027	1	1	19	17.918066339226826	28.70424154971929	6.369470602734493	23.27435051517989	6.990341717321435	23.522817182993283	14.99443248258977	26.934606853114506	177	14	0.28338297643432414	6.3337280895517765	8.555167758373837	8.9245975283106	9.067054158443996	12.469305291237928	13.603092823279573	13.63212126742729	13.994149007221049	14.55150155990917	14.99443248258977	15.18524562281906	15.263824879472986	15.85492708739798	16.855272673128475	17.094699320452435	17.29751404506492	17.375576277483557	17.653828806660172	17.74772019412892	17.918066339226826	23.27435051517989	24.43003444166522	23.526022888413472	24.79265799433392	27.05142830561641	26.9598032252606	24.89958016900376	25.97588351495737	26.90941048096841	27.2446105536452	27.2446105536452	28.313911043107765	27.79774434987945	25.32679116158067
12	20201027	1	2	3	16.001913009072453	30.243877818920627	5.929628472945037	32.934357959371354	7.763416891162463	33.001128323685506	13.820605163538906	31.05958986122216	115	38	0.22825153702061707	8.855260933641825	9.684501332615012	10.33440405210141	10.707661852055177	11.311671222165105	11.699809046539336	12.587615117779658	12.98443726546374	13.434890954713044	13.820605163538906	14.48105087261889	14.539321250721876	14.552215862222612	14.741301961851548	14.913900921891754	15.072069998031813	15.172448418574229	15.247489893890869	15.48756315587862	16.001913009072453	32.66640420727198	31.52873400046357	31.06830668521269	32.73712570850686	31.03530821751952	32.13634729044899	30.590136000441777	31.737399700681507	31.24100006601168	30.806505367751623	30.73009076466926	31.06683944504084	30.98736437319216	30.443682333413765
13	20201027	1	2	4	14.8279046860316	32.892377567048364	8.685238706426476	36.035801835397656	8.979624220713637	36.132198727260494	12.949423829837022	35.29805562863209	95	28	0.3235232486414247	8.70274273112042	9.92724719665786	10.127784082617938	11.003838782116764	11.456393119391802	11.897491404825695	12.058760540280542	12.37353179222315	12.694298413117677	12.949423829837022	13.172055573472274	13.38253357075827	13.582243321677089	13.754209794839364	13.832394513416189	14.043633886985036	14.12402809649534	14.435398300906712	14.455567544099209	14.8279046860316	33.472520131383384	36.80401624236863	37.33709688133468	38.835146472033735	40.05566194099612	38.543766747602064	36.33508995810801	39.53062093824898	36.95153293671257	35.628027181769845	32.963708012325945	33.610627065412324	35.07867303821441	34.01868519299106
14	20201027	1	2	5	18.154083678686863	40.52764344450546	13.64014030457798	42.03403714344478	13.304959935327716	41.54034538494184	16.388983768139024	41.439503026583374	153	33	0.18243131797166676	13.63253237249115	13.94620930582778	14.065572156544023	14.726832940390011	15.120519135594131	15.297047411469306	15.644991375831426	15.799754605577595	16.222038334308575	16.388983768139024	16.57361709925357	16.823877630680506	17.100018272946674	17.277062959541222	17.40957397972782	17.53601534873408	17.668226638567248	17.934605898909155	18.0405884407585	18.154083678686863	42.03403714344478	41.632569785224746	43.01711430617167	44.15680032774212	44.38996290188469	43.22174837686553	44.994654835320425	44.73973301068658	41.39184528096573	41.62515746636016	41.439503026583374	40.93828433474805	40.92880108118653	41.0083207739349
15	20201027	1	2	7	20.851143684372246	43.25063122275288	11.666122204689424	42.68728711476819	11.111712426779391	43.09731731112888	15.772127666399872	44.37380488668271	158	19	0.2363599920531916	11.57432321412705	12.51994090327148	12.633616090752724	13.089325669072524	13.363758549010148	13.8207565262936	15.330641638422843	15.394662497800583	15.546221302197296	15.772127666399872	16.073039430187542	16.106805858811136	16.164287431832683	16.251064694835488	17.535924879691912	18.765844925416147	19.562544511273092	19.78001497883732	20.168233932509253	20.851143684372246	42.68728711476819	44.76282038913306	44.01166953915169	44.57976446057296	43.48076482523477	43.83543273396631	50.57537500981534	50.3062217429422	49.642241757625015	49.73324739490292	44.81301102699727	46.97815356695593	44.89357537374993	45.30765732278554
16	20201027	1	2	9	16.003271317282245	35.26462670049494	10.97020265137471	40.55174660460937	11.871363946357569	39.6162633183692	14.93625671156209	36.94888717983739	173	25	0.14979678770667346	11.682055829608649	12.344369240271568	12.633426140360418	13.340425437381173	13.855791520308893	13.953221299650853	14.326107397854145	14.384085536316745	14.659751454319888	14.93625671156209	15.199479382813488	15.24317606428746	15.298987047166538	15.401465034572558	15.50801019431564	15.580909724436449	15.657839786434712	15.85963586644272	15.92709031044927	16.003271317282245	38.99443520961693	39.44133451798818	37.08843773120894	37.52099798222991	36.94888717983739	36.95133870456102	37.53358370069863	37.55991528102777	37.37230014642384	37.74944911431796	36.49275659474987	36.71378753369693	36.61034841396097	36.09555971910515
17	20201027	1	2	10	17.840992145946874	28.527036208534952	13.773735549042096	30.187539995935712	15.267018182928174	29.345128032152775	12.220456709568012	29.83930537103459	185	4	0.15678746828847523	10.483635702312348	10.534843700197989	10.59390667273348	10.68851106451901	10.844309032482258	11.02468980911534	11.205334031245302	11.817485840536843	12.212004997440246	12.220456709568012	12.475043825737082	12.754168342307777	13.01868717093718	13.085153570111515	13.132545898224794	13.2835053710676	13.712456776795284	14.021290331894166	15.28272644144094	17.840992145946874	30.227383834591645	30.227383834591645	29.41964580953892	30.292414858737857	29.91183533108594	29.91183533108594	29.60044969504455	29.388201199058145	29.388201199058145	28.52825934613796	30.48348155117002	30.48348155117002	30.34558722260426	30.392583529003108
18	20201027	1	3	1	16.497114661414933	47.14098310416672	3.4641016151377544	47.616316424669705	7.773195754268991	47.74998664139904	14.306523661198094	46.925889369635975	26	28	0.23940854454699095	9.99998289378527	10.51462752330138	10.683125765376984	11.824758326728311	12.413676844298246	12.508959317840567	12.874473477992092	13.367193544659065	13.825907813245236	14.306523661198094	14.577859086515504	14.687901314400188	15.044148745804142	15.10230898743451	15.572180575500797	15.596389278531372	15.677174728097688	15.818979125673042	16.118556855253523	16.497114661414933	47.74590601637728	47.43908221113852	47.51747850711846	45.65676599236863	46.58066009356628	45.9491956203222	46.16615818312192	46.429599974835945	46.03657909044957	46.0489994491136	46.73511140067233	47.14019042700768	46.39287434964004	46.905935953202345
19	20201027	1	3	2	14.2033441228745	53.30225793012899	10.90978899995114	52.84035287567104	11.229593032402247	52.521129709838704	12.897768579598411	53.47356018876147	13	21	0.2058646101640698	10.79467751215977	11.102339084436588	11.17986872109729	11.364183589955388	11.44815428249066	11.833866935180998	11.915531815378769	12.173433331867695	12.479550040585025	12.897768579598411	13.026141928279834	13.084705678614537	13.21045545251834	13.310842830601729	13.461023581289137	13.53362920128702	13.609244399924409	13.843369974452012	13.96755618727073	14.2033441228745	52.84035287567104	54.10208493214424	53.98826489133554	52.22214868390851	52.50088756993656	53.27081856916583	53.11461392317821	53.45000560324775	53.71042367281871	53.47356018876147	52.65512889633823	53.43578990956128	54.449907469913015	54.17332613562246
20	20201027	1	3	3	11.385910076415822	30.25104078569876	3.098386676965933	34.41840708660593	3.526184604657731	33.5746652450286	8.159027059042053	32.70289360417546	183	17	0.39037935508411503	3.098386676965933	3.8684229468111706	4.381780460041329	4.708124523305464	6.013500776362003	6.044757549673063	7.089490754202023	7.830366533150368	7.955614364105761	8.159027059042053	9.182868468759835	9.479506055605512	9.666479787315518	10.017214777640826	10.461021286346952	10.712268756378116	10.837834228487957	10.986897180263936	11.195372417943853	11.385910076415822	34.41840708660593	33.0619396105933	33.0619396105933	33.0619396105933	32.18191310329925	33.35612257742843	32.70289360417546	32.70289360417546	32.950324367180585	33.993844475663	33.02938210237932	32.237788968734534	32.237788968734534	32.10226479736945
21	20201027	1	3	4	16.989749177431477	36.34111902908249	10.313931764134528	38.96464944670075	10.588596354889278	40.785043916370576	14.78160386566735	41.703410712985246	156	34	0.2636387202917705	11.345940247509237	12.521949210830206	12.780033394053316	13.19175926406751	13.8472518865341	14.058538519801395	14.191116394337826	14.343124033806632	14.467070113540917	14.78160386566735	14.926971467000618	15.08090466411781	15.11013176982945	15.296149953610993	15.581099474071754	15.732383458189526	15.844499722476648	15.988262366216464	16.20192236130267	16.989749177431477	42.67122359088319	43.24934246617975	44.358287312629095	41.65489073410025	42.268443853260784	41.599697305954194	42.55043744020672	42.07476815057672	41.80629207147519	41.5258129703596	41.46039610666909	41.66464958733626	41.95725769888856	42.51454648831072
22	20201027	1	4	1	17.259248918454308	42.254459138349134	8.063002387851878	44.541421983953335	9.195605052222165	45.03128071968175	14.659795049972452	42.73870876451183	74	33	0.17731013509192148	9.72440822008842	10.359082218327275	10.651807997232275	11.60115543358288	12.566382858916937	13.405601792053837	13.860725957356852	14.189507177185966	14.297882350626422	14.659795049972452	15.0518074461773	15.436879412713568	15.465804070002944	15.540989205081315	15.718212583774054	16.084722206371676	16.621926752185036	16.76349544785576	16.999190062841897	17.259248918454308	44.08581635062677	43.39107419211804	42.6810375640541	43.32788837341156	43.21886376693912	43.31464646524165	44.0569807503979	42.6348444338495	42.97776392217103	42.977918782940506	41.73254684809725	41.28421179665981	43.71993022276377	41.645478349026455
23	20201027	1	4	2	14.96592234517544	52.966399042992215	7.458381420944574	56.703110667770666	9.060731464416255	55.40257942664582	13.80956995138235	52.130597096799214	62	35	0.1139489694336533	10.911493021219425	11.881311177928191	12.099810615455812	12.478539566075522	12.67867514156132	13.21501500946372	13.365613788458266	13.49549318271057	13.553199112321934	13.80956995138235	13.909834825821946	14.077286080216949	14.153593247798687	14.198312895457544	14.272353089875876	14.438278160603089	14.47469246124107	14.568559498425833	14.663336732302742	14.96592234517544	53.32412742049008	54.88035216533736	55.30876529744684	51.73703551209906	51.43254249267891	50.61828981627282	50.91013674777174	52.04237895337194	51.37990557960868	51.34461307272016	52.8314129471821	51.07971191511069	52.27253355392428	52.26207651484619
24	20201027	1	5	1	15.51028065010897	40.6880135827162	5.306212990198417	45.04970127697341	7.3200565939417075	44.554467910132495	13.543531008480308	42.16219361684496	126	24	0.20068280576427577	8.258479285557506	9.157734877672745	9.799057168371265	10.097008228406509	10.665439734087697	12.172967163967929	13.02956291486351	13.223745052990724	13.410118205453802	13.543531008480308	13.762983644587385	13.898005655776483	14.022932452014992	14.080981231749956	14.150258411221346	14.255829246283872	14.327685584700625	14.471490107278244	14.833552667590698	15.51028065010897	43.83438807996202	44.28701461204521	42.42912108825168	43.18994942394612	42.831627850958384	42.24338265619314	42.43877495113551	42.93890699282567	43.58744027257697	40.86483570911504	42.62237420476819	41.27053680328712	41.596518723041655	40.58662964912436
25	20201027	1	5	2	15.779536674585453	54.13284710533578	6.9284677336699465	56.94748621152707	6.974372005482617	55.970351502734104	14.267522741546902	53.291464921923904	115	31	0.20919482418423935	7.734021423556415	8.770197688782826	9.688900076061609	10.535658839089198	12.097707399720695	12.324389442589522	12.511487129277118	13.606803615317546	14.08075681863964	14.267522741546902	14.414863799594212	14.669389787512468	14.687841810461077	14.836223147758163	15.007864865597274	15.135718132585035	15.263381946806616	15.367027466961703	15.49532561699264	15.779536674585453	55.197192050175	54.20262369340096	52.84714575145771	53.14595354330679	52.14153709149737	52.85519851147065	52.06824857615145	52.840342376635824	52.96978498185032	52.803653498063184	53.96917764530748	51.9739514913324	53.91555907244428	53.25376288645264
26	20201027	1	6	1	14.182609837263785	48.53949134195485	3.098386676965933	49.45095458545325	4.03187672502692	50.2080750118762	12.031992456870972	48.633851420985216	180	20	0.3203462870811704	3.829708431025352	5.1675350670894735	7.458381420944574	8.839779933733896	9.196644277894482	9.304372804455776	9.767452842054746	11.572268723362807	11.7350372267767	12.031992456870972	12.067968200817631	12.086540250192124	12.877485440454414	12.966360946004135	13.521322498240954	14.024190960215796	14.078035510212851	14.114979510032803	14.132167385637176	14.182609837263785	51.29326754098186	49.88000290919348	49.55795550288724	48.35814150661784	48.633851420985216	48.391024484923605	49.171276035773104	49.76705953782557	49.68991787655429	48.50671860351888	48.744301271488624	49.81881978145502	48.01881268834119	48.50745353598421
27	20201027	1	6	2	16.257440056468702	46.53835423115149	6	53.81428012920462	8.637753332626536	53.83045039328101	13.870084534468605	52.26758325881854	171	21	0.2796504450786986	9.159645746655588	9.975917588639668	10.605811156424856	11.10655853777285	11.476518526795012	12.355267328363826	12.604670749126898	13.183753101422942	13.692954961796184	13.870084534468605	14.235777378060693	14.40441470487825	14.537308539916037	14.9654571434524	15.171071091996584	15.529380376679368	15.607557088502086	15.680971889422755	15.775804255050137	16.257440056468702	53.52923657252759	54.04305410662566	52.708453496215306	52.5078904264276	52.91280146819945	53.05413948031703	52.26758325881854	52.665375954711934	52.36862072424815	50.344359488375055	50.78451579137693	47.77417466870431	50.21484863943163	52.69921434522263
28	20201027	2	1	2	17.170435159101224	34.49279800064984	9.837527586313684	34.616082921708426	11.12553818752663	33.61294560235651	15.438336342830006	31.29238234437325	33	33	0.20291944405561857	11.54381821921061	12.346563704656727	12.804369849373527	13.061063242655166	13.48601519787572	13.95899974649887	14.745998914924044	14.903858444299551	15.09089124240347	15.438336342830006	15.726995218431073	15.891622661778047	16.226513614568496	16.524212320404303	16.746619284638165	16.82252575553152	16.855821680460995	17.009763746016393	17.082317112120023	17.170435159101224	32.91145693880001	33.444419463619845	30.17709345589285	30.309284183575915	29.999806747185566	31.305065178917747	30.07111881915152	29.767436850202035	30.750653125145583	30.600585165243444	29.64609162590015	31.50173310663922	30.264692156242205	33.34589914188397
29	20201027	2	1	3	20.135884725419963	66.08265475939936	17.19925738291622	65.70716726382864	17.59160313722324	65.57325381945006	19.11752333629631	65.73186624418123	116	20	0.1349925940762155	17.746035837503907	17.96694992358892	18.11115291591824	18.184248546996955	18.310342122767985	18.596510462319745	18.698216721715347	18.71812838556955	19.05073578604727	19.11752333629631	19.163887462252593	19.257696691024805	19.49882704657019	19.65419475872117	19.687314212640462	19.719324702665165	19.787648426873385	19.85960632590031	20.034307902070655	20.135884725419963	65.76558914530452	65.24700504921704	65.66000034810749	66.35790271621711	66.39874396321885	65.97208416999094	64.377947408968	66.47424252547836	63.67189254001085	64.86811586623537	65.01366924099337	65.41341475743748	65.75656522453383	65.65372192504655
30	20201027	2	1	4	17.065500145027627	27.93997215523184	4.47213595499958	25.476058570047364	6.15671911149951	25.09806880441613	14.291808282031262	26.28301179221748	115	24	0.28841876302755864	6.438530318078214	8.141394519163072	9.940072464892417	10.802124831861246	11.697443681388052	12.690384159830325	13.394884726608938	13.92398409564374	14.217561708867676	14.291808282031262	14.64160311361914	15.137567946461084	15.3286615241789	15.49142191133646	15.535440132686082	15.88660349697708	16.22865125298045	16.424735649328948	16.57718749454351	17.065500145027627	24.70796227722261	26.28301179221748	25.72689626998104	26.358817451257146	26.00707089907528	26.07584220451824	26.23764021151876	24.72161364776605	26.21159210514053	24.83689305447018	26.637341107063204	26.871991919448053	26.269544154790363	27.70481738915648
31	20201027	2	1	5	18.07430480558274	28.749778490222702	11.321465925292047	28.520041226320323	11.710908922277763	28.76803981214688	16.64669661722182	28.9718252108272	134	33	0.1196011760718674	12.796245359166845	13.68179303389714	14.539656151863928	14.669334551884129	15.167215863409982	15.916019208960538	16.27303932351999	16.46944708254531	16.55155017702257	16.64669661722182	16.728749397418504	16.81248562931312	16.88819997213984	17.161872920212492	17.204894245745535	17.262655741963766	17.379953649228437	17.43828628244052	17.551120955235604	18.07430480558274	29.51081418186272	28.278453176414548	29.13988326757702	29.1821891299918	28.6003929676098	29.5472510835901	29.22187548311945	30.78491410182384	29.200969279239708	28.776850252534786	27.91377181284293	28.819439588900472	27.66923615879944	30.06775650312265
32	20201027	2	1	6	15.888725957230074	41.473777127055655	8.603862060573556	35.06787740525052	9.398569497060954	34.217774023250094	14.419957994695798	35.22696928592335	157	35	0.19516388561618447	9.887942884650052	10.361104619355611	10.713230314296736	11.0749179167927	11.593876004815677	12.058543976678443	12.661194143868922	12.824032718227448	13.320541235475632	14.419957994695798	14.747885653158312	14.957389014621125	15.098466747426617	15.180632448084951	15.320382950568623	15.351032760638455	15.493686370053933	15.565948707838707	15.606428751710515	15.888725957230074	34.75379351715785	32.052100407093285	32.96439044961518	31.22494441640309	34.75743930713764	32.86912745355598	31.431082473892065	32.2646323770306	32.65803122668486	33.59163168594243	36.21939583951273	35.26910453901583	38.193122594118194	40.89849561602701
33	20201027	2	1	8	18.295974501193893	45.31956322872383	10.812964292953357	41.20762920901394	12.150829530761635	41.661523499599824	16.250935574411443	40.155049745516955	164	29	0.1969969933592059	12.87695940761455	13.716346422547678	14.090617312315985	14.500713754049109	14.654401006862642	14.876981681334914	15.18726639418534	15.61032000544265	15.937837838608916	16.250935574411443	16.57035806396207	17.261022291175408	17.58241331698607	17.643766908831235	17.73503521643375	17.8925865948302	17.945787749484012	18.01063226417206	18.17008949481844	18.295974501193893	42.58832845831192	41.30133047358431	40.1351895080209	40.15372817945877	35.82365308024583	37.63711731175155	36.95578242121744	37.83368812339725	40.53007659591745	38.924212412554944	38.87958363859797	40.02434594369678	40.15637131157514	40.15650254951538
34	20201027	2	1	9	12.594793948588748	21.07438005064115	4.999309771558982	23.96906117658295	7.912148703690046	24.055702714888184	11.010591930738869	21.401794432513384	171	29	0.1702594971301673	8.671847034842141	9.65196166046826	9.866982861227749	10.06759100392537	10.135027338519222	10.223778744413568	10.289779011906406	10.494409229179944	10.7742842412347	11.010591930738869	11.276534416757308	11.360447818943175	11.46733976920749	11.687389859263911	11.825849725988837	12.18964463081293	12.394338569507758	12.55075531742966	12.56991196617453	12.594793948588748	23.284030625651766	23.125810164902106	23.00890603249784	23.296957562765105	22.623830293013405	23.31014697575892	22.193766187615747	21.102652640106395	21.403688852180704	21.397877636187012	21.300357347555742	20.7707715749382	21.20670332864385	21.21134127745183
35	20201027	2	2	2	17.568560373702997	36.67180714137393	7.0493419802375925	39.33114714336524	7.88678213871444	38.58763434150566	14.431626280681025	36.122647229970056	89	37	0.2015345365653884	9.004049788337818	11.343592669331551	12.108264006611044	12.676881487538958	12.900391810351502	13.059283381230331	13.464765809150515	13.893682390852822	14.236780700497414	14.431626280681025	14.643630765679855	14.828229580031213	15.103516725060208	15.397232401350683	15.786101291045656	15.905830908053389	16.17769459739748	16.72151196754916	16.761234291929735	17.568560373702997	37.33130666341143	37.5058216268209	36.60102527068654	36.52685221162343	36.17010024440093	36.12520899456348	36.41708742316805	36.423339598640936	35.73519345900853	35.67515210135012	35.218026732675604	35.10381035328739	35.40183859177147	34.89371940903848
36	20201027	2	2	3	18.279349175147363	69.57990438890388	8.609519308868117	70.92419035930372	11.303999145144893	71.21227688635504	16.509998283744363	69.26449237285601	157	35	0.13082986269425545	12.72619811132959	13.322031078164525	14.025687341704536	14.431806663949567	14.627909929276743	14.763195134446017	15.280098800747751	15.824183020696376	16.322260206759367	16.509998283744363	16.641233984146137	16.96322374291353	17.24072686295841	17.291077068678028	17.36435066306403	17.570412591636096	17.91682629716638	18.080112562876632	18.21036933884943	18.279349175147363	71.39402218535197	70.13546608703251	70.62457414174278	70.0555894270867	69.36282108719914	70.62298878742472	69.07016048047076	68.85972306805962	67.09784847086105	68.36401112019664	67.39828361316907	68.51280869683728	66.57360014527295	67.86212573962491
37	20201027	2	2	4	13.000973462256804	28.76673180734252	2	30.32374922934883	3.415926809784848	31.002806704160037	10.91945217025624	29.3628092823811	173	27	0.29551317422938095	4.065053857946888	4.955352065460091	7.247569977633688	8.108679532398352	9.16515138991168	9.399399997874283	9.692417313545846	9.847224976060826	10.585393227729025	10.91945217025624	11.04901955220547	11.41037533163396	11.582457090877863	11.839210873021448	11.958537410525915	12.096147439993118	12.10703777645722	12.555041153054212	12.824304672254152	13.000973462256804	30.86781710867152	31.94052978458025	30.547352431924537	30.75364010066537	30.422293173913943	29.47124856764008	29.49943322768537	29.3628092823811	29.362701667270105	29.42354620112276	29.485863224664868	28.98093312387964	27.339842052598733	28.74446860316072
38	20201027	2	3	1	16.806255742700856	56.88798817894125	3.885753375057407	65.53819054149716	6.41262401556821	65.55061439983957	14.894295200971207	61.11148757164657	16	29	0.2258930643211847	7.788862499061119	9.104652342434203	10.594773769817222	12.28008200091696	12.73384164276576	13.92398755232364	14.137255649982771	14.26156956857267	14.567978975779525	14.894295200971207	15.282740466463183	15.750775287934156	15.923558862618268	16.01653741726549	16.123480876857585	16.380732954720646	16.38751356203812	16.51900825395678	16.638222064611167	16.806255742700856	66.54779876622236	64.98832456997481	64.01466504183931	65.63633552272395	64.07100286482422	62.8947172064805	62.36510387389552	61.580426979701215	62.76687570413689	58.91226516336718	60.79892079414304	58.257566325183554	61.11148757164657	60.298059069505165
39	20201027	2	3	2	15.494712382307402	39.75782268514598	5.695306516473482	36.97388013317611	8.132489409698366	37.059393900114905	12.58089212977884	37.94900427672465	152	25	0.22414540320414417	6.2093285437569055	8.023108399354662	10.023568058962148	10.694701117726124	10.911818210798389	11.14007431088689	11.583935270844709	12.140825932102985	12.347501575914531	12.58089212977884	12.691100401625494	13.08610009490387	13.243996636635428	14.0280099428722	14.041637079306692	14.472665301119314	14.690964975808448	14.833856326353498	14.941797827214083	15.494712382307402	37.19092406349878	37.58248033247211	37.55718028235323	36.97843408970233	37.52556768730896	36.5970697591678	37.67377731797734	39.254438567296745	37.64388656470898	37.951576540353294	38.20695769777797	38.26219837158251	38.44598660784913	38.623824515905405
40	20201027	2	4	1	14.529308575098865	63.0750013897428	6.395869939637591	64.33310602954784	7.250090355336649	65.29160320098796	12.55381217051304	64.66858695141674	67	31	0.2516269109520385	7.708397204794759	8.101918120268305	8.515907032109855	10.22054376570026	10.423099553432245	10.68322680661274	11.48082078416073	11.728167842663533	12.055538416643923	12.55381217051304	12.726618827064744	12.794538142063692	13.214476518679025	13.433336054478191	13.562943947255851	13.679396941509763	13.872078254222714	14.183800343411727	14.42625178198718	14.529308575098865	65.64567441455122	64.85702363552655	66.37608179569874	62.91640821324287	64.66858695141674	62.129925484990906	67.18386181689235	66.61481410802496	65.10276405386142	64.68499169394636	65.41090548802016	65.6540263970679	63.94101430977834	64.35869742789404
41	20201027	2	5	1	14.71631792036797	62.98178045603369	6.342284798713821	68.57343537570915	6.16411694762041	67.44363419579734	12.12850774461504	63.31622722293352	116	34	0.2202758726370699	7.034060595750208	8.331785343969491	8.991760022901023	9.173392042807052	10.40742076810563	10.647346230169076	10.922256095605796	11.658771847203877	11.89955252171782	12.12850774461504	12.61093079627823	13.368459274953011	13.650178466425864	13.82413392196522	13.951161612651092	14.009924721310368	14.21897686171982	14.30813592198986	14.542057540659146	14.71631792036797	67.52360009754253	67.84992061118288	63.407799808113246	66.94037344161194	62.32035173627472	63.608950823873215	64.31619208381011	61.81997821677452	64.27866328241994	63.30320841926201	63.02484749850185	63.52338368683873	62.367203680939305	63.322894110297554
42	20201027	2	6	1	17.213404456273256	62.80019964192186	11.921326532150418	66.01024291349422	13.009594623773587	66.76938090451841	15.64246651016576	63.56816207204757	167	33	0.13076665867451193	12.614273246115651	13.28801979839943	14.045554511981925	14.238914010251095	14.558290132317447	14.894673300209943	15.131255222752472	15.214626546109034	15.597298412939944	15.64246651016576	15.789445181691477	15.88585495343644	16.18892922867745	16.288660650293238	16.44166871573553	16.534720654144042	16.64754398258592	16.787566673748465	17.008610623336825	17.213404456273256	65.7848023797552	67.12624311161072	63.71458161721112	68.51309742030581	61.42896264811496	65.30549517442184	65.3077997126524	64.5071642849253	61.06576952278563	62.61626704392098	64.64205588941843	62.74928982014514	63.90535958617477	62.47893966325704
43	20201027	3	1	4	15.97030428179849	39.31274495938522	12.710401723449992	41.47399498203645	12.83350783281442	41.865860972548745	14.814500904417104	39.76188318701691	28	22	0.2200563392408283	12.820107710758254	13.188239484297624	13.745488756222638	14.014536670421192	14.124828900373764	14.215779092239092	14.374077030840358	14.684254054329957	14.794469508107138	14.814500904417104	14.97875750037073	15.038903215807789	15.085637851669048	15.10307365528012	15.220438663358475	15.430307973250803	15.579556372254968	15.673059430870184	15.751612880974896	15.97030428179849	42.76456526349731	41.35902267211248	41.38203130779481	41.36808858902404	40.60128630229001	40.36723131015384	41.35616168501531	38.65341604667003	38.89266806123959	39.6213011054351	39.76188318701691	40.60118131193783	38.72314013955911	38.08209004716013
44	20201027	3	1	6	14.875436016641393	28.28650068690988	2.309401076758504	27.39363910906066	4.867093734152521	26.659942905130805	12.355316951228032	26.741641147687112	57	26	0.2730426108887222	5.795252034768263	7.825779497801198	8.418371803447032	9.118284432741936	9.452452974925944	10.394819049685903	11.146481151513044	11.880327380766518	12.164043157404356	12.355316951228032	12.542070067904346	13.11272128196669	13.563671899631036	13.681447488863006	13.748063600621467	13.856006469255934	13.917884765388044	14.495166651664467	14.728897947088615	14.875436016641393	26.18733145950833	26.20770221259191	26.06770545222356	25.23184576133685	25.72676765679961	26.39083163439854	26.00293952871662	26.304295961365103	26.640913403796453	27.118850485033743	28.07434930699925	27.427726851657805	27.21653875822852	27.11214160152883
45	20201027	3	1	7	14.114844039174802	37.01429879401029	11.06643206435203	40.4264721163768	10.681926927691649	40.799600828701664	10.644420512653534	39.239986645317856	70	28	0.2257425539134004	7.069629698458709	8.453644437549409	8.537258340451872	9.037020283053277	9.346747482576236	9.587506934507973	10.300773458499972	10.42269175782896	10.559918944578468	10.644420512653534	10.741011890041374	11.093417363559563	11.400505196459118	12.15812978904544	12.196415304895185	12.865802012337364	13.050989624159724	13.51799973213119	13.74045158099665	14.114844039174802	41.95863832201984	39.7131912864302	39.22828022104872	39.58919505573554	39.239986645317856	40.09288627036492	40.6361168516289	36.46587643983054	39.12966803275468	41.33621351809929	39.21684677169528	40.4264721163768	39.97505034858498	37.94329805108315
46	20201027	3	1	8	15.962044967368568	33.81930063990667	6.645516673522254	24.30257090458949	7.390578792589289	24.127653478163285	14.509555236194153	26.184680453115547	81	35	0.19774987375154207	8.264053825231185	9.00559139417235	9.573644311625468	11.976908847718278	12.464324938404122	12.936941758564185	13.26546279983079	13.87311454652623	14.173039243901624	14.509555236194153	14.604921482280796	14.754938178605135	14.792075315208534	15.138859074349693	15.339925841689237	15.444916942149275	15.496268808977415	15.589369328123771	15.69027814678232	15.962044967368568	24.11646763105709	24.099194093363103	24.79251625735846	25.06687704570021	25.16388025684694	25.28771375249572	24.906827128063647	25.65805672080916	26.184680453115547	26.123347714125213	25.68883989207113	26.749657161076783	27.592013130005217	27.415429856657603
47	20201027	3	1	9	14.855548930670595	39.38808603611644	10.129077787249186	35.26536688247788	10.347522798495753	36.08698900668808	13.842638417038822	39.7295829051658	61	13	0.1886183181900806	10.404688291644122	10.871284342627977	11.431456858733869	12.35989659279308	12.482181208287988	13.20552149311545	13.484968206502987	13.651935033008217	13.822684486234952	13.842638417038822	13.924126759440252	13.98855868014392	14.01741233770829	14.030842935560718	14.065938114344288	14.19344584209222	14.57710859215226	14.678336471198357	14.73658710653936	14.855548930670595	35.26536688247788	36.42030800222147	36.49411884456953	38.3505949986085	40.19157720142311	39.9032789438282	39.43524245280238	40.605388800301824	39.95436987396244	40.14730014514596	39.43086435511608	40.02918862369152	40.19244862134628	40.40189912444683
48	20201027	3	1	10	15.956434338482234	44.84334273974484	6.670698761353201	34.67327116654608	8.400052044466845	37.7762776489808	14.648188089680136	42.39935369864714	76	24	0.2775364814808316	9.263623535515816	10.667502195592334	11.576800812500224	11.672388373419166	12.11194657418043	12.295473496008103	13.187782890240412	13.464920917057356	14.61408872493378	14.648188089680136	14.737775583615768	14.796397246023144	14.91710061159294	15.018024795150646	15.152768752747802	15.345480191854769	15.678780872802452	15.82978003329327	15.876651496589124	15.956434338482234	39.34532346566964	41.22137769563316	41.893791030989966	39.795154629625785	42.49889242679925	40.35127277662103	38.79789327031808	42.29981497049503	44.67591987462576	41.879081882648215	45.98649344293754	46.71146232384164	45.155290074170445	45.13935778822568
49	20201027	3	1	11	14.021801196044123	33.9895214979116	4.348458452036872	30.39992497937996	7.377058893121363	30.616508701992192	12.371602266621704	33.28132220101098	93	25	0.1767690228898851	8.75338244553556	9.073138165763677	9.627498854928312	10.31558136443766	10.445186244689436	11.108997492962612	11.395217378744023	11.91007501795042	12.278704076950872	12.371602266621704	12.510419278039208	12.621651235787656	12.798194383091351	13.09154016989766	13.17660653546361	13.249428367920611	13.634402628742189	13.648682852738744	13.905836589920323	14.021801196044123	30.551048092321608	30.89855303427501	32.21814002432226	31.897457492594484	31.88806873034993	35.69894816467389	32.39570758222165	32.10724134006324	32.142654585856775	31.5134605289788	33.28132220101098	32.892332946148684	33.33833196224991	33.30275335665168
50	20201027	3	1	12	14.790187372584562	34.54900196093571	8.84495806047977	31.474041901249223	8.179898842852042	31.52373820953855	12.524886834349926	31.579593951823	108	27	0.2335007113028542	7.756409669488431	8.736399859741198	10.10023846118096	10.84155663443603	11.196416727703571	11.716623001259151	12.108002655431612	12.243481906863911	12.373242293998642	12.524886834349926	12.760067212524357	13.005129061431902	13.203867598426331	13.256655929288716	13.710741090232688	13.782616931443124	13.880843066719876	14.050561129195	14.567199312398117	14.790187372584562	32.317502893634455	31.474041901249223	31.16079793597408	31.2824948779558	30.489345262339807	30.16359432136008	29.99295087718759	30.991479994997984	31.594402840999333	32.669094585046835	31.579593951823	32.433874200001355	30.88659463316062	30.84976139285372
51	20201027	3	1	13	15.710529801117856	35.42167914357649	7.471677847292429	36.86695795850627	8.644961184488777	36.145009300066825	14.109086468365645	35.67668233573328	109	20	0.2741891300141566	8.7577295507197	10.055471962915105	10.637565276285455	11.721537217126066	12.467086005099022	12.982054160688447	13.25761250693119	13.71943296221481	13.993764366142525	14.109086468365645	14.386774342352211	14.538708969440265	14.791119059464943	14.85731054635804	14.894152760109634	15.150527073264394	15.199906945743075	15.227624509168818	15.267202775018834	15.710529801117856	35.86743668186768	35.70063325982653	35.67134882584206	37.05963625284454	35.225664780797395	34.06828788488301	36.3977823221592	37.701085308581845	35.43666914111036	34.13732166620645	35.33179427830821	35.67668233573328	37.15158942805096	34.77012739119974
52	20201027	3	1	14	15.057253894254968	32.48411733304167	9.86613403454998	32.06260469182985	10.030395926262251	33.238045177838444	14.235930018621218	31.569495192321767	130	29	0.11137087620804788	10.13836317772141	10.866754608966678	12.229693781019009	12.583682776636127	12.867304681608177	13.377579421134469	13.740545301229956	13.946214551274096	14.119338762540862	14.235930018621218	14.330291401631705	14.375265678847782	14.431630432945724	14.486033239357525	14.524106015152793	14.596041637489488	14.641020253982171	14.773648342930516	14.875678649328844	15.057253894254968	33.575510417363724	33.780278350756625	31.825022023860104	34.92212454882337	31.897045405462137	31.282607742584403	30.53086894663077	30.381693404722245	31.005727185790107	30.774924269813003	31.44622733219541	30.91649851022301	30.71755754137663	30.88570746468461
53	20201027	3	1	15	13.773186070279	30.147433681399303	9.863906894398236	28.25866774454443	10.636473536478489	29.64720364871376	13.135862559813413	30.317245077030687	116	22	0.09643722347914054	11.054669237845133	11.318233285900115	11.664852461568954	11.977122754104151	12.132963020933074	12.529678003695231	12.683860473346307	12.958729118598464	13.078468327619603	13.135862559813413	13.230014328472535	13.280815587467565	13.31797476440259	13.350008410747494	13.463088975233088	13.640199296817556	13.694144885419004	13.72004685261338	13.744004927958525	13.773186070279	30.66797322279631	27.57469759617036	27.7687486393635	27.40940603520073	30.960352980332587	29.93887034677475	31.0979402121182	29.87324087762106	30.48590157878799	28.23721296607449	32.726970516691324	30.48919302632913	30.317245077030687	29.449195344162668
54	20201027	3	1	16	14.692925297501304	27.784636304408583	2	25.54405032212532	5.604958657363792	25.307571802692767	13.108041337220952	26.381057032609693	122	15	0.2737883341819502	6.270192403296149	8.13743687736969	8.694532004901593	9.499217414279585	10.514911282857184	11.88386597492493	12.787869103354115	13.056355011518278	13.091428090190416	13.108041337220952	13.238119111342089	13.429292637340916	13.518607182617384	13.624197675615685	13.75638069109547	13.811410946901004	13.889511233538986	14.026142579782045	14.226029572850344	14.692925297501304	25.175668048639025	25.202997037313963	24.99990370003849	25.488854269220464	26.06888921844449	26.133334921377244	27.982965704453463	26.53547946736889	26.11380409111118	26.043163957399244	26.043163957399244	26.40269029467835	27.18986333449596	26.359423770541035
55	20201027	3	1	17	16.661031620552667	40.81586820885383	13.190468440597174	52.92888599015489	13.17821638059834	52.13318160930229	15.195181206201582	45.07536616856615	165	23	0.07942356288953836	13.059242387095171	13.205233908200505	13.255730299016632	13.30912168037402	13.716536939425795	14.22545031419998	14.286684752420124	14.55114029724004	14.801684834398811	15.195181206201582	15.228523489845252	15.314192791108235	15.482093208313296	15.583099851779393	15.59689586138632	15.793982033926172	15.963813104967976	16.183856246222614	16.302988357754312	16.661031620552667	51.49314292396272	52.92888599015489	49.91084907466677	51.97751591378923	46.49303514562887	46.14190541176613	47.85498574278461	45.07536616856615	45.8884901986862	44.26603229016013	47.37010879926759	44.83516399130927	44.11726096110753	43.97957398848735
56	20201027	3	1	18	16.326212427681895	39.42320530892385	8.104267523489977	28.316845523451462	9.2608963124296	30.107024644680745	14.075572948931402	37.29269646139372	124	22	0.27213409332010635	9.591287878777331	11.363969965578004	12.3977470131821	12.63104846113819	12.92303983249835	13.018015964392973	13.49081041908742	13.794177742681802	13.961249004813288	14.075572948931402	14.302990469757694	14.641465194545038	14.759433825378864	15.10541813533495	15.328075663593156	15.438128821193317	15.60536548563744	15.667410685335875	15.944178153235104	16.326212427681895	29.30003030128936	29.394626608612143	29.49935186016242	42.18300007989012	29.20784089779051	42.67105035680207	31.38403892183473	32.18114929848707	36.983623237859305	32.49923856851577	34.692250797463146	38.22913428491921	38.43392584114135	38.381254806206655
57	20201027	3	1	20	17.006593818549643	42.67851254608394	11.965941354625205	41.25331576076922	12.305268847822417	41.76081025090668	15.414916012376631	42.450066663513496	167	20	0.2115317914968701	12.066032887421471	12.97435807303057	13.176142179514526	13.57704391741964	13.693519626498745	14.06340181402008	14.468906003731249	14.663687729428222	14.89919719058865	15.414916012376631	15.44182461959148	15.62527026641692	15.744826485085524	16.124230508243567	16.347873421371993	16.665734178250677	16.924754785258838	16.97663342862999	17.003592961267067	17.006593818549643	41.25331576076922	41.87165643998961	41.76421193831762	43.0043894754863	41.4119325600984	43.22751234720074	42.81792136048004	42.428081683765	43.46175894672966	40.57542980330453	42.36179864966893	41.2108182909617	43.99120954426876	42.78704107314229
58	20201027	3	1	21	16.905109437313765	31.29981828606708	10.324391829688585	29.866941456489688	11.2198378955937	29.583945211680348	15.614011633097515	30.275474665412077	127	18	0.2309831488523269	11.583330863196837	12.210996702161411	12.710580791512252	13.42133783917029	13.513276426769536	14.57651997696724	14.70219419059682	15.218909991728044	15.328686329817774	15.614011633097515	16.175680696453927	16.38726163815201	16.50125110216869	16.569416783071077	16.60944288756722	16.688326082693134	16.7484165661805	16.77059536612036	16.8527618102029	16.905109437313765	29.742806113578364	30.246135111492706	29.809858202004225	30.097442525204244	30.98791032302354	31.592460519483826	31.442647161185747	30.359456448128498	28.641688297884752	31.9321935506164	30.16724011133986	28.584555172982	29.07912535076492	31.82829772284842
59	20201027	3	1	23	15.494638832026324	28.15715519777115	9.58685488416339	23.125077857195585	10.4036237961178	22.896143769487455	14.189044908844163	23.824154804870332	147	30	0.211280092890619	10.48885907880857	10.845239868370989	11.560721686957711	12.15137080151173	12.348005917959654	13.438109892959725	13.855198711478309	13.968759929949249	14.107582558821314	14.189044908844163	14.277346115757233	14.407229312077677	14.692044464575682	14.889982966060598	15.004248832500096	15.13361642492464	15.190996811977644	15.353239151405225	15.448152133472066	15.494638832026324	22.70836852459644	22.854984926670344	23.044295655462136	22.54860470566959	23.34612454469548	23.67518268176917	23.16349120230294	23.169677758805708	23.9681950061774	23.91948210752024	23.153144403094657	24.05248651043277	24.043515084838177	27.22137881346445
60	20201027	3	1	26	15.055157117938936	23.81874123983556	11.15768815852432	23.429662743173896	12.072140233395006	23.555766655188773	14.404269972921467	24.345779684033104	151	32	0.17426562922504402	11.459510381243163	11.700961212644154	12.258697023507912	12.650731670055896	13.33517462932524	13.687599823171958	14.086462336212511	14.162091130878638	14.312827206833951	14.404269972921467	14.448935585631672	14.485086525093545	14.600831904317811	14.638272173489185	14.701927815680556	14.717504224049522	14.792718804224744	14.836098815755346	14.9010671966583	15.055157117938936	23.92458201387785	23.131028185405928	24.42629940988608	26.984252853526733	24.10660903698649	26.72976411409567	26.29975775339172	24.269758794771448	24.72947742514505	25.63627647224743	25.37913410166477	24.055665093345315	24.52160177732734	24.03708180100776
61	20201027	3	1	27	15.344964423718162	41.34780970249862	10.37185413431676	37.38158916783381	10.869117038239514	38.45851195686534	13.818817236876896	40.29051223505013	144	26	0.2769667757268906	10.915805858540567	11.591058135515382	11.882407204567045	12.477941268130929	12.681639334446178	13.068092135098434	13.269390447127558	13.527440442645725	13.653232397579242	13.818817236876896	13.97161418115616	14.062436176491708	14.263857340094278	14.312264652893864	14.340372448110651	14.374640493703556	14.503158663805031	14.571476032289498	14.710806268879418	15.344964423718162	38.93033597484639	39.063610727915815	40.81562673104379	38.95008466009325	40.40837965393573	39.937180328550205	40.22330791061359	39.8427415067557	40.42075801645888	40.31615350381362	41.61245888326284	41.53275545739814	42.22982315220786	41.72189557686762
62	20201027	3	1	28	15.543389482351216	23.64507407352001	9.936437106385064	25.632029612501363	11.144977165507688	25.754686341286018	14.949091352507136	23.272690355235895	154	28	0.16222594914623306	11.643860895638174	13.282808424835869	13.683224867066238	14.1499391303718	14.256248518407842	14.506197020044429	14.697229680482572	14.818564262878647	14.872799787076316	14.949091352507136	15.017121718636275	15.0953964903096	15.11067110839536	15.175765663228434	15.19909938156005	15.25060599424708	15.295003847334671	15.315846561549616	15.448371477478531	15.543389482351216	25.84615218627435	25.67468719259598	25.550908816882103	25.31214763220903	23.795126284869323	22.35251947440277	22.780869612300933	23.879963738956093	22.99949889694166	22.8944481752996	23.81442088684296	22.139207951100445	21.850206258145867	23.39338857649241
63	20201027	3	1	29	14.90543379858404	27.92849146021991	6.013934515175301	25.75082619600384	7.842145331360921	25.483232910780316	13.884373430300723	27.82641721506242	166	16	0.3022373359960738	8.67188188094001	9.29569188995677	11.071731348708456	11.252041537593705	11.575909382795556	11.874733866875983	13.039232411766111	13.792840513454887	13.844855426262685	13.884373430300723	13.920681955646424	13.98545951771139	14.168497017964723	14.20204221794132	14.2664755640253	14.533528717112524	14.610872065595084	14.637240525015295	14.725851483009537	14.90543379858404	24.65008897033692	21.25209853217181	22.93570413419248	23.46051940768241	25.44140912906601	25.41481244809759	31.345381474158536	28.995888999549045	30.430380055791343	29.427924298809064	31.35052337665702	28.859391042667404	30.39747607941514	28.01916375312961
64	20201027	3	1	30	13.12711828093462	34.081461549324	9.32927161643252	32.26091834332189	8.710369232676731	31.725043211148392	11.4201455774047	33.27195706159567	173	23	0.17548247915232276	8.95544122251461	9.639352829840222	10.206227663110406	10.341311824858067	10.530376603066134	10.941160272442769	11.000395274255196	11.038863625125227	11.248135603515124	11.4201455774047	11.508838390912748	11.546265532531857	11.625920982799231	11.756069983872592	11.9025343355111	12.140023103002491	12.267134323100573	12.602497567490694	12.673655294686665	13.12711828093462	31.377883862437617	32.26091834332189	32.599672339420295	32.452268509704965	31.85877904684785	32.54669420770545	32.50713121824162	34.85543730187137	32.39266811152576	34.056497468332125	33.34777584442936	33.6796818448062	34.37017714356885	33.979804640816454
65	20201027	3	1	31	15.725789503843114	44.38794708712265	10.59827198090022	43.846566960816006	12.084997078348517	43.344316738770424	14.696540531754628	43.86163176397581	180	11	0.16815886691433973	12.39509688678067	12.75737251535726	12.833521671937916	13.11472946594574	13.636827552308183	14.167007688106365	14.339201816084678	14.476113241069877	14.60353869049013	14.696540531754628	14.774280435319804	14.843231145365223	14.85023976148641	14.863003712521806	14.970951135979716	15.03323448774566	15.202004032977475	15.444578771697756	15.602069492882652	15.725789503843114	42.61348939621415	43.30640209783597	42.87998115765929	42.87998115765929	43.94330769608227	44.39770594035866	43.32832145861434	45.20390060723421	44.01972492392344	44.01972492392344	42.96154816227535	43.8766965671356	43.50145317413372	45.4149837103113
66	20201027	3	1	33	15.976716399606891	24.97778223283215	12.748105189058442	22.59835175929581	13.722364460519136	23.166042467861143	14.795707979290873	24.05193531108378	167	23	0.12214141268587582	13.757566403135092	14.060483803384532	14.110395567429835	14.219900668969684	14.320128688521468	14.369460768173171	14.44709094977982	14.58280912404897	14.764320239018046	14.795707979290873	15.081965518093654	15.175852586664332	15.29162882847474	15.36265892456375	15.484042046561266	15.55371446292569	15.622950717557728	15.672892580657836	15.88132413512929	15.976716399606891	23.46482401212218	24.05193531108378	23.77920712271858	24.638938994934385	24.582714036578075	23.46946458568896	24.210759466358528	22.96387042092613	23.434951632165447	24.55567114661285	24.00153731727399	23.91222464942513	24.40525409378968	24.308061900009005
67	20201027	3	1	37	15.648146093873375	26.53560545579152	10.377867622830156	25.62427345023336	10.781850345564026	25.40560829388897	13.77322034815137	24.02268499896377	166	28	0.20483792533306777	10.977954675822222	11.26823625954815	11.628770740836645	12.004845169154152	12.238911850252167	12.498771556435706	12.800595600066316	13.134682399900424	13.471947758639974	13.77322034815137	14.001038793581705	14.116029889710967	14.314511525896162	14.467403803305828	14.48677317130848	14.545523435639485	14.86347448236778	15.03901029057445	15.396931098269867	15.648146093873375	24.1463268872198	23.81913495365627	23.95550429735648	24.325807894287845	24.23376810204087	23.95163015336069	23.81717950834674	23.595741731784944	23.63692944694891	23.64969364901636	23.87970913735204	23.735142671904622	23.98243957221071	26.899675250561632
68	20201027	3	1	39	14.73482732564745	27.346141473730107	10.398067672462744	22.88887843711593	11.681280656394703	23.59323683696562	13.586711752742511	27.397815100319	170	18	0.15065735166180988	12.274997870942276	12.699708052427509	12.79882396922281	12.875710432560163	12.891669522664872	13.209435704102448	13.335312289700065	13.463651241378152	13.525528182918912	13.586711752742511	13.67510700199985	13.73599397354062	13.795032995428183	14.021821694084808	14.264534464544855	14.314265915570385	14.42385418822264	14.50716419587962	14.65368357064852	14.73482732564745	24.76082229479124	25.27731970762895	27.51023089516716	27.67904750721156	27.885109446695186	27.397815100319	26.78985009265375	27.29897718276776	27.52518939559537	26.531248356175656	27.272131149712884	27.44470116684805	27.04428371214992	28.066249301327822
69	20201027	3	1	41	14.595312812092969	27.07052080116209	6.675521505884153	25.698680112830097	8.243787073912465	26.224788517491163	12.94322077417766	26.8314183978444	183	16	0.2736590716712759	7.520066724017201	8.684785731869965	9.722159195370892	10.460166947176	11.002287986668875	11.581931430321932	11.9224556907032	12.208657595342991	12.542521797103271	12.94322077417766	13.24383366909308	13.386592079458593	13.476174246153986	13.561103989289297	13.633750708204811	13.757779614584626	14.180291849655031	14.456367226265431	14.50224278858306	14.595312812092969	26.421756542635976	26.604628738079743	26.604628738079743	26.55392889700741	25.94616862052893	27.23138439402812	26.8314183978444	26.8314183978444	27.7076521286656	27.545709759930816	25.270009754357755	28.064028755379017	28.064028755379017	28.00075107011437
70	20201027	3	1	43	15.50970953677874	25.64569673159764	11.705316835209567	24.941544812773927	12.56573199813983	25.100568449717837	13.949638967233302	25.28137495998228	180	16	0.1818863474479113	12.460007871367583	12.814515439658614	12.981766059515897	13.157471134285846	13.520126951228052	13.525578002949022	13.578894228217232	13.68602992673176	13.825751803179129	13.949638967233302	13.9651459149136	14.101917657536882	14.33585387127702	14.59695312051259	14.7693128578269	14.787274471508717	14.80488866765998	14.940406018596525	15.206388509172166	15.50970953677874	25.685595690188475	24.8704663443416	24.8704663443416	25.489694192037984	25.60287379169832	25.8259074216134	25.28137495998228	25.28137495998228	25.83900759280785	24.98895320630512	25.2834406451616	25.057317674133348	25.057317674133348	25.547339144907657
71	20201027	3	1	44	16.796637647180468	33.326420806794005	9.636823021059286	34.40500244339013	11.545225456773196	34.7555897270999	15.744396947617773	34.5029663162594	181	12	0.38651143487139344	11.562583411747433	12.477123198398305	12.740037881326948	13.643694660089942	14.020762391037174	14.311032461631672	14.910897429160098	15.032854812413024	15.26323990065725	15.744396947617773	15.805912878362122	15.935249428302033	16.1087296458177	16.24187908240789	16.3267814443578	16.396800844438268	16.47785991448543	16.629055450939244	16.74448408882025	16.796637647180468	35.358800421650166	35.358800421650166	34.5029663162594	36.05100968791231	36.42621108477332	36.42621108477332	36.55075064054057	35.76951218038049	35.76951218038049	35.47964694177915	36.08248317073994	36.08248317073994	33.33530561534805	32.49931731127991
72	20201027	3	2	3	15.018713354946462	37.52001894719574	9.080518393333652	34.96889775072382	9.735939925443356	34.25778322171073	13.824017294975665	33.77139222982318	8	31	0.1181446159971933	10.377358687114317	10.892020453986692	11.483848998085191	11.927724477174577	12.27721047288922	12.866451969546905	12.880858636155835	13.466616441103715	13.71215442830329	13.824017294975665	14.043818095773576	14.131083555509209	14.19704779502749	14.28971623089373	14.366583978718886	14.377681077960403	14.489422499999316	14.688077592582523	14.747460096985773	15.018713354946462	32.58594485087151	34.79372659761315	33.484998234741106	33.705252245081965	38.29156154833112	33.4900351468874	33.094712349029265	32.7955265919123	31.067894598080347	31.07725186321924	32.196034305668746	31.52499109440801	34.718477387440096	32.60660695218242
73	20201027	3	2	4	16.645688498040354	44.12317191793581	11.727188526430751	42.827249753272085	12.686204623409113	43.27206762791118	15.51203164677435	43.69133085082734	65	15	0.17028811708642402	13.044000472588134	13.605877909106368	14.084515029363052	14.20722008751532	14.280042413586203	14.416024193827509	14.67109916076521	15.168360227722957	15.42510158261151	15.51203164677435	15.535436469338492	15.708606597742577	15.815610222023714	15.84177019955883	16.029608321467183	16.110891637867937	16.176050632556123	16.294808849851712	16.365113863332628	16.645688498040354	43.70623423132064	43.28271889914081	43.27679219375971	43.31602971313175	43.62507143956051	42.99308463931429	43.66463442902434	43.64934520898674	42.67878289624083	43.8645045624876	43.745064913077954	44.2804737131038	45.18552729560104	43.67642747033403
74	20201027	3	2	6	14.920743878093168	31.378718535737526	9.097649321546209	31.64912643731933	9.887558460109526	31.912101896885726	14.011722271666155	31.578181831586043	100	25	0.1550622933327911	10.216705118360014	11.006591578031804	11.912714084902554	12.483933324951195	12.917956172949848	13.22290372342458	13.356789568280185	13.387203259678827	13.9310677764258	14.011722271666155	14.048811018877494	14.145642476513371	14.230011257694343	14.268777549087156	14.305448213761103	14.43717739664821	14.520427720443482	14.604673940849157	14.841074628732946	14.920743878093168	32.61478045110037	32.1445496617138	31.20642149351805	31.39741206794488	31.406777207360182	31.6251256428088	31.16079268645647	29.88473469642701	32.526725042718994	31.54333815845314	30.537079125962787	31.26371210394909	31.36431385941712	31.232293741056363
75	20201027	3	2	7	15.036803249935964	47.91741300619652	11.014638341000143	48.1023430125432	10.870650094711792	47.431640145007485	13.821303433219931	45.22344456129429	117	19	0.3282651626268559	10.62587007602159	11.014638341000143	11.114120766260122	11.457343233779858	11.980930321747628	12.479036594513248	13.09268399118887	13.47812947598766	13.53897718238317	13.821303433219931	13.922874714039642	14.051195017336216	14.16121409753852	14.363424907311686	14.436229988183106	14.548527046987262	14.692248894453204	14.829103396929698	15.011111999348314	15.036803249935964	46.648567853362486	48.1023430125432	48.1023430125432	46.31500300542105	45.27683740490029	45.33274476744123	45.22344456129429	46.21533041456989	45.56759243673643	44.494139578844766	44.61664757129715	44.18565692604142	43.78398483663462	43.747112224945646
76	20201027	3	2	8	14.400151887235726	32.89318861751902	6.932685025710562	37.33310462319268	7.217005861393685	36.838236097825614	12.640319123987473	34.810714036597425	137	23	0.24952027271578053	7.5458560423763075	8.857112643929746	9.55012401633238	10.557296420902754	10.805968379554727	10.839959194338114	10.97964499171666	11.59787602014464	12.273323223805816	12.640319123987473	13.174297402387934	13.269462015736934	13.430936501661058	13.63912559012778	13.876545121788208	14.019221942123636	14.054800683046576	14.21544873990063	14.251258412450976	14.400151887235726	37.33310462319268	36.46948285842825	36.4102473017229	34.25172177871099	35.23770192467593	34.27621077835921	35.08946079690189	34.697392699961625	33.353705174569264	34.73490312804015	34.031113425931494	32.59997681144165	34.63592872303106	33.43574201101138
77	20201027	3	2	9	14.323590743331216	35.52467205431564	6.132060986158655	38.201437830011606	7.172458043941542	38.67113404352162	11.112900662801415	36.67668656799194	112	23	0.29485772240147345	7.692184443479206	8.08039486661924	9.001634123615933	9.55745175239898	9.92808813742827	10.394583187507298	10.651364319351028	11.015693885112135	11.051625613504289	11.112900662801415	11.365171349505994	11.811542682278954	12.33636137965942	12.79080888087806	12.860476401997415	12.988930914330888	13.503751134528454	13.627706058965762	13.699905776760612	14.323590743331216	38.69375333998126	37.68054394617596	36.72448342582624	38.06490837602431	36.62236193501026	36.42022925945732	37.50815766215712	36.3797817262763	36.64218936302126	36.63645426503291	37.60544959677238	36.826867392522686	37.41543805737973	35.493048960236145
78	20201027	3	2	10	16.580544084518202	44.1017853831948	8.048942057199376	46.337428944648735	9.909662041336558	46.34523847701244	14.0444286852784	45.630817626824985	132	34	0.1716942481800731	11.016428664187726	11.8867265956388	12.547785161494804	12.835092560995172	13.027081657740116	13.317044015037986	13.392028118861203	13.46019376839881	13.831133711518872	14.0444286852784	14.13314147200778	14.553502826203582	14.88422135409258	15.131055413979208	15.50113105693217	15.737419718071036	15.90379451021328	16.1785125942016	16.307833457032924	16.580544084518202	47.14676807257236	46.65693033491438	46.65318742885882	46.071183910531246	44.465802682788805	45.03162193832637	46.40433404658153	46.68351914160638	44.86066614785612	44.31022272939671	45.80188890668265	46.36854283552011	44.43733979831022	45.84528141924259
79	20201027	3	2	11	16.38943215243206	44.14656376840364	10.94717169799906	47.586262936355446	11.594614973468415	47.21812126575958	14.706368796313996	46.149952922261456	139	13	0.20729766182355913	11.312252542836454	12.316874327553927	12.493379612713056	12.643000095108931	12.813964705433293	13.197155718553386	13.506862685312642	14.074074228432805	14.43561548053182	14.706368796313996	15.024518204235916	15.175018537840524	15.260000124545549	15.344023910746854	15.516776998691263	15.592295607117205	15.687544770948811	15.924315196676735	16.19024394412628	16.38943215243206	46.91214613253436	47.13129249465962	47.15595472838894	47.59306631117733	46.682794708176274	47.76604316592723	47.7521214452269	47.12680940662113	47.7988159043632	47.7988159043632	43.02078896849831	44.18156755182363	42.9301166755886	43.20437509833696
80	20201027	3	2	12	16.383632031376198	40.16678897927115	9.40431281996866	37.4211311592272	9.54381979915997	36.46101538652416	13.392536416558077	37.11299497458608	170	22	0.2418756208101681	9.549282058186396	9.904776338432628	10.634855229840264	11.184559424806318	11.827595941143132	11.966645329452035	12.250372442830322	12.550811603251775	13.181454647777985	13.392536416558077	13.504472139317976	13.8096497948665	14.029994665492042	14.153874651365411	15.04597282552976	15.192986445408666	15.455010964380168	15.557942696452942	15.687529281138673	16.383632031376198	36.128857409302064	35.833057591043215	35.0236659679435	34.227348268450186	35.215394099594455	36.18615326925071	34.49759605974491	36.54286061557353	35.154108606262604	37.11299497458608	37.14059431341791	35.40463658465732	37.65530164075079	38.54219976659564
81	20201027	3	2	13	16.596214236034566	37.764625469726965	12.726363071283789	38.87259653065975	13.15450120751508	38.723041273644135	15.434088867466178	37.19252254161086	150	22	0.13499626342268128	13.368570275630727	14.074775970522248	14.4422133832111	14.66990648632369	14.754914932012216	14.915538678713183	14.981916678488664	15.241971265313754	15.307896035456135	15.434088867466178	15.50185750244261	15.581310189792436	15.60316758927862	15.619448692093508	15.648355738440866	15.728417709594485	15.829481871385529	15.968733402915348	15.989663637426494	16.596214236034566	38.82869219013288	38.18089646760572	37.30554990526053	37.11420498839506	38.36371616787339	36.84839303948035	37.84784607239001	36.92503337181992	37.85528463884265	37.42681901155707	36.564265523626176	38.29248546343039	36.37425398423352	37.7108074151946
82	20201027	3	2	14	15.198836859530632	37.39284413358853	11.192702789973511	36.50995926395613	11.04981961805292	37.72925334515471	13.361817992098706	38.011862000580535	179	17	0.150442416878415	11.192702789973511	11.253348943079912	11.275305223369411	11.45557500034596	11.539071076078583	12.4555314653214	12.581167292833776	12.705201964239643	13.337829662463191	13.361817992098706	13.634339000782074	13.790307965764477	13.899068591606746	14.24425910698108	14.451821184391669	14.739923292526388	14.750084272858894	14.95223163174082	15.022612977973647	15.198836859530632	36.50995926395613	39.2965606965952	38.011862000580535	38.138317630275246	37.316306166842345	39.54995753636349	37.94659999765951	37.19681664701541	36.44700179926566	39.95749858645769	39.36991220615243	38.37001033948716	39.09181113651393	39.421341730172486
83	20201027	3	2	15	14.021260544891502	32.34709967391669	3.265986323710904	34.541584392553524	4.022116422560513	34.03626145286719	11.676920776203126	32.27603957879599	173	23	0.28074199933222665	4.025832594343213	6.178072006194592	8.032969252642511	8.934531697561921	10.248310726869388	10.761001172617991	11.16438630319329	11.418067838516537	11.488829037564354	11.676920776203126	11.739705114333113	11.90109367275482	12.143482362810488	12.77690889428087	13.190133257525552	13.242911127221	13.386907031422393	13.710569431378008	13.809474074781972	14.021260544891502	34.09834662271488	33.46885334333316	31.83898836546012	31.366295552314696	32.38791467333038	31.37312779948343	32.70957099057471	30.622740754314243	32.59497927067742	31.26850491352653	31.48025208058124	32.21238392826346	30.4750508258892	32.430039427387634
84	20201027	3	2	16	15.945107158331236	31.32594251045064	13.705566334935678	32.45561507718101	14.005631441415744	32.29490284540605	15.10193868171229	31.8456788756534	166	12	0.1874326279568404	14.059648369544323	14.06887397833972	14.24245401097183	14.300072100048157	14.42980176855321	14.629693686550755	14.742758904883033	14.878946149665849	15.048200444667891	15.10193868171229	15.110712714283732	15.32949962503559	15.355219806886131	15.427699276855504	15.660035757910522	15.687251290090014	15.704410793136688	15.79449800766954	15.867091740817209	15.945107158331236	30.266857582256115	31.93464245058122	32.494451008455925	30.94252036901319	31.428318602870675	30.466194889682008	31.107683316801385	31.151461668905625	34.39100460468446	30.91022008716208	30.8766704201199	34.69122189201168	32.13831848431135	30.87853924838888
85	20201027	3	2	21	15.531612297926577	36.53124605786256	13.14671012228779	33.84410198585265	12.206904838857715	34.12292486416246	14.074980393394249	36.859527266330055	173	22	0.1765086252732832	11.451240232188509	12.158154455195753	12.41773020090427	12.912895995308247	13.167999568250952	13.56385561020975	13.860652274526458	13.9353180260133	14.03910223614966	14.074980393394249	14.285444792774136	14.445543544610532	14.510255276286816	14.556139395114744	14.689782817062468	14.841240169508282	15.018876454253448	15.265694888394036	15.493599141947634	15.531612297926577	35.27384222865838	37.5457547072762	34.615739078305005	36.78797896607168	33.84410198585265	36.03050244737089	37.74907377380889	36.75207226562285	37.56578424171517	38.58382319172119	37.88868206987414	36.8783861583421	35.9831491737746	35.77305560476688
86	20201027	3	3	1	17.220540154206255	49.54541965483581	12.2738083602543	41.88668843366435	12.94712749738411	42.048857406575934	15.154096174782614	48.30120523862544	54	25	0.18188870028356288	12.915064589051273	13.248406903373168	13.405622357695352	13.693281216548383	13.897933082522057	14.195277090741634	14.421791817745618	14.73647541036092	14.820988197863098	15.154096174782614	15.341435595164132	15.42639130492028	15.891710732165322	15.97179311126832	16.202126623534717	16.40313913254216	16.435234490913572	16.63722458254512	17.07500421560767	17.220540154206255	42.26913941434404	42.27330228180836	41.990744371719416	41.973546952030766	42.36610587886751	41.61252187747415	41.58474667980241	41.82694629850968	41.63528903534645	48.30120523862544	47.30878918407128	49.51955528157391	49.84562906788662	49.72287434810659
87	20201027	3	3	2	15.860038330351694	51.64005592378157	5.132946212902185	52.72562466831591	6.952769036396728	52.714077479414264	13.107761105397376	51.28607570185687	30	20	0.23770741158335051	6.421500681256116	9.210330541258836	9.303860215031884	9.952848288444525	10.640130931065078	11.244998173028655	12.194412251374269	12.43254181819319	13.062878959683614	13.107761105397376	13.13212851079436	13.441696841482417	13.666535029551977	13.667096460839325	14.53804054320958	14.54151974695783	15.164166788797248	15.175031497012084	15.416320812670632	15.860038330351694	53.14159119417332	51.28607570185687	52.27501657575356	51.63495864218277	51.456947500045374	52.1541306842425	50.93793294351392	51.00633940748303	51.11437972940369	51.51093353914124	51.60505214036157	50.12995344065115	50.43086628906163	51.17083304177601
88	20201027	3	3	3	15.62750692545811	39.04371243141709	6.36715057915796	43.459254926829935	7.732978194449635	42.85232319921415	13.359107828358267	40.10121594243176	55	26	0.25822638061040476	8.591018454996746	9.448669775463916	10.504483632712766	11.783737020661103	12.131697298689566	12.487705626413009	12.603960566378074	12.77537162904375	13.0524463340292	13.359107828358267	13.72420549709044	14.128771715282893	14.430339572256411	14.447192172009618	14.572164404169678	14.649463059115403	14.759341290474136	14.775123890725702	15.027812677002778	15.62750692545811	43.13402631285235	41.24902428012347	40.601575025758535	39.91143144467571	41.01041795621988	41.13997080130418	39.77096222772251	40.52491369534853	40.00965779342546	40.62837118839612	39.88255647306478	38.85957510222944	38.03730641243368	39.44556562918142
89	20201027	3	3	4	15.597612498072056	48.71488297480512	6.61056516255997	49.42440777490212	7.057776178904191	48.93600140571234	13.88723416636791	47.40480286114863	109	24	0.2507310531595851	7.185675770168404	8.963240820588828	10.112971662510722	11.214386033179174	11.833394454044871	12.43709814656342	12.668924872719888	13.36357264062556	13.833502787437723	13.88723416636791	14.122151667417928	14.55898653433514	14.726271548668365	14.86341722263828	14.97871956951911	15.095495387788665	15.227481828381356	15.386714997560562	15.503686753847523	15.597612498072056	48.09705149879285	47.48517822526734	47.40480286114863	47.055515707966805	47.58144387918995	47.33263249305353	45.72748224408591	46.4141191474056	45.99485592448944	47.51173553485369	46.115384848803046	45.63091736765956	47.96655374053884	47.79167656041431
90	20201027	3	3	5	16.512405466935782	49.1490600772498	8.65791513055935	46.82727193182433	9.20007776738138	47.33731156308278	14.229578292247076	47.33799750005042	29	30	0.24691417273097296	9.49613605233727	10.001905064577048	10.665551033852406	11.43014541115792	12.089913516398846	12.528034074751035	12.674880405080383	13.141575934053645	13.960260779647191	14.229578292247076	14.527838350347151	14.719107067676322	14.904143261007947	15.701453473332304	15.879603171249103	15.973772062827017	16.184882210651804	16.233287583627916	16.40691267211352	16.512405466935782	47.64424910786973	46.24182472994493	45.5487939141769	47.53462343163101	47.6079486936002	47.831992855655095	46.95614758913701	47.495367538947335	46.05934099880426	46.41687514415057	46.72941042454844	48.30575657039285	46.77584765732188	47.56215190197511
91	20201027	3	3	6	16.06383900948014	32.561818067938354	13.04268896270396	34.16806809084516	13.36762275625656	33.74826329269562	15.198957927142269	33.03665268426845	134	15	0.20939424529651812	13.247476381705471	13.919391974916325	14.604537025755336	14.66500557946675	14.73629410672901	14.75893844248078	14.839655398364036	14.973627659763302	15.109609747669108	15.198957927142269	15.275452430871118	15.305704443600757	15.353842343028894	15.382758406901312	15.416316060215834	15.560416175362342	15.636530624021244	15.764076784574945	15.937341941280646	16.06383900948014	33.03492034345732	34.04180144378439	33.03838502507957	33.79015269338005	33.17777546616404	32.36791138647946	34.052211237203984	33.004622752574214	33.13685022688055	33.75897055877975	32.838651379074165	33.75671589096648	33.47549660786795	32.12798218413828
92	20201027	3	3	7	16.209796487676144	47.9995942043729	8.756012676591052	47.39297044845687	8.9933957505681	47.44500541684121	13.514586114930657	47.95420687512135	167	25	0.2513067119436088	8.585625898326448	9.299586322095283	9.756191742106497	10.39611684199395	10.76286579422726	11.499450820935047	11.886111949393092	12.65415522730564	12.960021842716875	13.514586114930657	13.649312279093165	14.033115483998085	14.31829388756853	14.537611703239849	14.62248937832992	14.656371683101176	14.930241982043388	15.286438799109945	15.823313735905703	16.209796487676144	46.7686558181969	47.94477349197712	48.17338998386988	47.94524069904436	47.43496658933269	48.03661380255493	47.77388594523579	48.57776557484556	48.02040329217687	47.48812320464626	48.48792533047696	47.795592700550976	47.51087986348335	48.437356727344856
93	20201027	3	3	10	14.59223889931958	44.16047499006876	8.902777373466881	46.3936827753519	9.482339784345369	45.99752792895266	12.593285906857052	44.682014564570366	183	16	0.2177025681764493	9.370364643812508	9.829092895461752	10.54431040024995	11.310564222340224	11.451600218223474	11.52256029728246	12.12017300162012	12.529306549637685	12.569164531044304	12.593285906857052	12.79825650383854	12.904956529167682	13.131708377756611	13.45154528657619	13.592211334655994	13.852704139751651	13.988802273349316	14.078325871516077	14.231756849017884	14.59223889931958	45.2791681907189	46.31973282078719	46.31973282078719	46.36456895068974	46.86443851649943	46.06190276339769	44.47218084668432	44.47218084668432	44.65074318817071	44.80230201107394	46.67294136362329	44.01744138376331	44.01744138376331	44.682014564570366
94	20201027	3	4	1	16.407318375527524	46.547414898545455	8.58113514952663	52.76984135514054	7.050565359240032	51.74745580455387	14.021714733446498	48.807397848395745	103	22	0.2089534224118541	6.873022858733535	9.605325716155768	10.80435727519638	11.541071167955597	12.337057740992565	12.861001207023	13.09318459811407	13.186665808127472	13.467772440449972	14.021714733446498	14.240095432046669	14.41468025123327	14.81725216497755	15.051337688445244	15.25721764883329	15.354628269080434	15.4437036010238	15.545970491805823	15.952353856816863	16.407318375527524	51.744500326139736	52.76984135514054	48.26882096449257	48.73101999193665	48.62118433499354	46.143443520425706	50.09455069389284	49.80080343701929	50.444168566684056	48.893277331728	48.88377570485484	50.520738030535895	47.92907743432478	50.97450108318154
95	20201027	3	4	2	15.086122679432023	47.77054725203616	2	53.32138192278032	6.362238406337639	53.423143821640046	13.28004339185236	49.154929037937194	66	14	0.35346232937160554	6.176292803112595	8.543357609506458	9.670203155813851	10.125838178667047	10.94396644715601	11.840695272557385	12.481657316117808	12.532485239083924	12.924087131963663	13.28004339185236	13.507684013228983	13.514338990572524	13.758899504647648	13.97856403571901	14.144886406570446	14.229420439985786	14.398398532628091	14.686349084728356	14.960010874318897	15.086122679432023	53.77912935929156	53.168920182848254	53.168920182848254	51.999107179717015	50.75033618222162	50.75033618222162	49.6334855622524	49.034064144496575	47.9129719142989	48.08426367389616	48.08426367389616	50.47103559780936	47.79946684454677	47.79946684454677
96	20201027	3	4	3	16.254050237673713	40.03773483835976	2	41.50667847867305	4.570758485579542	41.22335851361113	14.36256669120706	40.60792956682481	117	32	0.2671484838746188	6.464066517572501	8.359255173562422	9.522253622710572	11.66200826405136	12.008433015214727	12.617149617906314	12.997857510623952	13.803826151308895	14.030525683920237	14.36256669120706	14.542914600930724	14.884440650701258	15.279183636692478	15.593499101169048	15.686759824367916	15.82558416992736	15.847106175383896	15.95151564318914	16.07190118417635	16.254050237673713	41.41207954659146	40.058974386607694	40.87627178322729	40.21515803452488	41.039542279917264	39.96184256227953	41.56150969010405	39.49281916194313	40.46454161808073	38.67845099614963	38.04233020078595	37.75547031101603	38.11627490583305	41.853587600377786
97	20201027	3	4	4	17.50433915310878	44.375862697585625	13.586150269421331	45.73983435902101	13.481798136403423	45.663571117029726	15.605417145740969	44.70071334629533	160	11	0.12193218621306456	12.347216644200753	12.7740767931154	12.970678309017725	13.185936393112756	13.586150269421331	13.889525179844114	14.475298041687862	14.843383400911357	15.029549273555029	15.605417145740969	15.699637576739832	15.89506431842123	16.04116837509894	16.146368344142118	16.378030415975303	16.440350072557475	16.475395168759473	16.77262630999951	17.260074102464245	17.50433915310878	45.81415177981839	45.18038801786136	45.18038801786136	45.54090913872746	45.73983435902101	46.07049097420679	43.9580588405649	43.9580588405649	44.70071334629533	44.54734343981683	43.20036446688332	43.74215143080469	43.74215143080469	44.84741636540979
98	20201027	3	4	5	17.934103980529265	48.27070029179677	11.545500612051969	50.1732357133413	12.277470104956263	51.22831350976059	15.144233506924683	51.37933600694805	84	26	0.2098653946396304	11.520796557294824	11.589972606341782	12.192351245478644	13.466512670714428	13.763479199401068	13.920941258991313	14.208700317371164	14.613457901184448	15.05798867570502	15.144233506924683	15.415819079322048	15.602867401263891	15.661860226436922	16.29398485634155	16.540890820312836	16.868441897936354	17.354886831184793	17.484963547637463	17.743104960599346	17.934103980529265	52.03113973617005	51.43099388498412	53.656857595131605	52.505118681129794	52.76430836358015	54.20660282774894	54.73789600596896	51.95591414882623	53.43590014943108	54.53900753229868	54.8614276543552	51.327678128911984	47.87472917851386	48.96491224902693
99	20201027	3	5	1	18.238089836724072	46.78816302563372	9.563127449560184	46.710968869186345	9.993361131941835	46.327524854758856	14.702228747429936	47.05546321279071	144	27	0.2619075932714342	9.866572186794972	10.555947054229552	11.255146894209922	12.711320811469111	13.013673530058403	14.01177473358112	14.223500610673092	14.286905057354131	14.457742969263624	14.702228747429936	14.964530605412111	15.317452633269635	15.394829377020397	15.49601470365156	15.647161589768622	16.504935124963225	16.903295477953634	17.39600460005378	17.801971100714308	18.238089836724072	46.695010335653535	45.57659535943669	47.741932131546896	48.603078748758456	47.4677655753567	47.67055444061083	47.46629571042605	47.11694031351531	47.33558797146766	46.65735029632314	47.25621001569475	47.18006051325167	46.82454218266739	47.30273124074994
100	20201027	3	5	2	15.11328640808401	49.57762019585234	10.413395877048789	56.93484012360584	10.786419192284328	55.80815890699327	12.758453866961936	52.95863500644779	95	28	0.17349282091656654	10.508160759676391	10.667865011043462	10.886610078453389	11.112231099010195	11.246527241089776	11.367343706798636	11.525572384684082	11.758507612267517	12.497682096025963	12.758453866961936	13.073080927522552	13.75836276027535	13.867223543227707	13.996499643288017	14.119208375719367	14.217405517703735	14.533284546167703	14.56326435095507	14.673725353630427	15.11328640808401	56.93484012360584	54.882667202603145	54.560751034237136	55.92888556313684	55.36254660535594	55.57856425498595	53.61696651081719	53.75512331526342	53.12272442788485	52.47742222622219	52.10795067783193	52.40134096750803	52.02930240500673	51.0484195406406
101	20201027	3	5	3	15.92085169469105	43.46397686791966	11.694381154017368	42.46475743854362	12.153872452004531	42.54830351129846	14.949953235596942	42.236625214650346	175	21	0.1895827339659986	12.010942436350494	12.419113269250811	12.7912084938271	12.925991202934346	13.04217596504137	13.60993492426072	14.302585803895992	14.68227483278359	14.812285112872372	14.949953235596942	15.08332893691373	15.231105353703398	15.45181548464988	15.636447265467776	15.646380468505455	15.661495386344363	15.700043438894992	15.76392122770883	15.837685004083577	15.92085169469105	42.637004610345805	43.20262700897301	43.99714412392627	41.770104521834256	42.24456904717288	41.96109509626108	41.44436145513095	41.09123952933541	41.37520168538488	40.77122631110284	40.9330505656914	44.50076447006793	42.2286813821278	43.36252206584009
102	20201027	3	5	5	16.872522736322303	51.209873704237694	11.477458602797974	52.065902041780014	12.33894409609418	52.44360833346034	14.42270788915378	51.24987502842192	122	25	0.13693797341633537	12.503197975262127	12.773458534594054	12.857522092283975	13.097209066291365	13.23090127683798	13.456822922609042	13.793979028896132	14.004044353415832	14.159035400200857	14.42270788915378	14.73773573316124	14.864409803260028	15.420298436996069	15.529409007597938	15.902661940619618	15.9431671014939	16.003254411627715	16.188113839249887	16.65470245543534	16.872522736322303	52.19091405413212	52.3016841252097	52.09980342650202	53.0740089044689	51.425282409825	51.12010695311562	52.79993159007807	51.601891930760665	52.14035070051762	51.14231241260372	50.12015784079187	50.27613150800467	50.73244057669091	50.0459034142058
103	20201027	3	6	2	25.649167976570965	51.35334302050472	18.079638339668907	50.67915797295471	18.0637075356985	50.963426350864744	16.15623556431918	50.85239205406748	140	6	0.2414421864822066	15.235587773936786	15.393088306393526	15.582828418286995	15.685069864796244	15.731587705344465	15.775874802153208	15.817325926226683	15.920616340183251	16.089231871985184	16.15623556431918	16.207149183547553	16.224121136266234	16.34097051033834	16.95237153001818	17.856761761698717	19.654215837243992	22.414127825124943	23.048555282762283	24.177602722526647	25.649167976570965	49.444508177828816	50.84805070300444	52.510851154359344	50.9442376141629	51.75308328743123	50.85370443346985	50.37555737152818	51.35711217414833	51.2215066352603	51.92272669849912	50.84785647085289	50.6490204923587	50.18341452798607	51.51117501695128
104	20201027	3	6	5	15.45520143539753	51.39728673241366	8.752903084936067	53.4627776795916	9.562569041253306	53.162365285193225	13.491827413627934	50.536890796220256	170	21	0.16256725549765882	9.688150122213123	10.581623365302711	11.078555199332396	11.44854717416294	12.829822076732205	12.887265461762311	13.182443216514375	13.377765033618967	13.449871400122968	13.491827413627934	13.709549246221394	14.005828371457588	14.158421123585445	14.795754792440974	14.959276403368	15.032929015899956	15.098294132835402	15.272058902279577	15.400389778443984	15.45520143539753	53.95992799527959	52.06439018070848	51.0866360288376	51.54212092325915	50.536890796220256	51.087360462267696	49.00866172878432	49.08506845759027	50.07187277781989	50.83281135338413	49.13722766455803	51.61566666496793	49.6113850931165	51.04285505197455
105	20201027	3	7	2	13.948422360223184	55.269320422129226	13.031256165837904	56.28171089118744	12.616127229279565	56.35014010306619	13.304771953276276	54.39029657269859	177	11	0.11737430919277347	12.487272467879786	12.603504409597804	12.729223851654282	12.993815473307835	13.021895992705389	13.07458866082741	13.119492783072278	13.12420766483837	13.226378183198443	13.304771953276276	13.38153634109926	13.47881871269478	13.521098396490055	13.654916805995567	13.790089144978358	13.836430617205464	13.85685715494731	13.880776892129305	13.910521427603808	13.948422360223184	55.76681195646182	55.76681195646182	54.60461075386433	54.07428348688445	56.28171089118744	56.28171089118744	54.45769775404548	54.3228953913517	54.02405610239696	54.02405610239696	54.50762066651161	54.0098929038866	53.79479391983824	53.79479391983824
106	20201027	5	1	1	16.551587897723266	38.20749314857414	4.541385054734408	40.62541833474079	5.865455336276558	39.56321169340782	14.284558315168915	39.76326905966582	53	39	0.24761079970091532	6.609898750868663	9.058130523926836	9.757800610200013	10.2647032983316	10.814039623716065	11.906278504928112	12.74100783856711	13.391757524623396	14.024549139501502	14.284558315168915	14.565578751419627	15.14882144929677	15.49569953956885	15.572530942591868	15.629645135374645	15.658987600260495	15.808742491230523	16.17238874758822	16.410317831364054	16.551587897723266	40.373486110385535	40.26571351386296	39.92925355695989	40.622704334136685	40.03262968248453	39.87480556031439	41.11150529206679	40.8343517603568	40.79573893358029	40.18471345714871	40.43974289689356	40.10332493613137	39.590481187549855	38.81243443409633
107	20201027	5	1	3	16.66802909890398	29.471340434198247	7.45475762510673	28.9639614334482	7.892156527415623	29.75514860439785	15.200147114471358	28.548139269325056	76	38	0.2512906736157884	8.260204849051938	10.551635332809164	11.523409039523251	12.33972944856486	13.298789098190811	13.896566881933976	14.42705080384424	14.508529339439038	14.794055088236844	15.200147114471358	15.393981664426148	15.519234383803894	15.605117794751376	15.71635486070764	15.76718624728096	15.804025284084387	15.986951514396113	16.048725665659152	16.560505473580584	16.66802909890398	29.78130870048508	28.417229423938704	29.934578866129	29.24260057864167	26.84065754883708	27.81904426757991	27.41371588915811	27.538368309553963	29.36774382893401	27.830774314678287	27.89050857555653	28.903119524354352	28.19411180174188	27.991225820411973
108	20201027	5	1	6	16.676504221655016	36.59311687240786	9.324340326881387	35.682443681309685	8.659884927211971	35.21284895847345	15.194728310326996	34.33970631860464	117	52	0.14582122852362234	10.120636234109185	11.509946143306442	12.578300146984905	13.458966861417624	13.549950611401538	13.961232811550598	14.405905591169605	14.759052180077225	15.002786200401726	15.194728310326996	15.470437919701132	15.595166708728735	15.675660030413752	15.791621279256423	15.996071008435983	16.217214958298843	16.30630180451982	16.430527564496106	16.527084858361178	16.676504221655016	35.91830450750352	36.33913471142611	34.27135497457044	33.50989669676286	31.8447392120013	32.087379790187775	32.00550568879156	31.95859337467446	33.805570526599084	32.92738135046836	32.61889869766501	34.02705029930176	34.95280272973316	33.99456890909311
109	20201027	5	1	7	16.14938746231371	37.349803338708426	6.175668823217454	34.49812101150585	8.777412733867676	35.202725263763575	15.085862852982968	36.28388353858636	124	43	0.13010757356941938	11.107447572989134	12.419920724820434	13.14908903347112	13.796177162086744	14.05263016541494	14.284756419497702	14.408391078972937	14.665490546514077	14.726419035578404	15.085862852982968	15.161497067061006	15.260017710744476	15.439531377156817	15.58822770398048	15.623477118492422	15.7207351762327	15.832734125101666	15.88300884029871	16.00059725526904	16.14938746231371	35.81581030093727	36.75577842505514	38.935687858049256	37.94961584552616	38.60426481329249	37.042381088462186	35.170355863263936	34.60474396367196	37.01147192877758	34.141030450397544	33.94591900464728	36.405021406942666	35.77861746867413	34.66101616768675
110	20201027	5	1	9	14.500868537256894	32.13790902193781	9.414278187278908	29.01876639729115	9.699022855173128	28.30026404716233	13.322276380022023	28.51163937338636	153	37	0.1712805322650231	9.439421976368624	10.427035106554955	11.322120040792102	11.815219219950093	12.244061321750907	12.587196956846196	12.962317336762668	13.03305624049282	13.115231984955033	13.322276380022023	13.473200810505514	13.535582148283288	13.685843916509675	13.760444560795246	13.835737116624712	13.88503531059171	14.03787565811894	14.119512193769436	14.15992971604437	14.500868537256894	28.266922610985333	28.57941327048352	26.88630472921029	26.39908912559825	27.06898794202012	27.0979994010889	26.309007403419617	32.57761124166647	26.55723871786018	26.924179998762675	28.599256447047345	27.523798273428856	30.84089495761131	27.82335149677849
111	20201027	5	2	1	16.31664371052375	38.971311084547175	3.8138503569823694	39.55002840485122	5.086125912877196	38.90080481353428	14.861089321589269	38.53865109269163	119	37	0.2713312023274083	6.266442569621094	9.535477622531518	9.939885557663594	10.367661651971355	11.802541844168264	12.8168753952342	13.941984517352315	14.585741012509992	14.76364618229999	14.861089321589269	14.89939727479827	15.077516500771631	15.280309810100515	15.527755210201326	15.63009202367906	15.700548813107568	15.7567914027013	15.954790332079348	16.139286537737142	16.31664371052375	38.116952093604674	37.1116222257312	36.59937954691597	35.71084094681816	35.718765093649665	36.63195542844159	38.53865109269163	37.18081611734173	38.36640917040705	38.2481821595652	38.58423790361233	38.699926772690006	39.55152976688753	39.03035765861858
112	20201027	5	2	3	14.75832225759614	27.118952850627128	9.06260929923512	30.848307276475893	8.646059585299016	31.061507684988815	12.814865597881672	28.028276915699667	143	39	0.17450299181716455	9.06260929923512	9.388173698364811	11.72946351547705	11.751537790326656	11.998275926001222	12.1009512061231	12.28247027939076	12.4079010850891	12.649684034057929	12.814865597881672	13.079045957572884	13.270867046823014	13.521854904778296	13.745742487940202	13.831203265486716	13.905226658716131	14.151393805497436	14.397540802127718	14.598244662072023	14.75832225759614	30.848307276475893	31.52001455171423	28.993209120809407	29.223544829719263	27.82160340741453	27.70847892768909	28.70156167097965	28.616152019473446	27.90133308086728	27.073925113331832	28.028276915699667	27.176469190315373	27.37083520456509	27.22162029127449
113	20201027	5	3	1	15.143833100794014	41.9792715509839	9.068164281614502	40.62186966083678	9.131090571431054	40.53678985402037	13.728646153484608	40.100813041955234	174	19	0.20928952765168304	9.17944034659238	9.730774543045566	10.207455343096846	10.984235910647262	11.839656452492976	12.34947245069904	13.039632058893885	13.4177460211257	13.536977564675125	13.728646153484608	13.942092290612209	13.999685246148124	14.114794024006926	14.191041633607314	14.23854271878216	14.345913324698769	14.51373390446638	14.520473624846836	14.594649046660908	15.143833100794014	40.62186966083678	40.8498588353752	41.0854808085178	40.09931167991893	39.82925549601695	40.12233081463648	38.02940588843141	37.63796773360429	38.90372879484276	40.08813283216954	38.589592411574	39.483034061119064	41.66712211013033	38.124125559418026
114	20201027	5	3	2	16.74319699159177	46.79184293747796	4.09878030638384	50.43846759056016	6.902974297984119	50.72857168221273	14.576378681445137	47.76202203543836	9	33	0.19998366358311864	9.450373792583166	10.439334017477057	10.94730101952188	11.921143433473873	12.719323856344593	13.763364297241132	13.933842531975444	13.97366356311133	14.304097531594206	14.576378681445137	14.82821249881329	14.926191694116676	15.166860980216782	15.294317626769136	15.42177350683662	15.663998190610121	16.09192984974582	16.18117314013395	16.557498719259556	16.74319699159177	50.5406809479343	50.154179964418894	46.03591240171316	50.42568501518108	49.57483795151932	48.66996810213842	47.73212078313478	49.509418463070006	48.927729915799	48.06830514036335	46.89614035334306	46.92943804353998	47.79192328774195	47.44063081883331
115	20201027	5	4	2	15.91504668932319	45.72816993089275	8.696359915684775	50.10363760887484	9.925171689959535	49.78996493299493	14.093884540527329	48.05014180943455	59	42	0.1311965987070375	10.572418998936833	11.765228870153823	12.248797038655676	12.697451333320418	12.918122844874135	13.023766961769017	13.160230077571546	13.4742858262484	13.970998348570047	14.093884540527329	14.216727174764609	14.316256663854874	14.367339734360424	14.787212893660032	14.868403875131854	14.99996517024579	15.230713846850408	15.36947230443199	15.4228640026624	15.91504668932319	49.335832664277405	48.63547352192654	47.63235895048427	48.27556134510314	48.07542873575941	48.7305475353518	49.02936057671849	48.94413990784623	47.85531646239401	48.0248548831097	48.47646563353546	48.46335233854699	48.61629178458151	46.69672692791183
116	20201027	5	5	2	14.803632087870724	52.33902394396592	6.425754631219991	52.215912256988446	7.640770007722341	52.59694324315478	12.001375245678837	52.91567295433183	126	33	0.2630767000835306	8.120108254607118	8.26825972717656	9.007725669479798	9.236394847028013	9.48471424680038	10.250802671137308	10.747265334296914	11.147947580212774	11.48539507586062	12.001375245678837	12.540971288374744	12.95682703841214	13.205695094102913	13.434642077163122	13.557077979135173	13.594338176291515	14.2818266876799	14.450578332195832	14.656142905102715	14.803632087870724	52.11986183328784	53.45505563918806	53.00936109510818	52.71917301117386	53.79521913076461	52.03806909941456	53.57052402852613	53.18712550991793	52.51581719801791	53.861594031418846	52.99583833774616	53.15506145635924	51.6269478783107	51.70716050738352
117	20201027	6	1	5	16.763980597128082	31.597539427771	10.93319701304055	31.0168535383634	12.22801364962976	31.77589528823141	14.672275423559103	31.30631718886761	54	39	0.1121850420204938	12.075027805705425	13.044141496356122	13.436058194664884	13.743941223829562	13.875664887533116	14.032661281231572	14.18816548778632	14.31710110015636	14.41050407853132	14.672275423559103	14.90106748078247	15.094279828600095	15.21493980624348	15.508980966170734	15.934199579431253	16.199239939551045	16.39593945288406	16.444324473601018	16.70992455853337	16.763980597128082	32.00871314405095	32.21170411573304	32.348104956538904	28.7514898329634	30.53532053756361	31.484745667654952	29.173354191855047	30.807969983164668	31.19615606183272	29.674977096546304	29.414742760091663	31.20693069672617	31.75878361066372	31.30631718886761
118	20201027	6	1	6	14.78811725922813	28.70139631117496	4.363338213437162	25.31849429899889	4.347943584936487	24.808823883812305	13.004973364303954	26.32948052209657	79	45	0.21436002687263875	6.311820810990934	9.092246186431892	9.901627241614296	11.364386407453363	11.90081106700442	12.060299753692435	12.288064558887676	12.487084669589988	12.878354219557195	13.004973364303954	13.054611475109304	13.211174308208996	13.71412269307981	13.8725446238647	14.06626241190743	14.204787479865958	14.274294238634498	14.331646244760568	14.536663286659577	14.78811725922813	24.573957841205463	23.89311115580903	24.156597568422743	24.275583134559167	25.536126175293813	25.1578748087017	26.557871284732123	25.03521195547984	26.56591092095104	26.177651349036456	25.48659697664839	27.054213174708245	26.872461751274106	27.11132267678176
119	20201027	6	1	7	15.787052039561182	33.25907999489962	10.695044513102602	30.131013190316853	11.03005760645683	30.222315425339698	14.450228120282569	31.010412380256568	95	37	0.12802519319184652	11.57449929081753	12.359137195695617	13.120367839929344	13.363868986433708	13.60820096120895	13.810058555926846	13.948017604920237	14.147290105909953	14.342347130294096	14.450228120282569	14.805765644540214	14.927760382806849	15.025829774717106	15.075020760983596	15.241239138209275	15.287587360359462	15.30443859412012	15.35770686773208	15.4109417873762	15.787052039561182	30.022747139138986	29.304928101219	29.34372728587065	29.40192081333052	28.752516113656046	28.81520585294843	28.93507333804325	30.67956415767804	31.010412380256568	30.49974455672418	32.889188485100604	33.684390662101904	30.804938386745192	32.327773574837394
120	20201027	6	1	8	15.878715786296077	36.83755541037559	2	34.76074650323161	4.8241804292652555	34.25262469573982	13.830795867465245	33.7785473223249	104	38	0.24882058645204463	7.37352698774794	8.308419944929184	10.21102729774756	10.702277042115412	11.263237286493228	12.312148608615145	12.85132277728576	13.069449187713875	13.568511760320844	13.830795867465245	14.254851120919898	14.837595672634972	15.069170653510454	15.183856649778477	15.321122394817149	15.363276388435292	15.383564438043432	15.48534630563725	15.673792114071228	15.878715786296077	33.80241556651579	32.52970151920357	36.06099689516434	32.03269819000865	32.670929291451344	31.91372312290745	32.3031848343546	32.27772467394863	33.56864929784814	33.9196740413587	33.632131714299554	32.65696557461013	33.558646342043275	33.58950300655179
121	20201027	6	1	9	14.383159253612815	33.9601084507457	9.783510423150869	35.30845492301647	10.142999695965392	35.27976018484346	13.169330668265513	34.336185204668084	137	21	0.23775765789862024	10.225528228150392	10.582123845672848	11.531372398910886	11.791339736114642	12.030355606836816	12.269979005071663	12.459066977313736	12.78355879032383	13.019719324335911	13.169330668265513	13.346958047086396	13.667544356725648	13.709998929991924	13.85691274073442	14.017030395463694	14.08765641263276	14.170466361460004	14.222686297597916	14.330751379619215	14.383159253612815	35.29227066022645	35.23855497128747	34.78559247007727	34.97910281295664	34.14609098537308	34.47828570921844	34.46841924087143	34.97149626194051	34.440651917476096	34.64940423473459	33.867609325707896	33.935094499336536	33.666901894185926	33.79497437530436
122	20201027	6	1	10	16.072693029884984	30.953827829944007	5.656854249492381	29.350514912139705	6.094739819293359	29.021909108500022	14.1248017038807	29.14794390186637	105	34	0.3045830991285539	5.800787321513283	8.031307367015156	8.850910440730596	9.057177387798342	9.89005184202582	10.9829071699819	11.736498573726116	12.779508332582594	13.83547334433488	14.1248017038807	14.379223953047571	14.738512670268031	15.21708267537082	15.430142617529516	15.515046328400762	15.54154229629682	15.579276894576513	15.755332079759814	15.83995098986441	16.072693029884984	28.788328322787905	28.515235292948848	28.63515789797856	27.97787892188988	26.451090847037737	27.017243446943496	26.97657805878168	27.865544494564663	28.45722812336412	29.5584378056159	29.96550902388405	29.75311616616338	29.876624191720367	29.148083014083024
123	20201027	6	1	11	17.011768591813865	41.386131181047816	12.010148505056248	38.61338060062135	12.275671763630433	38.85201579687179	15.483429511535876	41.71476541957455	137	21	0.24618907215848768	12.513000235238168	14.062529452737536	14.113710539368617	14.2260318159748	14.347603070661954	14.559942108054	14.877500693965176	15.313650952728601	15.42302129703208	15.483429511535876	15.500029175561236	15.542433400918354	15.617793470358702	15.70998533808999	15.831337549634704	15.934820866531055	15.992110900066214	16.234042331673194	16.50659508566352	17.011768591813865	37.68484330109812	39.85833519881465	39.46914383752439	40.00219560414359	38.14744654139813	38.60690007113245	41.45608362795291	41.862272927262666	39.88268508624622	42.44902988378563	41.70554332951409	41.723987509635	45.38121881304715	43.053149619801935
124	20201027	6	1	12	16.052567164568888	31.52260781341331	10.550862714620337	29.834218588471007	11.010112513813452	29.015276343000448	14.794078662038627	28.62420740424519	154	27	0.23321483396825257	11.076703002911938	11.91835179267821	12.487042993681326	13.159436099858748	13.555533237045998	13.862555179145696	14.095039985028464	14.326271448325445	14.655886651344703	14.794078662038627	15.01485142417979	15.316186706776982	15.461851333789078	15.478651204719574	15.51995359713196	15.637449577363189	15.716719636185315	15.79605293965507	15.918278919145058	16.052567164568888	29.834218588471007	28.06434635119439	28.03756593710964	28.206959996091072	28.33903260962792	27.35754342597789	28.224301777513983	28.557312801347617	28.101864653549327	27.97090231298688	28.27473126842943	29.03977496676428	29.02209459145556	30.28066381356904
125	20201027	6	1	14	15.719802542145484	32.132181798225865	4.155374705678736	25.44555362321869	6.823833012714044	25.667677336748124	13.880441071438334	28.46703684701743	159	26	0.21285624762915265	8.158062166231698	11.670031604586992	12.0194766847654	12.460430708212646	12.771900679034278	13.246555562390222	13.431795832411904	13.4787227336351	13.70803369581054	13.880441071438334	14.272188398123074	14.487154142859294	14.58458968972882	14.64468213466296	14.692087596146845	15.015097168012142	15.048969513412148	15.332165234487483	15.412854065104847	15.719802542145484	25.79739991623513	25.49747922665284	26.095493773689324	26.82605339084752	27.13463053496784	26.521481628663224	26.090430613954982	26.40735449107437	27.26872421278433	30.179854702155435	30.075011336458942	31.162097191582426	30.038367078785985	31.63436216904268
126	20201027	6	1	15	14.623916294875274	43.38075626525661	10.630396841698108	46.0368205682596	11.486647883502297	45.50890282986247	13.299444314460777	44.42162799210504	165	19	0.15649618183561242	11.512473010901704	11.61895785053336	11.852168799654908	12.175788258347207	12.304078483672017	12.419229513886249	12.503153994719993	12.708944139556268	13.078154975265132	13.299444314460777	13.41486918663851	13.57247277483061	13.61462490174969	13.721433197067707	13.87955098558184	14.299830399105568	14.498843607709672	14.524945881841306	14.540956579076632	14.623916294875274	44.44999113574906	45.34439869653427	45.58067423461925	45.14548922479355	46.20537207966471	44.5058460031139	46.288723920268005	44.39326484846104	44.71596319495086	44.17503715191744	44.29798085433141	43.47062538197206	44.74991182533135	43.50749011938462
127	20201027	6	1	22	14.11273499173086	30.551822396169005	12.151671699314983	30.37070878912441	11.910275889798042	30.46154994151722	12.463163054679832	30.452861114953937	165	11	0.1434738275109139	11.839183223117692	12.09165426597943	12.157236321341369	12.176060647708388	12.191844801625871	12.2359684341341	12.29851869940715	12.324081406202236	12.399762219650052	12.463163054679832	12.58324977889661	13.072022697015266	13.194172869046769	13.243482773620046	13.285371695395398	13.318952746388304	13.367997162926242	13.513318666381496	13.982114973565093	14.11273499173086	30.302801029328208	30.37070878912441	30.452861114953937	30.72111408955705	31.282620866378423	31.282620866378423	30.11363203751188	30.492891311485007	30.706785531241984	30.29500812043694	30.70197172359409	30.81659231583824	30.08050758139607	30.179371746535363
128	20201027	6	1	23	16.612068995964947	29.62419588795102	5.015576488648356	26.20337136056409	7.988014253428592	27.30063690525195	12.801754193145626	28.127150267494777	170	12	0.4555491219978765	8.31505549972598	9.474233135818707	9.796697016102756	10.58603475975433	11.11176256007326	11.359242838959384	11.464599838152871	11.563957799393885	12.468259011368326	12.801754193145626	13.175658314301282	14.201186344410798	15.220973999990932	15.65259264814803	15.813693420806407	16.021927449890388	16.0330028636797	16.195636924927946	16.418951635176047	16.612068995964947	27.688428395179688	28.01011096001207	28.01011096001207	26.992368607750983	27.000841329172683	27.074219086317964	27.074219086317964	26.822570335913625	27.9766164129048	28.244189574977487	28.244189574977487	28.557003079808656	28.516752403537986	28.516752403537986
129	20201027	6	2	1	15.50490152307061	44.48347780857992	8.172223204868605	47.36053892866551	7.1472483377482545	47.14881888411847	11.905765717746958	43.959833177516906	11	34	0.3122360152976221	7.323654087882828	7.615182543115994	7.959238696517653	8.172223204868605	8.438132181541361	9.603450533012634	10.015144632743478	10.522545918835132	11.141241657251827	11.905765717746958	12.758520985317844	13.431240250634085	14.041366841682756	14.30518685603878	14.515086764946329	14.728559593615788	14.81619517876121	14.986787200210731	15.116996193415174	15.50490152307061	45.866048510905685	46.81012175779416	46.10664440198327	47.36053892866551	44.854902177520906	43.22922106518262	44.34967285423194	42.98281395811134	43.19279991200806	42.78657649083385	42.540124762862895	42.75311606559104	42.44872278700547	42.117472976329815
130	20201027	6	2	3	14.836820016792965	29.609841082047904	2	26.620550524989287	4.0131563194426745	26.778190914043105	10.790010410699384	28.498506392706844	35	29	0.3511164719478099	4.393135555339554	5.1598467566416195	5.603612242314359	7.535351641209922	8.328110696369084	8.702799182771889	8.855514549750866	9.16140595644334	9.812750087013171	10.790010410699384	11.388408779878471	11.825819749215032	12.861675738704006	13.174834573029534	13.454107437419168	13.822597702670638	13.950517434958366	14.171772520294567	14.592559225470891	14.836820016792965	26.486273114056456	26.462542669702813	27.25189425932835	26.620471782225145	27.00243980728477	27.833937149038	27.232835885647138	27.759467492229945	27.856302718813176	27.712954141451167	29.173075967421745	29.362447065666046	32.4523393781927	31.60849517102197
131	20201027	6	2	4	16.639670579947435	41.883491477440174	9.124138702150486	44.23041956269744	10.603494318975164	44.28077993496436	14.272171928816183	43.48293287600749	28	36	0.1855153309948049	11.402469303249612	11.645627145964111	12.293012555882417	12.379870382010404	12.94914452582201	13.06517908722913	13.210061557775552	13.601018436832248	14.087733124505313	14.272171928816183	14.53050484862472	14.641616875567472	14.977693614023336	15.156023605105888	15.423255888928695	15.634866328729569	15.831694063206829	15.921444067933455	16.430116877478074	16.639670579947435	43.46747829616518	43.48293287600749	43.649825539848	43.12547222390771	43.90298615132387	43.62580637202584	43.13139630453001	42.89257737516323	44.087464699156136	43.33677843148321	43.76180824949338	44.09642037619791	43.29021783504595	42.01973220795895
132	20201027	6	2	5	16.403352282630532	36.134739493783485	3.4641016151377544	33.56771488371365	5.434788992778862	33.50577757527862	12.780013035309462	32.336550768280446	111	43	0.30046004019414335	6.368761063427828	7.192753755812738	8.443297709009897	8.642413282636499	9.73380978843913	10.07683284121758	10.733292590669867	10.971852115905897	11.189659976427755	12.780013035309462	13.157156110355972	13.566914786890646	14.069466033233402	14.306830052183615	14.47779221614188	14.861411007022111	14.997394620189322	15.167936240545323	15.237140593539667	16.403352282630532	32.673514678874014	33.5971541784676	31.798947669893828	31.514688916099413	31.452041172947904	32.12468548707953	31.037452645462984	30.52603676567125	31.47371118163983	31.180740853372487	31.35520332160587	31.449510905460137	32.92595348167858	32.7378658904898
133	20201027	6	2	6	15.841364027842042	34.04039719782386	12.779563659615548	34.193029547078226	12.917822250801557	34.39051814938598	14.896459271633235	34.42716853149615	145	32	0.17946504005057876	13.028332952210816	13.381156121804564	13.638105814396736	13.94111472082707	14.085726390901929	14.493736402814744	14.597325311205829	14.72659233154852	14.790259196030316	14.896459271633235	14.914217715873702	14.9670698469344	15.033310325348005	15.102231561240206	15.16361657529387	15.258186150857544	15.328643024888365	15.421417846314512	15.70839553491188	15.841364027842042	35.287267869944614	34.42716853149615	34.0601983782468	34.05055501439819	33.87036794721168	34.3653843339914	34.77537690880922	34.48825454315884	34.37452899366711	35.028639885878484	34.033053122688194	35.400673198862165	34.58096364890102	33.70951485338086
134	20201027	6	2	10	14.119846242165572	32.39937437027187	11.140666373625493	32.583829295274896	11.578670889650327	32.895566648996116	13.550310484432556	32.32363301782293	160	18	0.19619430485593567	11.60179563826717	11.93495918614166	12.031606230514146	12.146536612414124	12.804541735606673	13.102841960493263	13.230015923388295	13.304409138103464	13.428985121169749	13.550310484432556	13.704652703545383	13.868251794885186	13.897620879004933	13.935635162685664	14.006884711854552	14.02804518385956	14.052264174254052	14.067384331175342	14.098584617589124	14.119846242165572	32.86808804906931	33.23478260264416	33.74877599558214	33.63450974577665	32.55736910176432	31.47627294623325	30.583248633338144	32.24789166537398	32.13630266954931	32.13630266954931	33.17316901446171	32.052273641174395	31.32013654397456	32.220042974455694
135	20201027	6	3	1	16.56946688794893	41.20049248982385	7.729812416870153	49.00277701954409	9.782105014996633	48.667493829505155	15.27183812921096	42.2047015856877	62	35	0.17319882437944709	11.243759616127942	12.60439677739189	13.23127243497626	13.62584287676565	13.858446544361232	14.3237303448002	14.717831051848734	14.849313395488748	15.025581203671138	15.27183812921096	15.432600629065298	15.604286875233266	15.675987650148404	15.732423377537671	15.794882349608136	15.94136130080326	15.989779322781024	16.082919319763878	16.248748311549257	16.56946688794893	47.41609982304422	46.58960527157283	41.18828736138182	46.13215705756533	44.68854496447656	44.13162889080468	42.13638436351796	43.88266789341639	43.09977058569171	43.48256803453363	40.36769589246228	42.765672911712905	40.494944199316016	41.14354047327863
136	20201027	6	3	2	17.695978337858822	59.18175439936733	11.426052671980564	60.34112611197332	12.692710014693818	60.19014998552475	16.390802053898085	58.59224669561701	46	35	0.1514670945732499	12.88076655233411	13.854638065310189	14.476131962009502	14.702107902369834	15.44059440007427	15.673672579838485	15.990210174954886	16.11146794652329	16.19890051164831	16.390802053898085	16.497208104396368	16.574387097062896	16.821170040893072	16.920056425055343	16.930323528017745	16.98085711097321	17.149405778558346	17.266703732474024	17.59097598144427	17.695978337858822	60.84748408154832	59.77208890214115	60.34854892987312	60.51091650953427	58.92132583076114	58.02671878830677	60.26953319081526	58.337075518896704	58.49954808891004	58.576852485227214	57.80776140881545	58.32187816541727	57.26106614592922	57.55667698155413
137	20201027	6	3	3	14.775070049329033	31.562784996437447	10.515242852985065	31.92572352016272	10.255595193322662	31.7370637315545	12.57187510760423	31.42531325403925	77	36	0.19996281536345345	10.271275410187036	10.501939033162518	10.818520837823582	11.056612883160415	11.527549180856148	11.716763338530017	11.85703712482242	11.997920311349638	12.30486528246136	12.57187510760423	12.678576035976786	13.018065459346673	13.375025182247652	13.522516661255624	13.630204993065226	13.716685224291895	13.822802137306349	13.939280565836174	14.032836962079022	14.775070049329033	31.809115985503382	31.96176670806939	30.66637211992542	31.04556839968724	31.42531325403925	30.946229153204285	30.93282975950609	31.712551109077044	30.815534538039923	31.275276791242767	31.50273576450263	32.33502578341489	31.58371744790524	30.91281072410235
138	20201027	6	3	4	14.726987615743267	44.37077066550443	2	46.746418861603146	4.625768027770465	46.82994568612675	11.73694565303944	45.008545058915104	94	31	0.28597717149942004	5.144513190177917	6.92660094000071	8.239947944390776	8.990233156137753	9.243953424149318	9.722757662634637	10.09234478571658	10.157116354887483	10.458318154069747	11.73694565303944	12.202121946949331	12.645306430369985	12.939327317901975	13.221265365023166	13.52686869552568	13.668799921412498	13.80522532979157	14.220717862221091	14.339506251531866	14.726987615743267	46.65251549060481	46.89032913734937	46.17449441708577	45.485075269433054	44.95340412594515	44.671799003302326	43.65405927580005	44.93590223423515	44.80048042846345	45.30765207326792	45.008545058915104	44.68137412342201	43.94806375903646	44.12520348125067
139	20201027	6	4	1	15.631367769496302	46.68783949459898	4.974602161647368	46.638604268939694	7.142981650959546	46.92064860122252	13.936194534132358	47.571007838182304	132	33	0.25924457476390905	6.883001870968479	8.693994187098843	9.324976370703263	10.8171459867419	11.313543195346272	11.58479587180008	12.142148519868911	12.485465965876475	13.172477945389334	13.936194534132358	14.137667023835986	14.4095928321977	14.866555270542303	14.914855138859894	15.004128833933226	15.125879470238845	15.171492131824923	15.317068295108005	15.372041125556471	15.631367769496302	47.04493792998371	47.07840360474413	46.29760610406324	46.416035221333054	47.571007838182304	49.06400739294104	47.66304238091167	47.55841424543716	47.402839541562685	49.08208673158808	49.06352968683858	49.08303164475779	49.76288617132603	49.16032029252213
140	20201027	6	4	2	17.74492036035826	69.14660920541759	8.393538790767275	63.093070229354616	10.875113744099764	62.70322005360436	15.914653002003115	65.96188960679333	104	37	0.25639828879221516	10.692282733810115	11.872250143297642	12.841685749921748	12.899321846123192	13.096217931435138	14.080720084532484	14.55523464198204	14.888186460047526	15.29795109881491	15.914653002003115	16.007545816373558	16.31665796876786	16.485273971500995	16.577193100855375	16.63581688834947	16.74544170231859	16.838907875234508	16.903467376461244	17.03757524539314	17.74492036035826	63.9719549665686	65.76299063408783	64.77023861040666	63.17396529571667	64.79550978817869	63.629360948338864	63.59308678165738	64.28161351131648	64.90228497635546	65.94323282120925	66.29362237308906	68.79410934745876	68.99591655291992	66.06444418281208
141	20201027	6	4	3	15.91718796165044	40.34060050732096	10.223920754592896	38.0472909949269	10.564095198587848	37.73935429195493	12.77788797738902	36.53500471247094	133	36	0.18904079713898997	10.630627698512606	11.036884256536744	11.305118667492554	11.41627518300228	11.565197364273676	11.636043123434684	11.96540782012795	12.397463695700557	12.708565667217238	12.77788797738902	13.277415881476802	13.32907487665638	13.715414619546022	13.90334994741148	14.23422396315694	14.888731122082698	15.041906255021884	15.107655826146676	15.183909961230556	15.91718796165044	36.978872424422725	37.331792243790304	34.64756165405366	36.02615322203144	34.427690858498295	35.448073718116945	34.95539074191463	34.88738586604265	35.51680040266023	36.74887793415749	38.12609412852158	35.70115296206987	36.16846239490677	36.304025937653925
142	20201027	6	4	4	16.026756163016234	42.71675528186899	4.346129984141888	47.04794590357394	4.5723375858590485	47.845536611087546	13.16724917637118	45.60496375259831	154	36	0.2790886333270493	4.813424645748457	8.105348549166347	8.911285989885215	9.227529569723304	9.797364601082316	10.168257203881437	10.94999529186964	11.76200257076349	12.40310920486322	13.16724917637118	13.401673181783623	13.67867726352792	14.218624152688427	14.744645255499458	14.95793820735278	15.133124898225946	15.417374703381713	15.815755462813415	15.867082495309129	16.026756163016234	48.53554895423014	45.06956020209006	45.13851261589056	47.5820843203383	46.990799654877165	48.01246602155133	46.92389980246198	47.67396662705699	46.648279129893965	46.29477136455412	43.13581114883957	45.60496375259831	42.61316392612236	44.00319681772999
143	20201027	11	1	3	24.84881484271458	110.92016528508007	11.097084389753087	96.2793446645284	13.745076825416833	95.84425064634124	20.76464914699074	100.66674974555444	47	22	0.2359177758270635	14.280664712394438	16.727365499662014	17.094964842737614	17.873370606074623	18.5201965410134	19.197661306773636	19.664000708308823	20.363030062140385	20.434573740454756	20.76464914699074	21.662028225777163	22.47282638311287	22.66053944882503	23.14977457090103	23.61614460694464	23.98898372380909	24.426218678388768	24.57465008401721	24.720162778856537	24.84881484271458	95.74672860787078	97.4668065458627	97.1022905420958	95.8579553869804	97.56007997474792	98.26379880836885	97.56952910644496	98.7677105027378	100.8248074712582	100.50869201985068	101.29620365355407	101.78880788699226	101.8648209019775	104.54926672193614
144	20201027	11	1	4	21.06221489589045	88.54810710613484	15.763680984343106	87.60375038529544	16.980971556885375	87.5126135100773	20.11677978939168	87.38498198843807	60	21	0.2051797884265615	16.21473431216989	17.36853958889775	17.864447907968916	18.499204715125625	18.755655366474457	19.270021180087536	19.432298790114196	19.60697451643653	19.697554677843364	20.11677978939168	20.205486922561978	20.405852864637023	20.44503282554079	20.523703047537374	20.707421442250897	20.803451654616048	20.867540137983177	20.9954557599143	21.043831586136964	21.06221489589045	87.60375038529544	86.0913643620049	87.96444998976027	85.24259610731649	87.75460052332139	86.2469495649146	88.90364643478954	88.52443178171609	85.42173589573991	87.40977021059003	85.28167876591905	87.38498198843807	85.83477319077124	91.0814823083279
145	20201027	11	1	5	22.63413171152835	96.27051497590924	8.061703019400966	86.5143599919414	9.188067243577189	87.35848067370621	20.26316241506981	90.07677713304996	97	18	0.2531596908698436	9.384332492521324	10.393625818439205	12.73950967942438	14.36732420811108	16.13474100409867	17.845935806733316	18.12179956294016	18.89670114611648	19.909774099960647	20.26316241506981	20.50640950938545	21.171418268586663	21.507043801567225	21.548575552545454	21.816175011947777	21.92757912618018	22.08609268237536	22.338758381302565	22.559111497303007	22.63413171152835	86.96719912948778	88.59388289968948	88.90209257757714	89.62169645148434	88.7195143551195	89.80530357939344	89.82917838548134	89.07472821368242	93.62800230261512	89.42384213278312	89.57797846883261	90.88473038832468	94.00153697763513	91.87110424811034
146	20201027	11	1	7	21.006471668571347	77.62766161156091	12.902622772870744	70.60941878440421	13.660902354712414	72.10840103939854	18.0871748217585	76.49267390825094	92	19	0.2699264463649143	13.139911054412869	13.992808907070431	14.20725832158258	14.375120738557865	14.891460617067246	15.585256710078006	16.209315236543503	17.445714295487356	17.902947284493454	18.0871748217585	18.19515422650355	18.27769788701481	19.075166420012	19.674084572584334	19.9506403646496	20.053543339972464	20.33987128543843	20.443144590078344	20.54245728195573	21.006471668571347	72.59852925036425	72.48150700381377	73.23427732997767	73.67766208630938	74.16581997833232	74.08801687784225	74.37675084539875	76.30940274946886	79.76261417574746	76.49267390825094	77.31888498577142	76.68875913951776	77.1662185146526	76.59635188103813
147	20201027	11	1	8	20.375171847292048	88.56324671492057	10.158236470806356	80.87159576882007	11.360502905204555	81.38852626686055	18.04013993323995	85.89923726701562	95	23	0.23475929707682883	11.410919356439804	12.848677860791916	13.772507139880917	14.883175413968148	15.16502704185177	15.446719359359498	16.106982023200263	16.882055430829805	17.339340941885858	18.04013993323995	18.141741798411328	18.63049828416082	18.756114543982285	19.13773614598408	19.4038752464301	19.79366537846303	20.01183373028304	20.026885865363067	20.152791325777727	20.375171847292048	81.80866615921751	81.4853168725441	82.24021850285745	84.61767778253143	83.26360146178992	84.40151314640836	84.7024049967484	84.8268605602339	85.0683488693051	86.68509530267205	86.43940737951327	87.80477541263278	86.67151480061634	85.65139704163697
148	20201027	11	1	10	23.57803923969087	116.53606772659371	16.692395945858006	118.39438646131362	18.614488252104092	118.42656600425973	22.535961367917004	116.46052716819332	150	18	0.1829575287322544	19.186905722106125	19.903091619857403	20.2708368390954	21.067224323651075	21.49590931699029	21.620654467976976	22.068966638628808	22.33123229180252	22.434883300237576	22.535961367917004	22.604080320812	22.659829233010264	22.878889286893862	23.037133763158124	23.08663249191722	23.16347238495461	23.181869337206464	23.209635213833785	23.22493425234891	23.57803923969087	119.97599262380272	115.71562061940844	114.55575020262954	110.48241851066096	112.8937004322928	111.06452701934072	110.96948975253872	119.41132301262164	116.22077119993324	116.46052716819332	115.90010966627592	115.63014797369092	119.4597025669106	116.77260049104156
149	20201027	11	1	11	22.789141297098052	91.8167507427818	9.763946168862388	85.58242887928364	13.188923782975287	88.03181529940349	22.244082855345965	88.58441276992198	136	27	0.2359923630041044	12.353525596346898	15.913185975056765	18.916396025527153	20.275614184075508	20.9871812385696	21.52455112484763	21.771393791665165	21.933740216454662	22.08651485434135	22.244082855345965	22.288010563553016	22.41367670711923	22.44731310770877	22.476950950347135	22.5413635570602	22.577758261235285	22.598321720862568	22.613425754001327	22.68722485043464	22.789141297098052	89.0445329883927	89.46848403053413	85.50756550865488	84.74396542766264	84.25488362054043	87.58538232317987	87.50485472305049	87.58508310067614	87.16110056142905	88.58441276992198	90.89134478051264	90.37675556732596	87.22943353215163	90.32053323372844
150	20201027	11	1	12	22.312602833474426	72.05136678041077	15.126622724299004	66.45905042151654	14.94144186212166	67.24508694077169	21.383899982853023	69.70911076582595	127	26	0.24958591785118175	15.280089154653195	16.317252173795367	16.94017595353423	18.362032252432712	18.978972601770145	20.00892144407746	20.52129605081201	21.021598465611685	21.302494620377043	21.383899982853023	21.490230423323403	21.546895045827146	21.55772037659474	21.56889762809598	21.777676837984945	21.834023771454657	21.91449107477731	22.035210233080033	22.268230087061017	22.312602833474426	66.45905042151654	68.54950807444514	67.04187286459118	64.17691713211305	66.675881746376	72.48950201913301	65.77010373044867	66.66304667582084	72.72360950644529	69.80407978889902	70.68720613634146	71.21099775389753	70.5616114275347	69.89876533802116
151	20201027	11	1	14	35.994484317232406	66.98523056958493	12.997227060228784	65.42532591289338	14.474559416081194	65.4573987156481	19.297867534943816	65.67471999548447	131	18	0.2780856302615537	15.085908305518984	15.574394070608468	16.790548794321616	17.655977584337744	17.87752563006474	18.116366059207177	18.621222855574885	18.943776701986163	19.21094095421771	19.297867534943816	19.734965473142324	19.852990260391945	20.04522577000582	20.158094272846625	20.179604962125783	20.384003491016703	21.306535352010265	29.480114655816305	33.2652192490478	35.994484317232406	65.60845008518241	65.67471999548447	64.68055060204874	66.03262160706343	65.075939018877	66.5111518837906	65.87215435277692	65.13435040131765	64.24867278831701	64.42598049509472	73.05492756084986	70.41687172800619	69.65795421672159	72.74447633894296
152	20201027	11	1	15	22.45389032234124	114.430717192207	14.76791840484072	106.79503135334114	16.05226800953878	106.23051922768836	20.272309859148912	107.38011108898787	159	19	0.1788991255469159	16.13762697629871	17.055194473413266	17.632045983239188	18.185271654513297	18.639437592768637	18.86587464309628	18.920748082655397	19.48665622933744	19.865057800155697	20.272309859148912	20.663264344098017	20.773739478430667	20.998423470783106	21.066877689627297	21.11494136069213	21.433494000218708	21.62856716374462	21.77940292736756	21.894123624807825	22.45389032234124	106.32608144625128	105.0387212448086	105.86334696801104	104.61286987729255	106.8064648026946	105.48145506095676	104.12571464313302	106.22858740520806	107.17514892344344	108.61724390594308	113.395081859174	110.6345390319484	109.18435979233016	113.72527651681015
153	20201027	11	1	16	21.084479254964997	71.82912845241354	15.28228371524911	62.81896141785813	15.76146663837443	62.12629281880515	20.101775731245525	65.21500661462846	141	23	0.11518380571311924	15.859732144223251	16.92061877703926	17.70406587324948	18.283180621909807	18.76637372368411	19.684995799273416	19.91623133828296	19.994878630776785	20.067628840672015	20.101775731245525	20.176777250656137	20.21267257944201	20.3448793729963	20.466227593313725	20.50444572454746	20.58941067943873	20.6559718893608	20.850583107111262	20.95539402005628	21.084479254964997	61.85523922655737	61.70467781199994	59.844847216208514	65.77422985128972	63.760546393399714	67.60310929125568	64.80596157773915	62.7541928695924	66.20334116924126	64.23196357376604	65.62405165151777	64.73097221868777	65.93329548437451	66.03915200696963
154	20201027	11	1	17	20.434058621004496	78.8885642442518	14.766107210143366	78.2115549562279	15.33541218856796	78.47375961162528	19.53173133063507	77.7633590170071	147	22	0.1102808810631094	15.42101399514024	16.393862210066196	17.14038602286112	17.65266184986712	18.580952326429955	18.865323878042684	19.22553493641128	19.264959119098258	19.497682332122217	19.53173133063507	19.56168258998604	19.63271989497762	19.7705098337604	19.878064933233208	19.93445214529773	20.01578930491785	20.13463422678415	20.19542878084773	20.27980774330449	20.434058621004496	78.44522673357858	78.7160860936748	77.95781952257379	77.63833913037858	77.31079547913522	77.6228950495715	77.2858025257965	76.59940710028684	76.15379654848871	82.9065082759228	77.18917990467645	76.10636190736948	76.63353946378366	79.12664036687684
155	20201027	11	1	19	18.80419503767196	64.45319924389986	9.255485237561103	68.96661899514142	11.732281010088204	69.30197742826608	16.720020731657247	67.01990363339553	161	23	0.2116835444199458	12.71675625643204	12.865840067209046	13.125581252525038	13.5209708566459	13.84004591168719	14.520232460823497	14.66938884322068	14.964892673826691	16.15383388059608	16.720020731657247	17.28386357025479	17.456603023879957	17.680070717114504	18.141328824638403	18.285641104784325	18.36943888204197	18.44424954678182	18.53920799823981	18.601923573596252	18.80419503767196	68.80386820069478	69.50614866649072	69.43316462316615	69.09956302860145	69.03971327833578	64.72205853778688	69.64124500217062	68.31150544506664	68.79480228378321	65.96366394374533	66.68431772117444	67.01990363339553	66.73531153523291	66.37380350505622
156	20201027	11	1	20	20.154823043800945	67.34574644093341	11.417863560690275	61.15995636773488	12.40325435210832	61.528827721278454	17.114612450942893	64.52200467120728	166	24	0.20443629040415848	12.823244239408869	13.231328932835222	14.534308640190396	15.030297079700857	15.48311467288936	15.835745792047764	16.2113028658448	16.487976825858297	16.972855453329792	17.114612450942893	17.618336314292186	17.868585748633397	18.94657328836571	19.143533443757363	19.14926786062354	19.18772741198208	19.36715395526811	19.91972321305262	20.06997402845146	20.154823043800945	62.16422583305123	60.62277323075702	63.3624124788617	62.93894439234035	62.64461443901215	63.976621787723424	62.57005029088713	63.41110175468961	64.07657260300789	67.85942223805603	67.81174611912675	64.52200467120728	70.38722245254785	69.39127347264251
157	20201027	11	1	24	19.282088233179728	51.42267864909071	15.37424862643238	49.55816023407401	16.50438120873852	50.54212981479452	17.569754301520085	50.96463723959333	176	6	0.1057095181120176	16.502262284613522	16.593617182661067	16.720810815503366	16.79994338025227	16.988912967967632	17.27459839709453	17.36630765110755	17.4210708344545	17.45551993578823	17.569754301520085	17.65067662091346	17.709685504755367	17.815747977060735	17.853080146012715	17.892702936240795	17.928434159399334	18.116660697489483	18.235643137547193	18.39738865955389	19.282088233179728	51.38824181357253	52.056290175037056	49.46186833256336	49.48730224538128	52.81666705221708	51.95566742149859	49.61286545708238	51.08579085650247	50.07441354434288	50.01193903527248	50.52239162858288	52.09733615322556	49.84426419330816	50.96463723959333
158	20201027	11	1	25	18.983114126238934	59.21989214480018	15.871751898903032	55.528021899441896	15.478744793888806	56.82018890917564	17.668278169288044	61.9001724725357	177	8	0.12019726656618576	15.84171192079045	15.932425328508092	16.526753361126193	16.89530299688219	17.292092455749145	17.36461740307795	17.428683811688156	17.453339640548535	17.538264224671607	17.668278169288044	17.72586336428544	17.84531279283014	17.91600569444389	17.9332300168344	17.952911772529355	17.957877807376736	18.016431350794804	18.12589587510376	18.44591070058057	18.983114126238934	58.07049451565221	55.528021899441896	67.17191391481317	59.16802166130094	64.41586467466126	64.89294083501059	57.85439812325806	59.60293894572856	65.05867860497703	63.815403852418754	65.47380520801691	62.364683912486754	62.29269727750798	58.88427473547345
159	20201027	11	1	26	28.62612006909253	62.21653202651207	17.074285510854992	63.40535353290723	19.721952123137655	62.876942339854814	20.371002073707267	63.428934366009	173	5	0.1334566089958069	18.596096707114867	19.485607491918262	19.662170115172113	19.79632917107225	19.883209574734032	20.031948320432747	20.09607533028336	20.135830954541863	20.319516206476298	20.371002073707267	20.46542964554139	20.72336600972859	20.765564064025952	20.814507862209098	20.86210947748107	20.90328747514732	21.532508976174825	22.46861453092774	27.228610668869656	28.62612006909253	70.75359678554852	61.91932008801627	63.9940554357045	69.84147210283132	61.610674700167024	68.62030831844417	63.37391942146168	64.07014194393628	68.01724898498497	67.21942729869656	63.25438265597626	61.31578829797223	63.428934366009	69.87684335248399
160	20201027	11	1	33	19.264888534156302	56.745978228569655	17.206266610472028	69.65797521479203	17.377684236077446	70.1996519388436	18.5661501710512	63.63017462356834	179	18	0.05035193394445277	17.359157024570237	17.540344377208164	17.617503980545145	17.651897029323166	17.879469162913296	18.087396796943132	18.19957552497364	18.317728778221564	18.471841226711984	18.5661501710512	18.604398408997888	18.64514310218791	18.67157769365085	18.68521191770087	18.740895847308728	18.888103990353667	18.969585046086436	19.196190132239614	19.201636942892897	19.264888534156302	70.79845391352151	70.14252668821726	69.34894661215729	68.18779006356408	64.77881107266295	68.27022848810333	63.81469516754148	62.06103606540173	60.621775822411216	66.14637865366082	66.14637865366082	63.68622372308473	62.885724782815466	62.64208417152439
161	20201027	11	2	1	24.44159641311663	290.7202170353578	17.88188121692333	311.1534183804185	17.494230957732153	307.87326780117155	22.135804556223334	292.1810947918641	2	23	0.20106313266917727	17.92340420013238	18.049054027199055	18.530415540173028	19.30502264863598	20.36098672708551	20.90229018680003	21.56888424367788	21.89378742590044	21.931713497501704	22.135804556223334	22.415810242868847	22.525406832756865	22.643913935283948	23.061183666381524	23.398077500642408	23.51752188617914	23.83964843337677	24.20980769870993	24.392094818226138	24.44159641311663	311.1534183804185	306.60172964580386	306.72578624595104	310.26429708386604	305.4354758156118	302.20616156489507	291.44040885523725	292.2094841830961	295.8097083500282	286.36689707217005	297.70593910092373	290.58658531509093	286.86415237821024	289.9273508936927
162	20201027	11	2	2	24.0331222223652	135.52211355417927	12.104243087452456	132.01860649968427	12.094447992248009	130.946724997397	20.74058687081232	130.7609900650169	10	25	0.3124372179030482	7.025337486903711	10.154829190209435	11.05792571412906	12.25100754454561	12.957893642819492	17.17271138409741	18.61857980330681	20.288484839280994	20.54883869368468	20.74058687081232	21.162798855681334	21.562328422142308	21.86850573020699	22.036545060389095	22.267837780818173	22.46979343101613	22.527523267221788	22.687401366058943	23.19738006873281	24.0331222223652	127.36655748741164	129.63154585230254	130.22896195433154	132.01860649968427	131.13284489440187	130.94827185525264	135.20787743007594	130.49729629645762	130.58028067082824	131.66672083528576	132.35464911993736	129.43628479530042	131.88512176591047	131.37565608191065
163	20201027	11	2	3	22.526279867788546	122.789744561518	9.85416697547191	120.65222498322042	12.614692178562942	119.26598486808564	20.02451900034913	118.1897235182729	83	24	0.27573982667052227	12.99247401366793	15.619198554902104	16.380640685250746	17.097353015129183	17.911492049561524	18.40540873898173	18.714115229577096	19.273444970483222	19.61476971951769	20.02451900034913	20.62021503339128	20.71844242308757	20.928960023580657	21.298137913092955	21.488232705656877	21.77583921322058	21.905644157725508	22.287289436052816	22.43533808897541	22.526279867788546	118.95770169695145	118.18802792408503	114.53552906079784	115.08118491919738	116.72302404673763	115.83189743445836	115.77277736714042	117.24182337304713	118.19141911246076	115.16602762280176	116.16243856025676	116.58233697480364	116.71598969314095	120.03108106159658
164	20201027	11	2	4	21.961842991918584	102.60986393822024	5.796863149743142	102.01399119436842	8.643159583310753	102.08306084739552	18.556733210927195	101.39948266300296	105	21	0.2423211114203813	9.063451730004882	11.658850638185603	13.44030692396798	14.770319240835446	15.425617136879712	15.630691937669116	16.023298399176415	17.637757148630563	18.378777327713685	18.556733210927195	18.658683705940376	18.851280185788372	19.44270970815838	19.525506348393577	19.59196607796346	20.029077575890835	20.627921721282732	20.80650960719603	21.316408039993583	21.961842991918584	102.21169852657655	102.02349282124158	101.9815176784362	101.64086598172196	99.99645459055306	101.39948266300296	101.02498207674282	101.26354115498792	101.35303493119429	101.4484711613346	101.28958926136616	102.7083763856797	102.0100435571261	101.61157367346108
165	20201027	11	2	5	23.660369286695307	96.56417299098344	12.59848895913818	99.65526744304266	13.89870956958634	97.79763464529042	20.172747930958465	94.61673844532504	129	20	0.3616334705087932	13.976225663442085	14.18993024341272	15.143324892324454	16.44908871762933	18.434166444671373	18.69068709190284	18.82600709164508	19.178671003988583	19.798097247322353	20.172747930958465	20.377907564145435	20.64953770089816	21.289750697833487	21.596833593387384	21.760730868844917	22.5654378369909	23.02121362011257	23.083526251550804	23.61643369640433	23.660369286695307	95.43954783543458	94.8012589892982	98.93637750353034	95.58771022044448	93.01809234867557	94.1234832717033	94.73426464556604	93.3789021930102	92.15290885242231	92.59509671873909	94.98468763360856	93.60387551968196	94.39424289096492	91.58159335194765
166	20201027	11	2	7	20.20892346135507	82.63117632682331	5.542593461893073	82.2832330501495	7.972727238228463	82.90361404188077	17.912349192875208	82.93779015135767	142	14	0.2777669277580294	6.634448266702625	9.643870558094388	12.313939249394718	13.738388705576016	14.361608743256737	14.893695778931384	16.275065764815906	17.15890065393119	17.37151364708565	17.912349192875208	18.155268941070872	18.57031907557613	18.857786153155356	18.949849949884317	19.01058346115018	19.42263316068084	19.742097915744537	19.937224953731647	20.05255523669603	20.20892346135507	83.23824104221853	83.18936803327429	83.18936803327429	82.26371534367748	82.76731206698989	82.85146708378743	84.66958501265395	84.66958501265395	83.73567483185742	83.20262831475583	83.58391127776741	83.19781450710794	83.19781450710794	81.90435961572067
167	20201027	11	2	8	21.034355995502555	89.02755604844366	15.33670104412127	93.49252275214972	16.459676431616234	92.34169900405118	20.357336139112007	89.10819388844283	133	12	0.20312058887981935	15.392485554195762	16.566145821561623	17.86563928477946	19.446700573266853	19.67025651987874	20.120545730706983	20.16031392853643	20.244326844540893	20.30376787130899	20.357336139112007	20.442114725833783	20.51444572929782	20.542959019250183	20.570701927338146	20.66468550298582	20.69754318059548	20.81236273747719	20.943273396459816	21.00729529100544	21.034355995502555	93.49252275214972	91.59901125137588	91.9335630086279	88.20957621453483	88.06806496833613	92.03726197948552	90.19711707472965	90.25267796910836	87.76607596881571	88.24375057417252	89.12311826700659	89.11374262855605	87.53897133799448	87.9275826275889
168	20201027	11	2	10	22.92536711568017	120.79573629562832	15.74445441487882	119.3348690381572	17.957030794135658	119.83394067729024	22.00818679823553	121.00364869006933	182	8	0.08723066367483695	18.564527951988115	19.1745887003557	19.89567637155453	20.339889714953205	20.80732609025371	21.28770303963695	21.54259088506832	21.71648452988166	21.79618899791705	22.00818679823553	22.275404308329133	22.355886670858155	22.428816433572727	22.454999948622554	22.46043376820422	22.523559010289173	22.6200561470044	22.67118606484947	22.800114605221182	22.92536711568017	120.49210419709614	119.67484879661744	119.95961412886116	121.59370496840982	121.59370496840982	121.00364869006933	119.38890757242918	121.1646618941872	123.30995075854682	123.88171771753592	122.08179461670385	125.37769374877922	123.488287370776	117.89213361450922
169	20201027	11	2	11	20.49618985787955	88.48088178362785	17.52552420181051	93.40334394699993	17.774229824995	92.6594243075256	18.931287895271648	88.48088178362785	178	13	0.18402090647969985	17.37990929144922	17.579524714019893	17.70813691318462	18.04141692913921	18.25484358142659	18.414718094958943	18.560565625270932	18.675711917101527	18.796396478052703	18.931287895271648	19.042192669362187	19.29549157066904	19.612270296921437	19.66915440037367	19.883217964119066	20.090275494699256	20.12263848207331	20.26676621335312	20.400695382150023	20.49618985787955	93.40334394699993	93.40334394699993	92.18058430925949	92.39434466631742	92.39434466631742	90.7231712343754	87.29724155111326	92.83490518217523	92.83490518217523	86.67752024876158	89.13565411505802	89.13565411505802	86.2203082630465	87.31011861780931
170	20201027	11	2	12	21.688972055133444	74.56311397005281	13.77959493692295	81.46057064653303	15.48748899066463	79.75513711283236	19.084612772069804	76.28011044120797	175	19	0.18861283130653345	13.839262311403957	15.111638762449516	16.56240935904539	17.7569049696388	17.973373407849003	18.106705469221232	18.343993877545937	18.6201297301315	18.853454158122258	19.084612772069804	19.124620139144156	19.19661673701145	19.303968596424024	19.562563948182863	19.7138058211882	19.912658847376346	20.07975974372448	20.81594329727101	20.998405253776717	21.688972055133444	81.46057064653303	79.39953129028792	79.76833614994179	78.4053094016761	77.92711509407596	78.65062985860223	77.47660674234818	78.34512893180106	77.99047677162235	74.45266936906701	77.05408881851415	77.16715292878708	74.79456520145469	75.38241668239922
171	20201027	11	2	14	18.215927917186395	80.65665951981761	10.94849711704009	80.42509804854593	12.106132256592328	79.67092785101953	17.230741849221683	80.65665951981761	171	17	0.18284160131524407	12.069760345681184	13.300139307055709	14.507744683215094	14.52657197707106	15.287629572858828	15.62797626946617	16.766833602871525	16.91617829044362	17.229219653874782	17.230741849221683	17.346105667725023	17.572180158015424	17.586277789817387	17.76880203512765	17.78244584152106	17.86767462452745	17.887229375915073	17.996822687208404	18.066343271720037	18.215927917186395	79.30913984657033	79.27854565794229	78.45948967292352	80.5085968756423	79.96645819404108	79.73537967838949	85.70991866394742	84.34192587202318	79.56890697595773	84.46859673193987	79.38863329173066	81.48343754523992	82.97361285952475	88.30669229031017
172	20201027	11	2	16	18.78443753899689	60.65554071967538	11.292665302493688	71.95493314192467	11.625427347725042	70.76031966776706	17.242947168575228	66.62772792134427	180	17	0.2774983004237486	11.739636325803408	11.814726173410152	12.04057236735881	13.20420380255611	14.283070339027809	14.928922140672372	15.52833347102039	16.50440868452816	17.11378983084932	17.242947168575228	17.301455675786986	17.389592330083683	17.537797335328005	17.650379880366938	17.785083248756635	18.247357971075495	18.550321171429964	18.63471500114914	18.656447708406027	18.78443753899689	72.56043875058988	67.76558711078661	68.19045156899209	69.35791278823429	68.58123090935922	66.97682084237454	67.01051224639217	65.60512714053561	66.278635000314	66.278635000314	65.64155354322779	68.59007109701358	66.265568950984	65.54939301207578
173	20201027	11	3	1	27.788644555632025	280.01405684960275	15.551410661646557	292.7823115446424	18.37897962847217	286.7212605088803	25.726681885762	283.36908654803125	43	23	0.2197024903827781	19.37993305262801	20.7064981400651	21.4464198161112	23.00926813424512	23.44126797084669	24.310489351386856	25.065108830840916	25.589293169762023	25.66314881707928	25.726681885762	25.893996350397387	26.08857209885761	26.16439552067636	26.296926790876903	26.334146380667956	26.536111329908703	26.96250050133614	27.07554871067534	27.430531358997587	27.788644555632025	284.0123834339671	283.36908654803125	277.0705053394755	285.0892904744458	281.2830962345883	276.67859735282235	284.2626174393757	285.26943292073264	281.1080983155588	284.6084346614177	283.9803613765493	278.5948812609861	286.6940890057336	279.24779526318247
174	20201027	11	3	2	23.19208350863928	146.54211090069933	8.127156529675348	143.760674993388	10.145007971949088	143.79172414020886	19.553787220444924	145.21878100459654	50	24	0.27736929434764357	10.2808120706434	12.91587894513458	14.7111292063689	15.689472477578798	16.61493538999905	17.52095560462836	17.96042854110547	19.00436167294703	19.374586954487643	19.553787220444924	20.04520550849296	20.925458502013846	21.191950589017654	22.04591488638951	22.063705632629723	22.19394455712518	22.299805801278637	22.533158579152943	22.62780893144139	23.19208350863928	145.36733185390952	142.24716557332903	143.66656164168526	145.4984228076534	142.7783747592673	145.42383766145795	145.13727699419178	143.9376887271796	143.25794968999875	146.4975109990892	142.37311199981562	144.96550227897444	146.61358833247	147.67001175523652
175	20201027	11	3	3	22.378983830680816	124.5269149288464	17.255064499427327	137.1576742586586	18.066863253575477	137.26420446934694	19.82773202587765	123.9924300439198	121	24	0.17658726214464912	17.29194085511922	17.754749274800634	18.285287248838813	18.42937263554106	18.567517786920774	18.594568182795676	18.78913878942244	19.3524597978921	19.56502432519877	19.82773202587765	20.18834491684635	20.364766171902957	20.64510049369938	20.79262530182942	20.817352327713728	20.92040065567599	21.01781346281645	21.309647310984317	21.334100812239484	22.378983830680816	137.1576742586586	123.64860763856944	134.51776534609877	137.2670742056401	124.36993335425257	133.78441823508996	127.0741488575285	135.5463243293942	119.47335131269524	121.0084047530235	120.71458925242102	121.5921406121622	123.9924300439198	120.66731209683006
176	20201027	11	3	4	21.30358328764285	99.25310189898056	19.52024688261021	101.566784789217	19.63403857995925	100.46255575942016	20.56601209634488	100.14599759869424	137	11	0.18429691613042143	19.48256432410267	19.63961060112895	19.90346174673907	20.09162670038611	20.154171662776346	20.28233885656426	20.31777790300798	20.407312780276182	20.49264028389527	20.56601209634488	20.628661606625815	20.711413911851004	20.87122587763203	20.922415331421583	20.968925964747967	20.999302015631205	21.103193995651733	21.221315548867143	21.243367078444223	21.30358328764285	101.566784789217	100.1032192796946	100.18877591769387	100.18877591769387	100.53461413780629	99.55574708820218	99.6753940935574	102.47810104622236	99.6177333921349	100.375165289936	100.375165289936	102.9613926354213	99.76090873541578	98.44897029252554
177	20201027	11	3	5	23.502635750460588	108.89473340678006	18.088647810655768	102.3377184463097	19.189705517718973	102.46790298334632	22.076282029660128	104.2214658443299	169	11	0.05997711598261647	19.552988117837117	20.31916705534945	20.890429133151468	21.102473054315425	21.45606615903	21.5238412272158	21.68792700182643	21.920453699018665	21.965442687659056	22.076282029660128	22.11188174238099	22.143725195238986	22.217746896932027	22.349205812412777	22.44004445300697	22.46625499974034	22.520260527468924	22.602607038916915	22.642669756115897	23.502635750460588	102.4125450703152	102.65344543341412	103.86491860829418	102.60211565022864	105.31962293209178	100.77372966491798	104.62443981410384	106.48863800854636	101.66464629649288	100.81866553565511	104.26714714656758	106.60157613039668	106.92164971808177	106.04729006504714
178	20201027	11	3	7	21.88746318789462	83.76079902313639	15.573884383060854	88.5187308055922	17.87144743092405	89.64417838556653	21.428502115343317	85.69113588994071	173	12	0.22265701635545895	18.138017161950085	19.378613845339704	19.62255127798013	19.97143373610164	20.391474028605295	20.725810354810644	21.009891089569344	21.193689652574008	21.32525920621287	21.428502115343317	21.450552382586697	21.46425339371906	21.47494774077511	21.525006407754557	21.563064733241298	21.580445479891768	21.608531561459294	21.64143453410021	21.680146559003138	21.88746318789462	91.56382898435716	88.84997536675024	86.55232450329314	82.33457858188781	85.69113588994071	85.69113588994071	86.96430664528495	86.06232403058927	82.00485638083651	84.72462620478932	82.60083411504053	82.07606083769147	86.42434126397407	83.22625114399848
179	20201027	11	3	8	19.40078325021012	92.91501282089588	6.901250171835786	97.89205946837129	7.712921289409993	95.930629708766	17.76804916682483	92.98727768030794	173	13	0.2806785577366046	6.563982244194616	8.793292703479437	11.200351320504918	12.745399576650405	13.523318858861252	14.43345244973582	15.333209557017495	16.079999388449675	17.335026223670887	17.76804916682483	17.794724022355627	17.830706594707397	17.84092631044807	17.87706486805964	17.96928398809943	18.147745391124737	18.58363941827869	18.764955138700095	18.950925450105167	19.40078325021012	97.89205946837129	97.89205946837129	95.3933730785416	94.3287079131282	94.7529739263262	94.7529739263262	94.73002303533757	93.640895117864	92.29880344582492	92.29880344582492	92.08525306947138	93.05954253972	91.45083836733076	91.45083836733076
180	20201027	11	4	1	31.356622790017653	281.8317758151309	24.70846170774735	276.61556114536774	24.915172891175473	274.3304881261029	30.44633691767087	268.43154219412145	85	20	0.18251092813212097	25.142946813728255	27.10477476276159	27.960683382019766	29.14437460172928	29.604231128852735	30.04844814715476	30.095196090036033	30.121745415800408	30.366632187751073	30.44633691767087	30.47725390233968	30.54701148670317	30.565766634603705	30.694490150726352	30.743869004586	30.86016544574185	30.96485382408189	31.01835428368638	31.09490825496657	31.356622790017653	276.61556114536774	262.3881505355976	268.40850731085106	268.4545770773919	265.78150171257533	270.69565913908923	264.93933210152204	261.5312192810265	263.26565989919794	277.7576461964857	265.2882990341297	276.0919112647871	264.9174731101962	274.51575410157665
181	20201027	11	4	2	23.474812130711765	153.98280865747876	6.078082465112322	155.47410211901442	12.861956644317834	154.71562381736982	21.77787871036402	152.0964889958299	92	21	0.17737047092843808	15.50535082953828	17.726023936447294	18.89016710283351	19.778511326122644	20.33500233208611	20.568175319512896	21.469256399916283	21.59894469363071	21.678411018374433	21.77787871036402	21.959417182594382	22.004613144781622	22.458861702004143	22.76198358795239	22.782920698344725	22.918727777191155	23.03948638639316	23.0937097144178	23.244332615533622	23.474812130711765	155.11570705278015	153.55706228031488	150.2329102444653	152.0964889958299	152.01738926449028	151.05073259284583	151.81072625524035	150.653806067358	149.79307416203758	150.56072162110675	155.89219469950365	149.76973480674584	154.9328138592659	155.31335139077697
182	20201027	11	4	3	23.854844384469565	123.39813215535082	14.800461602034517	131.25556811707625	16.78082508827951	131.98700790335363	23.080019931217382	130.85418475113795	163	23	0.195898290619508	17.50133387332079	19.327794257584436	20.7014623426339	21.40679106587236	21.820332466257476	22.326795534585752	22.66119906368606	22.783508900268707	22.921702080187348	23.080019931217382	23.126601517412336	23.33114490901827	23.39469917377438	23.45775113238289	23.47886202456817	23.50790293932985	23.66363332193595	23.723339754297832	23.80812094767878	23.854844384469565	132.8172051145789	129.79406041845675	131.9040830235159	130.45280138519968	130.29762564466353	132.0914593050686	131.41164677464124	134.8353716605074	121.1541418608978	137.2087520649988	133.8475279357911	129.9690583374863	125.64566062467264	121.1194110523935
183	20201027	11	4	4	20.170212171044696	101.8216803662628	11.393958946427173	101.9102397283347	11.700945243303678	101.87464799894242	16.710417033648437	101.57631791319582	183	12	0.3828064311157017	9.444269592078047	11.552105872736988	11.802348688109753	11.893505669466066	13.015637441204316	14.512792348861844	15.916530305935623	16.43157605435422	16.66200050026624	16.710417033648437	16.97888523730174	17.128257612803193	17.19623121513294	17.311743405115795	17.731033617592193	18.137262811319697	18.207061435681407	19.364004897642538	20.14112078695426	20.170212171044696	101.9102397283347	101.9102397283347	101.57631791319582	102.1373863552968	102.1373863552968	99.60389566371632	102.1976508174536	102.38006105534774	102.38006105534774	100.82569988925182	104.0077159863072	104.0077159863072	104.0022984841342	100.92046418113812
184	20201027	11	5	1	25.54255912276903	260.05959051245594	3.582070095417669	261.9505507476716	5.903357719370057	262.0720735806526	21.887586563312777	265.56011905594846	131	31	0.2882530984781475	7.593793167195679	11.845172411802292	14.98669522651762	15.79300940041244	17.623599400936833	19.22860967686716	20.165607664645577	20.838300115671668	21.65797835936375	21.887586563312777	22.51134493942088	22.906785642560063	23.113838017008316	23.357209263996943	23.628389156672103	24.016484070182702	24.47080469091799	24.644346595099336	25.01860549313578	25.54255912276903	261.14708058043533	264.4281550747816	255.48352301806287	256.9940612111549	255.85703669501245	258.1887884248607	268.9580688103521	266.7110442947208	269.1970268519355	272.1209871623442	269.7867996563251	274.54966598533383	267.1769704796676	269.8567862250947
185	20201027	11	5	2	26.509020658286108	161.24676565538226	18.954251820931788	169.62354689324852	20.44184356849113	169.98719147709224	25.173881691931165	160.01056725256157	133	18	0.14423828210796522	20.604556542348273	22.105160897622916	23.23702480992515	24.091127034896303	24.333220166091937	24.555575322209883	24.87098981237411	25.08832613149262	25.131501181457644	25.173881691931165	25.19213848657083	25.30164527783397	25.437732635601176	25.62017230229753	25.74247232918052	25.81626480622447	25.851965193213097	25.963131965032776	26.07304532352329	26.509020658286108	169.7251145599567	170.6129129780716	167.53419688853552	160.94193666683512	165.73627910343026	158.84637123327246	157.34358132817206	164.05580352628425	160.68529824994295	157.426628696754	159.4243011259351	163.59310054514967	158.5561674007853	159.22410552238006
186	20201027	12	1	1	21.835801476150927	99.39625624419102	10.567204033641344	103.44225894748467	12.959758483870871	103.28709720566216	19.968847680406448	100.31710562517516	47	24	0.1871006517028431	13.678889570425586	15.385993394283986	16.81006066073296	17.705059562856206	18.120754804380965	18.55652038362583	18.83591497983826	19.30978441699772	19.88256829080601	19.968847680406448	20.42779694253484	20.687453369291458	20.817174696642432	21.09636302030194	21.22353492084785	21.23987021879201	21.474355576614403	21.617904041479573	21.751012112885075	21.835801476150927	103.73164385522476	101.12670722897928	101.61146868310888	99.3132718698204	100.3643092875196	99.86451321495645	99.10547496476684	100.12419635206209	100.57742920342918	100.6461243908668	100.70661983179842	99.87808846749456	100.40559149400052	101.65071407675734
187	20201027	12	1	8	23.368987543905607	110.09968668078912	10.567124367896872	117.40565031860368	16.307742571230527	112.45555469453534	14.41223158339045	110.82228802925135	39	1	0.19652473581598032	11.102806159721856	11.63979349194041	12.689646834909333	13.17160569684318	13.328053879673424	13.516662548384662	13.587074430614765	13.599839719705432	14.104410206493004	14.41223158339045	14.433244210596431	14.702754963438496	14.977398357881384	14.994988538794964	15.084328062681532	15.381475295080246	15.47980212396108	15.64016691273982	15.72775065975476	23.368987543905607	118.63532882055344	111.92127979031314	110.6074620201187	111.03711403838402	113.18840835088888	110.35852989507728	108.70751461075564	110.49157366937187	111.35459436437002	110.37975894429	110.43987641995372	110.32519545825708	118.24330534451283	117.49393670575989
188	20201027	12	1	9	24.031916417099342	106.16508924020384	17.731487030512827	114.42389281931467	17.773873712705356	114.32951349205308	22.44346639741056	109.50554627774844	84	28	0.07951392145529	18.10606914029345	19.588915757569698	20.26461080257691	20.70429304671671	21.440048391338756	21.69287124901815	21.82586566312057	22.26414832412736	22.403172895909588	22.44346639741056	22.83996689040558	22.89217584061713	23.158604380729283	23.28261420461639	23.326318637400743	23.33564439814771	23.364293551275175	23.49402108929496	23.657949640353586	24.031916417099342	116.15488975393431	112.99099499166684	111.69043750295396	107.32047656894422	109.50554627774844	111.23270056547794	109.18687956078271	111.2229364627243	111.12071785583257	110.91725705232444	111.0680126990334	107.72614879076944	105.88451302301246	105.81364453528452
189	20201027	12	1	10	22.37890227366507	85.31429401882674	16.819668293047194	87.81112732894024	17.545307249914192	88.48723369993532	21.685128047265085	85.30031192867389	82	29	0.1622139776495117	18.06209808323055	19.47098268885594	20.019891260252013	20.25412831940196	20.414968918623096	20.569282393083764	21.28942186133324	21.461332753106948	21.47993857569023	21.685128047265085	21.797110390418915	21.80493820848484	21.830858404644268	21.995061112729104	22.05131046421717	22.212934218477624	22.249735133665837	22.283439609854916	22.35840518498074	22.37890227366507	90.1197706822716	88.90627119359428	86.84193514029042	87.47138904829006	87.0275843305496	85.23845948744022	85.2556201605056	84.97409903014453	86.78943996419564	83.51725290316227	85.28632983852106	86.27337563656071	84.05801096163218	82.79371189104795
190	20201027	12	1	12	28.88121216564054	124.82691436119282	19.7067936794774	134.045319260281	21.156921015217424	133.14618888348647	27.33050285549511	129.60273649966177	91	20	0.12696414338940357	21.176127963268083	22.71308526613319	23.257435359520635	24.03705525036709	24.69999499632214	25.96421555723253	26.611225618880862	26.664110766032636	26.819336316028863	27.33050285549511	27.829855798413245	28.12443390389762	28.379401360251027	28.56588008105598	28.623546872382633	28.649776986172835	28.677563407479003	28.69797586675917	28.815892101887727	28.88121216564054	131.77045130324905	133.62279608692936	132.6241278569023	135.3438399361614	131.5100542317485	131.8661395102346	129.7132178472708	131.4464195792864	131.8649321211844	129.87121782828086	126.95721060325975	126.5480317036714	128.26113828227795	128.413815252432
191	20201027	12	1	13	27.097912034507928	138.8130571416313	22.33289777916104	140.48473452726384	23.452295040171013	140.39913239344529	26.506606198626365	139.28449532006806	116	16	0.04640323978296644	23.7495411440662	24.421485100780025	25.100712223925488	25.940093963908776	25.963975526201363	25.99379881254173	26.16542655863724	26.269214024589683	26.300079671585365	26.506606198626365	26.53151551514456	26.540658083252342	26.54833505069581	26.586474768319484	26.621927819620737	26.63239423049891	26.713421444075006	26.74583785958512	26.761418651858225	27.097912034507928	140.32449825175215	140.3881644013199	139.42460494506503	138.7767724759146	139.92476848386084	137.17391626614233	140.81618906912627	142.003430470721	138.9793723585348	137.46700733331468	140.80227784746114	137.36746598040378	139.30111529281967	138.63482551975432
192	20201027	12	1	15	24.15180400784289	74.33452372574811	12.713622653745285	76.95213268750287	14.843678699368075	77.57030188248133	22.42220348531505	74.54707406899706	91	22	0.20474237753230615	15.802140953100489	16.870850636970296	18.254596834467968	19.698144031627077	20.02938720102852	20.533823116223495	20.99500490826088	21.38754102342451	22.111626705089584	22.42220348531505	22.60835175539426	23.04289710142672	23.13352582869117	23.348013790340723	23.50497190521159	23.5401406774753	23.71780222041055	23.874779603943047	24.03098076980191	24.15180400784289	77.51445576431252	78.24431719562864	74.71420033637119	75.43571503468826	75.51942384248899	73.23873417042812	74.75230133518079	73.31584433459373	74.26677345148019	73.82812900954984	72.30013617040632	72.57801413554641	76.70895403376143	74.37994780162292
193	20201027	12	1	18	22.97267271951535	80.47560365746672	18.9332276887481	79.077546878193	19.90058893843199	79.38961670136283	22.40939675829876	80.5006806030872	119	10	0.11089465184296948	19.936682833119796	20.269086373188387	20.511170846062868	20.944713976379987	21.38689204593827	21.41648617925704	21.482624136150033	21.915384967237305	22.261406133118783	22.40939675829876	22.50730420789368	22.65408544050048	22.66218672105831	22.732638179173108	22.764017560205605	22.77663217498482	22.80630562650722	22.84091214465724	22.865328969588585	22.97267271951535	80.88359091655772	78.11832352348357	78.20771230933775	78.20771230933775	81.251072897774	80.13254243216974	81.51574307660864	80.4028085967761	82.09274380465439	80.97826071712704	80.97826071712704	82.68184467078999	79.26416722920993	79.9279687309284
194	20201027	12	2	1	23.48815170295698	103.2388296410822	15.416798971482669	109.99374091639466	16.546553284170198	111.1032334625146	20.896774316951888	106.02330501908943	90	27	0.0981337523337888	17.080557028821858	17.791440504462113	18.881986363105977	19.339326673264353	19.49233591513486	19.604153613199735	19.721751829175528	20.32520173190817	20.61512204497814	20.896774316951888	21.179830218502858	21.543242473640746	22.045107862089488	22.115761459778263	22.32137023958892	22.3886422502997	22.572882785524072	22.811415539565186	23.022692832320107	23.48815170295698	112.4255589509148	110.79944737813253	110.4253457552107	109.996250185812	109.44589075963434	99.87851892793852	107.78985693647806	106.4586947601019	107.03686613057457	108.58923247997888	105.1688147902067	102.80283620554464	103.76746656339184	102.92569591567684
195	20201027	12	2	3	29.43802502071519	155.20068624384237	6.278954609436002	166.14236078762903	17.597706492062528	167.58895285688075	28.06996664166241	158.4692511377252	26	23	0.23223617982349365	23.180293531873023	24.21451024352566	25.28403770647269	26.143530024360416	26.545812283188717	26.68763789874914	27.480474958863912	27.659435823365364	27.89524380859035	28.06996664166241	28.28272705693293	28.338981749607843	28.464073865674862	28.499161509749083	28.540116402465465	28.72125015809078	28.975570919701095	29.110491279603767	29.21718152129104	29.43802502071519	168.7169971982326	167.64903533576043	167.53674815409371	166.42589773275213	162.62829170370375	166.5009448364972	163.4280137153668	162.6751174007803	158.93056299669328	156.40275228316622	156.78469668539665	154.49172839164717	157.51413815530398	155.27722421058854
196	20201027	12	2	5	28.39432234677912	142.2195636097384	17.676216946900393	149.02221399819143	19.074561849084308	147.57329114312108	26.70220587712911	142.75798563287208	52	19	0.2390330407590704	18.90517114186073	20.642297458491804	22.142335806905663	24.7334472704307	24.921283758097083	25.007214849777768	25.43298743623913	25.802122354645316	26.217733047581763	26.70220587712911	27.121429599263585	27.210007087817267	27.382752335211748	27.39788391359832	27.56621351942708	27.71854698833741	27.72494055911637	27.892550901567077	27.971025142626797	28.39432234677912	150.18294533585828	143.5147140953135	142.0018451164029	143.5248351652646	143.05139167110102	141.24213492795928	141.25053415613445	140.99750740735763	143.13666483514936	140.78051334745226	140.07211194412366	142.75798563287208	143.95840332366657	141.8875106228685
197	20201027	12	2	8	24.61871299241924	123.97010909504432	14.49337806944217	127.7103378966211	16.34856276081884	127.8536357286462	22.45669993903875	126.99314880081424	84	16	0.22941720738750412	14.60367256964989	16.814645480178683	17.90767301370581	18.27448871034701	18.68469125424784	19.598312341376637	20.591308291997052	20.910199248526332	21.552606652965455	22.45669993903875	22.989011356589987	23.24549221658546	23.444029509540588	23.74742596878255	24.11662717979672	24.3879019003052	24.46012874983424	24.49613493265709	24.50016157024522	24.61871299241924	127.7103378966211	126.87426822503002	128.97630106428753	127.94873948933792	127.20927144079646	128.80697262427623	128.94597985057518	127.92427673727776	127.11202937659849	126.86798980196907	127.85011155249106	127.1975545174921	126.51042415951711	126.40415292503084
198	20201027	12	3	2	23.5193857590875	181.88830985532795	7.53426989084503	191.3718783879061	8.399485437172657	190.7744132903794	20.03325629444153	185.76497361957507	31	20	0.29287819609822546	7.931020102026188	8.389025812028548	10.944215440455997	13.954930173819298	15.25196324249223	16.364487415112706	18.258486758281244	19.063349289421943	19.752715552893683	20.03325629444153	20.83134768807542	20.981727576344937	21.324825383234455	21.52073133678821	21.775323717096093	22.249321394313853	22.545427396028725	22.688952750580764	23.000647168576176	23.5193857590875	189.67179061297105	183.8463799236632	191.279570870261	189.7868180428299	190.2080393358144	189.2804705722901	190.8618352569692	188.38948044746869	187.6765959561016	189.242485062868	185.76497361957507	182.3111689978066	181.5655275165564	185.15836036269425
199	20201027	12	3	3	28.9574394149027	181.5552804581827	13.038101551253664	169.6103601050135	15.930347419370989	170.7115829110593	27.140783388700587	179.0960599417411	77	23	0.16544916046126776	16.931630347703752	18.98028943538082	21.88007107552533	22.472505382398992	23.505996502649644	23.93402312915329	24.998003344347357	26.54419750056138	27.049247732777488	27.140783388700587	27.318090631093877	27.37830906456187	27.49992727391176	27.585353455016744	28.17373094133454	28.303628769708325	28.38246320867219	28.552292471013104	28.58078972623496	28.9574394149027	170.88279067837482	172.6294311754707	176.83974377994102	173.53544541969046	172.37563799712288	172.87687243751105	172.00125290025017	177.73472353814566	182.4178391956312	180.9860647647518	179.09050595211025	181.25435711073692	181.234072974694	176.7250733172796
200	20201027	12	3	5	21.91754739263825	164.3133763573109	7.459226409202436	168.14909388420406	7.8874143875341725	167.35703616825086	19.80076930525845	164.93948107307568	88	23	0.24916024391119687	8.091263886554092	10.256520599436817	14.317871669244454	15.016894105999564	15.735354752347613	16.621451879321643	17.24009920377512	18.29191562290794	19.12578763311759	19.80076930525845	20.207892196642003	20.442561728282374	20.71764850746105	20.8808057266435	21.045820600904097	21.15940891965005	21.345271376898665	21.37716790324443	21.53436369387326	21.91754739263825	166.81107583782995	167.1109387827185	169.65542196417329	169.0460579600651	168.9298021430856	169.638434525189	168.786784285333	167.03589167897346	164.5873486813495	161.13564386662483	162.6138660293129	158.97395550925322	165.57613731923553	163.74851776349584
201	20201027	12	3	7	24.20309472870532	208.78427632169848	15.801244517947646	205.65405196537824	16.827791173148974	203.22383328388975	21.582080709331684	199.18626830523377	43	22	0.10768259712925068	17.29481168657253	17.633770657548464	18.4385671745515	18.80012151563452	19.62318220672806	20.054099217804723	20.359092842296384	20.91425932649934	21.22130987697386	21.582080709331684	21.60248234911911	21.624171572815417	21.815283085995432	21.93104164232051	22.31943652985577	22.848550302671544	23.272921255560014	23.836006732959557	23.99031210820846	24.20309472870532	201.64526834193572	205.0988839810703	212.2338393332385	196.64352796362536	198.2274754109683	196.6764739361425	196.06685795518905	196.24334673721967	205.92039149081268	195.3959906027682	194.5208120249865	192.8965062862619	199.18626830523377	196.33916093262783
202	20201027	12	4	2	27.65118365874677	186.74701137781528	11.28368988699174	183.52672629738683	13.946790179267987	186.16985141440207	24.379023024046607	184.32066334064424	71	22	0.2161784277006646	15.251363325206462	17.622541681665858	20.0639949937326	20.521222733368575	21.36149897069648	22.72480593861483	23.34020569700316	23.93266775797655	24.207475320543107	24.379023024046607	24.69234982732985	24.900445785200347	25.81915267866608	26.0572600742139	26.08427684445235	26.5259413786457	26.80199854183002	26.96269741530112	27.17795013576053	27.65118365874677	185.6842150406709	182.22650477780093	179.75799261519057	180.2464077335764	180.11384691490184	181.8038976121676	184.9121579868097	184.32066334064424	183.07239104732176	182.6163549535512	183.87558823964227	187.07054964712265	186.4086274727084	181.49698981464704
203	20201027	12	4	7	26.75622672660887	212.85017469673207	11.054256247048864	217.07895510415253	13.38538002647863	216.52647487286063	23.516477627933657	214.38520713898987	86	21	0.1972718714148041	14.080258396203554	15.568087454902765	17.013580961069326	18.750412508427633	20.278632072165372	21.5571279072447	21.931948679901268	22.83308188354888	23.347837407782503	23.516477627933657	23.817070898089728	24.43919618333657	24.803578625213877	25.09606225950496	25.446930693597867	25.715106146208196	25.89295212458292	26.14297057197278	26.394045801820596	26.75622672660887	218.6934337459122	213.80703576851724	218.0942118098255	217.88282423472705	214.84688121467303	192.1268850085716	216.5614576582102	217.7904537228707	214.5104501301168	215.0966742606024	212.7896162615892	217.20078590883327	214.25996414786297	213.50073691503945
204	20201027	12	5	2	21.72747184713202	190.7476687479983	7.895797839139234	177.14967529960458	8.076719191680423	177.22786511455854	15.788975058985686	180.38559344347408	120	19	0.32800180700434317	7.827606579553362	9.172080918718349	9.502416472031989	9.749046835387617	10.823831835538478	11.286190225651952	12.213952381044171	13.455329132407602	14.31943234611421	15.788975058985686	16.987766211122377	17.14198275717432	17.61264556984495	18.3402706783776	19.20492506507863	20.21414010823177	20.320955645100376	20.78884978040148	21.468511463569513	21.72747184713202	177.14967529960458	180.1644312665868	181.135487033988	177.44862482842913	181.9815832842132	179.14163625362656	179.35325480749984	178.33302155913304	178.34072785098377	178.34072785098377	180.60675562036133	179.63280211923976	179.30680707569118	180.9115216146972
205	20201027	13	1	4	23.752007504801373	91.04698247859842	16.181909442999274	88.66592727936195	15.35543915319974	87.53250393229962	22.163368609062545	88.90847599099027	68	24	0.2062637270080546	15.274234377948144	16.29643417418727	16.534066464284425	17.236826415548087	18.990709748038803	19.886176820050004	21.109877220277205	21.63133097198747	21.82722671307736	22.163368609062545	22.435445919740097	22.514243499013403	22.545849437653654	22.64415879703607	22.716871506496908	23.34341039935765	23.420026640470915	23.511615421488575	23.650792431180804	23.752007504801373	87.1988970882173	88.66592727936195	89.95030575480243	88.55184476267277	89.10984748648983	89.33230104470906	88.71092614431039	88.72642272029357	90.10683587088184	88.60347901787961	92.20846974680104	88.60631375738872	88.62976860206787	88.85220116221666
206	20201027	13	1	5	22.642386200203863	95.39465396083833	7.316430635637321	100.19223010028092	8.465225611052778	101.07776772614532	19.152306685877495	96.28990669395868	93	24	0.3015747776078873	8.525077619156129	11.510778130793334	12.990976001321943	15.33979508776764	15.937487548305112	16.286227464450437	17.439296274462826	18.325203641425123	18.80306600220633	19.152306685877495	19.617638543028026	19.758335308332263	20.170182274453257	20.74577113458691	21.064490360387943	21.60026709452081	21.963817655642057	22.185021450660045	22.36670592030984	22.642386200203863	100.19223010028092	100.32004535503648	98.60737973590916	96.35390881265342	96.483235928480525	96.96159297112656	95.45408899921284	97.06536543523072	96.22590457526393	92.9729150001284	93.55036193717096	95.02130826845227	97.06772771815498	94.73208084624048
207	20201027	13	1	6	24.53092232883113	118.91681845380884	15.271662969855862	113.48262281482968	15.844267878621542	114.0210098411793	21.79085454459514	116.07643046374304	123	24	0.13162996344452477	15.641066187537955	17.498324506467323	18.479925006379	19.38863932879271	19.7852533594498	20.58738555874132	20.952726622751115	21.16818417275067	21.591025263052263	21.79085454459514	22.0251702225339	22.486400492830196	22.748993644806088	23.164608624485787	23.43356349551323	23.57416471844235	23.777650558646712	24.005934842347937	24.095656748537575	24.53092232883113	114.06752406687768	114.51288264183054	111.33899279803464	114.00688163945298	111.47314947006248	111.76629303241091	114.62281803960823	113.11134543238174	115.7110640381234	114.05038964140034	116.07643046374304	116.13925669049328	116.46181854952526	117.79223529440084
208	20201027	13	1	7	23.602801957571543	92.72700659723004	16.20552062544478	92.38424459443678	17.794563710410355	90.4206870303605	21.86586290256611	92.72700659723004	104	25	0.1762984650600011	18.18669215848099	19.214455635847298	19.529424249614785	19.954580226675347	21.243919207898948	21.370191789010953	21.492816529247285	21.770035259764946	21.821823995400234	21.86586290256611	21.99978962608099	22.192702945476672	22.289947589804072	22.43755880751874	22.516833475125836	22.73942758056256	23.06004477601279	23.145273630065	23.48493756045668	23.602801957571543	88.54535635890747	90.3324601377372	90.82272308632152	91.86439536460544	91.04177495712982	95.09928460302346	88.78958491617081	93.8418466519548	93.49420259778476	93.36841365682643	95.17861531313788	94.81452976981494	93.19516907667848	94.21954944395674
209	20201027	13	1	8	21.83237559199096	67.6696469269558	16.042964573317125	63.85001917153565	16.761528684019634	63.994697626692066	20.032035400038232	63.94201696764175	118	21	0.17165642427747066	16.164822429281553	17.12081073937088	18.188648388971707	18.54734410078458	19.111285197170982	19.442878393488485	19.770272182165975	19.832566290329616	19.925089854838937	20.032035400038232	20.341231555731124	20.57946002045104	20.586435640388373	20.67201439721878	20.77650735591431	20.861880704992984	20.99436324240166	21.121166812730294	21.28770159064306	21.83237559199096	63.85001917153565	63.80780255092024	65.2346896809052	64.47658059533248	62.90492751823093	63.67262747247618	62.17381670172375	64.11189135748445	61.964418693799296	63.257994324091584	64.35237175917463	62.6547197604104	61.21731259713603	62.50737105062997
210	20201027	13	1	9	22.636254195902428	92.61029932173612	15.1911707115809	91.34586901321164	15.818118128181387	91.83355269881054	21.065410540005317	88.22223805100889	119	26	0.18054388029420365	16.111406016976147	16.946011248405803	17.566773324292456	17.839700234080283	18.36120779823165	19.111181763038175	19.78370586617666	20.08243408766223	20.743516169021262	21.065410540005317	21.247179200534696	21.373848813434854	21.538433030716337	21.68073388228496	21.862824445026405	21.914650663598955	22.19784359389171	22.29888308482492	22.35597172794682	22.636254195902428	92.10532722481	91.62917497955996	90.13641165309365	90.6203646815114	89.46232109686059	87.38384809263442	88.22110415520524	88.172630109599325	88.22337194681253	86.56219884591657	86.25410990693393	84.85347561451395	84.19948021169	85.79251982353256
211	20201027	13	1	10	22.67340186860601	88.14400973959245	18.04584539260651	85.63876145275096	17.998812780921657	89.24018425953714	20.27709924848065	90.1451940960543	154	22	0.1751704714298676	18.05452287621399	18.1707180734762	18.37078488094904	18.52147899243833	18.90146187649578	19.445678083925703	19.65631603577709	19.824228989775182	20.007573101319696	20.27709924848065	20.52861893514492	21.29735304272678	21.4568637644278	21.51673995573664	21.541486609016307	21.921756586111627	21.94837154135003	22.01898617168046	22.323758574275892	22.67340186860601	85.63876145275096	94.68765942822908	91.10560909126109	92.06474845368876	95.06345139582116	89.36558298635315	93.39677155095283	90.02828208937362	92.62288766496364	89.69382482343856	87.67219884540542	88.61605686207191	92.357787025685	87.8695334618633
212	20201027	13	1	11	21.75744021893953	87.09701445045255	15.179650266751471	85.67175467092652	15.46223875843116	87.39034524559575	20.12321359797038	87.29563519872475	157	25	0.16334043717970662	15.811942157557077	16.796155970099267	17.14294395233608	18.04447066548696	18.295046051642235	18.605360494770252	19.0294982595372	19.531075861512992	19.6198590219012	20.12321359797038	20.179102971972473	20.411165119654807	20.59634761802088	20.91882088095102	21.135680991924705	21.249811673054698	21.33945245134599	21.349476803714133	21.570754381800015	21.75744021893953	89.5783564341005	90.3453739510565	87.54535475140761	88.94020407542195	88.587184515219775	88.22002275457768	86.46664187687125	85.97381716369348	85.99922482892335	85.53970830497771	86.94774966674467	85.77314910355358	88.73261715107276	83.4534607651719
213	20201027	13	1	14	24.245462158027877	70.48721526397318	16.972087754757254	67.68856093890275	17.27959280528823	69.03142254019123	20.179381995786716	73.35361461379392	143	5	0.11521384973528276	17.084533811289393	17.990522694081573	18.51755177965592	18.62433600125472	18.734696805431856	19.19069999809308	19.70561919932633	19.831697135060388	19.974245100709183	20.179381995786716	20.34501828233497	20.50097140269488	20.60155650444254	20.797415642927703	21.111818215897628	21.19119952545134	21.27402374600295	21.920810477106905	22.10416429800424	24.245462158027877	69.26491233426478	70.14079434740614	72.24436529532323	72.71127314006301	69.95545487868591	75.29490197433162	75.92078096083921	73.35361461379392	72.25993536455294	75.70129862958696	69.26229807449525	77.18983084486003	76.73658749445771	76.09138503362963
214	20201027	13	1	15	24.222787266707225	73.08426711476923	19.708529029502657	67.51839257607392	20.876755367854845	68.59874155026525	22.04904728422071	69.32576211763504	159	18	0.1692585937589246	20.04316288589408	20.43826254315824	20.899739517463587	21.11718992939899	21.13338415333668	21.439184719631356	21.62115830260303	21.838156923209677	21.987386162836184	22.04904728422071	22.163596358456356	22.345169770997053	22.55991152386074	23.250251674371626	23.312584264874424	23.379261560546336	23.413617829133003	23.456451481097524	24.03999770093771	24.222787266707225	67.74066765069442	67.2114217843421	66.42501254933667	66.65984447007905	72.74910641347452	66.50635907421314	67.25375389434492	69.12207296011088	72.30978478377254	68.47485993403838	67.9969386013539	71.50565317731753	69.49576512065917	70.98281172244876
215	20201027	13	1	17	20.653989280849224	90.17423967698753	8.034302553763036	80.17248601166025	12.11245769797417	81.9562720953608	17.552936122055844	83.7856764870877	171	18	0.1602964499527549	12.883308770352077	15.568069652268148	15.63677844515112	15.74800398346734	16.265682565430065	16.715718942294856	17.00341890144663	17.25393193823454	17.450687991575112	17.552936122055844	17.83382560370057	18.166550896746703	18.329901537357863	18.588992288923855	18.929383609832684	19.29716717075564	19.388276960775965	20.020177944693263	20.09893489341163	20.653989280849224	83.24513365883978	82.45119661558236	79.10854003015936	79.28395791059766	80.81885386539764	80.7333077264336	83.6865393470327	89.12986914665237	81.13364643836759	83.74015791989592	86.26486616851575	84.19385797833024	83.13317719678244	86.05660205639494
216	20201027	13	1	19	20.54250003081541	53.072943252394175	18.50816571043817	52.05889918528897	19.3331772930068	52.36406939248074	19.94658029351578	51.7651939245563	158	7	0.2302569334498375	17.920442812456653	19.035065372682645	19.58473382668104	19.653040201942787	19.72820577616623	19.827565856392425	19.908159379611657	19.927025282814224	19.92880717094489	19.94658029351578	20.016896979349156	20.17630955726728	20.30542007293096	20.35503758070272	20.37034921419701	20.39654210702827	20.413049780139247	20.45918835851191	20.510493292089535	20.54250003081541	52.05889918528897	52.05889918528897	52.08892642601519	51.47257006445118	51.0998753122487	51.89454728797144	51.89454728797144	51.766333069877554	52.94438256613807	52.94438256613807	52.231933784732576	51.76405477923504	50.78393834443989	51.32760463566545
217	20201027	13	1	22	18.686047285471	48.31074886163947	14.088753582842177	58.65766880882512	14.917105247436105	56.107713880182104	17.37400991116693	48.56376511138107	165	16	0.15074726204094102	15.158146030243561	15.389344144912352	15.442229328868876	15.784703676938689	16.3502524747256	16.78934177452885	16.919286077447065	17.079637968768992	17.27756934197018	17.37400991116693	17.467706301101597	17.648034194798342	17.846187535731627	17.986031142380813	18.060949338855742	18.16510738420969	18.22692331419743	18.253860408094432	18.47143766712276	18.686047285471	54.56780638590428	50.70283329737346	55.09766644581691	50.437228704404326	50.42718112769978	49.42826092082748	48.35449309187925	46.06430704246283	46.41694863739711	46.83332987514566	46.83332987514566	46.26937944787708	46.13531201764862	50.184684911247565
218	20201027	13	1	25	20.597134092683746	68.64362667566547	15.42122926829668	69.39503737676851	15.40715586244646	68.63774371626447	19.17272357949961	67.03871265499028	164	16	0.20526588591394493	15.39170572056322	15.623641476123831	15.91172669148946	16.673651182748742	17.56580339983461	18.1502140772084	18.36578973010314	18.433927428950707	18.609953813475	19.17272357949961	19.27734770324425	19.53346461967267	19.761599711675096	19.890895041439308	19.989605714208455	20.13171969443998	20.26128187455602	20.335887775876177	20.573990264582516	20.597134092683746	69.39503737676851	68.58849624173074	68.7473256465231	65.78858203243404	65.78858203243404	66.31865207305104	65.93081246254522	67.23741739554423	66.62919778627493	67.16912642096254	63.639875732110646	66.26976856507159	68.1511904267908	67.73617406362071
219	20201027	13	1	26	21.653556138219493	65.03281423171514	13.424953283664555	66.83818633182584	14.43641990567484	66.86715841951253	20.060482851719343	64.8100798243038	165	24	0.1452057242542167	14.563229081372272	16.22587237594952	16.807505502454823	17.793593462981136	18.106805257490983	18.448191468004595	18.68475940417485	19.507675913955037	19.70583776886899	20.060482851719343	20.268860381840273	20.526215953004236	20.62907721707016	20.773616212294662	20.942524105644654	20.999061373774563	21.068570637748103	21.18376626640987	21.474656462032844	21.653556138219493	67.06086036978466	66.70242855692713	65.94423022955505	64.2555969020439	64.79382469302605	62.5721920940718	61.57609087815579	63.60344407990088	64.82633495558154	62.20395418231976	65.10354623198523	61.90461093967451	66.16149726437611	63.118939852134126
220	20201027	13	1	27	20.411167593868527	72.01106623372281	13.364452202493885	73.54582570106496	14.551629382856444	73.93742396617917	18.81257532138014	72.08191897289794	172	21	0.19309186198344228	15.042723411208204	15.442741256363105	15.64305032845193	16.006082993809272	16.62080522259517	17.28921145580326	17.672710596475515	17.917690513116256	18.194656074007646	18.81257532138014	19.08831664918138	19.153075049257833	19.224282263997875	19.655754196913385	19.74181985969956	19.889968137635552	19.94404197546729	20.090656593584104	20.304475530991233	20.411167593868527	75.53776565701651	75.19897753905363	73.23204628499364	73.15574454653988	71.69231027495772	72.08191897289794	71.81722254647525	72.36126680296869	71.62753647717437	70.46093617882013	71.04551196077635	70.75919802083783	72.42516918082886	76.32371293447228
221	20201027	13	1	28	20.57922557643308	56.90893900372068	13.928765538056863	48.82065550511848	14.656299259128565	49.6988403066512	18.478056378085785	52.43274095708912	179	19	0.2177004623758877	14.848754574239116	15.118378975533815	16.299522363790615	16.581080381795783	16.960199793491217	17.70868756568112	18.094648658262496	18.22168362694989	18.36184372819177	18.478056378085785	18.606236304976733	18.98008310611083	19.42841228321507	19.5775013873914	19.7343357950664	19.899133883493693	19.973155247647643	20.021994744000057	20.12632998382658	20.57922557643308	50.29018971616285	49.98567569867227	52.524006445488695	51.36738548011007	51.73745022399021	51.49109036257742	52.6554438673948	51.66035580837742	50.93590138019905	50.93590138019905	52.30753733734427	53.01958190589384	52.88908939715744	52.872926132437854
222	20201027	13	1	30	19.075942401167115	56.99027502956192	11.121070336766122	51.76707325186049	12.524815603391223	51.64355560218788	17.898084307661033	54.740019435842	179	21	0.16620609613964818	12.29659764375219	14.358349748726477	15.283853450203356	15.718158407446069	16.520737201013347	16.67807618606152	17.086695128567804	17.436797764917284	17.806050584954185	17.898084307661033	17.985035102332606	18.070021296215376	18.108042288275247	18.128023003994215	18.28105572497089	18.346475375764427	18.5235971770209	18.675020884195405	18.801150530067744	19.075942401167115	51.98389407768475	51.17969947701842	53.12198424590191	54.28134545947268	55.2940666481403	52.42600845075496	55.660792698820806	54.206398096562175	54.79842294400624	54.796218146610265	55.53873091536524	53.68900039145444	53.86981477599529	55.19074039303296
223	20201027	13	2	1	31.126821820824627	174.12484025881218	19.03608118868415	173.38694706555356	20.80173934629863	174.14686023534475	28.9481748387348	172.27176579218417	59	20	0.23827023748911455	21.525318224430748	22.39076572695275	23.926270239022703	24.638354917178457	25.235865622369815	25.85458118620952	26.633213080887796	28.01098933862348	28.369804332260724	28.9481748387348	29.20678639209486	29.244465058685932	29.68536976655168	29.87630883573616	30.022192618958098	30.31104802188997	30.54389411333141	30.8128561022644	30.8864119326431	31.126821820824627	172.95480677594136	176.09882686453932	172.78526835522567	174.34969809609655	170.97048911955878	172.51346933147735	171.38682836116644	171.98068529025622	172.27003870089064	169.4712688864328	171.9739029135048	170.8395136552023	171.4025664149597	172.27349288347767
224	20201027	13	2	2	27.341160972766847	188.6072724340507	18.67932156507585	189.9584562705894	20.07563600368979	190.08272285144096	25.373244688959783	187.8510689233702	41	23	0.2129609885480063	20.31217198612405	21.532015963992595	22.19499027847139	22.878649666444076	23.290302657898746	23.797225938213153	24.636469541534876	24.754094084878886	25.060278005481532	25.373244688959783	25.93188246355627	26.467296414098957	26.701690546510942	26.72519267513964	26.807426699364072	26.978861935481184	27.05574159907159	27.23529908909144	27.324645924530877	27.341160972766847	192.5476023478656	187.7421099358679	190.4863057652576	188.40611091925555	186.53436391849056	183.99361839357377	184.66253292544388	185.1790434620756	182.86484611911345	187.5794798803263	187.56047662658	187.1563897590728	188.2368874695964	187.96002791087253
225	20201027	13	2	4	22.94935113564071	111.5010874027801	10.318170554287905	106.48724163686224	13.985791743262888	107.71451585974684	19.754159784276567	110.82821473463244	106	21	0.19644751381830625	15.380505031796677	16.509622475138006	17.066859348978102	17.6607947752778	17.82012765666274	18.74298887362476	19.212767793725995	19.72127902831362	19.73123671326184	19.754159784276567	19.987828800797033	20.4658502163108	21.56698729056161	21.858069456004923	21.940984728454133	22.106678416984675	22.347996885867264	22.604255043586384	22.80138236926914	22.94935113564071	108.22645931605832	108.42984662631991	108.36146640993888	110.54235750272596	110.43619125859188	109.42595309175354	108.76958490697012	111.3328193653259	111.0112969107806	109.73544365193791	113.35520652341242	112.12275627616488	113.20546928311968	114.34490857736247
226	20201027	13	2	5	21.88902250611885	101.64063500294714	14.800742153909406	108.30676643644811	15.356260909207124	105.97760096894211	19.812695443408188	103.4209984011663	131	21	0.20886394724763557	15.414426758239635	16.47308108701197	18.001229344908797	18.230721273767553	18.511171095584352	18.694032784225847	18.98634446971872	19.32174217775054	19.47607907269016	19.812695443408188	20.171199476270935	20.68959427919193	20.96677767817768	21.09273901369558	21.137365012794337	21.280036256086767	21.370187187813	21.60758746345203	21.79222720828104	21.88902250611885	106.8195990957535	103.91748727763547	104.84930815042344	105.001481166887	104.31067614658537	103.74367574958568	102.9928477449373	102.7046597272122	105.54801894424492	103.59096728232596	103.72708727393972	102.37342566508936	100.64109535299691	103.09904548617703
227	20201027	13	2	6	23.94892327660169	123.17365228333432	16.285075173464257	128.0698563596238	18.290915025806665	127.86415926161402	23.39948211497735	123.3009740834346	161	18	0.08951291109768245	19.142172789695557	19.2948658348045	21.13094027186365	22.13545397727642	22.31378226843269	22.947886397549443	23.300905751083395	23.368513047780414	23.39127893142777	23.39948211497735	23.473225346004813	23.567817227015823	23.578641380914796	23.61937359975277	23.718040712837823	23.73251151658715	23.756168861608863	23.815751993948687	23.831028515336904	23.94892327660169	128.2728027104062	127.24981871481204	126.9622186430592	125.95613809416758	123.96248679547534	119.63796568589323	121.47324953734277	121.78395798561252	124.8121107215341	124.8121107215341	120.11480036843254	123.65780479342123	122.89258261148768	122.79724087266436
228	20201027	13	2	7	34.582905239393725	95.64988550701112	16.269138744475327	101.4725034529508	16.892730850140733	100.9004530200108	19.843568196650637	97.17166816682264	146	11	0.3732361784988759	16.505924074244312	16.84363984970543	17.07782175475421	17.196407000959248	17.37973432756219	17.544457143047076	18.03304923840287	18.89927166675279	19.769668773564593	19.843568196650637	20.677808623099295	21.07977852279904	21.224186331116208	21.592598760262643	22.973440799295695	31.878344465719437	34.23304141987265	34.40389876616504	34.54195204632383	34.582905239393725	98.05309367055962	101.53773395876615	101.53773395876615	98.72202920050016	99.6911216483154	99.2484613254138	97.16088565765276	97.16088565765276	96.96113101357692	97.17166816682264	97.35159013336988	97.16204055152686	97.16204055152686	97.61361455532936
229	20201027	13	2	8	19.46396580119452	63.98015471307461	6.132060986158656	64.75808597714072	9.031173465885203	64.28933555172001	15.948953841941297	64.08762283757584	159	17	0.20892299479396256	10.302542001650467	11.039270153752163	12.58849101120911	13.56191392188666	14.409827830989634	14.635461505998954	15.014443026822764	15.350509901751384	15.827578279485971	15.948953841941297	16.518791002503104	16.888639722502322	17.131804610226798	17.56559130524715	18.01468281466508	18.326871230916172	18.38117049934985	18.470363408306092	18.541691350227428	19.46396580119452	64.13453252693412	63.9753881510852	64.76988689272683	65.14109603144583	64.3664772129913	64.65296438701093	62.953973761256286	64.25994350262455	63.77040498747032	63.76416331103265	64.9000854284771	63.60392178600333	63.8216875249973	64.76780283423587
230	20201027	13	2	9	21.67866784107263	95.46095536824603	17.243938395840342	99.12402675999871	17.341434344900986	99.33931997619862	19.375774927401608	96.26744400810772	163	23	0.21678513014421752	16.29217909444351	17.029291406815947	17.24420554090989	17.265155215876586	17.64887945543633	17.829793451890644	18.330603097943587	18.97546068956003	19.211123286484817	19.375774927401608	19.61490228343612	19.9542292896744	20.149362470177373	20.37486588892762	20.685155526483932	20.860606149479946	20.971140628709527	21.290553398861334	21.665060698908757	21.67866784107263	100.85503419365358	103.54364813059414	99.12402675999871	101.06438495591956	100.75464241888992	98.92712785350244	96.0990552317485	96.1323371733926	97.757209860019	97.64817737927017	95.39933653054598	93.42971752346992	94.90265867144286	93.9991431976052
231	20201027	13	3	1	27.68009287512163	198.70866719312343	15.544268598907324	208.75588693046643	16.68086572357031	209.4482213102316	24.87130202558079	201.3978690760363	101	20	0.2371436797441551	17.10659541506349	17.630015390745793	18.56491168138291	20.068267850057	21.9380181893753	22.56051844267884	23.051819875099778	23.315541898368192	23.86954093183217	24.87130202558079	25.18429696083476	25.3884796565186	26.079743877759128	26.443306971481466	26.74871472677936	26.90829403697593	27.111889777359643	27.508103426446237	27.625201353871933	27.68009287512163	209.8146516380868	209.7741253621416	209.27569416415693	205.0597015816332	199.25323115186023	197.33612831894945	200.9114067782012	201.6020333149041	202.6122294856016	199.67905102227064	202.30985727129564	199.12438699165324	196.26426081537585	201.3978690760363
232	20201027	13	3	2	27.57729646331917	186.8109715003692	10.443807186593997	201.46279510983032	12.224174106084876	200.46802552154793	23.399266766399556	189.12685918800156	76	23	0.2427037056292934	12.5143086667114	14.513353234596387	16.840775595983704	17.876552792002915	19.950643386740943	20.909270379577677	21.416904792437677	21.567387925642752	23.313101976945987	23.399266766399556	23.896097888884015	24.134093695741345	24.782642531036583	25.59422043671488	26.01748320369404	26.190559501607957	26.484707149511586	26.52080826037309	26.66696025382523	27.57729646331917	200.01667899684185	199.9246024579716	194.4008920447156	192.9402242689136	194.2808250779516	190.3742390633305	191.61085742755992	191.5847568260056	188.2754399269204	192.0411288889032	185.1768176666092	188.26559183188505	184.26151177622063	186.1347496399867
233	20201027	13	3	3	25.146399110040488	112.46091970153223	16.856380274383337	122.5458099772408	17.020694837725475	122.31809640237688	22.569600914975048	114.9113105293547	46	25	0.11339050609136712	17.461457330500295	18.708748834017022	18.970619599018153	20.355541097519016	21.04346663188605	21.27860665703504	21.654646368828747	22.064747060234904	22.38323833947987	22.569600914975048	23.024552740517507	23.653635585973618	23.790034617773017	23.817807969072152	23.93594479273351	24.19589808531124	24.385987469094975	24.538843543226537	24.746625214296216	25.146399110040488	122.5458099772408	120.21150698183432	119.05632963379831	118.16845772243693	117.18229384335564	117.80868728258896	114.9650445916053	118.1805841081148	114.57586635410908	115.56285965697263	115.1351394611876	114.23303085806928	114.14648731075944	113.18135299922174
234	20201027	13	3	4	19.821050648180957	108.57470181523584	10.308290913395396	122.93209048101662	10.832150682491855	121.98743278783428	17.201090021958894	115.5465546552776	143	18	0.24771765306112156	10.76420604913023	11.42395508494994	14.055453761940784	14.741244860698457	15.519095430957623	15.53437240903246	15.58608604030113	15.803724818725554	16.553493314364136	17.201090021958894	17.268093933832155	17.457054483235183	17.660881385482497	17.729088867757596	17.89946100636252	18.039638222195048	18.21984749590477	18.810929937327717	18.96003475125395	19.821050648180957	121.30199977388637	121.72820810859986	118.85492664119307	118.8575304019274	115.8107628765626	118.62416834611568	118.29863526011674	117.05210580664058	116.1420389348263	111.31683983372264	115.5465546552776	114.25476386097252	114.11495870799692	111.94893424907988
235	20201027	13	3	5	19.511716849829515	101.47531719438946	2	103.88031019392515	7.019582706148898	103.45214903866092	16.847147837261915	101.58708992333048	177	14	0.33146467662247336	2.7494569853218978	9.508491535620722	10.412863573949434	13.05042678738967	14.378262173400396	14.97696857185267	15.630197310553289	16.085121159360288	16.736005911527094	16.847147837261915	17.392236755282738	17.567433265528486	17.832803257574373	18.242658312726405	18.547947981374996	18.761676584611894	18.823564196916095	19.23853089148837	19.34888281516978	19.511716849829515	103.88031019392515	104.63888648656514	101.83725043549252	101.13537943207012	101.25790317307532	101.041822529234	103.52050825697155	101.1841579496974	100.54251991132617	99.98417071934688	100.66399374880946	101.20990158405428	101.47502322140332	102.14544961434495
236	20201027	13	3	7	17.012541176487982	104.88504686630876	4.533315962095487	109.75182214687948	6.358741525759158	110.45894266791136	11.811711318369834	109.96990810644763	181	19	0.3472850000530649	6.653907892184954	7.267778880567415	7.709319875066464	8.678815560261322	9.065358124298324	10.021645498561249	10.415942387431349	10.589847358592122	11.114048435991974	11.811711318369834	12.998195128884769	14.118753031898004	14.593602474401075	15.205646737815623	15.36728176530331	15.56746403364632	15.718863486812356	16.26834453336797	16.310283114949318	17.012541176487982	109.69053927830645	115.07457052700944	111.93446657854814	114.4891548222357	111.84130863905035	113.00945229558178	110.49200412981584	109.97283733727372	111.22604417714912	111.22604417714912	111.65653611823195	109.8539147653486	110.4296188625448	109.96697887562156
237	20201027	13	4	1	26.19903943290837	199.89925778695303	10.991378738120106	221.044629688986	16.32470553441667	218.27892483611103	24.944623939626553	200.14374882009685	144	20	0.14226119599946588	17.800775335265904	21.072235144987456	22.737991755598536	23.82062665736046	24.02330445091133	24.14388252173122	24.436069374592893	24.55645109093794	24.81934668330296	24.944623939626553	25.068499893269017	25.37318912062181	25.460601796845715	25.596641738338956	25.682308267849116	25.750755150268173	25.790955610523135	25.95916472386343	26.10278137784573	26.19903943290837	216.99737760050124	216.79476721884583	214.04015634651893	202.528048221216	199.3974039034869	203.14222078345443	198.0527924629953	206.251888028816	199.59585666719565	196.34604829973148	199.5297547414571	199.48565879353748	203.0457976440036	199.0186617069984
238	20201027	13	4	2	25.145213944959576	196.18602200492413	15.510358142518276	198.858488425698	17.943477873096516	199.37156927749152	23.219077809820128	198.858488425698	111	19	0.17688264447556268	18.75316486203975	20.17368294363936	20.922983914296857	21.636712449380017	22.10373142356399	22.66880811750155	22.751024831743052	22.94482131436817	23.138334294919392	23.219077809820128	23.47437369855093	23.59720121380001	24.00215555546249	24.457465835672313	24.562689465712708	24.581021119973215	24.71188808375654	24.91687551089446	25.041263721016666	25.145213944959576	197.72996812808287	201.52625127869368	198.7656769543624	201.57263601629103	199.1973132902841	201.45746159993908	200.4933981899937	194.9719975644859	199.57548853887087	200.40520629415448	199.6984112432144	199.6497797120802	195.78705866660383	198.9596991252087
239	20201027	13	4	3	23.36147976425325	112.30871518796305	3.098386676965933	117.5377491797286	7.179249376708199	117.8491540640012	20.153269581982094	117.37568082257118	88	21	0.2890719698999776	7.913672342029806	11.635437230178193	13.43548980687954	14.66358281816178	15.750129634801198	17.144327134920687	17.405079437803387	18.555477330326372	19.30997025048107	20.153269581982094	20.667998857237997	20.994138828902457	21.17619555929402	21.32277450930527	21.47481776482128	21.999901962570668	22.25973191160765	22.68917153805912	22.93127923294763	23.36147976425325	117.22343956237872	118.78627344989634	117.67855174105	121.32000561928687	120.46979374725584	119.7903171859555	117.067948850786	118.18492020966023	117.37977019678895	116.81978315531556	113.32659665244076	118.38299500810103	119.05816696496164	114.94356356554732
240	20201027	13	4	4	33.02201483795507	127.1312636091196	25.71789017370952	122.98624450467598	25.29721166036103	125.16428335956192	25.504777070407144	127.18428373697532	179	4	0.2529011450396167	21.56668400368618	22.448566932747653	22.904027077080222	23.14970817120716	23.87044754455652	24.28500187294456	24.491710945623577	24.588914551845843	25.26225744691204	25.504777070407144	25.54593750384139	25.615202828725018	25.692218337463395	25.89047048937172	26.52882977547641	27.92616668680386	28.429406598469395	30.59502043890504	32.70016944107789	33.02201483795507	130.63500164238943	130.63500164238943	131.88936337613893	125.23196713994012	126.1455721866232	129.73054125538206	129.73054125538206	129.80618680413463	127.72958262817744	127.72958262817744	126.4841030782232	129.36060774944218	122.98624450467598	122.98624450467598
241	20201027	13	5	2	21.21156604425563	190.94162792463328	8.298572459299978	199.5233293319031	10.929619897978816	201.25425627295465	19.216455150424142	192.17379469792988	154	21	0.19482914963120876	11.687215579588075	13.255353161094453	13.508081180148752	14.186086378985472	16.20453040587482	16.731293030694047	17.640630997158947	18.152396737492907	18.620377405625938	19.216455150424142	19.499019499415912	19.59329938490972	19.869886630120615	20.000057827341585	20.03716020955073	20.106383703898516	20.404954555529045	20.668950019147857	20.986735226515343	21.21156604425563	200.83940439466963	203.40003509229112	199.5959826556183	197.4868944646936	197.06336338396096	196.3799811815592	191.59529785736544	191.0073728831744	194.4531352439652	191.09898746449497	189.03924473909944	193.14109181072268	192.17379469792988	188.8510390337644
242	20201027	13	5	3	54.10595028634259	113.60736185226608	5.752469825293227	116.74706683738906	7.883180897565683	116.82642554493071	17.48767458295029	113.82043977203476	126	19	0.6199027867030769	7.7150965513360275	10.181976316067797	11.68013062455799	12.391645223018388	13.24936148718924	14.110078042060374	14.590998398211823	14.634473889815776	16.555902753712115	17.48767458295029	20.46431786369848	26.67571980164225	34.530354907206174	34.6936512548876	37.25429594403745	39.27312088551673	45.10621894140377	48.28244490107592	52.018449789213726	54.10595028634259	116.32754638811004	117.40466340929312	118.00286693896354	117.861434435529	116.60684172300468	116.40478779021588	112.50391325075384	115.4967157350932	114.78941673046262	113.82043977203476	111.12850813996502	110.39485655693484	109.20885404149598	110.18255556577236
243	20201027	13	6	3	22.41742080124757	109.93331896870956	6.55930549942844	114.00144313920956	6.674004798943229	113.47201178990171	17.411428563828952	110.86676719195648	162	19	0.3507056945539581	6.603384315420002	7.712525572061536	11.679812393775189	13.304132572660508	13.507481650118685	14.137514779674223	15.49764758018937	16.38217978303288	16.784450378227273	17.411428563828952	18.1123061454358	19.685155323042967	20.16209990830479	20.56759024898712	20.690867512823004	20.852212405811013	21.277929253232685	21.82597418739089	22.27334343130216	22.41742080124757	112.97726225360046	113.43732997689509	115.04297893003562	111.81900868824528	112.96398097404848	110.81194123004308	111.83969178762663	111.84075219018376	111.25345715810582	111.0713933883739	109.46902013422172	110.86676719195648	108.99699400981268	109.37027670798744
244	20201027	22	1	4	26.77112568132955	76.10218329135233	19.135673045317613	85.66009024279826	19.74409641849528	83.81500204229344	25.09207701324829	78.37925604578027	77	18	0.4537019427686456	19.966214312903183	20.503142565769615	21.552945044068775	22.232367191102664	22.789302890292277	23.64191982947763	23.867075577764833	24.3188050883487	24.7328237902384	25.09207701324829	25.2317349121391	25.551649967085854	25.81775473903276	26.18029543818362	26.29075698933998	26.370305678660458	26.43825435147005	26.56629608437258	26.65622600106344	26.77112568132955	81.45440246334189	84.33051342074017	81.01189962596858	76.2926462892594	86.60181170579769	78.37925604578027	78.29551574087388	75.84390702496603	78.23367642343423	69.49310361523116	80.54479754907724	75.02337067598138	72.24354637057615	74.94942072141667
245	20201027	22	1	5	23.283515178038027	34.54875260884926	6.296875115480888	43.15564382636818	5.336397881041883	40.23758834835058	17.077515725611626	39.59936074658629	112	16	0.5105393300320172	5.457174818111351	5.542733021285482	6.1840485832253185	6.306435301482238	6.320622827248213	6.82660770151006	11.37911743301593	15.450204165956464	16.771338492518556	17.077515725611626	17.846916521473144	19.381661057319132	20.602998441349783	20.99639603259691	21.8794426108636	22.136823213375465	22.833359124857807	22.908872248134	23.274419266163047	23.283515178038027	42.81337002871263	37.067101066885215	43.15564382636818	41.32023923601365	40.13898753401136	33.643218695490766	44.99629268481458	44.36154201354697	43.52233313042542	43.52233313042542	38.20933310449626	38.363926148577775	44.55544869500586	35.13280868856215
246	20201027	22	2	1	28.05062084032065	96.8563716401622	16.855110073890643	94.295131998498	18.32356898130189	94.08891694808408	25.78205893612219	92.7162450861306	7	24	0.3042853335951236	18.77413010957207	20.57829686853405	21.424990633211664	22.163285835746457	22.69750140560418	22.97486320812845	23.649454843016137	24.563507164818787	25.307357984874237	25.78205893612219	25.931872465784572	26.011411928773924	26.236861970148595	26.56269848623857	26.757161395535796	26.81433872197868	27.1740583267422	27.70712423890317	27.755878000288117	28.05062084032065	95.8351934786257	94.89926748306712	92.37836513471416	92.44100237883046	94.53398504972924	92.5590535308324	92.75698134278016	92.67550882948105	92.61660924190272	92.26855572535912	95.84203884958846	92.31719775552854	92.35924639158046	91.4539040856147
247	20201027	22	2	2	29.98582479510349	84.1985982927316	5.565537405459625	81.94643974887825	16.648018903359993	83.01427212324937	26.7182475439472	83.84601969200864	93	23	0.18735454809609184	21.958091646040845	22.74335843953342	23.15824774535537	23.441328659291703	23.81463272013596	24.338324230728464	24.82030749397815	25.430450379202863	26.354460948572047	26.7182475439472	27.19618728744734	27.379753858197223	27.429163315902265	27.781656854546625	27.887239685954288	28.207798904435933	28.53134969460686	28.857028313193013	29.682697991786664	29.98582479510349	84.12450660119144	82.9718700196784	83.65103685943981	84.30352565070984	81.43722604172369	81.84243105648166	83.09206822438261	82.79304520231155	83.97799256471092	81.73179222334431	83.03114232300702	83.82781961445659	86.19729437784655	85.47665109945267
248	20201027	22	3	1	27.21950415837249	103.79634940927916	12.984821846353974	108.093573027292	13.320315313203876	107.73130731674034	22.998332301706977	99.89134874897609	59	21	0.26802144605727696	13.097301056467366	13.513723946608202	15.093870716552756	18.273743769782893	18.87370869492291	19.432306855364313	19.914096184134397	20.92077616778711	21.1214469524129	22.998332301706977	23.276995740370957	23.9472579552398	24.347997081037327	24.924495170986287	25.536364772033583	25.88305494733004	26.418997065370004	26.511516317645917	26.914248422423658	27.21950415837249	108.093573027292	106.8192631266265	103.3522612175878	99.84055441658678	100.887612699938	97.22693508821524	97.73388100376248	94.16157377147766	94.47632434830672	97.88202239070196	97.6002912796365	99.89134874897609	101.64223085630044	100.44209663945684
249	20201027	22	4	1	26.88561003686066	122.62039512343628	18.0753143562182	118.07726310252508	19.09828570586581	117.03022931692271	23.93915756061504	117.9729341895543	98	26	0.1167396607714837	18.973213005919543	19.77498704763343	20.24059048848055	20.86245303559196	21.57571324155178	21.76655664555333	21.92578784345382	22.493932527397593	23.140886839454748	23.93915756061504	24.330809629735164	25.08283855012042	25.45993106174554	25.598198656446755	25.68330839844413	25.972528690241063	26.009670859457348	26.25962360766253	26.757751211111852	26.88561003686066	114.4700990733133	115.97516726905624	132.59540249654324	113.39608976655504	109.4702905174832	110.50844561896874	109.40231976347567	113.22352762369628	116.0472641439048	113.57910894849186	117.2882921029262	118.71179329405308	127.36193791191528	119.98795102491712
250	20201027	23	2	1	15.732554468978538	102.44966965884942	8.403614100711806	98.94581613619218	10.22493916233522	97.59721156263896	13.352081633052862	103.07855136942965	35	14	0.2591424211632377	6.144487851554924	8.46606245012573	10.010773258578322	10.624886281587347	11.269470239707092	11.654363645924017	12.44420278229901	12.78308901761047	12.893971804795909	13.352081633052862	13.61981897269963	13.851767519442223	14.02809939341479	14.117944150094353	14.518148175725909	14.704250384345594	14.85506511411611	14.94992204366688	15.431542142359296	15.732554468978538	108.540327973929	105.12060322048126	105.94910308767946	96.91063065417376	106.57824727414015	107.0384304868222	95.80879890408524	104.5638183847496	98.27781502038614	103.30823876291473	107.1045744087016	101.5878773509719	105.43027226426436	103.3183598328658
251	20201027	23	2	6	41.62689771122808	62.54583426615461	16.08558496335948	56.736266620992126	16.235546673747567	56.052952662319235	23.14302552933924	56.93280856029097	27	38	0.2627777654859587	17.571910228949022	18.676601177832357	20.073853190831876	20.820070078548795	21.429672738742493	21.986840735487853	22.354723310175128	22.541939995275467	22.944719856430822	23.14302552933924	23.383316451137073	24.002834537293097	26.637026628648336	30.86883080953239	31.825492431580862	32.7956923887958	34.15383717486694	36.00264285467761	37.99465204900271	41.62689771122808	55.34828366601099	56.474420682631376	55.62591490382344	55.60444437680068	54.87534937505553	56.49283074088781	64.40676201112642	67.57568581126375	70.08579515141163	71.57302548631756	63.44729192908935	64.81004045292173	57.6283853920996	53.08783088433466
252	20201027	23	3	2	33.5221173521236	154.47081431349102	7.211102550927978	168.85571045154543	21.164054621443515	168.20855692000586	30.36195269511968	153.19319721673153	29	9	0.27251984830009884	13.49483035073742	24.29888244502827	27.462302250454705	28.003913181739858	28.6193829348177	29.706289619150706	30.085412018172708	30.171522729164128	30.23265012441949	30.36195269511968	30.36902408895459	30.408857727494343	30.55562142330458	30.60595983938965	30.73296786781338	30.95986052318008	31.84784584152976	32.08919851450458	32.400112305861704	33.5221173521236	157.0991217921339	157.37379755153222	157.96128156624408	165.76053187478604	170.00942843368605	149.53875603192884	150.45797806245403	152.97757853043984	149.58773403122527	152.95907923038405	152.2415541654502	153.72869000903916	153.02925478178756	150.75980432692856
253	20201027	25	1	5	33.23521302303901	96.34683246291584	26.7234648258546	94.23770227585032	26.208018837145236	92.93600389197697	26.19280158714149	93.9929330182732	45	45	0.3875409672536778	5.915610501322377	6.64932123926218	7.514082010344068	8.416285648037979	13.00871166896533	20.55331559647943	25.65580327146078	25.874058441376615	26.080536891885775	26.19280158714149	26.305066282397203	26.415326889944343	26.525336986527908	26.61044436086208	26.683100374071557	26.86497643997967	27.183377571761092	28.011441909135876	30.62332746608744	33.23521302303901	98.082700949877065	94.19021513955498	94.19021513955498	101.2409367321615	101.2409367321615	92.25689129723084	92.25689129723084	93.7956508969914	93.7956508969914	92.31341810284972	92.31341810284972	92.31341810284972	91.1811181525558	91.1811181525558
254	20201027	25	1	6	34.13638153582508	121.40618170036406	21.946855552046717	126.74053151441096	22.518548282666277	130.16709113978624	27.097835845321494	126.46855400706391	57	23	0.22230429635084611	22.357235496076495	23.5263588330336	24.00794825334563	24.36703969474707	24.943474042015172	25.420208512417595	25.838782097264264	26.408917617439737	26.78534582161235	27.097835845321494	27.72600169818124	28.532870317398192	28.818189159000536	29.23713877436059	29.582614354646736	30.083745476342163	30.419081460530094	30.57598185892095	31.53977281207258	34.13638153582508	133.17616712871498	130.58457477623278	128.3212767560121	128.97103054860762	127.90506350282706	130.31341619363283	130.50590550533715	131.488405221127	130.70475723238417	129.0689445510596	124.81578538386071	119.13651076576548	115.89699145281588	120.58644852757368
255	20201027	25	1	7	25.320349058039803	91.25072675605747	2.309401076758504	98.28631923891348	5.813104469485267	96.56882056390702	19.32806442572773	92.1587725635921	83	23	0.4445661043650009	3.5485348791160387	6.21326456701752	7.583659424538629	8.240421264017021	10.80988061755648	12.940229326482957	15.59474145165527	16.483553518561184	17.773304106572567	19.32806442572773	20.367199759320854	21.01741685592205	21.15037594574887	22.153014857036403	23.054118975977303	24.193104230755736	24.32467567838715	24.585603019433588	25.09236717155092	25.320349058039803	96.20763625398293	94.829301912368	96.5908405404396	94.727597758202	93.7389771048795	97.4228890815418	92.34314087155458	95.0105152602472	92.2863305919848	92.39491161421924	92.0312145351994	90.30442771370258	90.73243138343852	89.16492542524847
256	20201027	25	1	9	28.711083740755036	113.36401521396112	17.61444033119648	102.9377278100378	18.849589797261768	102.49606139580358	25.64707529782192	104.14323228339586	85	18	0.36635912790111863	16.849188368474582	18.995756899804505	19.689714138523385	21.033390121834085	22.30903635998932	22.7976952177904	22.9312638622724	24.016224359888483	24.990220901917485	25.64707529782192	26.18887787758543	26.33191250863215	26.56410160818402	27.005530798783347	27.21812033712297	27.626865275462112	27.869832340205075	28.08587625212307	28.41435888364125	28.711083740755036	102.9377278100378	101.72899488334988	102.82146149402308	103.85802074215532	101.85214856646822	102.10788406633154	105.9896083655542	107.21542322254336	103.34574131671684	100.11698351486666	100.11698351486666	100.09861020323348	99.86495417443564	106.73281407063362
257	20201027	25	1	16	30.41914728186851	78.31494945506417	19.855380641002988	86.71705961539617	18.957203336263692	86.18018445011808	23.43368582111248	80.64763034952931	100	18	0.22998767528261632	13.957533259822524	16.998339813888418	18.657542722745397	19.17818297044796	19.465023910227753	19.74056037717452	20.04296102172989	21.029084300607263	23.243913058510312	23.43368582111248	23.530292074011363	23.59452634371584	24.95227562744373	26.609519478179724	27.345338221674275	27.795297301893108	28.78191921441622	29.731302928539854	30.40951405445578	30.41914728186851	82.56069105388084	86.61490400271573	82.30015224540486	85.2085897322423	85.2085897322423	82.29921783127037	86.71705961539617	80.28370229173466	80.62588159807325	81.28747830239573	79.31824251010516	81.31137935607167	81.08920402228574	79.81132969916341
258	20201027	25	2	1	39.60453774759007	209.21683657271944	7.989150798128188	196.2940780753977	17.940314470493234	197.7629910935249	36.110096030775125	199.50406360227635	17	26	0.28397100340233955	22.761739525795605	26.2265839066811	29.25850962082667	30.314382232697003	32.290908046893065	33.396776016789836	34.17982533455821	35.40849104273125	35.82593054187769	36.110096030775125	36.34546350013711	36.78085331765707	37.40548230095128	37.58281638756526	37.77895114542526	37.85316992213587	38.37070777916008	38.5999579797326	39.01971304583475	39.60453774759007	200.28198961682483	200.92394262625265	192.6116464627012	199.6763632692546	197.268640520562	195.8727097959201	194.13430054243588	193.61010471202388	192.87387036632984	199.33176393529808	195.47620323184103	194.4062045565364	210.63676809187183	212.95296025152564
259	20201027	25	2	2	24.748054798774795	218.97634074892213	10.81690127512611	229.4917334647488	11.324695145618511	228.15955988131321	19.62258638302525	221.973290352173	10	12	0.2904174964325162	11.389551753731595	14.93935430264992	16.851434560171644	17.530534639537798	18.066105737286804	18.30210802837903	18.634239595186635	18.933427946037767	19.41487810538539	19.62258638302525	19.851306326901476	19.91867892366349	20.04287351491976	20.44846947993938	20.62703927112873	20.777311633161013	21.321639597817526	22.40809472416438	24.04663256175295	24.748054798774795	229.4917334647488	224.2935351394213	230.17713148191265	223.12282971829643	225.390390346816	221.696661772224	226.44554338632105	224.68771091768176	215.066059073904	223.1664217125256	225.1717164412756	226.2319510138266	216.1500844602611	217.8149374730013
260	20201027	25	2	4	35.69367010886698	146.99939637966094	14.000566194839754	141.08878601955124	17.055348559429873	140.03836804492994	29.998392303893823	135.6408786405761	38	28	0.2739559336506608	15.81950783844642	19.527030001396785	22.85044010620924	25.34704995291224	26.887504693899892	27.55849986462144	28.31847919015462	28.889011081088096	29.45978346268062	29.998392303893823	31.30328842131888	31.30661280713981	32.05262100490853	32.72311604529874	33.200141835881794	33.56748844614904	34.32432889929322	34.61922459790784	35.39393486149068	35.69367010886698	139.6545653134658	139.3717528017728	139.08727094347998	136.40399051643067	135.42554342823533	132.69216160512113	132.37673909003806	134.6628410147543	131.96957600521174	132.81974588110188	133.3522569474073	132.6159806055724	134.87755678401717	135.0321655766515
261	20201027	25	2	6	31.361905540601267	131.73391466068708	13.116812519230784	124.9133634171857	16.17471861370506	126.39395486215484	27.7883381926944	127.51571728076732	103	15	0.3669755577612964	15.97118747591422	17.907449750113624	19.39777447175168	20.52233481711983	20.969302008878305	22.04605036579263	23.595162500411163	25.20312372555157	26.625780052836657	27.7883381926944	28.203937090799418	28.327812224327072	28.54364360964752	28.856938225810445	28.895030014545046	29.534258757719375	29.711459937949176	30.34827248522734	31.301258957486944	31.361905540601267	127.4456992148921	126.8228019543867	126.8228019543867	126.18200383883296	119.62514636389088	126.2702587288835	124.59889631430757	124.59889631430757	126.25954971296018	129.7461743188231	127.51571728076732	133.49739561027414	133.49739561027414	131.4196155423724
262	20201027	25	3	1	45.07525946764816	301.09194095324824	29.637804017313893	246.63905175733305	30.93836074577769	244.78689595628663	35.019152480887456	263.9953428469153	67	50	0.4530956176770703	5.525716082467474	6.35775531391221	9.627911205158131	11.695701098242768	20.965987918527865	28.018804254935095	30.545027395302817	31.514145794290243	31.926219716152087	35.019152480887456	35.841936277231454	37.94770464029008	41.53241596648067	41.87242322119047	42.24703218148039	42.32795165505839	42.57612857267634	42.68369665498369	43.262507668694	45.07525946764816	261.7236036023786	262.7108908782283	258.96735488055754	266.21996242138937	255.12609386306875	255.2407013315189	240.8228802190178	239.47455212005863	246.8987558925091	305.52295377705616	267.28832324719986	260.9810278394123	279.0267065795417	265.36979254549925
263	20201027	25	3	2	44.74415160674414	224.92979767176044	37.806039412783946	243.51857050569595	35.26989744095885	236.34003015865545	13.755563007441394	222.97975936536773	54	20	0.6528323884972212	9.018340254338016	9.374953148781028	10.19839233944636	10.512931648697505	11.205038244017272	11.55468931108134	12.03147207577887	12.275909349020845	13.345487822684502	13.755563007441394	14.162086496159198	14.254402126718505	14.451711266650276	14.63295254148746	19.933164821472825	33.35775851826838	37.714106708697685	40.20674775752557	44.40140688419335	44.74415160674414	222.11437638744533	226.5440663328157	222.7657365324293	221.77074296472887	226.6109871833013	220.1779133335908	221.81399898983105	220.99534721766813	221.7908171200676	221.89484156101696	221.5871568348903	223.0981989816728	227.43001692073204	229.50676808318232
264	20201027	25	3	3	34.918159024975054	113.59925659707704	18.740120950762744	113.85884524286573	19.8000061330185	113.6343478724572	32.550227349704926	113.09544464354263	17	10	0.2852093674139374	14.821250845534	17.943909554639344	19.144243314067182	19.864561949185973	22.82532581785848	30.425887590318787	32.044867035081204	32.194548200214115	32.33399162621692	32.550227349704926	32.65620601585641	32.78604070437025	33.07694218441718	33.12262545103052	33.20627023777904	33.636689851921325	33.81430079202647	34.18374005203575	34.64762302927153	34.918159024975054	114.41497913841378	113.85884524286573	114.9849822594861	114.23378678860506	112.81041158590082	110.73177059711114	113.5296689916458	112.60049387573302	108.98042653223716	111.47102866494824	114.571834724585	112.38730046657692	112.68032853953795	113.03424051773374
265	20201027	25	3	4	20.97165735481612	169.43058512495935	7.3833511366646976	168.75290389868144	9.873461182599703	169.1070258575816	16.298232155959436	165.6086423322734	90	17	0.2058490632057731	9.781221985297549	11.643501212462704	12.736821432840967	14.106266372537696	15.367483534603346	15.54503361858442	15.69643276480942	15.942617275021773	16.08081452418038	16.298232155959436	16.515855831210857	17.015724650445808	17.445573494588977	17.637850762106527	18.325933901567502	18.560401867589498	18.792428975522594	19.023450365343447	19.416561231462165	20.97165735481612	168.6535200312988	177.34888399384903	169.9146536427645	166.62309061223456	162.68037741742498	165.69296008411683	177.60881910779997	166.0768888040036	163.64963784980372	165.52432458042998	175.96320032758086	159.07361235155153	162.92472146407573	160.26583029584003
266	20201027	25	4	3	21.50919451592395	123.20762716130288	7.539339487166305	130.36368557426118	10.565070137371944	131.72449002673886	18.955900960299097	130.68718184742764	71	16	0.3878957190971867	7.26237251280799	10.84283452553752	12.685567615346407	14.292508460765228	15.64107084193046	16.93797435084053	18.01893699489489	18.627754714806603	18.81781552402766	18.955900960299097	19.25861807074583	19.803904894972987	20.40199216074707	20.623912152237324	20.65220826621239	20.73675791307163	20.82305624853184	21.17104241635758	21.49842238618581	21.50919451592395	130.36368557426118	132.1860031172153	132.62378138874007	132.0564450226134	135.58189506071602	134.92253465089516	127.89945701802014	133.34343775782338	140.40887899780688	140.40887899780688	133.81492843143624	135.89459832567738	128.054569764345	131.0106781205941
267	20201027	26	1	3	30.34438573003622	153.92570440492284	17.323276011709055	144.80110838551605	18.92424257275146	148.00732125907268	28.601205919862423	155.14898899442423	49	16	0.1603321860604571	19.72472585327266	21.13764736782809	23.257295336690472	25.21650635422014	26.589854448163344	27.1944386195868	28.020147992615584	28.19549903350769	28.301766571138092	28.601205919862423	28.63725152191602	28.910288454505125	28.967728867245143	29.016191990746748	29.08268144227511	29.3123575252311	29.54592319514982	29.66749545020173	29.95085413554895	30.34438573003622	148.6160483217109	155.14898899442423	151.86577269689334	155.41301873211052	155.39403647643465	153.3461471618013	156.33125385332514	157.64815833987396	154.118760664529	157.8664752782169	155.7981233439418	151.70116882273055	158.51176698084436	154.08321093127762
268	20201027	26	1	4	29.23860219354328	119.6150147949046	4.894994431930091	103.1071717394365	9.63240321775488	103.995320125392	24.36900221816328	108.3468622519493	90	27	0.2971461301098951	10.924985341776788	12.37456759191656	15.09733987302196	16.303897105538187	17.281602479119844	20.39876429706963	20.686965504099735	21.14574579466633	22.78188398154368	24.36900221816328	24.941405486206243	25.49519253378648	25.82492106002966	26.193142381288578	27.73035707910349	27.87129794792376	28.041091410325084	28.633111113563807	29.108832114884716	29.23860219354328	103.85231976603144	104.1171159332887	105.0331672551778	105.4743997092896	107.1827187278363	106.27002709721728	105.20494197039513	106.42668320171931	107.3305556427544	108.40312658168769	108.3468622519493	111.72357245810498	110.52923370870226	110.65878130426896
269	20201027	26	1	5	37.06123617482681	124.7077083153168	26.5237374399043	119.3257768736576	27.47934197432964	120.01542350040673	31.740522798662845	118.80459951587105	138	31	0.25251688849921883	27.286232036438168	28.050786554293392	29.05987597467625	30.342054449085857	30.78836674878768	31.041740842001083	31.37648105199725	31.533258805130853	31.638072207839723	31.740522798662845	31.893231741659115	31.90632347249963	31.963538265741317	32.03319171318735	32.19021159769885	32.45620065394205	32.56540897339774	32.641925553890914	32.71150850912269	37.06123617482681	118.2934592357538	122.42703439180876	118.0283690955104	116.60482590824265	119.4807531325246	117.47498594718968	121.25115294632096	120.3749454630878	120.6202449219435	118.06079011626652	120.17428790198312	118.7672491980796	118.29423616436	117.52485636447972
270	20201027	26	1	6	20.968630321865625	148.6585169191716	17.124108537965153	141.48398020422792	9.22476191744452	142.0223182350799	17.438549738525747	144.00525001881357	143	21	0.31001329664357924	6.63368930227094	8.023940294075265	9.339727606823615	11.073271344186775	13.426230693359322	14.01759156980211	15.225725951758513	16.705753515689114	17.24685337661688	17.438549738525747	17.655250059242114	18.183200714474715	18.601705845372145	18.94833614339598	19.23947220277941	19.391949673637555	19.503381760077144	19.62963005949296	19.73987316242034	20.968630321865625	140.8877714912491	141.88212461780117	144.7521828813957	142.9123004525203	144.5297398222117	150.77219318848694	142.09026799101696	141.48398020422792	140.71597577796135	140.32338535401894	145.3596675581997	142.942159708683	138.84426027430206	150.72419159946588
271	20201027	26	1	7	36.02108618114844	180.9307978433592	6.017518285455349	148.1282211492974	15.078275830599088	151.6432561444628	34.031216959605	176.20581728293809	125	58	0.3296534591504253	6.55760906624928	8.956517405135774	22.773187055283884	29.223518836129493	31.30667378017629	32.39449237757091	32.79208000593215	33.17812201690594	33.685054751017134	34.031216959605	34.50250965843684	34.75812017896847	35.00919006645439	35.051738741148256	35.19464834522801	35.341064531190945	35.43453075689259	35.601738117726875	35.810337495162706	36.02108618114844	178.4934678153491	178.13815946546924	156.6169745977738	158.98619738431853	167.78951242699006	184.9093652434416	167.50925118085527	166.1628444053412	168.6297082194222	167.98159227632087	176.11204514988	181.9885546435985	179.22852626909864	184.0866188475433
272	20201027	26	1	8	28.33430089394104	90.6118394649136	4	82.07121028342031	14.34151631223062	84.49814276688522	25.66499498485594	82.89246581631745	167	32	0.18791000337985175	19.78095137385619	21.595186750520245	21.877057973381746	22.544446665780733	22.84748941594254	23.03290520331689	24.711481154211175	25.34323314826392	25.603936630047297	25.66499498485594	25.86327366583325	25.94039272762248	26.066464854743884	26.62641587557738	26.742224583984022	26.817319029166164	27.001227062108608	27.406974232051617	28.004736439961672	28.33430089394104	86.76699827641512	84.95116388770873	86.06243951997668	81.32047152057129	82.20728302937559	82.77795808870191	82.07953601834895	82.89246581631745	82.8586484238772	80.47554591277301	81.29025529721113	81.60504787018108	79.60298159476085	84.56737690479741
273	20201027	26	1	9	31.02859460778605	97.28382936006676	23.376992914763	99.950227338484	26.7902356125626	96.61802604229986	30.50842516457643	97.06628935032998	177	14	0.3167645328640815	26.96592929583056	28.49685696146241	28.99752718394147	29.495691235550705	29.89827478553925	30.212404901482905	30.40721440013299	30.451836098240847	30.47779361761115	30.50842516457643	30.57042730846661	30.69049661861161	30.69608145288247	30.75347125509667	30.813762739320644	30.82805261962085	30.878945921532576	30.89645195160903	30.92989381273269	31.02859460778605	97.68922860697629	92.21462218143934	92.21462218143934	96.52409817355267	93.3435624404632	93.3435624404632	96.66709503323486	98.47166920666892	95.15378509484503	95.24974627674632	95.24974627674632	97.05496089132872	100.24787498694138	99.86686499884549
274	20201027	26	1	10	34.47610150142284	71.97036147417893	18.87505607246405	71.84213675704983	16.7747057161877	72.84550505517656	31.829296634291214	71.28548315925842	166	19	0.21736802204309735	18.361276204297734	22.452147737511577	24.02756770658918	26.322954251866683	28.07183831214651	28.916417501905077	29.794362075611648	30.93162599123479	31.573548385600972	31.829296634291214	32.11253991574516	32.319356289757366	32.38848235244258	32.44192176015353	32.5905879460214	32.854881063814126	33.29173758963989	33.543316490300604	33.84205708835384	34.47610150142284	71.84213675704983	73.43867254762029	73.6491519561723	71.71044735829847	70.93640598678097	73.25444597663328	70.31872674677939	71.97964262131248	69.75689187510741	69.75689187510741	67.42720320567967	71.42090496503012	70.02483775293038	67.62254300544596
275	20201027	26	2	2	35.87443443180198	208.21613152985992	34.882768937301925	222.97284050115843	33.99841944687045	221.73983380504433	17.583615342284535	211.1446274234832	61	4	0.4210323667333607	9.110875771233372	9.686811953711356	13.88387018679446	15.74120583472465	16.50391240190419	16.56350987572323	16.87019214047709	17.107562402035757	17.331424147050367	17.583615342284535	17.636719071275298	17.779205213385737	17.837061248386405	18.042269428944195	18.27362231059236	18.44477000143818	31.84741317782961	32.75176974124476	34.869052070102406	35.87443443180198	223.62067297030887	219.5655886015508	207.0295935636249	204.23181065847763	204.9340911242736	212.83688291814488	216.3168301376085	205.94405631619625	214.11560241360235	212.6900224135021	203.6192549476629	204.50314772467632	206.1442729178217	215.6033577002692
276	20201027	26	2	3	33.86093951864803	178.1621182638389	30.81609864060348	191.026775100259	31.022378703706423	189.21734337319697	23.567692437010862	184.70604092739123	123	5	0.3587666940788881	6.26158725501661	9.115296237113174	11.816504405647803	17.153624046207725	18.86417588720792	19.00806439286805	20.329278965653454	21.09588045226626	22.341299621192007	23.567692437010862	24.37408022089759	24.827654968403714	25.15901841875244	25.435066727358656	26.086477278653582	27.514241972477866	30.856919571955356	31.188707997994936	32.10740559215834	33.86093951864803	196.3333444671165	193.7628026802484	193.2559722540885	192.115252077549	174.48626954622472	180.9026604289724	174.46270971119338	187.09931700362256	175.82389912829575	174.95933507512044	186.0682277528394	185.50495451334243	181.57193192804	179.7436719311519
277	20201027	26	2	4	31.166569168858267	129.28243193320185	22.748298216499567	134.4206807674291	23.789287848168417	132.1540965491849	29.439395475033983	130.51937051800547	135	30	0.20668264156364632	24.321130872448425	26.795906438081712	27.22326502121132	27.797418675619355	28.25540305965256	28.631452082652167	28.849120148052563	29.10370241197292	29.23110880903413	29.439395475033983	29.83338273182544	30.039354871049017	30.13314940816	30.344389137656	30.418811484356628	30.761744799277555	30.86404021281198	30.99698060722991	31.08842059610631	31.166569168858267	130.06555497018374	131.8817200784995	130.2180219596334	133.57528795256357	132.84910118357408	131.2849549166541	129.84870789677143	131.38110508118928	130.65759556618062	132.9409467436695	130.50695540885906	131.3386889789047	130.198966210711	129.34149950534368
278	20201027	26	2	6	36.44839142113952	155.4345627523798	30.10488767105593	157.58012459165514	31.065027003340088	156.55043521223448	10.503837645665826	153.42684274649417	179	5	0.6054134123861102	5.9229902067849425	6.629828735453764	7.896272419145195	8.35943884277475	8.904368487003541	9.065997555343072	9.289440886678149	9.75284985021852	10.2618212159485	10.503837645665826	10.782386539006293	15.99758191513016	25.51871205626079	29.73561392098815	30.21679195217056	30.643170621145075	31.167612747411965	32.19551469029158	33.35853612803995	36.44839142113952	157.63039397228349	157.11145815851617	152.11686762318988	147.0800709662834	153.3195111094508	151.54326333303746	151.16181238546238	151.10584202871013	154.0781084001612	154.0781084001612	151.2613432393381	153.04680916867363	154.186993894417	153.4475153468403
279	20201027	26	3	1	30.943011729203825	302.79923106634345	7.811725553869512	301.91357445141324	10.29390634750506	298.302298300074	25.358453852308408	302.79923106634345	30	19	0.2912007298413985	9.99970436892448	13.07028911972119	16.571336280802928	18.524041678752443	20.88836431011536	22.653925864888315	23.00236987604059	24.90575429529869	25.340419102576572	25.358453852308408	26.1965234432708	27.05681164309133	28.721039658665276	28.90373619191621	28.911213379193384	29.27698010332585	30.03039807387412	30.385343861710577	30.419910263575517	30.943011729203825	297.791254261113	295.20206618769595	297.0961341373364	299.6184853525496	301.9201258493899	303.1272209265836	302.51785692247546	307.2514939374346	305.0027265819569	304.42918528601587	303.3684467597743	305.7025082773708	305.19448096119595	296.8136470957352
280	20201027	26	3	2	31.75731560697324	227.16649113673623	31.75731560697324	227.16649113673623	23.79876238746206	227.2064294667092	19.084080666076343	229.37626507541071	105	0	0.3334797832891909	11.349352953481231	13.226933079069097	14.493753516084512	14.682901467001594	14.92453023692024	15.71916448170323	16.271434752508334	18.078598172024805	18.551480211346306	19.084080666076343	19.605829181725007	19.74314589725903	19.84981656881709	20.019863522580263	20.237556702348865	20.610741357598027	21.003188335274885	21.878902869136088	24.801143244549323	31.75731560697324	220.0168791314024	225.32573728793767	221.59599702254465	218.40130858998	219.22111525601687	232.7453424829622	220.28223174752628	227.16560921777787	233.73603144622285	227.89963876607592	229.37626507541071	235.9360202840732	238.27205562029081	232.70485820315795
281	20201027	26	4	1	43.74191580050229	289.8324606133838	27.530356327434784	309.426264092689	29.72649219961494	309.4875434615836	41.84824468058302	296.14653839792277	69	22	0.2570126874302255	29.58248314053091	33.4642504462258	36.188423830583304	37.05556250754513	39.155835053127575	40.10001521522134	40.508922941920865	41.441259677099715	41.83456159793788	41.84824468058302	41.90376472282648	42.44896358759826	42.721053038541	42.941998594096106	43.030295263242024	43.19032020388762	43.2148890413267	43.32370480296347	43.596724944044766	43.74191580050229	310.818604147286	308.2177621447759	309.577114230715	306.9464759662535	305.4952573221486	308.53936859160297	308.77269915030905	292.90008972172865	298.978464165602	298.12237283384843	305.3178656230891	291.38245418082863	291.5736836083067	285.35537802303503
282	20201027	26	4	2	35.75012019814104	250.05604676162383	2	242.92818875726363	9.95688828654188	245.46356577550517	29.89279290313177	244.59104695331223	161	28	0.37539117555647	5.642936077205915	9.58855213558386	15.014129820562882	20.575328943535823	22.4523255861734	24.81540191668128	26.71476601661084	28.26948221858475	28.931988544102236	29.89279290313177	31.27047474256445	31.807360421928013	32.95798203683455	33.27005719027487	33.53705474140132	34.0543921006006	34.35182532939417	34.86877223949601	35.3442294666341	35.75012019814104	248.3533342278841	256.15525129137166	245.60901241007173	249.7374430388694	248.49809492548303	247.36157436303108	244.35267685770108	245.8038745037356	241.99604241438388	236.134095082514	237.61983455441887	235.4877744744352	242.99754538392008	242.89807752425568
283	20201027	26	5	1	32.47916904149279	310.2262275821621	5.465040408511785	327.0893159932988	6.150980219143949	325.3177787840204	27.965918953812857	317.55965669610947	141	59	0.2748140770119737	8.480006335166495	14.498947149848233	18.261402193758787	21.00440182057081	23.308117144288605	24.220829069011963	24.864087832831466	25.652118625331727	26.53040712763036	27.965918953812857	28.363440181874036	28.779771184110142	29.708639866623727	30.1250244629809	30.481374635072576	30.97502488652209	31.03054388505792	31.526990596693626	31.984172013282343	32.47916904149279	323.13132670224564	321.8448589187966	310.03913477456035	309.5966004400814	311.76448322823217	317.55965669610947	310.15023556524733	313.53216379190684	321.35715773480564	319.45252775573493	321.4570035597379	321.57272392592125	322.96842367178834	317.4510546758046
284	20201027	27	1	9	37.7257234812279	193.10136346145416	10.061151013952031	188.0652702399073	10.659492634691944	188.38215212088585	17.11924457024282	188.3892914648347	79	-4	0.405212217227879	10.840305907942142	12.22047031189905	14.577622896937925	15.164233056839633	16.20461998615032	16.745797718881953	16.87506286591332	16.944759940134844	16.986703187454776	17.11924457024282	17.222266480363004	17.285978031431497	17.364479584045323	17.48803344080521	17.642021259445315	17.864864515431456	17.916053717802875	18.00820370975818	18.19571268336255	19.04564491562932	187.5093043289228	188.76076832895183	186.7480612813372	195.1161703161126	185.4209832296612	192.7789170918096	189.05007974344537	195.50581051115847	194.39072897862368	186.5422381949048	192.31467075249785	189.6663521127276	185.01918515183172	182.5279530770076
285	20201027	27	1	11	30.80567129977676	99.30342377478502	30.80567129977676	99.30342377478502	21.28026074970076	93.77827499370404	7.931720251395554	91.47252937409311	65	0	0.6745084258618279	2.692035175539464	3.4244785568523843	4.512015291184922	4.977752912400062	5.181899763382574	5.288466045927603	6.049972498958174	6.433225993064093	7.14428327202474	7.931720251395554	9.23718578516334	9.736585477748442	10.740709270172346	13.28429777724894	14.91778037240944	16.174954677442514	16.92295262073422	18.406067924755696	18.98833216351299	30.80567129977676	94.86592254721174	92.85949392265802	93.65747309447474	91.05621113055588	91.05621113055588	85.99045288499791	94.77334205465098	90.22273472066388	89.27086069060772	85.7526077411477	92.86542587755672	94.15680720948826	95.94321805199354	89.14590117343171
286	20201027	27	2	1	16.093158082280176	138.7089277103297	6.810148564185425	128.65184937891615	5.8253890289605375	128.90894625367957	14.36370499162209	135.99717389976655	50	18	0.2754997179066528	6.3479490668188125	7.206778939281078	7.721670280291409	9.272245676446136	11.607942545974211	12.485059977192186	13.246620455977247	13.706512627743477	14.015191868189104	14.36370499162209	14.821856802159989	14.941057821659976	15.236336814411342	15.361467133013866	15.465628487476954	15.528958742613751	15.736567000410762	15.829801343991424	15.998198531753992	16.093158082280176	127.41045395366208	131.81582813346537	130.98216274093943	133.0634599856395	131.76230405191913	140.53181220118563	135.44448368777032	135.68830278266012	138.21356223062895	137.37706209859388	138.20016546168958	139.54611027965402	134.13197829697825	137.7836687345536
287	20201027	27	2	2	45.113676076039184	164.02577628555804	6.331370505657219	165.7222943885186	7.704405790904687	162.31706530302984	12.961002698016554	162.25042092713832	8	19	0.7384970068982677	7.846098279306089	8.358712561247676	9.1712483186228	10.300741794378837	11.299870805681891	11.497616805829011	12.173920665562342	12.538530868652948	12.805479162531103	12.961002698016554	13.03826904301377	13.113518392734637	13.387117756588912	13.68310300124893	14.073974935678908	14.777310080095756	31.027274114551727	44.35329500063392	44.52755338115536	45.113676076039184	159.64404593306784	162.27304634803517	161.58485558750306	156.59361424441164	155.61159748424186	163.0106665663781	163.70449530882277	163.60018739392245	164.61800586418886	158.165403808971	162.22779550624148	164.43570061664693	162.07347018755803	159.0611814938523
288	20201027	27	2	3	30.90490944611787	148.05731066542856	21.63671154863075	162.14137794735424	15.972180082386672	161.69917258264547	29.38724484717402	149.5589456766549	17	11	0.31787321008069847	19.478329086049257	21.764315917348995	22.229171709889656	24.93344620637228	26.508091579482382	27.53859762352059	28.630069038590182	29.14681484581624	29.29378478072436	29.38724484717402	29.452004419068707	29.88598484222337	30.090112946877625	30.159364355725693	30.27729845755544	30.35334557828125	30.47896230525747	30.697959998473657	30.848737569888993	30.90490944611787	159.99494468815575	153.04205310571945	154.22348854083808	153.1282606839023	150.87361386870205	150.09546737441394	147.40629698860678	149.71024727319525	150.02395844553763	147.89434464075993	148.89689751381798	147.35139753344686	150.05701990744214	147.07981898943814
289	20201027	27	2	4	39.289664175265855	218.3099249874342	33.522896752632725	225.1125018826407	36.51740151598174	221.6648356967969	19.40048591423909	215.84122384218983	14	2	0.4140753453997224	10.573043832705611	14.352363109155942	17.26907904148914	17.614401066363143	17.98232560190526	18.0665034178543	18.414174575069776	18.95301125177746	19.158747628190376	19.40048591423909	20.27355960051542	20.756212841576957	21.33340366958628	22.558183417117927	23.0274736556684	23.739318912882418	24.86723546232459	34.809595499598295	38.25596884068608	39.289664175265855	223.00584946788683	215.84122384218983	215.30717991674248	219.5337975229078	213.03882136154627	215.8061990606994	218.5103305716936	212.9075834213093	221.3326812192532	212.64458258907447	213.29554377072017	212.7923880068869	220.25048266502407	212.1981006173532
290	20201027	27	2	5	46.495544135458815	342.43649070531137	22.88899483052336	385.7698307027604	25.477104424840803	385.0438434154401	40.32880268308005	365.1821465534879	24	20	0.29092121159697876	26.346329860409263	30.126866775256264	33.51759839702626	36.65513046343527	38.17281880509424	38.391815268641075	39.158187896995805	39.400653641368834	39.823368022476515	40.32880268308005	40.56481100209465	41.05056524714495	41.17965175068862	41.627642085155536	42.20551540169251	42.485327233015134	42.63012990528899	43.417101702166775	45.60664877857618	46.495544135458815	390.5761630375756	379.9538271490087	374.0050317978076	375.286292059788	379.877940122446	379.4004020045471	368.3353847950081	375.4920311539387	365.1821465534879	359.39461638325	356.70707334790177	350.6629467569126	349.75337333975364	343.1466454475215
291	20201027	27	2	7	7.231367984470799	157.4859482457411	4.155374705678736	137.95457202984775	3.965713017450016	142.41590606736807	4.100618600451318	146.95115331282983	27	16	0.3077639363027829	2.7595917942265427	3.305609381996274	3.4244785568523843	3.4641016151377544	3.4641016151377544	3.737150799126952	3.935346870762468	3.983836717690617	4.0402474401805275	4.100618600451318	4.133472263587769	4.179832310849701	4.2532051263625945	4.68677338029503	5.300439353437239	5.389787940913284	5.538961146308379	5.807783587541577	6.430981834559903	7.231367984470799	154.08921637942285	154.08921637942285	144.45506018469928	144.45506018469928	144.45506018469928	147.76980508499267	147.76980508499267	152.2956661929687	152.2956661929687	146.90617544595185	137.95457202984775	137.95457202984775	144.8380859875572	144.8380859875572
292	20201027	27	3	2	40.60049620042886	190.0906811201369	5.617789656021407	180.4241144036924	18.35914579177035	179.60239691324566	36.65177316212768	183.6639486876986	44	22	0.6187247571253042	6.123013423392797	8.51292699480082	9.812021377887138	10.322460009526962	11.528713449552528	12.919392115594448	14.04148886738254	15.827349651840326	30.843587381406493	36.65177316212768	36.88715622166101	37.04298951477152	37.48970451117615	37.86420944066183	38.6206840526035	38.7567499527733	38.78323080597149	39.16475762864446	39.93720461257628	40.60049620042886	180.4241144036924	187.7082190501811	187.73732237580805	188.4831108435513	191.49337322345983	195.04717065665363	189.3818492563644	193.2545653833692	177.23352059486317	177.7970038150645	178.9918360191225	176.03175902756064	178.74200097705224	176.87172384121794
293	20201027	27	3	3	16.0722712066274	178.7274703123092	4.507893913753563	163.9425189362717	4.723978990746083	165.32282709650778	14.40024066752012	174.27504995568978	67	25	0.29034922622457315	4.823508828226675	7.731756533364185	9.464738018165193	13.014183697186384	13.42993434347622	13.873241857734987	14.178332225000778	14.307337646693002	14.365125572445528	14.40024066752012	14.544775301775791	15.032942640882194	15.148767429454452	15.257089499681491	15.48747733280048	15.640506181857218	15.711250737086656	15.7320019047164	15.860036936867488	16.0722712066274	163.9425189362717	168.07972675851244	168.195793592858	172.5103406189821	183.53342468185653	177.2390850835292	173.05145039513184	174.16740334758984	172.41375999400293	176.57231235484377	172.42728275136494	176.1634379272768	174.27504995568978	173.153784491411
294	20201027	27	3	4	49.32670722987056	273.46944124972595	34.65224116734187	260.73593836126105	37.61551088933159	262.5304474595986	45.508329476959034	258.8732835249957	86	17	0.2070419658819253	37.95107224558522	39.32271648787635	40.6972036571506	42.245864077552824	43.47638083329613	44.08464272870274	44.68676006492294	45.05966071298485	45.36033468794252	45.508329476959034	46.13080341651504	47.265719393156104	47.455227377542265	48.1311517563637	48.63458312583701	48.82467155889971	48.948271164620266	49.07103467843573	49.13209060052211	49.32670722987056	263.93629627284395	262.9191077446907	264.2737352647812	264.2737352647812	259.0173932824111	257.8009120677316	258.63025185774734	245.42994086537723	255.9250284470904	254.1773170484022	254.1773170484022	254.32491248551025	253.0795379259082	256.4215068245244
295	20201027	27	3	7	36.50113713730443	227.0139191569344	16.452305806909088	219.6471031109908	19.46065115465034	213.61362954107048	33.65291406697409	214.8405397974008	73	22	0.2865493850135937	17.96161123212774	21.408376503660115	24.07860488441322	28.162410156494644	29.486751847740088	31.313423969550527	32.290036216563024	32.60963402573821	33.06784092189522	33.65291406697409	33.90804579362984	34.49362147182783	34.78732023430956	34.90780707270335	35.181173948574056	35.3652737995719	35.50334708975089	35.778632959865604	36.05022547133029	36.50113713730443	219.6471031109908	204.93583396411992	205.7743919070579	198.5053428770732	205.3298417578169	203.7623777957677	201.60537200810373	201.91645842164132	203.3753413614561	205.1527230336731	205.38683052098537	218.7982141173973	214.8405397974008	219.36495203851652
296	20201027	28	1	5	24.9342144216396	181.7145298243838	24.306584590957264	129.54530677701405	23.872224093936193	129.35894190252077	17.297399699759787	155.00853290126506	54	35	0.4779297340026407	3.7272210051394383	4.564982021863392	5.681390231486095	7.123898966695926	7.902999041881627	8.445497722624618	11.464973612361195	14.084774555112109	16.529752621530722	17.297399699759787	21.334028024514605	21.806676532813768	22.784591357161663	22.79406401055484	23.117229894004957	23.68065571341149	24.14876438807388	24.301200725211324	24.49170475651318	24.9342144216396	170.38914704044998	155.00853290126506	138.75942806973288	193.4510653265272	125.46080411157249	131.8492990577434	128.37043323890728	191.6545964082821	171.52752593213566	188.88629479402965	167.48975447245368	179.9872705463021	179.1188953433423	132.87482381986052
297	20201027	28	2	1	38.885626421715855	277.736564133766	22.64200858875853	290.9272160137347	23.02338201147749	295.5840630851024	34.990947346631785	282.8608597501873	1	23	0.20690257807391135	22.899369224287916	24.69064249287124	27.39091578240748	31.031680299049285	32.15179500817651	32.89544216299627	33.79527339091855	34.386771252410774	34.6570862906888	34.990947346631785	35.36679290789406	35.46177867185473	35.82828841612021	35.94849580156297	36.27476149690332	36.80986827713374	37.188488443345655	37.22055063436717	37.35014666817855	38.885626421715855	290.9272160137347	302.16826004775464	295.1894463473628	290.18264543407685	288.6513401493217	288.6987747904409	292.2480366404202	284.2452100389827	283.08487766465413	275.1374859691727	280.4869753920054	282.6368418357204	282.4461583580738	276.2406405976988
298	20201027	28	2	2	30.456224332544046	203.8107783481271	26.17683072993833	205.56544010813025	22.454489360599386	206.7750409550629	15.765232274840024	211.6700411419806	29	4	0.5542133208826748	3.604001111875601	4.395878115184	4.999309771558982	5.423465513528842	6.752777206453653	7.145933847107913	7.750960032844326	8.771377597303704	14.242775873644854	15.765232274840024	16.490997073578985	16.587345951475196	16.660665351749067	16.794684008625577	16.916448770023113	17.279388380771696	18.857289918864517	22.32326267891896	25.080394147688168	30.456224332544046	227.03976778164343	226.48707756964723	229.12487617612803	224.28759268548737	227.781587614074	221.99426742454048	226.25563683728052	223.0439399676612	210.7136630258155	207.37811953675333	205.03301303410657	211.8279046355328	211.6700411419806	205.317284911695
299	20201027	28	2	3	30.04409144457913	148.0274304111954	27.05178719003317	156.26400753274774	27.382903342174927	153.83361036766055	8.439111007684678	175.4966442005209	65	-4	0.7267071959536955	3.39095862750339	3.737150799126953	5.700651850964228	6.044086031159041	6.435808454486936	6.5456330025135125	7.0137444845940795	7.256258043266738	7.912248554346133	8.439111007684678	8.968492603007089	9.607049775896568	10.690686930717716	12.09158825477367	12.272206998693628	14.690097821571037	27.31132626231596	27.6600785442576	28.43593170879997	29.169149504888267	154.72477547640233	191.6349842104931	162.27836935889118	183.88829207225723	191.1177597394665	170.23914732427676	189.141022386512	154.31097700131764	185.48391444676363	157.67321953694162	197.11325479932145	191.08206301972203	158.51262790173232	198.3964048876413
300	20201027	28	2	4	35.94863685393374	171.79514633986685	25.08721510389366	170.18646316554805	26.694204844176017	169.5222382027424	34.38107460391903	165.01437594081008	14	18	0.28869916832585857	26.632800469741	28.362598958893404	30.66947633654676	31.69536900310553	32.6944227601266	33.348204182200206	33.61232065617856	33.63721062796012	33.86596680238199	34.38107460391903	34.60951289381352	34.627029474675496	34.89532308197448	34.93407206466674	35.16749010988453	35.354566131630726	35.434106282656906	35.68498183128551	35.85925981714921	35.94863685393374	170.44028784100152	167.9399636016777	158.32218590189566	162.5574232159758	159.27463737888888	164.67348276628584	158.27311341128228	160.36243191888963	160.99077817867368	165.07310754382493	163.181653853954	160.08301059557235	165.01437594081008	164.51206009979438
301	20201027	28	3	1	37.18095594873369	269.8504868039633	28.614795483420966	300.2753469919883	29.462056140854248	296.82953563569987	35.85984181849843	276.5960224408252	45	17	0.18791268145300824	29.409662467142272	31.81141121465825	33.21616771986434	34.19504213965665	35.22121566450484	35.49846957527943	35.544055958887455	35.57749387554971	35.8270571279627	35.85984181849843	36.02149777500723	36.07449249736532	36.15078263275788	36.28385234325749	36.34245713059161	36.49682159047229	36.6107425390407	36.83654510174786	36.969733192289816	37.18095594873369	296.4818355866753	293.731424328436	292.1534823292383	293.9707183391464	274.8441219270847	293.74320424595163	273.548897948263	290.5184675745903	265.22402394051926	282.2379624896819	271.1471176535043	289.71902903687817	265.0177808926781	272.0162487869999
302	20201027	28	3	2	40.29389843773261	273.32150984349084	8.226757425578723	278.84261649601257	27.378857867512806	275.663466635572	17.24741183707575	273.32150984349084	78	3	0.6023707104034336	4.141036581847573	5.596424307991504	7.631595726212152	8.110810140805262	8.513697189275682	8.790306660051472	9.371535050737071	13.59223127987164	16.621024517296544	17.24741183707575	17.489151139169888	17.75916229349039	17.90550175375741	18.15237605982364	18.44117339494387	18.54061610617673	18.803019420056422	19.533011185651105	36.290803475689906	40.29389843773261	281.0910478823632	277.1500880264352	284.72816565905464	278.84261649601257	290.27518393049667	285.3332670548639	280.6750971050586	261.36548151106007	255.0989013618517	261.77834557201027	255.40847591431776	271.85256882793635	269.25874018095254	259.5788186917095
303	20201027	28	3	4	41.1711510449184	193.00964388978136	37.8965667344634	182.92611848865127	15.463068988920307	181.57725143921755	14.990214080966034	169.62232900516312	57	-2	0.5737652072909161	5.531703494777669	6.121958885119329	7.519770178818675	8.892982165054702	10	12.419537275659774	13.92763318400546	14.440682885108563	14.717708409943713	14.990214080966034	15.033339352793432	15.29251992868264	15.357780936005	15.50186997609966	15.664399077951185	16.030471514358517	16.304296423082715	16.360682702344235	16.636310520300103	37.8965667344634	173.60881267780053	179.8603162124345	173.1849141308352	174.3303273761176	174.16182835988857	178.2081460342388	171.02560905445827	166.79179960916795	167.2614739496879	169.62232900516312	173.13378382931887	163.35909804818957	166.285588626086	169.38738159503333
304	20201027	28	4	1	41.58975405304524	293.0897862900647	12.085321449562644	279.61937711765177	21.71281790084397	280.95167668950995	37.442527324751055	287.5284683326544	94	29	0.17224564759328403	26.45238652256077	27.62514391118926	29.41093316933376	30.46124624555914	31.593895540792957	33.82758710628234	36.49972396166786	36.92871150375973	37.2747108378629	37.442527324751055	37.65816108053043	37.76657150992778	37.98905066054197	38.18401597856221	38.278761741125706	38.44459374376036	38.62167256793934	38.919957937323225	39.09984144729877	41.58975405304524	280.62514269548683	284.1035360577381	281.6427721831193	291.5303645889933	293.7802238441337	288.25493857559485	287.564794994512	284.4475474457224	294.5930381527148	284.91971005758927	288.20183445545734	292.713962825367	288.4618115655491	290.1730703139571
305	20201027	30	2	1	40.55216951105751	293.4010406881659	16.35302303834489	260.5810985898519	19.550992724991307	255.86353909749135	35.21509166811013	259.72893389727017	1	38	0.29662296158755314	21.697446129852125	26.030314626127524	29.93103409685395	32.30765692064883	33.15754926094259	33.99278476371927	34.53611250219259	34.67789955723122	34.99115867814922	35.21509166811013	35.62278778395724	36.01174261083665	36.14172327211504	36.52330172685012	36.689063858818884	37.01975368396485	37.02624984092032	37.085867390083685	37.21664878991862	40.55216951105751	247.28058480535208	249.19002334255308	247.1569481666137	245.9625989181757	249.03022802652052	244.1759360988252	250.8285237768937	252.2856218807212	258.2094925223125	264.8794666027036	257.112217353509	267.036829357565	269.9958144494641	284.55018601402287
306	20201027	30	3	1	41.122357271932685	384.12257407304713	27.175554502904195	360.36896884770994	31.4690787784792	359.4162723932283	39.25679062520992	369.3001831374188	81	70	0.12530608661483064	32.93736719424826	34.66234233980788	37.04634597984444	37.61203316898192	38.107505557667565	38.365014622198025	38.816303301329135	39.08345602708848	39.1682533494739	39.25679062520992	39.360352901614114	39.474928872196266	39.62428967793948	39.83748171892237	40.11760200189916	40.32069023403065	40.486560361557466	40.75985756683172	40.83199387942158	41.122357271932685	355.1703505609737	356.3617390814799	349.31300180652977	343.6484573348467	355.1264645937585	356.8728741120796	376.9153223643612	359.3198632524911	362.9315733639526	354.42445710287825	382.54083142310014	361.8061607807624	384.2172753707221	383.6461278548109
307	20201028	1	1	1	16.463203975155412	27.11363051754594	6.892172854851043	29.713572888996367	7.751786855186327	29.61657783620521	15.12419903244522	26.58844754225449	21	30	0.2338803805947821	8.671256571450709	10.230245436508415	11.398961363095028	12.09726537713227	12.813466885086248	13.784231504482912	14.625405123371443	14.682535940918074	15.00152682659015	15.12419903244522	15.227608281518371	15.319163662292318	15.491744455610569	15.839712188151193	15.927199670755831	15.959093988420689	16.188487278367624	16.298371541464334	16.401911727062174	16.463203975155412	30.025748939824275	29.647060405397223	28.812889120979463	28.1274183970799	27.90594624743101	26.58844754225449	26.571127479009164	25.73380387224205	25.91341793740452	25.342361841054885	24.64585292902512	25.265114763773308	25.413921582348223	26.978897831578937
308	20201028	1	1	2	14.750032194478967	26.75340558545082	4.199929796800163	25.69625682891398	6.676069442052427	25.543966264050898	13.255654375482626	25.74599065936632	46	31	0.2949385326319425	8.105148500532739	9.351932965858014	10.369659185736191	10.91533963233136	11.082985630413924	12.432877645758255	12.751689417828254	12.781828907287236	12.991956114398398	13.255654375482626	13.298581677895584	13.383113624001886	13.535982707680308	13.574445455120008	13.736122242850415	13.974815514312986	14.19965177897562	14.321583713497407	14.520014926110088	14.750032194478967	25.391718708401243	25.248981248828013	25.77931520991664	25.05647959935767	24.79334417165969	24.85563669243482	25.64279131670779	25.127161446706204	25.502115769425675	26.073237644572323	25.16020011248488	26.34755040785573	26.548266817092017	26.17024619045005
309	20201028	1	1	5	15.377926378557133	29.491744015871355	5.912061511085712	33.50198632532068	7.474515166691352	33.484920944084315	13.99179871591181	29.879580862991233	68	26	0.18286307213226577	8.153469374527504	9.587471839304708	10.954006461389582	11.571438632249526	11.982423797419328	13.10777930670077	13.404862992809678	13.650832147958644	13.824522214545985	13.99179871591181	14.014927140920046	14.333641610769716	14.397257096532092	14.551912211677	14.562886116808183	14.576688750163296	14.66457340390179	14.96888458480564	15.25012536329549	15.377926378557133	33.63244844938904	33.32626079904341	33.10961074120662	32.382512158610204	32.07283064216148	29.85299863913516	29.17784253659861	29.659424289282693	28.51807614261032	29.26720809225372	30.10897176781948	29.139703484097392	29.9983697805428	30.435515425888145
310	20201028	1	1	6	16.1446127665309	31.472108308357164	5.215361924162119	31.64691293147619	6.753370369668487	32.585993807274924	14.749310301325464	30.2311824477928	88	34	0.2166767577813492	7.646481122696178	8.594286947082882	10.25380375406783	11.38263725037175	12.340892662274076	13.069353651831424	13.890294095697454	14.499310817227022	14.58813815396855	14.749310301325464	14.96656756928498	15.09692277776108	15.28689357125532	15.43855062378767	15.584167169577452	15.613141361018652	15.66036520724031	15.754465710882323	15.854370928972102	16.1446127665309	33.292518806127404	31.98937758837672	34.03907526287221	30.80815231098963	30.63645447105279	29.58947106860881	30.17297200736332	30.639637152846923	29.62149269298745	30.28939288822228	30.096992436901186	29.949759249547217	29.78247364891798	30.44911898710201
311	20201028	1	1	7	14.758676268789417	32.22397260803049	9.589333366224274	29.2555652451817	9.927790457411149	30.105010703593976	13.950771576073214	32.048148413557705	113	24	0.14979112953335963	9.483482788298026	9.603350986722727	10.793773477570722	12.29221725173473	12.535523588376956	13.011286517711945	13.166979391159934	13.840294962356513	13.867395303841128	13.950771576073214	14.125514410468869	14.199369279155718	14.253024784486929	14.2811876893788	14.339603118209885	14.427074305517245	14.51126365369036	14.599549239097804	14.649849241060377	14.758676268789417	31.349795165257724	29.95973232715649	31.099734538443744	31.13675788134941	32.07285341174506	33.025421470886016	30.85675272217029	32.441766204953886	31.87978758259261	30.96201397711993	33.043880013310485	33.500999643365425	32.742036293521714	32.28441067272049
312	20201028	1	1	8	33.55035511861468	40.27678244575556	25.866548312340147	37.10838983029886	27.894854815702026	38.256339469574435	22.067648576990457	37.35894126813673	94	5	0.37337357946290134	15.626635910610634	16.132445057912815	16.188748319281757	16.312148041450833	16.55296657002014	16.795072024122877	17.038249916170138	17.57024223232976	18.21053995753152	22.067648576990457	25.959746550625464	26.98492717176396	28.08406157484744	29.38040606311754	30.2341472932096	30.556764613488017	31.001116094272216	31.5150299524883	32.48231766306678	33.55035511861468	31.75245248133629	31.75245248133629	30.580297088076364	30.580297088076364	31.260594056595167	31.260594056595167	30.965500253361835	30.965500253361835	31.34518558955907	31.34518558955907	37.10838983029886	38.67498524991769	38.67498524991769	38.98564332850675
313	20201028	1	1	9	16.133180972867834	28.75402974741788	9.589021388818258	32.17557965305581	10.609817717602573	32.912811543664496	13.835229698348254	30.51776422169675	110	24	0.15565485810660395	11.120215881994731	11.765218807402658	11.8497560625252	11.993476876308712	12.175010277961055	12.719120395820044	13.105216280071875	13.172678919319214	13.47729898174923	13.835229698348254	13.851713691490414	14.134017991597062	14.436975176648389	14.580806665210249	14.609620318905044	14.655290886703128	14.86319708447907	15.080272652887016	15.655507263929486	16.133180972867834	33.2809569175748	33.29749522511712	32.20733310233892	32.380915757805674	32.56426909458319	31.972394008977663	32.63549235203024	31.675051076877097	29.422334735249727	28.11366050868841	30.55303683662027	27.58159605924749	28.82774500929039	30.633157941340745
314	20201028	1	1	10	15.9748116565037	41.91490471726921	4.898746818435677	34.187674625241144	4.93987850866969	33.8432517841525	13.261460445360235	35.331233951474786	137	64	0.24023903776185185	6.082667997585791	7.738679382729875	8.825986010814116	9.729567015615192	10.51170071471766	11.014966546320425	11.74428674038313	12.659076808605674	13.08709285660447	13.261460445360235	13.352420169835463	13.420888780587434	13.587909555777856	13.701148216455431	13.78302372231076	14.192193130105236	14.62550148719844	14.899922133263315	15.34401408588133	15.9748116565037	32.816272725862895	32.338961535077466	32.02941663613024	32.69919405703378	34.166853106031525	33.60070511992085	35.40727930073393	34.212402393012084	35.331233951474786	36.22003958672265	36.11674663577606	35.58265569339627	37.11290073780199	33.81709459252331
315	20201028	1	1	11	16.479357988299245	37.661880457891215	8.23357705769184	30.78449724360081	9.87809211810321	32.068325637883724	14.334817464215616	36.9368513774471	130	36	0.15814409839811183	10.687751963909268	10.747542601389505	11.029839288976548	11.471885033071285	11.71683505535152	12.06398103710148	12.466436048500343	12.995993473127506	13.726527387286414	14.334817464215616	14.69671253207482	15.213876202724602	15.350986667605016	15.39340960339025	15.442489318745052	15.571957490539257	15.728251868108872	15.859354856244986	16.116256754562585	16.479357988299245	32.074353674307794	35.220927968784686	36.36269608777648	36.55624766804536	34.83236249499015	36.39256472152967	35.25207169921852	34.33334177123536	38.263389607306	37.86290805143646	38.30339070575355	38.421881088764806	38.427366028454536	37.08590360153397
316	20201028	1	1	12	14.237856993791407	34.41370828146779	8.32666399786453	29.64129717079704	8.725935992027798	29.27111265417921	12.921459309036877	34.03404571485414	157	22	0.19875992065258444	8.47909868699364	9.27276722403606	9.714360271910657	10.46190108357951	10.815540600589616	12.05725415919778	12.345148413269046	12.42515319859136	12.790542184099804	12.921459309036877	13.202678742552484	13.31300735412396	13.458280122084494	13.49721928942027	13.527055611662146	13.58743454001949	13.651859874043163	13.904182102720693	14.10211373546861	14.237856993791407	28.889486000152065	29.28255479158853	30.44494203349144	29.93985954059616	31.12287855517881	30.252179798786752	32.76642251753891	31.1286493796402	42.82060032362807	31.49122463875181	33.44408833417703	36.454670025728674	41.83061930870681	33.98692279665263
317	20201028	1	1	13	17.15275630723803	28.45386591690677	9.26801468601194	29.319747641394205	11.492404282480535	28.286463095087974	16.064487795690233	28.088988399899563	142	23	0.1338069535712791	12.673115361363012	13.11615920367521	13.981383181461084	14.421579776929264	14.818237819896444	15.45681844842212	15.609987962430615	15.869362013102249	15.93337751170032	16.064487795690233	16.0887699114217	16.116712680682326	16.164476224175516	16.245218168310295	16.40588983275431	16.566569129009853	16.621489900509978	16.702244290981785	16.78005589080523	17.15275630723803	27.43398084888008	26.699090008790872	26.420625591434195	26.44687639135145	27.69333399574958	28.755985401652268	27.88126401882724	28.4806454771539	28.04218931577568	28.161461454489945	28.57599943329128	28.088988399899563	27.493442351429746	28.66909667070023
318	20201028	1	1	14	15.713370480828964	26.35143388683347	12.33100029187556	34.563322155283025	12.364608946345092	34.32051827908868	14.768464420342616	27.223414064790497	167	22	0.15135129904578798	12.384942954278806	13.285644139520125	13.61793286190354	13.820706943805014	14.2354267152469	14.535342380679328	14.570042667935084	14.645317608032409	14.730292738786808	14.768464420342616	14.826781861591478	14.898565974763356	14.96705411689752	15.206919588441256	15.30105576465835	15.364942830387813	15.450389818822606	15.538445960012044	15.638536290016924	15.713370480828964	33.87010977296531	31.04906968501824	30.56408767451913	29.16097533507121	29.513648355278026	27.37837246586337	27.15321417362781	27.20436730812348	27.3762169452842	26.961312123191806	27.2656453174523	26.844301763113435	27.270001897777817	27.214145579295423
319	20201028	1	1	15	27.422618401604176	21.04549474848817	10.792990285000696	21.562694454780107	11.732302795482816	21.556720390702303	12.389284098111986	24.852694356245173	166	-5	0.3147832867995322	11.48285278128852	11.70224774655984	11.770619588468104	11.900777265159457	11.92980568208711	11.997175946388309	12.090781964737149	12.28215401605337	12.324024391948257	12.389284098111986	12.430077809658728	12.524753213013335	12.559261677442327	12.638637132473328	12.94315681719792	13.048125164450624	13.108588723593732	13.323118948518347	13.460342827125237	13.628443659659268	28.736939909962107	26.93419860905213	28.93187790487581	27.912215472777486	27.053604835314168	21.061740846374512	24.48083669689297	27.91889961053591	28.736939909962107	27.951328557465303	22.045725870952296	24.852694356245173	24.13930306296561	26.825382769109844
320	20201028	1	1	16	16.0896483035618	31.823369614381846	5.412742168049184	33.58571514406216	6.382635257695822	33.82391366114741	13.707791223128066	33.91960578776689	174	22	0.22999266418938413	6.783008473565828	8.562538966787187	9.269753529132563	10.34272824265052	11.599838440793546	12.079007222592688	12.369200141297265	13.24816049085598	13.64990950937728	13.707791223128066	13.738613717497966	13.880058530790768	14.456467231631985	14.7183878863917	14.778416721570592	15.046677316860926	15.291774781485708	15.352322602084897	15.546186865078251	16.0896483035618	34.18541790651272	33.89762554974828	34.85569625825508	34.15322930518781	34.82017823781961	34.135302053046935	34.18686757000082	33.8064105979155	34.24540563943852	33.941586025785504	34.070082375804546	34.18372030755893	33.58891553553242	34.18372030755893
321	20201028	1	1	19	11.85987925148188	20.251176560224675	8.370942731679277	19.478159317402906	9.224096212778804	18.955427445618252	10.945915779974614	22.210008416502333	169	25	0.1976360152039669	9.505125355619104	9.693144783456663	9.886401661476182	9.97728426505171	10.227519736300394	10.323421051190538	10.385331837871002	10.500280100030777	10.723438362415694	10.945915779974614	10.975495010915292	11.147756387124558	11.238134157225447	11.274888753203328	11.38054414959088	11.429889357135211	11.446690371532622	11.46401106695152	11.735354103826408	11.85987925148188	18.83406725175765	18.5540557676942	21.89335181761607	23.06258005440874	23.51474856501128	22.93602670885544	19.13770976864946	22.40770912089076	22.779111388571305	21.919063737388537	23.372453847341053	23.387729707971392	22.932001552468737	22.61441899051677
322	20201028	1	1	20	22.51931729965821	15.84076134926104	12.609743415490298	15.849832498365062	13.05238065347469	15.806383494640537	13.798969165810153	15.845296923813052	165	12	0.2669792221524558	11.080449090005247	12.054377467649106	12.321177934971091	12.782595427436574	13.207083230733204	13.266299051198974	13.33982124932922	13.644729769504035	13.75200501239534	13.798969165810153	13.844192662501053	14.463542930593286	14.58218008529366	14.972989652267088	15.075983670800143	17.3966264826196	19.441110977136905	20.21800611498362	21.656839496002295	22.51931729965821	15.29421164973085	15.862203972111727	16.08993016738469	15.849832498365062	16.47719650993814	16.006907205734272	15.562410779822274	16.090846010635467	16.290585857731415	15.686530309885953	16.12275378709619	15.109247997403283	16.119997402505803	15.307099234038724
323	20201028	1	2	1	15.899234364655728	30.906557391327112	10.42040832197844	30.27858239592789	10.848511721463565	30.246663656334334	14.51772233323578	31.192644559276573	70	34	0.17420301216307033	11.226185747239803	11.946415005609296	12.183394944132242	13.021143100237722	13.082425875167427	13.689250886681652	13.828720423393335	14.042641786523829	14.369431611743844	14.51772233323578	14.633208033310032	14.79794512089346	15.181567219121144	15.2912584457954	15.40420601840394	15.452721200894793	15.53438017168256	15.6309799755357	15.788889399589742	15.899234364655728	30.277965087217428	31.99119915506334	32.23626565321149	31.80914874445751	31.83882763168085	31.784112322331332	31.10373692524686	31.059801748746946	31.27490600485384	31.33936163606933	30.59265591205437	30.717041087259847	30.88598380758317	31.225329031532844
324	20201028	1	2	2	14.748810675961796	35.4565324399773	10.840751402838984	33.8568654651813	11.63802990625834	33.87197687881909	13.627370678289497	34.44561226299791	101	29	0.13431598351295476	11.46708815921604	11.804901547979169	12.339629885707936	12.4497776454452	12.913400276675588	13.087209106004424	13.253675969147556	13.28821412576968	13.377541579033212	13.627370678289497	13.685981382157944	13.82443067719742	13.967401622556327	14.17168984363192	14.242453663927188	14.289994394165715	14.357118491496722	14.442246970653809	14.560495208324252	14.748810675961796	34.45854159154236	34.60552431347692	33.81775491044721	34.169307161151	34.43268293445347	34.06443045916854	34.598948963728944	34.21084394151353	33.50847312668805	34.12764641305564	33.94521903934383	34.66833294481326	34.07344468431361	33.73585018834608
325	20201028	1	2	5	15.177455069292211	34.53620611118962	10.563457949219735	36.513612887763394	11.336096347597223	37.06223588437648	14.104562351876918	37.1621892963976	112	26	0.23055851107140832	11.748355266387632	12.328585071300022	12.678055126020462	13.17339159127313	13.69531092624162	13.771747188591124	13.801783817511806	13.853111480449444	14.00256771465316	14.104562351876918	14.178294322190578	14.303384310075604	14.413949786828589	14.589409739089962	14.632928303486183	14.63429058885252	14.772090517702644	14.915442979204055	14.996131981648784	15.177455069292211	37.18873610090144	36.15783561432812	37.09284073466553	36.676180124683526	37.83466617793257	36.49758057096736	37.58132673108267	37.479475853762985	37.3606692265353	35.99550366310501	37.69516452918183	37.71292733433016	37.94912381469594	36.38340628902191
326	20201028	1	2	6	15.883160314784217	31.86931863405197	8.748333174572933	36.34320532422958	10.001874585423169	36.010076196598014	14.214981193412726	32.106433487622255	136	29	0.1305323457648611	10.628645290848285	11.482271157916337	11.54526658739685	12.343592086294487	12.601706485925115	12.92851683341124	13.452520744420426	13.798654313358034	14.115159645202986	14.214981193412726	14.498126990263662	14.701450533872396	14.797528313493665	14.830698972677196	14.98673136057848	15.2564255391931	15.362854448767385	15.437174866755711	15.565144900295216	15.883160314784217	36.21392974846126	35.39412607128426	35.783718706293755	35.165415724009776	34.98447849304577	34.27270131024685	34.27270131024685	31.90387021216204	32.09470209216964	32.90795318918225	31.69354250870008	31.33758560854988	31.63088314463389	31.56546613100045
327	20201028	1	2	7	13.698153080384031	34.06340582790732	4.780914437337574	36.102194341912906	6.653267512814113	36.24996978268331	11.597489490127757	35.685133999241344	169	27	0.21608187527991293	7.60244022344235	8.322503249250985	9.23918578706062	9.659077948606598	9.88014371805206	10.186193522752252	10.68555746311092	10.98064922385187	11.17500105420872	11.597489490127757	11.657775054336192	12.020693045926569	12.088043566057737	12.219449208436393	12.333290371234938	12.478796206015266	13.321186693209214	13.432681457092343	13.549039174212371	13.698153080384031	36.2837261120038	36.71051665672642	36.78314403849442	36.74850391200376	36.41760873351704	35.50634975890278	35.302708723152975	36.146334444665065	36.396873232734286	35.796578461110585	35.40551845293687	35.78755664610432	34.68058804068828	33.97129274249989
328	20201028	1	2	8	15.794773370090317	34.59402061386013	7.048034315321432	39.52180883294631	8.90928870600174	39.570209377782184	13.82449634023806	38.83827099369755	149	26	0.15190141629857362	9.777638532794525	11.247933756224878	11.880015752303416	12.381551318935015	12.592384429259118	12.707660157776427	12.80765848985333	13.04837217379716	13.218377120344591	13.82449634023806	13.880797446243974	14.297493223334778	14.470507567752778	14.64833845153408	14.964550948551484	15.233400967209189	15.31197193845667	15.56247781391067	15.676261619407365	15.794773370090317	39.32698974585797	40.26469432682681	40.34967547266535	40.474321233105165	39.7620329996525	38.9256758352108	39.35650165613504	38.87581044716442	38.38219117462622	38.09268856913934	37.09837121352242	35.87402540473694	39.044469812669824	38.09757137984099
329	20201028	1	2	9	15.210327449685956	31.13414696909858	4.77795383588526	33.081249959877354	6.042051610822338	33.3574576585056	14.086879433069202	33.49556150781973	155	19	0.25692274405882687	6.2603735377294845	9.304343795179268	9.7933619605203	11.116794222458282	11.683823380430743	12.573123986413338	12.873615715872702	13.651914726605977	13.92894092196638	14.086879433069202	14.109895445687703	14.16983246264564	14.254570188934332	14.29271796538919	14.537570246220922	14.686598929974354	14.78305201432089	14.814918125705791	14.96971001405081	15.210327449685956	33.081249959877354	33.475426871048185	34.37360345491725	33.87598938543714	33.86487276874126	33.784761783835705	34.86845228496892	32.404922488763155	33.81267982326197	34.087311360715546	33.0880808349522	34.24239752445185	31.55774724216588	31.095823229974965
330	20201028	1	3	1	17.107471761534708	40.76272836862634	5.196736578748781	33.618966325954275	4.469408489938487	33.17552868567888	14.893318675231878	34.20315288217	135	66	0.24647719674990287	5.599631300638275	8.316618196288617	9.894060268416665	11.630850264682024	12.689396215631174	13.168832282868308	13.46482355666642	13.94218248986477	14.314437531430668	14.893318675231878	14.972659231494214	15.145461180834026	15.302251541318322	15.490092665031073	15.638126470266888	15.776385270986117	16.067941762562256	16.368061169042512	16.538143160576578	17.107471761534708	33.618966325954275	34.47347337846522	33.29619482889916	33.94739985946032	32.27022775210213	32.55286406316193	32.28504569110708	32.38314211708933	32.85586903171342	32.47352218419073	33.61392918807501	34.34002084908632	36.42661536880091	34.481789336380416
331	20201028	1	3	2	14.023577777852829	33.50497673063122	9.97708982255739	38.81388729963408	10.621755450113533	37.34983849461108	12.633281530264512	35.00037292736344	156	27	0.24396027622014124	10.047531328445473	10.323366620590742	10.48505731880232	10.878756175419383	11.274199169545756	11.57834636419737	11.897005623652106	12.432042605521172	12.580364730060587	12.633281530264512	12.71984531009991	12.931366883610552	13.017707916671997	13.075007259261383	13.194628119360068	13.31028362196906	13.682631886787352	13.780077221564584	13.99866601602837	14.023577777852829	38.81388729963408	35.76356003496176	36.223842107180985	35.98066801442394	36.00597514159938	34.929859321938046	37.042135401980325	34.677764612324005	33.924870621481986	34.219463493876496	34.413617203133455	34.14239351335611	34.998767671720856	34.45895650395431
332	20201028	1	3	3	15.094816201987422	52.42187593253257	6.546536707079771	54.95560435492416	8.85697382296903	54.60895684118768	13.154684069437138	52.32003517502781	16	21	0.1615385940177346	9.6454577237719	10.219562455736543	10.867943756955182	11.1916935482147	11.338347783933042	11.628462684167369	11.937596530292964	12.097672553984296	12.852349207637712	13.154684069437138	13.557772560726818	13.637603678827404	13.67887777613582	13.790119891353724	13.847709783618274	14.398478202534877	14.532954107054644	14.663069771712143	14.825537793288817	15.094816201987422	54.54766449545438	53.3356851005081	52.38390638693135	52.49821981633203	53.58001791207413	52.46706090617581	51.45359686071947	51.6314930872983	52.90342732577187	51.58075739516832	52.10018219576704	52.32003517502781	52.09141337613393	51.49237093160728
333	20201028	1	3	4	15.085263323012928	42.328716599349626	9.714133451477702	40.38610680639786	9.868576324919	40.60775773944377	13.770735312418203	41.02015116079877	40	24	0.3014913620620913	9.873998427176916	10.018887901789071	11.327136509357796	11.916565235017172	12.13266635817034	12.487322203592464	12.90614546233926	13.015963865403094	13.206270693596233	13.770735312418203	14.131143265881228	14.14858249675025	14.278238143585655	14.44355305840964	14.507260338961554	14.653992050945297	14.71375082666724	14.850146924790437	15.011756415846763	15.085263323012928	40.25924986639679	41.15262965799107	41.50300042030229	40.00936380639028	41.10486160158805	40.51823869992896	40.827047382340346	40.20586025280254	41.24102877132077	40.51160263129143	40.93544072000949	40.52955012306216	40.41997276704671	41.37723642031319
334	20201028	1	3	5	16.25051273506625	42.335704331555824	9.5287647444776	38.419105729521434	9.635272392783133	38.577070980604105	14.226838936315248	40.73156186860893	160	23	0.2460105514296544	9.38503886752081	9.97601760301993	11.490674573861757	11.971830008379712	12.890088293135967	13.443968187412642	13.725151794545704	13.840299446675385	14.135859650149913	14.226838936315248	14.696540562511112	15.121916090973052	15.23415767276282	15.458288509190783	15.573506063110674	15.696378323503744	15.780989780576837	15.889371742885052	16.0556309539117	16.25051273506625	38.731021195115005	38.58108601717588	38.78825886833475	38.71269168033084	39.330951653401385	39.22706922323537	38.96929729744801	40.27420695285696	41.23084570755178	39.89140977357008	39.9049930951541	40.73156186860893	41.86841428750056	42.1626479064652
335	20201028	1	3	6	12.001627741808926	35.37619628918966	3.098386676965933	36.08975202946176	3.8652370829836182	36.90393752271918	10.817873390887252	35.685442653596574	181	12	0.27316758738612773	3.4641016151377544	5.033222956847167	7.60049830726345	9.598933296313072	10.41270873719107	10.615727624782426	10.689862940158733	10.781738549778312	10.795373787327454	10.817873390887252	10.999368833879174	11.068157303921131	11.21171996761073	11.399625768055776	11.40144226969552	11.431506996952878	11.530313764179391	11.74703030927752	11.762184919097807	12.001627741808926	37.78143595142341	36.84062458727238	38.13753199902884	39.12049239234539	38.29571482613241	35.685442653596574	35.16978242415021	37.6162704520211	35.17451343762797	34.571162481896714	34.718954789025325	35.21069177598734	39.09337634825199	35.6082765348344
336	20201028	1	4	3	26.813927271903207	48.04347728604011	11.561944712522235	50.99557909708987	12.183074394811143	50.4054471496053	15.507020354793266	48.16624835076493	55	10	0.2339790908847939	12.384811846726263	13.200728691894438	13.726691183214395	14.470789916066153	14.60204879320661	14.893339246449958	15.11941665315728	15.286982895949269	15.410188056679493	15.507020354793266	15.605490615507044	15.74585910793531	15.755962330831968	15.816063124334905	16.081274859508724	16.595000941158897	19.541522966667944	23.58191815400369	24.494579381200936	26.813927271903207	50.36814551178919	49.85261683993686	43.47243784262208	47.86221622099848	48.76561209941548	48.3971546978783	44.213091917311466	49.80323720300692	45.2714474617782	48.28901941548976	46.96562085821156	44.67864388315324	43.26074649409888	45.06628845378954
337	20201028	1	4	4	17.345059755898166	46.78421811576098	3.829708431025352	49.45279307203748	6.01304267047757	49.927078438160144	13.975085588017537	47.53912594977321	105	27	0.24684185153490848	6.747913722209333	9.617102674252497	11.209047520262546	11.767663361959746	12.542512238975132	13.197577192143306	13.32053807898302	13.454534943454968	13.810104713407974	13.975085588017537	15.012877220095344	15.310501710504257	15.390388415238323	15.684632839540326	16.488634125992235	16.53520732246428	16.5921300816473	16.738664791680552	17.08356128825505	17.345059755898166	50.17743253960696	49.20712444490125	47.5796456887357	48.10872985268101	48.217527982947175	48.37333265354321	47.57162067549962	48.12373753821581	47.65412752658884	47.2762131580036	47.18495266700366	46.41964166324781	45.45519294138408	47.55761485164246
338	20201028	1	5	3	29.441768698326488	44.95536010248151	6.8033291057137655	45.20545614864773	6.903913576262727	46.32583435215824	14.298914651300526	45.37099102129483	98	4	0.40956985987277533	6.919916185395792	7.809751372270514	11.330316656370425	11.507651301927485	11.870339620878198	12.329162797513158	12.63752526482761	12.810835881570624	13.82705014203582	14.298914651300526	15.27232291169052	17.685961282883767	23.221220315146834	23.75230184641962	24.04703619995409	24.18369241205704	24.469026001900655	24.797903523760027	25.01172404521063	29.441768698326488	45.20545614864773	47.62252334457588	45.97071655332896	46.06565053714692	44.74258593376126	45.9844795016279	45.74463988788887	45.5496158745483	45.36692791560216	44.04757728429423	45.375054126987486	45.60084237770218	44.69138979005216	44.9009104382738
339	20201028	1	5	4	15.393180041474649	42.5482558643477	8.087685465860268	48.48905779712602	9.038882880136056	48.83441840773111	13.099413886608453	47.557189819415584	145	26	0.2326686176932997	9.528726297881873	10.080031940984329	10.328330405094846	10.897872926549944	11.799866220656035	12.210041865002362	12.350243960145418	12.706720625489837	12.940314768723566	13.099413886608453	13.303416595384013	13.615677003619869	13.74948936758211	13.910280916902218	13.940132026785964	13.96582761354316	14.264452759574796	14.454311654198785	14.649035520233646	15.393180041474649	49.28611466030379	49.26216611828213	50.024420937930415	48.80959787499002	48.41848726774168	48.1307809294041	43.13148103814549	47.64194832932576	48.46028716329226	47.33736719959958	47.84351986292326	47.34357064614904	46.95993858213078	46.07735916301595
340	20201028	1	6	3	15.830667528997104	46.337615503367566	10.225770905376471	48.355830433629215	11.637012756736302	47.6469998036095	14.896942514885575	46.52129773413017	136	27	0.14685901318078437	12.235750181577904	12.634423761391776	12.834417749018211	13.201519368204112	13.805446816702917	14.138832064822362	14.343906440245084	14.46611339184958	14.85430105640479	14.896942514885575	15.014430707546246	15.072012306350697	15.09645886364786	15.282250791090451	15.371822242199944	15.402068977357803	15.415549793296892	15.55516447837701	15.73770086822653	15.830667528997104	47.47968721680713	47.10548176039216	47.68913196641682	46.206508241097694	44.9817829392525	44.59573223946701	46.74554524302242	45.02421026332849	46.34697127226637	46.00488104851811	47.16403500955224	46.13675235681487	45.95217199247761	46.14261172965684
341	20201028	3	1	3	17.956361119495174	33.072612697838274	13.235924435274622	34.88250111803952	13.713150155350938	33.9765913089314	16.72474929845603	33.33000260061219	74	22	0.12037247033851124	13.943112474901874	14.106337555647151	14.434496761915424	15.166058937713746	15.805136967404549	16.175256166637013	16.438955538401515	16.506788984199904	16.648095395170312	16.72474929845603	16.82152459950665	16.970238586399685	16.9874706828423	17.02200825890602	17.047568865733876	17.096724639928855	17.141759557694193	17.399425161957975	17.685887665374235	17.956361119495174	33.638588647095204	34.03611521700644	32.93329826566366	33.42705415570335	33.79855509157943	32.19642900175648	33.095015438130034	33.51522051328976	33.59544534611322	33.65967328149289	34.19094838536961	33.19203916373016	33.66499124423635	33.778682305019096
342	20201028	3	1	4	15.921907126936842	31.894114710573664	7.30196108572204	36.74612828544995	7.9676669623441425	36.44388314633579	14.15080939428446	32.06502193996944	111	19	0.20668914786784867	8.298252548292359	8.98386114435525	10.356041973065588	12.421353248468622	12.803846365136064	13.334801307167805	13.593813525448248	13.73269820320841	13.982899667289464	14.15080939428446	14.383939105546476	14.68154771167819	14.770734773895777	14.809217372995596	14.958968600466903	15.280171372673609	15.394786063840977	15.490531163962505	15.791147956327496	15.921907126936842	36.238164175254575	35.486461792620055	34.49124124352102	34.698851776675426	35.73531563150414	34.299275944241735	32.90199767809848	32.30513605368832	31.619634970343977	32.138713167281495	31.70109442058838	31.394130074447204	32.02983154854219	32.10021233139668
343	20201028	3	1	5	15.001317645651383	29.750656950791587	6.748219138295787	31.195220052175163	7.681791493476119	29.419568652503372	12.774679547201284	28.02397617886316	95	20	0.24249002069597245	8.033975536382908	8.696454119679984	9.969571327446843	10.576284931496888	11.107265515283697	11.40999229524147	11.709175054808147	12.03209648251232	12.481740792168932	12.774679547201284	13.297020131817956	13.973132750254996	14.09341355407273	14.222118027759846	14.278005257366503	14.42174142635571	14.536081434555753	14.628116393150677	14.88800961888576	15.001317645651383	28.66828961545991	28.39519628987504	27.500222627429963	29.840121174642213	27.26743146478669	26.41663838435347	26.84782851861504	26.11279853107061	26.397681441043908	27.228153933106324	27.755247023465	27.66206376762917	27.70877430337246	28.89582606420301
344	20201028	3	1	6	14.692885800454068	31.15866222075608	9.709634029741158	28.26214855309317	10.771820696217398	28.18018648537413	13.859154693336826	28.424085831534178	127	27	0.20975033980340432	11.358606632033986	11.937763566063731	12.927698523124684	13.19931252805296	13.286970631278002	13.570861424484423	13.826910762643903	13.837608925853818	13.83998527667694	13.859154693336826	13.931644216684983	13.971180934203584	14.026198683438627	14.130413104244935	14.214086780124042	14.29779013768439	14.383150449000391	14.48529036894118	14.554803007283963	14.692885800454068	28.23880719996705	27.7206524361415	26.676408973588657	33.103941114894496	26.657692375883578	27.017929957747352	27.833812206640644	26.38652687504206	29.186171144282465	32.560044071851706	32.46094325423809	27.58858126149996	28.69624813414588	29.91839541313875
345	20201028	3	1	7	16.021571621133262	31.513690627886856	9.59901378535946	35.11133796300058	10.398817903900593	35.06162268554227	14.158591802553424	34.236998603188994	143	33	0.12776860096200832	10.79155671758586	11.354989878274166	11.473189084887254	11.725309524524189	12.704405631539457	13.108568395334968	13.194397577439345	13.449622091730406	13.73841881098284	14.158591802553424	14.495690390460725	14.568909717886264	14.811207423621417	14.927182429697044	15.252967293147243	15.319067541428634	15.453439473994942	15.550949737909445	15.642431843972227	16.021571621133262	34.241051589066736	34.27588399204099	34.39794919967475	34.82597942172577	34.09198418525749	33.09943526729883	34.236998603188994	35.38630598430043	34.48643180147758	34.59908558123044	35.25614492472611	35.44153993416489	31.99726598411129	34.75894829761168
346	20201028	3	1	8	15.252080379217476	25.35500148989708	10.935145987961862	23.80478246078176	11.26158874148819	23.737521954196023	13.652571947464637	24.80418249344511	170	22	0.09595464491041508	11.39626784208443	11.478911229780374	11.82474178214575	12.086847748799835	12.666350621461868	12.725444144877162	12.973138744080671	13.127242903890744	13.542140669002698	13.652571947464637	13.797721057685084	13.969543157309108	14.140551164014353	14.267808432705248	14.54143654058846	14.646265343640474	14.672120698716489	14.8975638962437	15.025637213579094	15.252080379217476	23.697444113818623	23.710339287987697	25.037282310443626	24.52411914533017	24.619576829570544	24.87462652514289	24.581172131927524	24.8068060554646	24.66242665591968	25.01891737630721	24.80418249344511	24.585288366648552	25.098745006394847	24.13577630746401
347	20201028	3	1	9	13.77907094749652	26.45714041363984	3.0237157840738176	19.480766434723137	5.00790526135794	19.73455537001933	11.159085002999284	22.71835707966488	168	27	0.2591640804494805	6	7.040721159287619	7.384205267541364	8.008761254907757	8.601840602953793	9.092290148661716	9.313775165797594	10.280342071136143	10.587639508323432	11.159085002999284	11.572603591053412	11.699019733404434	11.894708104198475	12.19334723930632	12.297220064940914	12.768836065857885	12.877899633790388	12.933369800813882	13.173579339302156	13.77907094749652	19.60995219713399	20.95769649916969	20.62726936212329	20.22807555270304	20.45211560538932	21.846180830293665	21.35995914246616	22.105946359621388	22.206641048085807	22.71835707966488	24.28971893211371	23.174110534704848	25.9725505459691	24.547991788739893
348	20201028	3	2	1	13.97942130641597	42.6411557653656	5.271572221283754	41.59180685618274	5.4064923602380794	40.98679203421412	11.469095372018444	41.06024207260378	9	24	0.26429296484223297	5.439631913626325	5.777937054314838	7.007477894384645	7.444438057109378	9.441242971769633	9.537184767663462	9.785648403529535	10.07479026705057	10.637650946229703	11.469095372018444	11.795680972521165	11.991637427532634	12.109830557797686	12.367819613610855	12.463084352085415	12.862421851642187	12.940207269876955	13.39882557284825	13.767173573610568	13.97942130641597	39.997991664367525	41.37057758209208	40.99584083539351	41.2633404332782	40.50823779282864	40.5572404666526	42.304120389172724	40.30863709318792	39.77466252867978	40.89186479693944	41.16843427895128	40.77780942281937	40.631783023395286	40.68241498742228
349	20201028	3	2	2	15.68856934491852	50.08848442631754	10.548189605668387	49.33249377210826	10.954491971636102	48.78636783982808	14.44474214208083	48.78979339718043	51	21	0.2622216466551896	9.115904967046804	10.64063913497444	10.985510488832842	11.64382434556803	12.121070692467375	12.189238705805073	12.834707287105898	13.165592797131149	13.98344520409905	14.44474214208083	14.57772026449858	14.648895933933966	14.783320809252617	14.897545718041078	15.046296104047627	15.225281550751031	15.28725576313478	15.516928910039018	15.638242151044684	15.68856934491852	52.8908382760043	53.015731971909794	48.7309466733875	48.295663073988486	46.581933135211216	50.13151893928907	47.622472745501256	47.40059580325534	48.21378365142467	48.44593220582016	48.84864012097336	48.95813145856194	47.88818872600529	48.41252669675043
350	20201028	3	2	3	16.794126757238452	38.0037784051559	10.691803197294604	40.75041002390804	11.873620355297293	40.44281065938028	15.424076965335871	38.10562422256811	112	23	0.15498925811834385	12.364330228949568	12.9931357631258	13.380659355731003	13.855222866156822	14.23406147395186	14.50958533551477	14.809706876634202	14.944375881497344	15.19205359890407	15.424076965335871	15.715850844210468	15.820951309562076	15.97702694940268	16.147793914873276	16.217760564190606	16.292029316091696	16.317194278945493	16.43396500998042	16.59487153440189	16.794126757238452	39.896075008250826	39.95895953819911	41.39618071385409	38.20747003998033	37.445136791766366	37.88436205907894	37.23078899182517	37.39938004857982	37.4888240328006	38.25984008222081	37.8458915826389	36.610634083409785	38.41120721397193	37.81835303627235
351	20201028	3	2	4	14.21555138937282	36.37729898071426	6.43519733231875	36.67592965926412	5.846075953692309	36.2852322777919	12.728274632861943	35.33593207555404	158	23	0.28845743586280864	6.714830980038647	7.4595000565583325	8.493375139318655	10.073642245403429	10.2198700915263	10.831395829698732	11.967869359136037	12.010275285963148	12.03318144222056	12.728274632861943	12.871664258603374	13.15961818137689	13.274626888949932	13.405900647327858	13.62842299358458	13.71781848975667	13.788811765755309	13.810883173146223	13.841186454863909	14.21555138937282	36.67592965926412	36.3841703350488	35.029056277793465	34.76635347218356	34.72547194983748	35.3728263908194	35.40435720417414	34.19389325151299	33.93248325225984	35.414006447705795	34.37048655192014	34.941524938593645	35.34293245752889	34.97163897785879
352	20201028	3	2	5	15.662117760000504	33.0415625756925	2	31.889834028860093	4.401825100134276	31.716807119896345	13.270934773560088	32.98721157968031	151	22	0.28798666831122177	4.493013440019325	8.740004561439228	9.146102164100416	10.2254182480963	10.657595355866746	10.792116747812386	11.605515915070464	11.966001578770904	12.2691506610572	13.270934773560088	13.30523210891984	13.555214678282676	13.91863992476838	14.103996767584023	14.359449954669646	14.56322811842636	14.677962668162534	14.893208940028726	15.364030128366956	15.662117760000504	31.682367703068376	32.02589494053609	31.82655229617598	31.548442072341697	31.68957807120293	31.78647529911649	31.78413762186865	33.69512805308507	33.67700852446061	32.23763435818019	32.43939057840008	33.32268091451345	33.29931679180374	33.539298082951724
353	20201028	3	2	6	13.201048191292438	28.298471098815227	7.687235623462127	29.807401283033705	8.460871647450006	30.14265135521011	11.325809453457875	29.96562205944325	184	15	0.2334238386635206	8.232133307826635	8.847689659443947	9.293827599740307	9.330470050141964	9.890598639991442	10.214875471318944	10.411491449216449	10.588637478775931	10.835468458528734	11.325809453457875	11.742839349007866	11.76973703062322	11.86974524182811	12.04132854932897	12.23012319006902	12.38176540099147	12.384202490281613	12.445607051491308	12.679911485026324	13.201048191292438	30.12384283585279	30.49670994674384	30.49670994674384	30.85369653806273	30.60005855667252	30.42663781824458	30.42663781824458	31.080835784070008	30.5018912919858	30.73963863398893	30.73963863398893	29.72371547350565	28.7557298763254	29.543279173380466
354	20201028	3	3	1	16.093016050836933	41.68730754963655	6.209805747596963	44.90643585722323	7.974899660660166	44.94824924586039	14.415777853021712	42.594422460038736	47	35	0.1812105505507405	9.016065587370475	9.609198689912349	11.025670352717034	11.93137459780243	12.281413850110988	12.764448259173223	13.125817710809445	13.38584565596275	14.108462865515053	14.415777853021712	14.779852819673389	14.95799732983595	15.183261297057776	15.313475446038328	15.463869256369456	15.477546332402667	15.600169730659331	15.675121966000434	15.756421202200752	16.093016050836933	44.63124267004128	43.31875833316044	43.993249057865626	41.98334755556543	42.479299445444006	43.19158767889667	41.585659068615385	43.06811581698823	42.69324751269564	42.90480730362479	42.669612684936666	43.03918832602313	41.99507136115685	43.04934862020853
355	20201028	3	3	2	20.017867423281885	52.480024389095625	10.85784555494742	53.22407872160005	11.524693611276511	53.11034886819342	16.55973237989457	52.5384081313557	88	11	0.18081277150474728	11.832322793503243	12.190725136165604	12.898338762560227	13.636441558965949	13.921437688570148	14.763672887615964	15.766609154616267	16.14764578385038	16.445154518770973	16.55973237989457	16.83760053022711	17.051594028117812	17.368919250493622	18.06611940165068	18.35606915387168	18.607455995152577	18.671951336555622	18.941046955306017	19.405032368657647	20.017867423281885	52.98523084972374	53.12173703325647	53.05583173855287	52.21066527521834	50.90360009923021	51.93185931410792	51.45427488831949	53.05542694595584	51.51869257022901	54.8262124012842	53.47035959753928	52.31768737796505	52.83457210501743	51.08979457404812
356	20201028	3	3	3	14.698824535092742	38.924094614128656	10.319923738715293	39.71911486455262	10.971790989341491	39.27115198036962	12.724721825723837	38.981947066105135	155	17	0.18493997329968356	10.49913686066223	11.281377561413668	11.492331372838692	11.767052940676043	11.88914142068398	11.990841285065354	12.11033298860734	12.353228328783242	12.65549340597302	12.724721825723837	13.126118419375546	13.276111980812145	13.411799112320065	13.468081390204755	13.663261493185573	13.76428636673393	13.81481583327593	13.86008672576591	13.906776890599126	14.698824535092742	39.71911486455262	38.981947066105135	39.04802439766247	38.37133767311841	38.67335848966839	38.60804014423047	37.18637565407002	37.8975380581122	39.5936392792889	36.64499591498999	36.63136199433135	37.182287248840034	39.649272961842925	38.88659310996775
357	20201028	3	4	1	16.707412303628658	45.76754608897319	13.985303038641678	49.48039486724732	13.536174922307405	49.52411752763379	14.950877263789351	47.5273869644594	100	16	0.19978738655852488	13.561871452494444	13.65638562393466	13.890909701744064	13.997164731373266	14.277367669718206	14.558755957393348	14.58662472557124	14.769276313237212	14.90037200263031	14.950877263789351	15.19359483095397	15.28823574118737	15.335959558446548	15.459885625225684	15.508031536498294	15.544354690524983	15.813041855785212	15.871983114235118	16.09267333938573	16.707412303628658	49.58780152296121	47.69121158838405	47.89753943499663	49.48039486724732	48.21439590022767	45.95348756841796	48.702590951965696	48.26372493808299	48.99279688458992	47.5273869644594	46.070406850162	48.59265434252038	46.81962734818599	44.8418815578122
358	20201028	3	4	2	15.824336534098771	46.329372914110586	7.041266080512861	49.335868730385975	7.0801363386824425	48.890284846028415	12.539220567068217	47.70677586373977	129	20	0.2802881871592812	7.10790416842061	7.711761318334355	7.953074516005189	8.87490067425012	9.714205870178304	10.88143279026613	11.882792047106577	12.249362475476596	12.45444492059952	12.539220567068217	12.73016236003408	12.833818916705242	13.027286185797092	13.126733860800506	13.451535736560366	13.843644972115367	13.976203085384876	14.313010961272512	14.690136222432235	15.824336534098771	49.335868730385975	49.164975415735725	47.9489986938938	48.09935890405981	48.19512777260915	48.39997306633511	47.70677586373977	48.01157962939431	46.932432925162736	47.79497005081723	47.46881853557693	47.09156195496186	46.75386879079881	47.377441666705344
359	20201028	3	5	1	18.082824558309728	44.6129207451183	10.658121994144762	47.66096852147861	12.303372181656712	47.427492584692025	15.496788321192636	46.352668728069546	157	17	0.09615538257789964	12.892064267982558	13.961402768034825	14.344481929776332	14.575441437024375	14.956297039416231	15.074069915278024	15.18155909755057	15.304901734615497	15.367886962134914	15.496788321192636	15.598252424444627	15.746972137303027	15.843402924248348	16.014725681614706	16.1071047258426	16.28542158538035	16.472227759804568	16.600786603825586	17.2504484326641	18.082824558309728	47.42440266786805	47.197106564729424	46.46821171498369	46.71002975254069	46.54810765382207	47.5153747441426	43.23162672665018	44.49963447693258	45.77294501023605	46.38671178547959	43.496325665754185	44.125995730153456	46.12497289224135	47.4969617408853
360	20201028	3	5	2	15.58547247199768	46.981761963018045	2.309401076758504	49.27777087289755	3.846144946684372	49.51383242239765	13.262504552764568	48.44818386464114	170	19	0.32624833824105043	2.5553827110853096	7.434516116925086	9.3493875056151	9.824133567281642	10.271675902427392	10.581485536838027	11.202563176415808	11.666926605324438	12.51017657150182	13.262504552764568	13.42883685745774	13.535695818659663	13.95102495477644	14.199431449132852	14.356785561170536	14.480144688415724	14.990254645974654	15.117786077494753	15.23745063575452	15.58547247199768	49.27777087289755	49.80172429067552	50.08758882269662	49.60876471957979	49.32555663897669	48.88510181415064	48.45910314494596	48.62292776887061	48.61005536428512	48.20511097003335	47.72552282088963	47.26579986844506	49.23360294065434	47.62177447827138
361	20201028	4	1	3	14.969984953946204	27.651989491870644	9.84933058662662	25.51916006771428	10.539874145742436	25.664765651501032	12.772110863480856	27.12378575182388	31	19	0.233508768317107	6.201266789505855	9.975406689767588	10.640724603173252	11.042073708902086	11.844194360909992	12.024094768684009	12.317342658982176	12.432251254700386	12.536950546538732	12.772110863480856	12.937095228017265	13.134546901573565	13.375241503407192	13.759368347407923	14.05124805677169	14.128319951844171	14.285219689463563	14.454390797727871	14.550239207516034	14.969984953946204	29.341525483114303	25.51916006771428	25.45152175470465	26.447255884411167	25.072064114343245	27.920293615041924	24.794343503383605	26.994927618421244	29.13469417570917	25.486536314347564	25.901742200933995	26.77118610027528	26.895920409095684	26.2746624408534
362	20201028	4	1	4	13.745767269607889	36.25942590641347	4.155374705678736	40.28605219622749	4.656046702915871	38.78188928815694	11.126299948458076	36.7636469500632	77	30	0.3024182191138068	5.242552159942692	7.015650034349951	7.32836324011303	7.930870092716307	8.713347075721185	9.283844853442664	9.775811481058792	10.23774905070709	10.89578606261246	11.126299948458076	11.229496636838268	11.7128120803625	12.190933524931737	12.35792412273091	12.446285905107564	12.54025630358256	12.802013908728526	13.524775535730834	13.64849563103924	13.745767269607889	39.442843917081085	37.68164698639483	37.956086247364816	37.72368975750364	39.62735850262133	36.41995400062607	35.409103397374295	38.30908057169552	37.21337026038432	37.7747695233411	37.71907006199006	36.3491810749432	36.40851860976003	36.57199410006975
363	20201028	4	1	5	17.13916148701847	46.60132776051631	12.447159794922788	47.6743570366253	12.409824521013638	47.31184333972116	14.982419513795524	46.51132971642835	94	22	0.1549773939064138	12.485497466750587	12.722595697617816	13.106120221253237	13.648351719378732	13.84664488786326	14.062017048055782	14.14578080028232	14.497742792681702	14.752700572999082	14.982419513795524	15.113257823517117	15.17084180773887	15.44176544074452	15.757298479021424	16.06008904617142	16.133307294192168	16.361150474092092	16.549792689672834	16.594672684402912	17.13916148701847	47.6743570366253	47.20004131105787	47.09507859064854	46.51737883580019	46.253261786054416	47.54071476071655	46.01727782180208	46.48007719798407	46.40462385789807	46.006722854834585	46.50528059705652	46.226666912429685	47.34723401915214	47.11335497640435
364	20201028	4	1	6	17.456380788248698	32.426265178441454	15.03565489434109	34.37251051490527	15.210477315703509	34.63959773033174	16.5321117810675	33.68708533017288	102	19	0.18570951914352227	15.048159622685803	15.28817727426526	15.350487862435257	15.61429276653674	15.79105605561949	15.95764960990499	16.09580835498172	16.26252160573685	16.480411988934417	16.5321117810675	16.601786547305867	16.64173570532476	16.648928030733313	16.656200700300644	16.684650432271155	16.730771466344	16.84707398412551	17.039889750548163	17.18174724902555	17.456380788248698	34.37251051490527	34.626444500882066	34.91983817520788	34.16766269122558	33.701624974267375	33.572215310951286	33.828097361301275	34.051783220465154	32.728108898230225	33.029649023571224	34.25050349620734	33.82937751788938	33.49463427977716	33.67254568607838
365	20201028	4	1	7	16.30898930061524	37.20553499367809	7.411266263188243	38.99457406517868	8.077959776279481	39.63790419309182	14.598075802339045	37.52507573981818	96	23	0.25715767111584037	8.017203267445609	9.648821346825196	11.532804187095136	12.23990304931752	12.387282557686598	13.037300164411242	13.390897640001054	13.531327295590945	14.05224710632231	14.598075802339045	14.66104420181727	14.785741612161962	15.024945483212022	15.218272035189504	15.474687301563474	15.577011582795985	15.853593058486153	16.141297001911525	16.196864738978427	16.30898930061524	39.83672482366534	40.08241369043142	37.52507573981818	37.72604767438133	38.43854083408624	37.65755676696421	36.944170533592114	36.01998855531774	35.761429813919904	37.37968182882695	37.57507015550485	36.47181805212027	37.15188479484951	37.25449465828861
366	20201028	4	1	8	14.8298583244523	33.616261805415384	4	31.691882859052264	5.16707422926219	30.36989938922784	12.770585034605611	32.20350401736641	116	24	0.31856894684739584	5.127526521821322	6.939032463344955	8.280687892331366	8.887914978595619	10.241141219436916	11.315559764374536	11.657731674068907	11.917184315308305	12.203248884441908	12.770585034605611	13.22094226791076	13.306697148008022	13.506389910111466	13.659519555064168	13.939833888424833	13.99216961558274	14.125028970157878	14.47018089159738	14.7083682203931	14.8298583244523	28.90086320208228	30.516952106548963	32.07913275690645	32.35748585629895	31.984297441284017	32.89823057699239	32.15415347490438	32.88754658238459	32.344360456340326	32.48718646429415	32.14779064126985	31.17104128436394	32.1788635329992	32.77039201494352
367	20201028	4	1	9	16.5264236932881	27.495554862795483	11.665282019762955	27.166622928404355	12.482012166128715	28.038372458912864	15.633511816741136	27.71677148711749	147	14	0.19222927013561844	12.437049387705375	12.81170718160629	13.358958297309648	13.488733537417662	14.162010311587022	14.690106093143166	15.173122046486569	15.39015925651674	15.589726893689829	15.633511816741136	15.723501375143629	15.836081973433796	15.936664640757012	16.0002599374502	16.0234476397511	16.066903160602386	16.26882233470342	16.429827439914842	16.479175622113146	16.5264236932881	27.885681318042305	30.71183950238804	29.062813130291943	27.61204152245145	27.668474670384605	27.423403112328995	28.02556245985276	27.086069201595805	27.71677148711749	28.22484438532332	29.93304890515116	27.735462785285257	26.58819454688135	29.34540390218458
368	20201028	4	1	10	17.11632017061428	40.59992584600919	13.242960517312689	45.49248445938528	13.54396464583828	44.5065513704343	15.346551992027411	40.65289801723775	179	15	0.22563296816409092	13.242960517312689	13.66389681416818	13.725036606033983	14.3691434376588	14.767982422225757	14.872644413569825	14.889051127115067	15.029090025987273	15.336270776559362	15.346551992027411	15.967354934327703	16.216555955320203	16.39977443318444	16.439686413744322	16.710401849091237	16.786196449546743	16.834664898409635	16.871432965431445	16.961309184381367	17.11632017061428	45.49248445938528	44.14151952624948	43.88565012566815	42.33824946500964	43.14561841959669	40.80609936544415	41.04534949996376	41.61071573037141	39.83325878705329	40.65289801723775	41.455088156536576	40.32855035900796	40.45241942365222	40.42283667467069
369	20201028	4	1	11	14.155767065960728	31.057884043818525	9.6773406344912285	27.6532898880886	10.100915831513976	26.44286051146177	13.43674680878078	27.991736978463617	142	25	0.20302227633523137	9.68481268851698	10.43479461978167	11.16514337599908	11.452312376727471	11.993732381428742	12.680217007527188	12.92103699907418	13.164944939625729	13.27270284365503	13.43674680878078	13.464759628110905	13.558276113221794	13.643720429883835	13.675002188569865	13.717240478341996	13.831361002316577	13.910646365573644	13.968173553650828	14.099711398333325	14.155767065960728	27.6532898880886	25.39263708160575	26.29519807529137	25.32080663526315	26.45678622011744	27.641406695412098	26.91453074874404	27.991736978463617	27.7666798843773	29.35542757886848	27.59796232993608	27.55584113026159	27.68568341566576	28.78835109973837
370	20201028	4	1	12	14.243015046357506	30.361782454339515	6.61056516255997	30.270246198382853	7.6668460697833725	29.26119439223412	12.581729775366451	28.87492611642772	143	20	0.1696243922128507	8.135795189832692	8.672999373817357	9.894878668753618	11.033587455692668	11.362881036688542	11.65775646426491	11.948056378230618	12.291052518619615	12.480292115411425	12.581729775366451	12.885737379626027	13.069060634971605	13.492298347547823	13.548078493361508	13.584024285591308	13.608003490989915	13.748956801465416	13.814483056189731	14.007662726789198	14.243015046357506	28.24186844398207	27.17091372993285	26.66904427827648	28.012740654341897	27.17569028257778	26.606582250601345	27.363777162786786	27.37474198225878	28.625229802951065	28.63925333648435	28.189672968549058	29.08923343710921	30.80052197053565	30.594932870412656
371	20201028	4	1	13	18.12280060178156	38.570515870485984	9.43360885470998	38.08573372633165	10.665962989339835	38.46401240825421	16.076085889117493	38.27738025144078	160	21	0.20768594546136887	11.284541326261952	12.38043092076872	12.6242908794483	12.830837245938683	13.688078863977651	14.267997384605447	14.625726754689206	14.99126899277581	15.320255411070766	16.076085889117493	16.614878517372503	16.715143600766872	16.844026203415456	16.940199236156115	17.113676383340177	17.30292054315401	17.399766067194623	17.586635205966363	17.767901922762487	18.12280060178156	38.75792978300244	41.85920778587191	37.430680636145006	36.65105515417675	39.20238193472413	35.95127501197226	36.77009453714773	36.010427860166686	36.36449488487952	36.82610012290027	38.86840274263881	38.95669559791179	38.01427012328011	38.69292515182722
372	20201028	4	1	14	15.598966712400676	27.13454058513616	9.678540226972393	24.33987020493173	11.287895628456772	25.64418616453171	14.538696278451978	26.924863079783176	160	22	0.17684150950245786	11.797873940879883	12.919526520790969	13.618613363414738	13.8493044757936	14.337242959204206	14.37354941980824	14.39076746460388	14.469021996739142	14.522422455083126	14.538696278451978	14.566980640730655	14.648620137056383	14.654399150158572	14.723657740197362	14.794236977399493	14.903547282928296	14.964129240844157	15.0954941402986	15.28974151300672	15.598966712400676	25.78436752751829	27.455338718280764	27.959014556901373	26.412656237180208	26.92569543456081	27.423850914139457	27.40092194347156	26.42233584015664	26.94278780197032	27.31599898656884	26.72650711737832	26.484296936992948	26.146312828150784	26.76561514215868
373	20201028	4	1	15	15.623550706989093	32.01438112110438	10.46358770175006	31.27477191730607	11.332245392704944	31.582340079071145	13.921932841310252	31.87440384105214	181	14	0.3518179998958108	11.12716999677058	11.695571872330357	12.221824364367338	12.923492442840889	13.226610802274733	13.349773230015916	13.421595547565152	13.710201743773316	13.90361581009492	13.921932841310252	14.329589866405186	14.6544482997653	14.891566489301155	14.974836878698184	15.041716978948765	15.104124327511428	15.171740086000746	15.272636078225457	15.420487545993456	15.623550706989093	31.259592194917523	31.259592194917523	32.212656124989834	31.691781660903004	31.691781660903004	31.87440384105214	30.89470202814166	31.95271349890092	31.95271349890092	30.99736249065539	31.65158069611068	31.65158069611068	32.166517358789854	31.06844407069349
374	20201028	4	2	3	14.359024624500154	27.81287430955938	4.3616645597524775	31.960617074357884	5.044594182808891	31.45897784849107	11.49554780736352	28.800226702553687	70	26	0.2992835553366953	5.097302097402961	5.4210783360583426	8.128892076730617	9.066825461576094	9.64656451754112	10.028312091315836	10.410470615568322	10.794839237962709	11.217385402593576	11.49554780736352	11.714071526878575	12.073731209031836	13.07514601817063	13.274364350648948	13.426532964077122	13.735387062987412	13.911250414156951	14.084324395467508	14.259013539441996	14.359024624500154	31.083449226274567	30.8808176420636	30.65482193514293	29.56600574774985	29.407509206383583	29.64557785251061	28.800226702553687	29.313911038135807	29.33951416989782	27.705599211439523	28.825624908063453	28.646704050223395	28.04316840786974	28.21319394839011
375	20201028	4	2	4	16.333497529550495	33.63241808994426	10.89774289184919	41.90563496679727	12.62972968969074	40.6001037860883	15.250156505431493	34.473836426825684	125	35	0.17649923035256448	12.227246206286328	13.108397815028766	13.223168977653886	13.764590022543253	14.130839641006082	14.358913558969071	14.613320555871752	14.787800581452489	14.967920342017024	15.250156505431493	15.532596259156668	15.698868204417712	15.747820766428802	15.83335678868333	15.877457448851182	15.913211276227845	15.938613188461328	16.169276698876264	16.26228052182658	16.333497529550495	38.990212424945696	37.753856925797145	37.81002695854223	40.43301973843966	36.1917041049307	37.25962034454848	37.35188522717979	33.833293886265615	34.05189706838307	36.22950667358564	33.84100012533154	36.31601591147796	34.05741236751757	33.353207336236814
376	20201028	4	2	5	16.56925406462207	48.868292801559065	5.271572221283753	50.09729372521036	6.179735668255099	49.019111776668375	13.325503029163997	47.75995043126685	129	26	0.2602243311503554	6.633817391740772	9.980888312157855	10.416700430840734	10.70094739464046	11.384617212182878	11.804266746635712	12.044783008062156	12.316026113542222	12.77329687798849	13.325503029163997	13.41105018512907	13.661452315489305	13.915010703046654	14.313742040901603	14.451644974860368	14.615363315801412	15.02500384800426	15.397504968496	16.055546444071066	16.56925406462207	49.01505541751899	48.55073806909815	47.52776645751912	47.70770688671294	47.466268342215656	47.47000255392324	47.75995043126685	46.104136193309344	47.09235636043353	46.73405925308176	46.93355622461949	49.67992725813729	47.87022605451217	47.84829135566073
377	20201028	4	2	6	15.393504702115148	32.97637325789489	6.6701607991504	38.67355582605944	8.208748472649852	37.62567850663036	12.436000656215818	34.85193421705645	150	17	0.2570251827329746	8.082567691170832	8.209606221526192	9.346663347573354	9.701755581178672	10.331687663374677	10.886223210620075	11.53522524455293	11.956162385571703	12.157850470502057	12.436000656215818	12.735786586681074	12.908515136208242	13.219744956885876	13.839751503855627	14.263266882637485	14.323007319448728	14.347876891818633	14.401253363611216	14.593759180369254	15.393504702115148	36.72611382148065	37.70102896193128	35.42450828564493	36.50245073190035	35.51777250000016	35.82525295670255	34.752830869489095	34.9510375646238	34.51827126918756	34.16960822564504	34.16960822564504	35.62410139542446	35.02108692353948	32.331057959620495
378	20201028	4	2	7	15.575408956990628	36.186044598433504	14.272943611516242	40.84363375900356	13.724597790856691	41.17592209867838	14.700231196831528	37.68450709908821	132	19	0.1196329154316722	13.46043090196654	13.752765557882796	13.915248860622857	14.132262113584	14.190551529948818	14.271492169018671	14.440138440165136	14.546347197560598	14.667799810911166	14.700231196831528	14.72803460445027	14.809068517509155	14.814631668084502	14.839304132088524	14.885545460988508	14.916080654164656	15.070173849426832	15.29446088029037	15.356279189984452	15.575408956990628	38.108278144032376	41.2740724970069	40.23222237068398	40.15264520601576	40.69300790369575	40.84363375900356	37.90529236629901	39.02901179537082	37.45351346857111	39.59326484613665	37.770041039817066	36.79458954917538	36.68279089378374	36.91257394144035
379	20201028	4	2	8	14.308256597173568	37.48636238781992	11.415824384308172	39.60361994675937	11.842695367958534	39.1198894200394	13.292063057550669	37.137823312010255	152	14	0.18235343402433793	11.545394455871124	12.1049746477504	12.511830874051382	12.626348363322196	12.698970433417209	12.96955876780713	13.034937701340294	13.093151853655495	13.16004009699697	13.292063057550669	13.541768085903447	13.586197683437655	13.651219960299576	13.6786817857114	13.692301799185742	13.770639239138395	13.86160588640402	14.062239757034916	14.107253550139582	14.308256597173568	38.733080577452384	37.95303006325726	39.02767850975436	34.44166427020003	39.02296773590645	40.07751317005365	39.86294779409155	34.635102002551	38.99270189941742	36.60956138302766	35.01376776739447	35.00263850092993	36.796416175769465	35.87342327574886
380	20201028	4	3	1	15.494779002995456	42.74292062425842	8.700062674677403	40.70178684314379	9.246040968275448	39.69957434524901	13.519629289483348	39.785464166136094	40	32	0.17723063024245184	9.601415711451091	10.06856465959486	10.304621350852866	10.998817073118705	11.404534454525434	12.22724630353449	12.493837904928288	12.717238481591195	13.251113555433705	13.519629289483348	13.886045855242246	14.317024855140216	14.45301685323522	14.56994811768799	14.826036240683996	14.844854516481604	14.956277928164043	14.989400531403172	15.18350470890732	15.494779002995456	37.80830659000486	39.485825301024256	38.51940574520376	37.97760603380432	39.6746155083706	37.225554517554855	38.62529442867879	39.17557454498596	39.48615166505561	39.82250142378728	39.61020035641481	42.62080481755003	40.51085376498693	42.00816134176324
381	20201028	4	3	2	15.891523339023712	41.236328117287776	5.706236008175414	46.004329518604656	7.173435247789399	45.53099541508502	14.125866333252686	42.22663802619413	19	27	0.2697779907518675	7.866234681537231	8.717156800553875	10.779228357287328	11.583148775126451	13.003565501379189	13.422592564447688	13.521172844053536	13.720388674869458	14.068666851995912	14.125866333252686	14.31015748632631	14.383525475148693	14.597630788727434	14.732727429513604	14.934144323237533	15.030482010685438	15.179589083976104	15.293490891162008	15.475978661540786	15.891523339023712	44.93772632497348	43.64486936914104	43.07365641566005	42.8254173555327	42.16228359312788	42.58288587102344	42.2419568960379	42.724831455078736	41.452406405581264	43.26143464151383	41.62699092272566	41.00575825402069	41.18676126378171	41.484587417044985
382	20201028	4	3	3	14.567392590151249	27.22540134344653	8.9828732930816	29.827729461265697	9.632130227060385	29.355705030461028	12.491351560899735	28.381471290882065	108	26	0.1989969626759094	10.00819404012201	10.908696139498703	11.07069140274104	11.61210183652509	11.742137983030297	11.945550520007336	12.131266137646085	12.323657953438776	12.409937672031177	12.491351560899735	12.584996145504515	12.847503087688835	12.948040644306571	13.365368316755967	13.631378852622746	13.749370432561074	13.869899568094263	13.927267287548114	14.016166157462386	14.567392590151249	29.29234065262169	28.2093686583482	28.219025491741043	28.646291667765173	28.94159545715821	28.99302941651807	28.692372245029336	28.81234518092721	28.030462980230524	28.595548385773995	28.78250943657252	27.393815303439983	27.433082715305424	28.37998873799545
383	20201028	4	3	5	14.683134462776676	52.59540545897096	4	53.935987461993	6.3820531815348565	54.37516044359512	12.903056123019702	54.31400808863496	174	27	0.21053450474739416	7.205303442057222	8.90184041863346	9.974894658670928	10.54248237045011	11.022457524360185	11.584231167586715	11.70864255729143	11.982637509993472	12.394438054548642	12.903056123019702	13.093163725551404	13.34392601635962	13.486211996311548	13.495861221464462	13.60164380996246	13.721667933393771	13.849075245273289	14.130401130271734	14.245712873582818	14.683134462776676	54.68023913088848	55.32319651228519	54.31400808863496	55.93237901136738	55.104977883134914	53.37328021295707	53.85454825137845	53.73218450920438	55.53350144616356	53.41826279030179	53.41386067080912	54.482715523261255	53.64318073693288	52.59540545897096
384	20201028	4	3	7	13.523660838926764	45.57841180791937	6.110100926607786	44.34696188905605	7.728085907196224	43.886598014999514	12.109548711619718	44.56851499722434	179	15	0.3564664390145409	8.072783140084159	8.584254226560507	8.949887783804042	9.485212720675488	10.187251084315069	10.994571578832248	11.202911495203267	11.233966880614425	11.46137036732128	12.109548711619718	12.645318891761844	12.672695980327456	12.738416109724824	12.942306445440542	13.051544580597644	13.14521240738709	13.213307665165493	13.317963456224136	13.496765972125496	13.523660838926764	43.69999200104131	43.6128401549012	43.63840280740352	43.63840280740352	43.82146519950192	44.55764631599415	45.55816205825305	44.57938367845454	44.87746788699842	44.87746788699842	45.2915909533878	45.754567426330986	45.41359038222454	44.46668941944198
385	20201028	4	4	1	16.947622062802477	42.68775751309844	9.274409361526583	46.781354208137	10.85863103537514	46.81392145920372	15.453297153007265	43.19856782124167	86	32	0.14447381770210435	11.697020324217217	12.712045039395257	13.183584134546262	13.479919773756226	13.916429176800763	14.202825679920508	14.308575285148963	15.003141936920857	15.238621536496272	15.453297153007265	15.612153160349322	15.767471840442804	15.882510743267428	16.085066595975825	16.432991383961923	16.663379392564053	16.74328570332904	16.82859373278095	16.8846574307441	16.947622062802477	46.8045488239467	44.04013416041638	43.473404284947485	43.62557594198519	43.41206808668283	43.77057265024058	42.82911108798058	42.41033543667911	42.38982510177845	43.31806006593057	41.5904508009827	42.40378032656099	43.249275683880605	43.93156372598604
386	20201028	4	4	2	15.7731689063268	41.95703603675862	12.70430403143332	45.27568766423207	13.356678499653158	45.280644686909845	14.819847475150237	43.24979179444181	65	23	0.05283111759361546	13.565649765810855	13.677275379785302	13.770336713620011	13.80509890240188	14.097043227013868	14.340053207704097	14.538508166016603	14.694357225037582	14.734283044795054	14.819847475150237	14.879803226790512	14.970921872092058	14.997461329892882	15.06703136431818	15.177499867514634	15.197396858820836	15.407122276555397	15.593731296573758	15.714268697329576	15.7731689063268	44.35685906805339	44.88592299236884	45.68032340412861	45.37616730662931	42.03160136308489	45.04605388384561	46.20255645336921	42.66437062080515	44.225372312723806	41.82636645648429	45.29934779152835	43.26250228198849	42.3613605923462	43.237081306895135
387	20201028	4	4	3	20.447114865919737	30.58822849302438	4.898979485566356	30.921656155196253	5.231058189880177	30.909904520113784	14.107880294728009	31.893627694480365	161	6	0.31338580185432063	4.8930762331549165	5.901850530619579	8.053546073559177	9.114556161679229	12.110959981154032	13.227716884523696	13.385502726019638	13.631159445313358	13.852329030722007	14.107880294728009	14.344703019347328	14.523554454436608	14.72240969303366	14.790719952174088	14.84231168251539	14.884865876908858	14.98722666330852	15.117866485183312	15.444367053093847	20.447114865919737	30.921656155196253	30.677649707661573	30.85822009533452	30.5707515726477	31.79960069907512	33.266366674405674	34.43232621097734	33.489503533609835	31.27317045659408	31.27317045659408	31.82682300122524	30.72119274133312	32.66473608721178	32.69859445799943
388	20201028	4	5	1	15.911015472385262	37.72881544376351	13.887952814945438	43.02477264966147	12.911708957346818	42.50746626365386	14.880140161668464	40.11322346697271	146	16	0.0753428618648227	12.591948422645793	12.867734658342313	12.997596199782334	13.784036371715125	13.887952814945438	14.24207944700038	14.286180158867102	14.414812580048952	14.475703570886642	14.880140161668464	14.933012250578116	14.984502594051714	15.119541748211937	15.14159389093852	15.220239963597146	15.555810257584842	15.648830035298634	15.685855700745403	15.75343130425371	15.911015472385262	41.29566059219714	41.46981248725346	41.50840946138008	41.28015703573097	43.02477264966147	40.722433795545946	40.99724748966818	40.35320728807442	39.96503395710826	40.29041383646047	39.96614966670381	38.749388659205145	39.48978720856766	40.11322346697271
389	20201028	4	5	2	16.242227868961596	41.75033375699379	2.8284271247461903	44.40976546048493	5.0697806656380795	43.79428000333985	12.998644518598509	43.021433110736	110	20	0.3203944516843875	4.404322960186533	6.276192946824104	8.019459667351555	8.556972661534077	10.053255678997957	10.769241826106144	11.409063940804977	11.62560611950788	12.070920264491807	12.998644518598509	13.23577807039583	13.597456771044136	14.041676656555309	14.583813576933274	14.81874910285832	15.183113373486025	15.407018658735266	15.59331242075841	15.857000589359554	16.242227868961596	43.53244834513146	44.82195564222351	43.44062620440315	44.516802742954034	44.08270316190132	43.61584573993413	44.07350931004133	44.47093468180331	43.47331826652061	43.48954538975397	41.16426491520189	42.50600563703292	41.64743041892184	42.60224001706884
390	20201028	4	6	1	12.820665607810458	45.93269640865311	7.084637252897543	44.43068311793635	8.394164393557533	44.57742549426643	12.23519232579375	44.18265151401497	176	21	0.1512779887142114	8.653744914816444	9.732285157346318	10.073483442730636	10.643232746719612	11.031713591529588	11.375599586287636	11.825046866957196	12.011696921571737	12.049433184421348	12.23519232579375	12.257155468369628	12.28520847170291	12.325303024162707	12.398858121515095	12.4200246774727	12.528949103032009	12.591167194262836	12.624422089048188	12.639724556205763	12.820665607810458	44.49441265243093	44.80718071243199	46.46953741073896	43.98326080053396	46.00117213634784	45.712028784290816	44.18265151401497	43.73813358349626	44.52075453068252	42.87810111203588	43.9443703517745	45.97460762216788	42.80385202992604	43.80174168021173
391	20201028	4	6	2	20.52872736191709	44.00289830139727	11.068374145197064	47.36732691168712	11.37068897718368	47.24273175032193	15.979268081704298	43.93824786374446	155	27	0.22249750613761005	11.149279078289384	11.732428485748605	12.531646445066356	13.815967455604008	14.088811745045572	14.478836454196454	14.994510128529534	15.2153319544722	15.593557963528488	15.979268081704298	16.43648967816901	17.37834434666147	17.617572209242933	17.746589726725393	18.36602645730042	18.519399412479743	18.636496020459703	18.74561085204519	19.36546788247036	20.52872736191709	46.63706082701895	46.23874491154351	47.90038816289822	47.12343431207034	44.863274846565126	42.895466714448375	45.91016464072104	42.98522947283931	44.87447748168788	44.32952544793908	44.53535236371283	42.6958128857793	44.3414263502917	43.54755216890806
392	20201028	5	1	1	16.144795519560294	53.17986525018968	2.8284271247461903	49.84727357765609	4.478989867424142	50.07773549623064	12.19958282736507	50.595563052706915	78	29	0.3061759410814543	5.46675974742666	6.965030219489893	8.324085680576959	8.494126119056666	9.518131355947002	10.026268324493325	10.67634995782261	11.04327815654688	11.784944253933528	12.19958282736507	13.102970835117487	13.942255542817696	14.193160797347328	14.38170061842026	15.171765881585	15.2724968768897	15.407683507380158	15.719196036104938	15.925005352849002	16.144795519560294	50.27163789675027	49.20250474938768	49.33004477689624	49.57009184684124	49.62682858922216	50.33951655536439	49.878867639854114	50.525316357400186	49.60241453571392	50.13260175948612	50.22912455424742	50.74580182509381	51.0672830457459	51.777420818526856
393	20201028	5	1	4	17.187010161631907	51.78824902049736	10.492434988137216	50.86469953065584	12.380743057225374	50.83748228841318	15.130330818480108	51.0892936432093	35	24	0.2647914955795835	10.990589042809589	12.731284099118495	13.110057556816225	13.182290023416988	13.738206127668946	13.997280162345666	14.092057402226605	14.756278414375815	14.854505045493164	15.130330818480108	15.363216516528128	15.430425814100806	16.093002818963807	16.18592178055838	16.29713292843584	16.42354326758636	16.740453335002844	17.036205489071804	17.123538751766894	17.187010161631907	50.86469953065584	50.69655374575791	50.7422902493146	50.66310269752102	50.64388516897712	51.26732648728962	51.57618323882191	50.75873494856886	52.82926932199637	50.6809742906798	50.11911204619017	52.62128182573597	51.67365729618622	52.774996754549846
394	20201028	5	1	5	16.162440243444422	33.107596898036405	7.075756963898384	31.02501488493986	8.802944930034611	30.47159762600572	15.224564438555856	32.00436250432794	99	20	0.2937483344602601	9.52206127707068	10.495503628911514	11.138637962640091	12.31310072107283	12.914672386409318	13.39363165169629	14.098669318811364	14.788145942255923	14.837331133944138	15.224564438555856	15.26882803505638	15.344980520743691	15.617637327004244	15.794919824638216	15.896228714254528	15.941759263346066	15.987876031011597	16.015426989007306	16.126937406453532	16.162440243444422	30.84871758911929	30.198984991629825	30.269239276797745	30.3509846118138	29.708576230376806	29.409414261543343	29.889343954440804	32.44386353659724	31.09311870943608	31.702119051849603	33.0060420253033	32.41985427568602	32.977198022811336	34.77298954082109
395	20201028	5	1	6	16.812589015687134	26.42550334222838	7.33703504599722	25.641250574885355	9.100070639758686	25.574193307916044	13.61395682000039	25.83754336002224	88	17	0.24097590535616373	9.441426640742652	9.98158843663942	10.240213867758737	11.027129116807322	11.216992004644116	11.848025835936475	12.262468162686286	12.344976609288278	13.0844412174701	13.61395682000039	14.035318301419876	14.475314320559033	14.566159697835824	14.831580912273644	14.94481027464128	15.225971203618885	15.515763052477496	15.607276935675294	15.769518874799411	16.812589015687134	28.11406277133171	25.55185718973921	25.94658816077722	25.36511877486905	25.12230393554187	25.461110279346748	25.76600765328935	25.44238103187301	25.86436466450593	25.04524407483641	26.31408417989645	25.6560356244918	28.503566857960603	26.408944795056208
396	20201028	5	1	7	15.777153979164725	29.382973715096227	11.798944894747484	34.3866099470505	12.16889607387056	33.73080208733398	14.884012159637344	30.541030941187792	134	27	0.10031259117088344	11.795207478704295	13.116287697293997	14.01252837794698	14.382434022310846	14.470641357539558	14.580061834432538	14.613309908202485	14.70262007955563	14.823722587109453	14.884012159637344	15.059484734687508	15.082785452508697	15.145568209086642	15.19401565201145	15.262753191401483	15.359414540819468	15.40512314291595	15.512143149969802	15.560306400971085	15.777153979164725	34.3866099470505	32.95881790895254	30.982891155311645	31.268791106684983	30.96108801405423	31.413889013089623	31.858336104903863	30.851998939108945	31.29841686487996	31.16997617384301	32.05981656016703	29.898871760193348	29.41994392897353	31.233647519401767
397	20201028	5	1	8	16.177588136041535	32.15714135026119	10.703149957308137	28.596917090742696	11.376704505678552	28.960478188491653	15.268793856540038	31.132677065980623	127	23	0.13123295835137724	11.820361039488445	12.51491738403857	12.681797194417	13.247716461303929	13.92391714273015	14.200946993093613	14.787277896048808	14.860600366938144	15.064217306751944	15.268793856540038	15.35172572019363	15.416270095186672	15.443619223707922	15.521687318484403	15.674753653179469	15.741899974410831	15.834514585078797	15.95443446469074	16.028607975698588	16.177588136041535	28.667836753741984	28.560321310017645	28.55928655894149	29.86180034816679	31.40003245650262	30.139374221810005	29.634223420163977	30.71512591228516	30.99189779059552	31.132677065980623	31.675883431654736	35.14436397901059	32.00502535220557	33.679584017359204
398	20201028	5	1	9	16.676770607314463	33.744330593253814	12.839796065418058	32.04473550597401	13.38553152483483	31.90509217981431	15.267186418932509	32.0970941634227	119	22	0.12373927577214128	13.553528846962822	13.679503001064347	14.28279906416354	14.523653143102312	14.556979335060284	14.62495669347921	14.81236299904436	14.99310394192764	15.162304268602735	15.267186418932509	15.360871864608166	15.39184507398359	15.515141427669604	15.73693616020464	15.80364222730045	16.022416368639977	16.4410005744653	16.50069185004179	16.574070352792862	16.676770607314463	32.26162084950782	31.40892018396111	31.222460064001407	31.361293804967048	31.886114996874905	30.95153237881064	31.16373730794132	31.56024430649879	32.30268452852257	32.35651182411235	32.114956901743426	33.08607205168945	32.917050902800455	31.979768824104767
399	20201028	5	1	10	15.7297445476873	27.79629299280362	4.907725735659753	27.837402210985537	5.6828460731486645	28.082971326608327	10.646966755518552	28.169910234976037	161	15	0.3888053182571652	5.779736115334779	6.070406241893121	6.566102145816041	8.0531898575848	8.480935836709236	9.453900283514624	10.339023565539708	10.50324605032322	10.603523173780252	10.646966755518552	10.732650573242177	10.959648404655184	11.341036895279275	11.585528528661008	11.782782427590448	12.02245771485767	12.85997258921093	13.216836077457405	13.90333209261142	15.7297445476873	27.704764326708155	27.704764326708155	27.704764326708155	28.706747442131288	27.848263302354543	27.848263302354543	28.282431192158	28.195889064867167	28.14811341860295	28.14811341860295	28.16887927883048	28.40574113702762	27.42003321395874	27.42003321395874
400	20201028	5	1	11	23.66794422200059	26.37221745673712	11.450195069146996	28.333528667671576	12.414932991928062	28.162530781600427	14.86575312003425	27.70697297631569	138	15	0.3202773371341696	12.142994950038029	13.79962120350538	14.032719628014435	14.12714653379349	14.239412032811966	14.440890601300715	14.66436168034981	14.704363273979665	14.72432492342704	14.86575312003425	15.061666538475176	15.416082878119388	15.71452346913634	16.60306550364746	17.70647597927939	18.149871626623852	18.8876918390865	19.561154606223013	20.101506885577976	23.66794422200059	28.333528667671576	27.54076007606857	26.39758530280212	27.354302486062604	26.167169766712643	27.98244192845436	26.381869230222502	27.009100419224684	26.39758530280212	27.998755070114584	26.428157263692643	28.07066647497659	28.32882801363859	27.946283829724845
401	20201028	5	1	12	16.26154307585617	39.70662701293431	8.692821155901619	46.13459177632823	7.307048969406561	45.3343336783623	13.343212142176624	42.57767543131357	175	21	0.3099979100110217	8.136938913623194	8.725051370242038	9.034052153181436	9.723240673136903	10.0884190507146	11.225574534893148	11.782924708722271	12.17127640068932	13.133200954124291	13.343212142176624	13.864877099290302	14.601078230324942	14.927580754225762	15.10098204552352	15.477412006682156	15.618838125256516	15.91053368543773	16.029106064764303	16.08757087048487	16.26154307585617	45.46885469153378	46.13459177632823	44.584392986842765	44.42119579144351	44.95287062800979	43.26836671473793	43.72219487498828	43.02761125774813	41.78385564393516	42.98152056066904	41.47552259282529	41.37364894592203	40.809691899742766	42.436899950859065
402	20201028	5	1	14	14.926269159200404	24.732498784418937	4.346129984141888	22.935389160515115	5.6048369047756	23.32820832985008	13.326336004261428	22.770792900702386	168	24	0.2397150484469774	6.237435728655659	8.43904935004676	9.291354641569193	9.638331297959782	10.367236448002991	11.050734019646232	12.33038707364083	12.558966703519822	13.113285894405749	13.326336004261428	13.720910907960771	13.868419000904606	14.172916429850064	14.4619155357264	14.60174896903473	14.646306160962478	14.692909988036474	14.720719184958968	14.795193014233364	14.926269159200404	23.57487797534604	22.25971694741736	22.764852569340995	22.56114069488671	21.89082945374584	21.534353913080693	22.06584659297831	21.826285274149743	21.840430245462137	22.410752655229658	22.60713272377028	22.77673323206377	26.17541994583081	23.841522448869508
403	20201028	5	1	15	16.20854675863712	27.08925188338993	10.9012737099489	27.16968923232684	12.011417525687897	27.44639111525063	15.402928589929765	27.596080044359898	174	14	0.14210703162987023	12.293109652450784	13.03850483332138	13.238034089969824	13.736377217831668	14.021105592170894	14.178658008766131	14.244825131273023	14.746590258578498	15.30120636037341	15.402928589929765	15.426545545499945	15.451631602639743	15.49167687850386	15.536777163707807	15.801322202147482	15.874634670634975	15.98599501073475	16.08579723164376	16.108459258032422	16.20854675863712	27.48351734294137	27.68596677048368	27.64395688877337	27.565758548888777	27.65184528450796	28.015693110346472	28.08318721599341	27.72625375370288	27.8299034281256	27.596080044359898	27.83980566703039	27.202887285190588	27.514914068748343	27.02869238092083
404	20201028	5	1	16	16.89283975710409	33.98637379669291	10.312128267969504	36.130782819078	10.531902238227945	35.86490660817098	15.09925948843066	31.979298252710727	171	24	0.2501915454428175	10.277467202741835	10.561594628289392	11.20641752011402	11.858497859244128	12.284646079625263	13.156478011965278	13.92894055536858	14.262825016825804	14.67450663436977	15.09925948843066	15.388272114359603	15.50176794018086	15.766209374539898	15.962952613418002	16.28889024774465	16.308334755128733	16.342193052752116	16.51176693312759	16.604307348874798	16.89283975710409	33.22295519832816	34.35088700036279	34.94714143587741	32.30073140424191	31.284603317506384	31.913731971807128	32.04486453361432	30.9872831549894	30.42614447726695	29.32515415251826	28.446878184700576	29.28387289748261	28.88022130958759	33.1291166844759
405	20201028	5	2	1	16.245214122629005	55.65083564031956	9.964263863728956	56.30164093819115	11.622864282174444	56.289367289322094	14.20887569965926	55.423306781437645	117	25	0.18279397676836093	12.208119806607462	12.635037473012323	12.979302213944711	13.266381385185722	13.33650510505847	13.640018559180769	13.790347385751623	13.850164661513729	13.96270084168679	14.20887569965926	14.522028512090442	14.851881491312216	15.279109810616784	15.321431353216395	15.52571810645732	15.542652687614272	15.705020030891768	15.80882005710921	16.077758203271244	16.245214122629005	56.63991599171243	54.61658549500584	55.92654493806272	53.95495199516375	55.12191339341307	54.00749913416544	55.05044726040779	55.52546125320509	55.93248020951664	56.11222836222687	55.4478827519847	56.26689961355123	54.3320618384624	56.08820392159327
406	20201028	5	2	4	16.03165098906452	55.18663972967783	7.544799958513851	57.59727072331324	9.06166058206119	57.27182084857446	13.676741001338591	55.66175998053185	77	23	0.2680622465125321	9.549333019542692	10.558832039504953	11.109173958087304	11.318889810266166	11.643767764143083	12.405574335197002	12.78869686743169	13.24543627857144	13.559770222821967	13.676741001338591	13.991798697818991	14.579676921520582	14.81812059993644	15.047789273174551	15.130070883287353	15.17688981918672	15.278735391059604	15.380314531210477	15.58494567492492	16.03165098906452	56.80682209928195	57.41136972312818	56.22533753365139	56.39059917129549	56.71394749780137	55.88479058167929	56.40195866354959	55.871184490511695	57.06321773023942	54.256982931528654	53.77175298556386	53.35640542156847	54.12826900548871	53.63468515230275
407	20201028	5	2	5	16.01271308059252	42.74376056889725	15.796084717446975	45.04806266710836	15.799433029814708	42.94481767856936	15.166085960806504	42.21241968622352	146	1	0.11865708810762976	14.731062999673618	14.82507411835696	14.887668132466874	14.925601558801304	14.937961218794564	14.952534981268128	14.9790823521623	15.024868068240876	15.064361646561784	15.166085960806504	15.21468637439133	15.302071071812463	15.364203614406648	15.424003984550652	15.457270917362738	15.56769199221712	15.63163962823892	15.755589683864327	15.932616665442858	16.01271308059252	42.90271756184264	42.0042854526467	42.56758471085578	40.703934773861775	41.42542697898936	42.43394243494703	42.77212641013398	42.00937065964686	41.22150258842163	41.991858319917945	42.34086796712166	42.21241968622352	42.54442045449087	42.3532369109146
408	20201028	5	2	6	16.213235458321343	34.383358956505624	11.901602872604167	35.5083964914715	12.898493358754427	35.375482842237396	14.932974593724824	35.05370055709127	129	16	0.1684858596791837	13.223413087524662	13.69090480245633	13.750846214160054	13.905864161560798	14.308888888208354	14.55451013687524	14.62086169390816	14.659127176184608	14.7743838061044	14.932974593724824	15.183497212158311	15.243598628212345	15.284395448234193	15.29049108092516	15.343850138420418	15.489847430494551	15.549665407533748	15.688967537352204	15.813023986987291	16.213235458321343	34.97482924951412	35.37788882823598	35.643222785726564	35.068612104384286	35.25033615095876	35.286904102192764	35.32082319186998	35.14240326486874	35.127926869617525	34.87049395763018	34.42437962630694	35.04975635922398	35.05370055709127	35.016725283306506
409	20201028	5	2	8	15.077739954271282	32.897056678461006	4.603066923192716	34.91815828593021	4.552661696419335	34.50638976314688	12.246453888789992	34.34926782997468	179	19	0.3198647086672157	4.613639049065784	5.038108858957362	6.545107272367085	7.742714763553019	9.149517448878726	9.656886499837608	10.94882659868319	11.62536864465227	12.147622074363468	12.246453888789992	12.448035561141277	13.10637267120152	13.190451846879032	13.27583602768804	13.7705681713028	14.398431116751462	14.572046885624273	14.819314040216875	15.05629124169708	15.077739954271282	34.91815828593021	34.34926782997468	33.50525502554168	34.904774830690975	34.71036559610714	35.454483177454854	34.825997131401884	34.555319911630534	33.832342623662605	34.68522797583171	35.03705599149223	33.29821373197684	33.29604556162901	32.639385950822906
410	20201028	5	2	9	17.210160066445408	39.12957998614867	5.606119105813881	43.335511686769934	6.646527088551608	42.79982603022143	15.199029531529977	41.67399240314806	172	20	0.247208859775496	7.127787950400793	7.745668293124057	10.154239918422968	11.365944336285985	12.990959126106643	13.884592720068191	14.309018450034005	14.632585640380835	14.76095348690247	15.199029531529977	15.59768651836577	15.743597946550512	15.882691038433132	15.955313001371442	16.155267700248864	16.427998873449152	16.642116050982715	16.735700904818568	16.948093471961787	17.210160066445408	42.40277846488335	42.66118793901102	42.8700760987998	42.30595966553547	42.27535987515389	42.62810120411145	41.81094638849125	41.901144298924	41.67399240314806	40.89194322550511	41.41103660216501	40.045742011094426	42.07861802322968	39.3172418341308
411	20201028	5	3	1	18.4991375689616	56.76782539246578	13.44808067451683	58.90721498664773	13.980883727836584	57.76401154057231	17.603503000733134	57.556166565038794	160	27	0.11621410972164188	14.2297942750814	15.29622284851923	15.606483185030196	16.203542861147202	16.378299880795794	16.477884061920975	16.787875386448263	17.50553966757262	17.59895448914666	17.603503000733134	17.744482283646654	17.850663725544937	17.974853375558325	18.07193355868346	18.10479631984102	18.153497318570345	18.203879433952014	18.222391600791543	18.275201174438003	18.4991375689616	58.84463405114722	56.01351968744162	60.412507097400415	60.03493680252265	60.62961254690886	59.78380347532655	58.13211812185872	58.401193880918086	57.7037817754062	56.04142001719177	57.90190245211404	56.16899546405257	57.03088492155182	55.97356159820751
412	20201028	5	3	2	14.75432949603685	33.46023196893725	5.089672082242815	34.473321581241336	6.527614865200614	33.44701464732638	12.591945836469502	33.82677672545347	48	26	0.21899679329407515	7.079206953883911	7.385993036035285	8.940301091400176	9.911402743234357	10.52480995340168	10.642021276265837	11.133902230506004	11.735258581931673	12.143538541137486	12.591945836469502	13.118318005658146	13.144744346063582	13.174212880737656	13.269928148396591	13.412077108194556	13.791026298685322	13.98407230787924	14.279049002682834	14.406132746187826	14.75432949603685	33.19998574840056	32.667736612337244	33.36924471294031	32.40995709668869	33.60270884327615	34.35658445616596	35.2452028748377	34.42150812882177	35.34360036531399	34.79085101416494	32.852916575708846	33.30550505863081	32.673934998979234	33.87831441291631
413	20201028	5	3	3	16.693481081205523	46.12218488322932	11.185084218803608	47.96096031513598	12.00739873887463	48.180307303650466	15.31463159356929	47.32352329278123	35	29	0.12356216258693928	12.475931010646857	13.124643237975135	13.61010039904415	13.7799862585976	14.116258948784347	14.264282113854485	14.481942864406646	14.9086568734218	14.936692347917278	15.31463159356929	15.374678065951764	15.44302708050207	15.560036716761456	15.615119396018011	15.738005538386044	15.934027351746304	16.24223252349413	16.324691277642508	16.551435675162242	16.693481081205523	49.48509552128031	46.29839110071556	47.9334040590933	50.44322947863039	47.30046023456557	48.392201048472174	47.98086599109482	47.17113911963008	47.04126141487369	47.43907639951031	47.72156091334622	46.11730207252768	46.41277030891326	46.85360968670648
414	20201028	5	3	4	17.096966005316347	54.31577905624695	12.897735137492448	58.02656339227624	13.628052122882272	56.69986577533226	16.185403136362417	53.841827644016846	112	22	0.15103609529305295	13.804637224204107	14.299660407280838	14.949928383547274	15.829510068070228	15.87776017797994	16.052908383413442	16.114653327504797	16.18103896733923	16.182188503424715	16.185403136362417	16.22426882036447	16.23913447848594	16.28544615661155	16.434675872602142	16.557820413403853	16.731082588686924	16.848951452622273	16.878842197653867	16.930580259566675	17.096966005316347	56.53770586096289	55.53532807275765	54.26128385287208	55.138034258589705	52.77467292047223	52.110327310230055	54.58322552510328	53.90175212809937	53.21229419711908	52.30129833769288	51.62260282988608	52.838751588581744	54.622551125904536	51.964976408452266
415	20201028	5	3	6	15.899455255092516	40.80340243476645	12.376772285651375	40.33510040921862	12.741692095195653	40.919674048355255	15.189357312577	40.036902352756826	176	15	0.1853922658180419	12.699809542147644	12.97977732146396	13.091059803252293	13.281205009254297	13.426711183069305	13.698097299393714	14.196323556484783	14.535170617903484	14.637695496245517	15.189357312577	15.233239603026064	15.366893880587655	15.402544996134296	15.52466101614608	15.62369690279614	15.645016396318477	15.669751470239447	15.745212159349911	15.85862494826799	15.899455255092516	40.8762195630643	40.036902352756826	41.54770217278283	39.44785322546931	39.6495689664295	39.6495689664295	40.41964134310789	39.15899828813767	39.65676415484167	38.70614163012018	38.81194935507581	39.77405533978423	39.332360837629786	40.656169247412485
416	20201028	5	4	2	15.568036514885517	35.94687036252584	8.16666293125738	37.79781740183437	9.666843120834654	36.66971946617138	14.43305605373367	34.22676241039165	104	27	0.23700344206910529	9.02553873397346	10.47878168216872	10.913009595930308	12.037230882148654	12.684635600461986	13.365997593929723	13.793786741468804	14.09219521395828	14.270264422956489	14.43305605373367	14.463008563305593	14.512481864697548	14.5242292981264	14.599348991435027	15.185145822364923	15.254297108455887	15.32051891504028	15.328076578862865	15.386860214132431	15.568036514885517	37.79781740183437	36.39665312675965	35.058773114322776	35.4440294086366	36.09452605215296	34.88211403511861	32.57472792330889	33.42096202711809	33.48118757569464	34.22676241039165	33.569720776572105	33.48435507776638	34.52827217628788	33.86274760760686
417	20201028	5	4	3	17.125090513627235	46.11724135363812	13.979180080682676	48.95854131106643	13.727565588789169	48.71698976196914	16.116400537663846	46.24711905839452	85	24	0.1992441095568051	13.805609839329	13.979180080682676	14.24001093759142	14.376759040055733	14.636122729861254	14.823952996938637	14.90524137854364	14.981813620680771	15.82570354772843	16.116400537663846	16.22439319153286	16.259374592924242	16.39693424306119	16.671182554986306	16.706024893476	16.78160243556675	16.936498106180366	16.97405062165289	17.03801632948609	17.125090513627235	47.13662549082599	48.95854131106643	47.87780579589152	43.362486053454376	47.22009372433315	45.98087178760689	45.35031623940162	46.25181971242751	45.784051507117006	46.54933721133554	46.27228703811473	45.48553214653133	44.7476610209465	44.970504405517815
418	20201028	5	4	4	15.904100757321023	56.98563922901902	9.331897123121012	59.424327409535934	10.170401313567448	59.19805846761227	13.652699004990064	57.1342335314805	149	25	0.23515945615447376	9.573686208102425	10.250373682299376	10.644267226488315	10.855104919873533	11.75370207698083	12.62973833196974	12.71418195061429	12.968092672982444	13.275030647861422	13.652699004990064	13.778870950617982	13.865765504825426	14.088024397075015	14.200116315420727	14.565197887743548	14.866048933945413	15.419581312892795	15.5522490214768	15.692527928374966	15.904100757321023	59.424327409535934	58.403339281682335	59.28487129995236	60.02646145752238	57.2372937266838	56.356328418049614	57.1342335314805	57.72381394905162	56.53699747391809	57.15301590798259	55.982133081449575	56.35650551481081	57.032372534345896	57.57558901983493
419	20201028	5	5	2	17.092489541710464	44.52444320322293	10.924623541021534	49.10092710707099	12.191428726611065	49.354175475586565	16.03942195613108	46.40545874262944	169	27	0.13194819246977285	12.73030775097778	13.093535925980788	14.282898828964584	14.499644288433355	15.002407495724771	15.70700170745607	15.805013425384724	15.960140991092445	15.980012214666242	16.03942195613108	16.12923316351662	16.201038327399132	16.319074115243527	16.434346280269818	16.511059815920554	16.55534494615523	16.635843595144696	16.711386504312486	16.958590599371462	17.092489541710464	49.45668920078388	49.50491011890482	47.66908967295648	49.21800830585384	47.31204236274803	47.218884406449526	47.01121568435929	45.00901030131009	47.0017485974963	45.16394972772998	47.66392350743691	46.955834997178414	44.44855977100259	45.3135863711288
420	20201028	5	5	3	16.438359812647107	44.799853966425786	10.33177019584675	45.55959401206504	11.176406872962566	44.82427139320567	14.58911380126414	41.93478762364448	133	28	0.183403384030439	11.521332296873233	11.724783024574707	12.343146843496974	12.86440317059176	13.460992458149336	13.979645770198143	14.192797331111056	14.251391314590196	14.342440174704416	14.58911380126414	14.75515940007582	14.875873098897664	15.125791759059686	15.351035069884595	15.479604362662476	15.63413384403621	15.692046292019691	15.87346627650482	16.038041038013706	16.438359812647107	44.18222142188063	44.730998745671336	40.97401239459878	41.498299766269305	43.11699452307935	40.03166787848651	40.693066092631575	39.362603904535234	41.97532760223682	40.46126161194356	41.20181448848369	41.54718859217535	39.9805678730192	41.27595731253681
421	20201028	9	1	7	26.10458874273012	98.76671192384964	18.948844006131925	94.59418067239062	19.519906028172738	95.24299573999348	24.195555907949796	100.30554110126609	46	24	0.09558814381543078	19.663940977783216	20.714169503198995	21.440827759166257	22.64653349132221	23.073217292103426	23.226171312609576	23.695621988982165	23.82625608480941	24.079979688983837	24.195555907949796	24.2668540950376	24.52424971300796	24.724401800077334	24.927062100260667	25.02229413533297	25.20347864066586	25.36728884445348	25.482951412140668	25.49913534817136	26.10458874273012	95.483358210837	99.36002655312832	98.5872066466976	99.25296903102938	100.48023946632838	98.43363845520015	102.23866862763244	99.76011343621576	99.47915701443364	102.09962237055338	101.20278413220824	101.91012883606967	102.28331725108464	99.168033424358
422	20201028	9	1	8	27.94020386595572	115.62366207873576	18.11564010613761	124.56874864822818	19.69447376914769	124.31351004944388	26.17534539253458	120.83735530910268	74	22	0.25559129922567414	18.00310052612753	19.768038540982086	21.14060575354473	21.399897584825144	23.68419858364468	24.00775904273861	25.032028074915385	25.72883214730858	25.96351418262849	26.17534539253458	26.620502117618187	26.710088357011173	26.81469870362099	27.04470282760212	27.10305178102563	27.25428454537709	27.445852721839017	27.52365199523318	27.568815048501563	27.94020386595572	111.6286425008884	123.6730337093398	124.69874779076368	126.14760169367575	130.6838694530091	129.70170093521048	125.05196981093025	128.15508962011617	120.14635916625372	112.53756379825482	121.61566521513062	117.3325749856084	120.29091060265236	113.70688817328929
423	20201028	9	1	10	24.354539400668887	84.44109685512517	18.48983184626504	88.58877890103412	19.88377496961496	89.74127402384714	22.987977235994823	85.44354548203489	69	23	0.07510342497136459	20.276237466372372	20.86283002830516	21.14405600735836	21.52213512238342	21.572317815213207	21.78681310616401	21.937331534569864	22.032551672588017	22.44690184236847	22.987977235994823	23.106295713164513	23.38179355113967	23.42602605677289	23.48842155469428	23.528202220391204	23.89091659626172	24.040115576185343	24.123198398454853	24.243236594352123	24.354539400668887	89.60252124140091	88.98515181204382	85.30062839574673	85.5503348290383	82.54154181477477	86.60138892703614	83.62095163419443	83.45621116701899	84.19646044911136	83.91614663557701	85.53038867381976	87.21744278045288	85.72452720335433	85.07321591473645
424	20201028	9	1	14	24.97765109780698	110.43306732593668	17.327807428813	107.39850926287232	18.61990304629036	107.8901703512224	23.088980735666148	108.04181577788395	102	22	0.19609088976756336	19.081429343309967	19.835955782485172	20.85546813266329	21.53195958932205	21.983888042109797	22.18316582295202	22.645206940913624	22.82540793133178	22.85131956848616	23.088980735666148	23.357347745930426	23.556001945053957	23.846740640104937	23.937099256560327	24.009399408036018	24.172016644976996	24.2508676810249	24.28395557032218	24.535327954307153	24.97765109780698	108.31454479013152	107.95745700066335	106.8881973556142	105.29046073551528	108.15735370489068	110.5343666733429	106.9884240026383	108.62068943126371	107.1587506076527	106.47745430741	108.5092702689318	109.06799537079443	107.71545174653023	108.49977788253148
425	20201028	9	1	15	24.618636119965107	98.14896806134028	17.493395624855268	100.12148190739748	18.14024010685461	101.13679281907775	23.021732168395165	99.5603887688422	116	22	0.0983590778295058	18.187429523238652	19.719529479885832	20.19783267986597	20.41045737526065	20.565455776907186	21.042865740844245	21.810217166765117	22.09913349125935	22.32527392650543	23.021732168395165	23.178812684650335	23.185168576295418	23.30546409152847	23.48076289963965	23.675848479084618	23.836291226238178	24.06790037154902	24.24768348645812	24.37233545222145	24.618636119965107	100.58711483175868	102.89089069959364	100.87228109654988	101.5860620027041	100.86308218478244	100.0148797769702	99.09384506113771	99.61995399949484	98.7991864099462	99.5603887688422	99.94091404967828	98.46485808424592	99.149918955641	98.00846455091192
426	20201028	9	1	19	23.61072498973773	96.16910722964704	17.858543978290367	98.66796276980467	18.477405063278876	97.70638132883656	22.61108988651969	96.16910722964704	110	17	0.09948928978752038	18.324995604766745	19.74585443050705	20.43007705147518	20.816867073434747	21.44971308084203	21.996716847901883	22.063451515185623	22.29963386078258	22.56760923342873	22.61108988651969	22.85176574625198	22.88072199195563	23.00546253724478	23.151543247290277	23.218328531482317	23.27327505297073	23.381626391255384	23.455548991886864	23.582689536119982	23.61072498973773	98.07491125571404	96.37626996099098	92.08770491159392	95.47938112357122	100.13685390626962	98.9408031000164	97.18061309091524	96.75662320497332	95.01967841075648	95.4997826704614	97.04955136781254	96.92177858456068	93.66276302644438	94.80593779971085
427	20201028	9	1	21	26.5642806816785	116.73258127847872	16.033883692773763	117.07316364980306	17.83860487583623	117.39676159841044	23.16720362722154	114.99471558110366	127	70	0.098459813249629	19.59815038615269	20.68816585534579	21.648899497138068	22.033634951829487	22.44496991256713	22.624673310282994	22.730083101404805	22.875320565211727	22.987374199177243	23.16720362722154	23.23446478414962	23.479496110538538	23.587221920294905	23.854699110955483	24.31922800797796	24.48855711929856	24.793897952044848	24.996118049555125	25.47168641940529	26.5642806816785	115.81575640565532	112.44646522429368	119.6655869987637	111.63859027896036	117.23442290064403	117.63738381117038	114.24305620768256	116.34101527955872	116.97109519646249	114.82508724331912	114.70108915103457	119.4641520826677	113.9147896511228	116.35489966563678
428	20201028	9	1	25	20.11636148387604	74.37321175971915	6.366269644280173	68.4238889427734	11.744747591526943	69.16108710066567	18.861851769894123	69.9714818799155	158	16	0.17653434964141906	14.0238535671108	14.844119563189858	16.389451318159303	16.467799660289714	16.570734459689778	17.730480238329097	17.819663959414644	18.149842641619276	18.781847093656538	18.861851769894123	18.923530084804597	19.288347334738383	19.32977276560804	19.511994121796437	19.72443932630626	19.72891526788037	19.79746398545314	19.934075715600507	19.976740068592267	20.11636148387604	69.5105091303276	69.548863228896	71.08780372427663	75.08222623304336	69.9714818799155	68.84145274623752	68.99292613604536	69.11831064297475	68.01522551653643	68.6655703628289	72.92508648348173	73.13081726101369	68.25142199690221	69.88307011681715
429	20201028	9	1	30	19.956582239926583	74.74615729917588	17.05819271098728	62.69768780530942	17.460355304487166	63.756486934997064	18.798795575263327	73.21483702443429	168	20	0.18066480925586736	17.45020011981567	17.74209076257595	17.758705767227145	17.872673082658554	17.935733238262493	18.23597068447672	18.35169277237952	18.44382136138915	18.643155770040668	18.798795575263327	18.871701095673465	19.065947570563143	19.079885570130106	19.116131938848323	19.325315682757747	19.336225451854418	19.370127324922013	19.40513556273681	19.51110545970116	19.956582239926583	63.55880309696685	66.50847615243444	66.25662431837861	65.01296990271491	71.83830943879619	74.221100821571	74.25420779610042	64.71345880026651	74.24178066337166	76.163133785072	73.21483702443429	74.68724479658593	71.34786272823719	70.37514105767171
430	20201028	9	1	31	19.531601680832587	63.78099375347546	12.445273361138694	58.5427549120062	12.629560952384445	57.713092005137845	17.94764519889522	60.33569770211437	162	30	0.12041176554533368	13.170345739127724	14.006769705346494	15.186103331286388	15.408687478901056	15.77859574685421	16.24132083675849	17.063861363523134	17.31002648849188	17.40267854559691	17.94764519889522	18.130378418844533	18.23746593467135	18.331286714434764	18.435723006687155	18.56798116533641	18.78953433815511	18.99206382948157	19.06408113664633	19.312405472293968	19.531601680832587	57.77097734651283	59.115339100409614	57.44031239381568	58.23693410495164	61.6440835139503	59.13787086834168	58.64182790012878	59.73060866816962	61.76614872158406	61.79495983467752	61.01784912671831	58.42090728039335	60.70815749045466	61.65612103380442
431	20201028	9	1	33	20.80082842505336	60.53329720835354	12.75662100985164	66.73866146273436	14.674999246403871	66.11998826388768	19.225299059122243	62.00268421574985	159	19	0.1598736836093676	15.104124306880864	16.697407977255676	17.590454703495247	18.123911963932255	18.38905797624055	18.56702066748667	18.87105523956954	18.936093856791675	19.070273846212512	19.225299059122243	19.45933108207664	19.62980959933938	19.71675260638397	19.77243605966012	19.8866681293951	19.95837080806627	19.98713046390244	20.097542112187163	20.194773773979637	20.80082842505336	66.69767115237782	64.92363217655085	64.96142968529833	64.35040537989966	64.2632332941297	62.115484732819134	61.73593095421593	61.306354930435006	62.22030071591204	63.03793622274121	61.67096174239296	61.10423186692406	61.50760262995489	60.58908268813144
432	20201028	9	1	40	21.2681303749458	42.94028737475429	15.321832130985348	45.42068437248746	16.029582828474787	44.96613601874156	20.08258636399058	43.57324637900441	184	8	0.10710521646158878	15.828378413655487	16.4691468157988	17.040360976150968	17.60932339138959	18.51441541613421	18.854523228967935	19.057775081600607	19.250583884074892	19.553775023487777	20.08258636399058	20.173431714474603	20.2152481346536	20.230038536074854	20.236736749275178	20.25120752378083	20.259653492388352	20.47814744967731	20.717674972066956	20.942093107400645	21.2681303749458	45.18553023305903	44.29219345067818	44.29219345067818	43.00388535165483	42.98199619197055	42.750945637494496	43.61145374025638	43.61145374025638	43.6899278450977	42.99472691914708	43.7803888707185	43.57324637900441	43.57324637900441	42.82771455352084
433	20201028	9	2	1	32.58258963490352	171.16286604060994	25.216631515673296	171.58905192639074	25.202274005764725	169.53440228912496	29.428790169300733	172.8109689795941	21	25	0.16353019753064146	25.323087657297503	25.863198627668066	26.89419665369269	27.835285197750583	28.209991285593027	28.674258477972572	29.045544287084745	29.24001719751549	29.333453668782013	29.428790169300733	29.53189645716666	29.99885010668554	30.044414178303235	30.12684716554249	30.18953448451556	30.22157269170957	30.374580613524525	30.4472319011742	30.950563629772823	32.58258963490352	171.58905192639074	168.74563692764298	167.49028400592516	165.47008559193807	168.58658379645578	166.00279264962677	172.20370924534774	172.6713054138045	174.5109460898873	174.2366586261412	174.77559948982417	176.0534487601218	172.9506325453836	175.69439772655804
434	20201028	9	2	2	37.6258625332471	261.16991676385067	27.64894670289093	284.94812206068383	29.90259580300653	286.8465453683984	35.29519885093178	270.29728143978474	21	27	0.17487076223096334	30.99145923224441	32.80647613612873	33.73684612293841	34.380828487415826	34.76401032480392	34.90754123444585	34.99570666866633	35.05087287183709	35.209910389585275	35.29519885093178	35.490556708460915	35.77761219785643	35.93693044681532	36.19139197847157	36.383778980178825	36.51124549015381	36.58500377874497	36.856798391651495	37.3859059739291	37.6258625332471	287.4471496376952	282.11042475736906	283.06474354449216	276.0551727776886	271.44252065529605	278.1128549861604	272.64347957178825	268.2232456103929	268.7600208336818	270.29728143978474	270.7736211283373	269.22978264253265	269.4416915670768	268.53175828821776
435	20201028	9	2	3	32.93963301152885	190.71855832006608	25.33732934683545	190.39456232540493	26.541217322119724	190.1479896614687	31.7416097881465	190.03134192809185	4	20	0.06707869150121125	26.661877375202792	27.858200126510464	29.557660127296938	30.0182492991279	30.26608427267979	30.717012691759393	30.9828890299164	31.50699638188977	31.622303227907203	31.7416097881465	31.931402634465385	32.12166892191776	32.229629423320134	32.2800886548982	32.38027829914101	32.581920116181635	32.6318721061233	32.68270378950179	32.692818815692426	32.93963301152885	188.6311036160828	191.41830304291832	189.8875191183678	189.15126210326363	187.1308815326079	186.6717050501693	187.1071809260519	187.52342915357568	187.64818623197968	186.42028836815527	191.3793417554544	190.5445784618635	190.99800688942423	188.71094895584656
436	20201028	9	2	7	26.226146999889277	127.35095900630536	8.524471962110967	144.145186548282	14.026810056770572	144.19457799166267	24.23674286970192	132.13191377072712	111	32	0.2227225296678588	13.385729495209986	18.2661400940572	19.260719674614865	20.379462554051944	20.68858380835234	21.542855302446476	21.6930691687476	22.52380227241	23.863329254487212	24.23674286970192	24.594839479845625	24.6839974872254	24.79606105498708	25.10480841793327	25.3116301553321	25.36676626013591	25.43372534988853	25.650915252977725	25.801702326168428	26.226146999889277	146.95641041575112	141.48213701095492	139.39168684175365	135.87095263002894	133.5788347889884	134.11905074935194	131.03929759282943	132.80817040313684	131.98059217814316	131.94407988589126	132.30784675321036	130.61158361499486	133.47288032671634	134.0158994758143
437	20201028	9	2	8	24.27835473509824	116.2325915824448	12.789833039406796	128.19789643725187	13.859832573910742	127.79677395977036	21.339044986487977	121.39486097326684	126	27	0.13155205154797636	14.394832341162717	17.570075465074325	20.2019562952573	20.328880575311523	20.647809200975946	20.81423376288804	21.053188784917054	21.268967564446772	21.30058401374539	21.339044986487977	21.766658892588215	21.861556213649	22.231918451162407	22.472267884930755	22.67089271774386	22.81353402038676	23.210275588472705	23.624803425546403	23.933387350977235	24.27835473509824	127.60548247150156	125.05182813352128	123.92800244639274	118.61600027393008	124.67533053902562	123.02221829165327	118.88877988525223	121.77984909248514	121.57654201062788	121.36370206311062	121.53652826241168	123.43813256528452	119.1443861706455	118.20817173242447
438	20201028	9	2	10	22.92763873672199	104.02548386980313	11.364623893824056	107.04128991581014	14.980917174441338	106.43084243986225	21.672843537092184	101.70584013216464	117	14	0.18830539368874172	15.990282804180998	17.233324037505923	18.123098247296504	19.241814821359252	19.564089366218028	19.63378853019782	19.854165849726783	20.846290494649026	21.478810793477248	21.672843537092184	21.83557584005086	21.88581509206924	22.017158939462508	22.24315591869187	22.511423637842665	22.565352428934126	22.603114052456533	22.767112473130585	22.788537304827287	22.92763873672199	106.70512990360834	105.54610750016823	100.4766266923999	99.41070658627622	100.41338796892924	101.79334617182715	100.679275986287	102.42926522194304	101.99415365939775	101.99415365939775	101.91030087292344	98.796757654364	101.61833409250214	99.44676348685648
439	20201028	9	2	14	22.129259491768103	98.71569793680918	12.048829854753194	113.1556416146567	14.385370876922204	111.81770762987357	20.85054501175456	103.46618193848968	142	21	0.12837462493982724	15.485695007150326	15.8863646720113	17.257595928224863	18.33163655985215	18.62555328738754	19.0539880951283	19.404959347597018	20.192574897632017	20.41932081225571	20.85054501175456	20.98253007158717	21.092497603124855	21.134845016390283	21.168231862593743	21.286568474815237	21.405760356810145	21.436495996624725	21.490315429175155	21.5612547680168	22.129259491768103	113.05438274651016	109.2430985284538	106.60846543143808	112.25307556106362	111.64060412213055	108.56738836605008	110.23618632655725	101.134171787012	108.07529212565818	101.46909718179288	103.46618193848968	102.85148414027296	102.11536880257776	106.09844699881278
440	20201028	9	2	15	51.594766574326215	102.29260724118642	16.001693729431075	111.46381095537863	16.59660561939961	110.9072447473668	32.99851569724363	106.00542566001576	163	19	0.3729501674953195	16.458056595708836	18.044632406523885	20.179492144892482	22.354269658349672	22.598037611715306	23.673462171375512	24.159332554303063	25.322610752968263	27.597304914332465	32.99851569724363	36.875994231214065	39.81517895574872	41.32420320457515	43.2048869776999	46.17147415241587	47.54340700122943	47.73373817901907	48.99348097223762	50.68950023326164	51.594766574326215	111.90727136523762	109.3506519214841	103.99265519018417	103.64361265358193	103.8683838628966	105.41036030275492	104.7272525556405	106.26882420290184	109.32907647606253	105.97094745056393	105.71451134034676	106.19210588595011	106.03990386946762	104.06699535062832
441	20201028	9	2	19	24.19646724888755	103.86652181695024	15.235023056007428	114.9734234905	15.61742507082631	121.37706696535582	22.39875481244624	109.0835292867054	151	14	0.24385044427824087	15.235023056007428	16.76339420480648	17.04713193764865	17.091555020316594	18.329250499301505	20.58512125368807	21.27022503936133	21.65916405242245	21.725724222028724	22.39875481244624	22.653039756689736	22.92075239457009	23.38079977866819	23.64595817814048	23.66939866803185	23.796464039488917	23.92627418525657	24.04231773798544	24.06822883103884	24.19646724888755	114.9734234905	128.2401163051219	123.81770658351756	127.63027601806952	118.13227312048176	104.3958994555284	118.10510141740626	113.79035640679643	110.07992626428954	109.0835292867054	110.45427845802094	106.75274363283374	106.9799941968052	101.64242937184022
442	20201028	9	3	1	26.812054301996547	196.1870431907248	18.391781086693733	198.28803820707864	19.689771137397557	198.8466047651741	24.034332985609023	194.6012884314979	75	12	0.1073421868960985	18.910070953891037	19.965564132011224	21.004862325658507	21.701398833788197	21.955438549706685	22.020538853076737	22.74957296373481	23.251842207285495	23.440856227358577	24.034332985609023	24.320312749379003	24.806318224016373	25.22356721186689	25.44044528836798	25.4625058020488	25.541493096173532	25.596292307776995	25.9045905452678	26.427999271144685	26.812054301996547	201.06019958893452	191.5355309790176	191.5355309790176	197.1915764995092	197.3535137779502	198.67957384655384	196.4574244059096	196.4574244059096	193.46560232127644	194.6012884314979	197.8052825558632	193.2243864127075	193.2243864127075	190.73750261360692
443	20201028	9	3	2	32.980203092937025	282.6953500600744	31.178047666533217	289.4702625583809	27.526961849575304	289.58013001575756	32.208885627677674	282.34039755155555	76	13	0.06964999448603264	26.32014676544997	27.484866522830668	28.527626883865267	29.94584437742014	30.99898778372914	31.56289090985047	31.97661760960321	32.016190204273926	32.1437154566323	32.208885627677674	32.226986400966815	32.2749912793725	32.289756641523816	32.34960105270243	32.38817569135994	32.39365192253851	32.47771487190295	32.59824238459377	32.643994151446684	32.980203092937025	291.33585043993315	286.0432479526831	284.8420259210028	289.7871342033343	289.4702625583809	285.2778458705929	288.2933888014118	275.3573103404125	275.7863297743725	277.54673229958706	281.2879671587278	277.7586817033909	281.5193668468188	285.64122818494485
444	20201028	9	3	3	28.85088937777484	208.08327018884904	26.142741092721327	218.61471870646395	24.63382939623335	217.8986473488649	27.83540878418234	208.60235597564775	42	12	0.18709141437722876	24.24156162322133	25.241967927360385	25.95486680819792	26.142741092721327	26.74494033514928	27.08078366635692	27.550028253008175	27.657571396991468	27.735061756634696	27.83540878418234	27.880606630150137	27.94093812265888	28.141614637177828	28.17804049508309	28.247894122305187	28.26441220481156	28.358061491912448	28.489393623081057	28.54822169147225	28.85088937777484	209.53248840509843	215.3740908520676	216.19749971331188	218.61471870646395	207.4177911593352	216.69786384249807	215.008482178432	209.1139935786612	206.28680064323927	206.8212078298355	205.220010233032	206.79028167542256	205.1491715285521	206.6420668660208
445	20201028	9	3	8	19.07853477956117	114.7949909137301	7.168051676145593	139.21560206204651	7.2922256470393	138.54784944744603	17.53446609276811	122.1392239601265	173	27	0.2432884444921855	7.28452156936833	8.472626503363447	12.591486720638162	13.699135463274786	14.791884623445595	15.266866053307922	15.925224674008522	16.361406003213496	17.273639535876892	17.53446609276811	17.62311421802711	17.820119897559607	17.900416664353436	18.132076273753356	18.190914234332347	18.302097867405383	18.391197497757837	18.47961312265696	18.807696575993823	19.07853477956117	139.21560206204651	137.0086829428654	135.90069476609557	132.14747804608282	129.49626869221882	130.4984643237554	133.66549076419713	124.19985103474174	118.72907908590982	121.8575287918548	127.42601767360924	126.89406960203996	116.98584988662414	115.04150960532009
446	20201028	9	3	10	22.00633111102378	106.77219391712092	17.225229647962937	122.56394247274308	17.921980920160088	121.9315653578512	20.590838855918012	114.27137144984468	148	13	0.286818468356398	14.24206393372205	17.369074576333247	18.109279484056287	19.09374034420256	19.16573405193064	19.761957423515895	19.927915398405787	20.042153197745257	20.27545398299231	20.590838855918012	20.61616834036479	20.72485082235295	20.912595867957897	21.17463829866034	21.50573819134633	21.535796143008483	21.74271485314095	21.902735035086973	21.955955090836028	22.00633111102378	122.56394247274308	125.17382250245056	125.17382250245056	118.05693109835994	120.5481158188039	114.66386847173784	117.54572864738834	117.54572864738834	115.63274967253902	114.27137144984468	113.30291528127036	116.0888193717954	116.0888193717954	109.7570232096404
447	20201028	9	3	14	35.157227411608005	107.99241084141671	22.46759080733462	107.99151017788832	28.25766448341773	107.6360685449814	24.749920578184167	107.99196050965251	180	5	0.26264160181500673	15.09010618206412	21.79207455458838	22.979636816213652	23.308723912038403	23.61493209816598	23.740075344343843	24.014140496112184	24.268867092620233	24.514443480282115	24.749920578184167	24.91957313206694	25.165375090533303	25.41434988034352	25.456048598196457	25.97179115571337	28.00271453188959	30.59652935226224	30.9694197805911	31.570574455747703	35.157227411608005	104.40370183283612	107.99151017788832	105.69379607919386	111.66654120778512	105.4955691444293	107.35599592036948	102.92826317611424	103.86171490486056	112.94241711417226	113.04804774236668	113.04804774236668	111.29672269114046	112.50359157954924	113.60251240214563
448	20201028	9	3	19	14.935242856662466	104.39608161219708	4.381780460041329	119.91152886090292	5.909465042987004	119.24249440307852	8.584693919818557	111.39206146755544	183	18	0.3412858508038984	4.332177751542936	6.020666429122532	6.770475099686646	7.093300264511896	7.302613377909021	7.695815507514533	8.15359552695169	8.234831120083044	8.521332518957411	8.584693919818557	10.3317224648452	10.535659058187267	11.081926715069947	11.789842183667956	12.319683575373691	12.741692762283394	13.313372102929389	13.977544073671249	14.292307255735532	14.935242856662466	119.91152886090292	116.60004206239688	121.21591228593572	116.55816626823432	116.55816626823432	116.63429763592036	118.33229126248816	115.2586605939957	114.77262612274431	111.39206146755544	110.25371384600854	108.33163715754102	108.17200719690308	108.06819813539526
449	20201028	9	4	1	28.042806761481287	192.5000100603261	18.009336685868604	200.19163611349185	20.06505039085808	199.9995552796588	26.855507352297263	194.0081458390729	105	20	0.111736808700801	21.02603773277039	21.92204442220186	23.82610548497548	24.375140146265	24.946728902566864	26.143105841870096	26.40496689724581	26.605827197929305	26.8173204631123	26.855507352297263	26.924537112953544	27.008528837655227	27.489775712500673	27.726908911751774	27.769270527280227	27.801261565542045	27.8117612952879	27.86463649511071	27.946067541298863	28.042806761481287	200.38595679969507	199.4210729257896	199.85355333645413	197.53911118368748	193.1851215307958	191.59015773998647	196.54811818727367	199.9369001321822	195.6053764684256	200.07185798403128	192.96956947287845	194.83117014735	193.0547378352932	190.10052098292388
450	20201028	9	4	2	28.822914589014083	281.2498559357176	25.38416500050604	292.6476010902319	24.54151378407424	294.248218484313	25.38416500050604	281.87995609225123	131	22	0.1955876483947007	23.304502655645265	23.909211359075808	23.99821387397678	24.075735731542867	24.131791445572716	24.32552964139693	24.48085948093328	24.936757449226235	25.30411392328045	25.38416500050604	25.41693830517388	25.571275958664245	25.926554627588622	26.34949972643366	26.888943341603117	27.588817085050454	27.83539203293265	28.14634325975834	28.60831615820307	28.822914589014083	277.04292743332616	280.015319473302	278.6972945377493	292.4464596487687	283.6474020086541	281.2719171322556	286.0101359182462	290.2816693191233	282.54794483586664	292.6476010902319	280.64890084617	292.6921080362751	279.9053778039492	288.3862684627999
451	20201028	9	4	3	30.847509810902967	209.6044402892201	15.518761811348062	218.37212650306512	17.65329269123455	221.6194266887691	24.4080462919906	218.8134313923449	84	28	0.13643235357558536	18.477774834259343	19.479487335557465	20.09231175303746	20.608472272008253	21.29514458785804	21.571805699587344	22.414409930825887	23.910925336034904	24.269700023089513	24.4080462919906	24.90520300764218	25.284532527195992	25.48971189967376	25.583870805122924	25.716724988554137	25.731711532356307	25.934022084266317	26.00484043069167	26.09386983197195	30.847509810902967	223.9208210268249	222.5653325364173	228.23380518963765	223.09229153922823	220.64633227168721	222.6128147080487	222.12609208938235	219.21743464380864	220.4565857418304	219.4674143121032	218.5821936212928	219.7286269749653	211.97644394928412	218.4493406909482
452	20201028	9	5	1	29.60103530795037	214.80078309689705	18.231200042798697	229.03663034732307	19.916059258234913	228.78214398811497	26.502823210576725	216.35696775691105	147	19	0.25586561483666	20.03989205222855	21.922149750786687	23.342240753467475	24.184900817108485	24.217683278445197	24.952338322515743	25.681897204835412	25.849278922085645	26.15063773309359	26.502823210576725	27.23396708039144	27.339878901845715	27.57135741113031	27.775824531193916	28.014054920939717	28.284922704058253	28.91235374250929	29.19720359354792	29.51897675821327	29.60103530795037	231.66725599762825	225.64254561939347	230.6885484565342	224.0740755040597	218.75708426283865	216.58986517761105	214.83425944467123	214.2861500286656	211.97429854851995	215.87700517461508	217.05989010165	218.77495585599743	212.3708536161983	216.35696775691105
453	20201028	10	1	1	26.025429050852964	124.8535202402373	19.381314509758795	118.94567348476453	20.543895610051027	120.75325458716271	25.355520825592084	123.1002825439901	34	13	0.07072861157501598	21.12507138460173	21.701639399152928	23.03136317063704	23.797376190258337	24.616516344847973	25.06571602408359	25.181009827071595	25.23540307865941	25.32829583895148	25.355520825592084	25.410036640009224	25.494774080361346	25.521833342665587	25.58572719007407	25.630322740635854	25.659448668824396	25.771162697931647	25.837205027637506	25.87338205825646	26.025429050852964	120.92421874051745	122.1713240130708	122.8469026178805	121.9587775401864	123.85896506896964	123.1002825439901	123.53565722172344	119.45366795440466	124.5355961345316	123.95612541207124	122.41027308309636	126.07134888821064	122.50307178596502	123.28843014308868
454	20201028	10	1	9	26.13620697101925	108.11093411382647	19.090191972438436	102.05285870578172	19.95443579565513	102.27189198003352	24.664381439723545	102.28190047699503	49	24	0.1075092544363662	20.282237811650205	20.912167735559077	21.74666526759948	22.54622461552811	23.350411626527254	24.17199523008303	24.529962886189654	24.585010918153777	24.636679765137252	24.664381439723545	24.694564698148653	24.82940972256665	25.083748670836567	25.12988679168941	25.326157121077088	25.629385119043985	25.75629737375724	25.99659733889378	26.13049040180964	26.13620697101925	102.50826049725303	98.87048050609772	98.90976562763927	100.28169881730112	102.03620149041404	102.159329278615	101.87652093070146	102.19783517440726	101.75322110564676	101.37496266335404	101.84428932016311	109.19188214511485	102.30924421692428	103.11229201053804
455	20201028	10	1	11	20.85801894678438	88.69485480108527	16.296798546875063	86.54128734619242	16.71833021696055	86.46890031002891	19.714916923784656	87.67026401911814	44	13	0.10601118695430232	16.858433371572346	17.376955379057563	17.98918117533606	18.19871348296138	18.642259714563274	18.99314722852013	19.13446421671595	19.256857780087227	19.479361171444506	19.714916923784656	19.814224027660863	19.99297405039748	20.04706249060817	20.224502262613424	20.354022940925542	20.35867096837691	20.423976404717752	20.43025828528462	20.6434881018352	20.85801894678438	86.21117898331619	86.19920724225908	87.00629284202822	85.35748151599928	85.12280300787236	89.90805869363756	88.1806670047106	87.6066508624952	87.67026401911814	87.94460208193885	86.56365213717821	86.86041570987429	88.07541080966843	89.8397094636294
456	20201028	10	1	13	22.019720828481457	104.46307478700518	12.24145693504188	99.45221806710144	14.277086941058768	100.39154940831958	19.04733493222341	100.32921134837729	84	20	0.17031126101515834	14.998931690525431	15.590872197608988	16.859539032768357	16.877870147438735	17.34021356948605	17.71148235190921	17.93016949804237	18.00888369447725	18.16181904786341	19.04733493222341	19.4692411598368	19.82759111855317	20.24736833978216	20.41419545595382	21.26737873153252	21.440160315103967	21.509713076561617	21.78299993063155	21.87646359984708	22.019720828481457	101.310003571346	100.41242658651127	98.7995406034686	100.8322774681486	99.14800631062003	100.32921134837729	99.02251048572649	99.53694115765936	99.62624852437864	98.138382734928	99.58557698819226	98.61175731770734	100.47830658167756	99.89310804396928
457	20201028	10	1	15	27.31470727361169	173.35469651573686	21.391032496539847	187.7189439779401	21.649459054166943	187.97873986671263	25.706829369973544	180.61673642530673	113	21	0.14706270259517093	21.551149228681524	22.88209456753449	23.886903645542816	24.13061715126046	24.322740974554232	24.375215896423185	24.829315750021948	25.11781466485757	25.532165485109736	25.706829369973544	25.81343094272134	25.94677555167705	26.226782108438005	26.440259161313907	26.5824153909375	26.71049702541632	26.772134721653032	26.95136282616693	27.12340461117768	27.31470727361169	187.7189439779401	188.2413490640345	191.1752655676628	190.70536208140297	192.90302156992703	180.50954734561373	181.70597258501925	181.7070655250312	181.25802909714807	179.23420778941767	180.72392550499973	176.1119412903923	177.30798197683063	180.3765122586005
458	20201028	10	1	18	25.805928945135623	106.3303324380202	12.22422199828293	104.5230144508101	13.984581478224795	105.36827199247894	22.594793803816863	104.58660736780315	100	20	0.2193565218137878	12.836236884014308	17.181966386172604	17.982950867315385	19.425442971150694	20.058088531567847	20.59998994626353	21.273098470938297	21.580830303161022	22.006578956853357	22.594793803816863	22.90150606547589	23.165767377868136	23.48749260140993	24.0086419890404	24.172500651194845	24.35670527684704	25.242405195457508	25.468962785136046	25.509243863497925	25.805928945135623	106.42310078144408	105.15870074518268	105.34534049185731	103.43268535108562	105.7350849240907	104.89728568602207	104.26119459905244	104.040481435523	105.23716979011654	104.07641689832414	102.29513719491784	104.56087267844713	102.75429343772656	104.32053719377674
459	20201028	10	1	19	31.212688513161712	64.31755140074338	17.440281105662518	64.51965928453194	19.39851529532732	64.81772999998924	22.6154794344813	64.7958745730214	108	12	0.20909320340343715	17.63213088143235	19.264910923279658	20.83446586637576	21.346502665361054	21.657515565930527	21.88601824146265	22.04040969946874	22.17772379605532	22.42411651844501	22.6154794344813	22.74857244107672	22.85007895478509	23.056130958501697	23.728001954780247	24.472589477516685	24.69232891930059	25.14007691540753	26.0458992470528	26.720074033663995	31.212688513161712	64.51965928453194	64.72636662420423	64.65698517307366	63.13545075936523	62.602824660195935	66.23419880850328	65.20716409123158	66.32124945649412	65.05250801962961	66.57320248869921	64.58496245024747	64.05755817557983	64.67461389067422	64.85057217269478
460	20201028	10	1	20	25.49904268559172	152.98067552212913	21.106036247543045	157.4760794687925	20.785979356668413	158.95427746171745	24.069754624881732	154.29436411698612	143	14	0.16877197042819747	20.931880672799583	21.349915964021903	22.26627856060411	22.874229704874132	23.305016079874537	23.78280662770196	23.918629553533822	23.96625925972526	24.01983680002248	24.069754624881732	24.149625154001992	24.49005900403657	24.768883195083475	24.908767497063504	24.969636344624348	25.05888610036068	25.162843725256536	25.2375372277006	25.334687322623108	25.49904268559172	159.3506537459988	157.4760794687925	156.93822142530664	156.65549403591248	154.3187478110496	155.46290420636385	151.4120839690162	150.44924429772567	154.20455581942804	154.8521632557831	154.5999268687601	152.86317435102686	150.93071473244558	150.67881229931513
461	20201028	10	1	22	23.48105510197634	130.87366658194054	16.953483945954794	128.3994629109419	18.82321777825791	127.93904506453909	22.847566631416505	128.64127588859145	126	18	0.09779934259541254	19.56610881182944	20.332838012322004	21.12071843641042	21.58495326550021	22.28164863434477	22.613994765509013	22.71451670766033	22.771921075367793	22.832535699182824	22.847566631416505	22.87177749666927	22.89806005916488	22.919973259655755	22.982213581396373	23.06713949933317	23.10097441159228	23.13448442019303	23.2060399355459	23.290425465861368	23.48105510197634	128.06639956210736	127.35127272056803	127.37278744710008	125.7858587893418	132.08097062239116	126.82340293441382	133.5235502400493	127.57141917446164	131.49225038908872	129.0165692251109	128.89945260697584	128.2848256474636	128.88308886624097	127.54490525935633
462	20201028	10	1	23	22.62602305641142	75.5083261003973	19.20420821612476	78.6117393842161	19.094973125506552	78.32848239117418	21.297342866884	76.54585506574695	86	16	0.09176652287273256	19.24928243456006	19.662659060101362	19.91502381390461	20.441592210504805	20.697883045291285	21.05859711907507	21.156416365746654	21.24943132197843	21.273907677863296	21.297342866884	21.32493065779073	21.38580159559168	21.39323440513931	21.47166074572059	21.589484679241604	21.629428303212496	21.768474619193423	21.8587114949212	21.99096524033539	22.62602305641142	78.6117393842161	78.75151932787728	78.71043793918642	77.91486362889526	77.27971368471373	77.72618979942057	76.97055333873368	77.16165086388308	76.98343080322663	76.54585506574695	75.26031473610577	76.45358259325444	77.23208477576594	76.5027547739784
463	20201028	10	1	25	20.620291081677856	71.31951206672285	19.60052094020066	67.84799557488928	19.65532748758947	66.85103694757676	20.301726034067293	68.32782406963749	158	11	0.01828056317395427	19.56275479862076	19.68054689946225	19.775416693730755	19.819948198751483	19.891990911202903	20.091241463919715	20.268730181979336	20.27548739045917	20.29125754332977	20.301726034067293	20.323605030158216	20.373606699089024	20.39246758481933	20.437664620808803	20.48534155318586	20.51164212807894	20.523440525059925	20.554967301278495	20.59199372929702	20.620291081677856	67.84799557488928	67.84799557488928	66.38001522176765	70.78087985739515	66.31938235064032	66.31938235064032	69.86522382319568	65.41348181802923	69.1536743362326	69.1536743362326	68.50916356324478	71.67997987437619	65.25233894505989	70.03299517494135
464	20201028	10	1	26	23.19862328531783	111.42912022981336	15.388869389160956	108.76949118993116	16.803881845749796	109.94423641249416	22.039210628144225	112.49152370025035	130	17	0.18311003981492657	17.459685512384354	17.875217970263886	18.92366701683667	19.52164511515107	19.73119372477783	20.33277727311124	20.734650287589904	21.450715064293263	21.672504360501964	22.039210628144225	22.331050573358	22.600779516803815	22.736597797454166	22.7606644506886	22.77553844811698	22.806637235423615	22.880927491056983	22.9921635956594	23.058270640132005	23.19862328531783	109.62420063874062	111.43901740881068	110.67195567707267	116.32303236843576	111.70978317696265	113.77397242643173	114.98439336987946	116.04038593756104	114.26576507237584	113.7095395647998	113.71053130666252	111.66560006499704	111.93523241387732	112.04775463603616
465	20201028	10	1	28	19.954460107980022	68.92901950478958	14.877574079883445	66.26700218858493	15.823642326039757	65.86701819028256	19.2606173155728	70.09136373747904	124	9	0.1485532012918144	16.2106330278558	16.591849900196078	17.02472434497199	17.270749282613924	17.887149963725456	18.178640039603977	18.37459251878005	18.941247852296176	19.15386963808561	19.2606173155728	19.31331080025133	19.328661675986588	19.40047608863629	19.54844666088051	19.59450273613497	19.703948681956422	19.8121864811218	19.83500277024251	19.85664998009857	19.954460107980022	65.53581520075852	65.79823718150423	65.53713077669886	73.3137278558882	66.96275464444899	66.68514788140727	67.11266958275827	70.27746966391635	71.083598941175	67.68355364225417	72.89284981303592	69.23751700289199	70.48432880081252	73.73641228570473
466	20201028	10	1	29	21.654054248251622	88.01816301663375	10.149536568368	88.70705929788566	12.496796314043726	88.81707180594292	19.52997640480226	86.07267919624309	160	23	0.21402740031381817	13.054896902116456	14.768359851463805	15.429783742888944	16.23131453068885	16.578730367710108	17.07536264605584	18.156093045135705	18.593914805782635	18.8959525781084	19.52997640480226	19.618724679038433	19.938256152326243	20.29351966167227	20.663369675058	20.803000160234447	20.941129583445058	21.075282631982443	21.25712490252827	21.3797849674052	21.654054248251622	89.5048144282933	88.23934169164978	86.91211784432967	86.7329465210702	87.75331734021333	87.34167362848075	85.75182034420894	86.51615984573192	85.45710097412785	86.21495367428346	85.67507166781245	84.50876299762584	85.68945192482187	85.95526910347515
467	20201028	10	1	31	17.98779656723462	51.7296502321701	15.037988747581783	55.250121328706726	14.89866066122538	54.91360712298252	17.09529262791257	50.890535418161136	136	18	0.1967645036716404	14.71062940966838	14.941746270387585	15.008782485000127	15.65601422859489	16.280140539193876	16.51317626076504	16.689135958424504	16.81839924764688	17.02959152918685	17.09529262791257	17.137117534151272	17.1545871331675	17.297986764832512	17.406137832206447	17.467565456649908	17.49838020230092	17.525842761067427	17.542861027003944	17.739902367810988	17.98779656723462	54.94890503744335	53.319452917367286	54.54179500279748	51.52718309495168	51.734563402316525	49.53280032884005	50.156990513457046	50.04234819007129	49.86852518900005	50.08848442631754	50.60965995489841	50.42341488100588	50.792423812456505	52.26986619253367
468	20201028	10	1	34	23.24416894869557	97.44343480435052	13.70430791380576	103.9445152305826	15.222951807543382	104.06791625378656	19.61065393751326	99.1542502364292	164	31	0.1572822150609798	16.042641448202314	16.91036646974704	17.521854824606898	17.807441165821338	18.04304790628343	18.683953267548457	19.00269684822807	19.231356699497923	19.44031977038305	19.61065393751326	19.974957977266047	20.39863011114214	20.555495335419927	20.954639479523376	21.340986577520244	21.698352215179025	21.9373589289167	22.058569880327212	22.164168009984625	23.24416894869557	104.48326381778196	103.99809965061418	102.94519362648494	98.66762881591212	101.33933079500066	98.52800572938229	99.25761402608026	96.93768693362388	99.6226863495248	100.36589567748292	100.3146894139589	96.19371861954632	96.4087646867174	96.56973046292552
469	20201028	10	1	35	22.39876187591676	113.51607906286526	13.518954388086646	122.86440989770196	13.486628289477322	123.33041388194374	20.96838368595087	114.86661390386672	170	17	0.2582484909989249	13.572094810674365	14.508367237301	16.08018482808958	16.870965407779405	17.354345627838867	17.842054722689767	18.80483486390215	19.923018549219098	20.23791968536566	20.96838368595087	21.338134077254153	21.636033247999983	21.688987593295707	21.719876521781305	21.753264294082907	21.882757408906357	22.10985413414153	22.146078390582105	22.321973110326613	22.39876187591676	122.86440989770196	123.14301852242131	121.95390990920713	123.23615117918251	121.3854697850158	117.94440887620112	116.1954923409272	114.83865791513448	113.77584459219298	114.89456989259897	114.91370646262344	113.33783876257895	114.8948633672318	114.36800556257016
470	20201028	10	1	37	20.027690100763493	76.35726219479164	11.682244026953198	80.34166608678194	11.891872325736232	79.00748149342876	17.679761539203362	76.33597516409544	159	21	0.1956077833979666	11.943591143998333	12.492508150366788	14.408402810815955	14.88190195754822	15.297908453531845	15.997853828121304	16.514354107519882	17.098714731539605	17.299121981631576	17.679761539203362	18.182695495406737	18.382609067544472	18.434203164191807	18.50671541981723	18.58732048132653	18.858049106615837	19.283668339617897	19.486646507700115	19.794416635397397	20.027690100763493	78.5030525719141	78.17772582159024	77.44864375526839	76.0857475603352	75.97749590007501	76.33597516409544	75.55396140580473	74.98113940175057	75.66377151756348	76.5542241526905	75.55019683465237	75.10660486719935	75.84174364275424	76.09581677618627
471	20201028	10	1	42	30.80593150274027	44.98804204478405	7.985132334779418	44.50348000660435	8.267921504217826	44.643744014746154	16.595871470970174	45.848471718980264	160	16	0.4057315863704703	7.914478507651128	10.020431980572337	11.84382517388156	12.29468415223852	13.802451621790308	14.62434743776353	15.705133292472295	16.25315585425179	16.425934948447637	16.595871470970174	16.696308725798012	16.906270967543595	17.140870758990012	17.290489481190118	17.624504801666266	19.987831432624994	29.263595116257314	29.727121606116196	29.92718511818636	30.80593150274027	44.50348000660435	44.920608658026666	46.07876075738316	45.63158637544645	47.37022117875586	46.88985886377033	46.80087533112867	45.28921785678772	44.91750187484448	46.00280142655088	46.00280142655088	46.652589683022434	47.39625440265222	48.34358545756913
472	20201028	10	1	43	17.57519592671651	40.4376596735831	15.6668370094202	39.58599375911254	16.233170828229664	40.06785802329663	15.650334502648724	36.58287922599921	149	4	0.18161114699953584	14.396603247066226	14.546253422079518	14.659884851768604	14.756505570938076	14.805047791245576	14.875966856443032	14.897728811492424	15.230643458569176	15.581017425885136	15.650334502648724	15.817178967408552	16.217697851149612	16.340349506529222	16.616328936718922	16.76185086334491	16.880931328609936	16.95870576965524	17.01082075274267	17.219990053028067	17.57519592671651	36.38905314575045	36.01454409488771	36.72657427305977	36.56543898995162	36.36894507349309	35.676357589747035	35.485717986223015	36.03947425895717	39.18784229062964	36.190011565884376	36.2153338727822	39.51478568138787	36.59760482169296	37.47279677591202
473	20201028	10	1	44	19.80891791323373	64.06296721665763	17.73723617373573	64.21382835766245	18.67862559008395	64.49047542492207	19.173151611480694	64.16731768826395	151	5	0.2848858737824017	17.981945628934543	18.42286811472707	18.60521371122368	18.72607929589535	18.79003053526373	18.908531801167776	19.097505879502528	19.149798131334876	19.17151971783112	19.173151611480694	19.21193913564688	19.23287710003942	19.283773136172865	19.38599725171079	19.46190241442567	19.49561956051645	19.528234609051427	19.58163478952744	19.681490590429075	19.80891791323373	65.30835718058108	63.57477722482706	64.0231305652026	64.16731768826395	64.16731768826395	64.3733621800586	62.66900824980999	62.86309618026994	65.25545078814955	66.39046393067842	63.454644901844105	64.35069885453251	63.597718845263614	61.49038376485881
474	20201028	10	1	45	22.345767353343923	65.05393491353414	17.05336282596733	63.59498143532621	17.53431762466085	63.66607313517924	21.102993337929032	63.783918379988975	155	25	0.0908253242796683	17.669896254662465	17.887207864157315	19.29494764789281	19.693428306710736	20.165219119632987	20.290735013811535	20.765863602997783	21.001885087033852	21.08948912447926	21.102993337929032	21.208563199078807	21.284293176384782	21.29377547350502	21.29616561868188	21.43225434863766	21.759298657801715	21.800052707103955	21.84109464447168	22.125053604961565	22.345767353343923	63.53216268417495	63.87107528603655	64.66456997436048	62.84200142605732	63.46298362934288	62.93497722568717	62.65598910790808	63.356619314566345	63.14925924683134	64.00376629934229	63.76706888813769	63.07185784237215	63.80076787184026	63.80912683896889
475	20201028	10	1	47	19.10039500606585	68.19768577964675	15.618421814119978	71.1517660145145	16.65048591622175	70.65161271480594	18.69006081091517	68.55951723236132	171	18	0.04741112415651227	16.64964862428248	17.130717625633842	17.845183607920475	18.117048713385373	18.28308341336149	18.58240739463827	18.63794746531916	18.65569244125661	18.663542916253544	18.69006081091517	18.71114738563276	18.741319408111806	18.7493577589911	18.876983476420087	18.88722731275475	18.91328186366892	18.997826446068473	19.066044367483844	19.068907112183265	19.10039500606585	70.80303719217497	69.92106496195568	70.00003493772836	66.52476399455736	69.23075190661416	69.1215034445838	69.32711784424411	68.71252630408414	68.34139221149911	65.82160383416768	69.27872994917689	66.96769311413273	68.40650816063851	66.01356660349322
476	20201028	10	1	50	18.710160600194108	48.48931079249916	13.786893967844817	49.46765908016333	13.78642020535405	48.717138185921385	16.95706929484862	48.31549285133539	176	16	0.21219229033121956	13.781925808594671	13.875041675622327	14.467435791620888	14.9570677029221	15.433970825533832	15.882224145966802	16.48457570410531	16.78848848124573	16.89332808318359	16.95706929484862	17.00857276146677	17.07698005538894	17.172972232341266	17.324551798159273	17.401651895570442	17.592305034739752	17.81219213941048	17.90492541650074	18.300660987216386	18.710160600194108	49.46765908016333	48.28501702868665	48.34854416688272	48.37491134467162	48.16380694541412	47.71731565098489	48.86400200003057	46.41321558076999	46.30465020624711	46.30465020624711	49.05853520234725	48.04791988479249	48.42960388443755	46.94110560655406
477	20201028	10	2	1	25.53969215967255	157.62802848990185	12.803629671597667	160.1268840300595	15.979627697651448	159.6349395868915	22.775637568503463	158.65416760355262	89	20	0.29579259439449374	17.065003911147002	18.53680548695484	19.95767788326026	20.191897467008303	20.515931391067976	20.78009415905451	21.33202871208573	21.83203060700573	22.459524261220217	22.775637568503463	22.79847636580738	22.949177806548683	23.256683853541844	23.62517687210645	24.2401960389208	24.752411645012987	24.873707026187898	24.990660982312555	25.41032043443202	25.53969215967255	160.12376712706237	158.65416760355262	158.108102390162	159.393258166836	158.63803661856107	158.09678843707508	158.33495828135136	158.74419347713163	158.6762490397205	158.64698253495538	159.1096807129881	158.3372150000798	159.27478549350084	158.61571230683498
478	20201028	10	2	4	19.027915670654888	84.56177564811411	15.136450714338418	87.28380852673561	15.38540011972638	86.14436121863343	17.287115185499573	83.54744129857416	3	23	0.07824956756231184	15.49982046902224	15.568849952730035	15.743180823304648	15.904173236551332	16.025299284357214	16.184014748537766	16.304331523459144	16.341125958559605	16.799986253881897	17.287115185499573	17.427276345583433	17.572821065818964	17.665209155766746	17.851246684927162	18.245345605379768	18.56013846689588	18.78780502236399	18.793639376726027	18.916435319898596	19.027915670654888	86.04021482996146	84.00162365234691	83.05723746357339	84.23184438199907	85.19584783200605	84.51678295095445	83.1008032668285	83.78339490338172	82.69230681753781	82.50592006623633	82.0980662251934	81.3112151953682	83.54744129857416	86.79391840599753
479	20201028	10	2	9	22.73167622893746	120.75550118607622	17.834557372587888	120.63159417212596	18.372788302256684	120.7526339051806	20.94089506028323	120.37388296522818	97	13	0.28996425797295833	18.32262008318138	18.61988097693144	18.763086014494412	18.840564090730243	19.465651339495153	20.114893860652717	20.27691539026285	20.613393976698298	20.857866206802974	20.94089506028323	21.038229984284847	21.25839912749464	21.530123482359773	21.558425120720106	21.579533079501132	21.616464742900064	21.700149347423043	21.75228589240218	22.06485440738483	22.73167622893746	120.8416612903536	120.8416612903536	120.78464625306222	120.54423992968736	120.455489152789	120.455489152789	119.7968106389052	119.49863029211954	119.49863029211954	119.13230311162422	121.86657590639835	121.86657590639835	120.37388296522818	119.14695660363664
480	20201028	10	2	11	22.01281318389856	95.1759890720988	16.564261315940495	102.35180815850175	17.004165980697003	99.36894548334948	19.907584245969705	95.35655692981804	89	20	0.08604628885706518	16.7061957127792	17.662483203237016	18.195622261394934	18.60496696913058	18.9897561938572	19.246516748447412	19.356503568463317	19.43626174947681	19.673410505098538	19.907584245969705	20.08323119033982	20.619638129886344	20.818042807884947	20.878062850140687	21.08891982774228	21.529867180529877	21.7115549119896	21.77787957141172	21.841954296437553	22.01281318389856	102.35180815850175	95.43341692417869	96.86431827541256	94.95464848004396	95.35395613738211	96.28803529465382	96.78463485268765	95.41279274136012	93.9519468577611	94.89603451199432	96.03625429930248	95.67422804015058	97.88205794267502	95.69459922759602
481	20201028	10	2	13	23.008402611152565	106.93784516763968	17.76684430124962	112.7423382532763	19.259474686699015	113.29330145709098	21.86918509746688	106.23828260145606	116	21	0.05784229697593922	19.73377501044428	20.208405394066208	20.313512249866356	20.549694346236272	21.254007450953047	21.3344844749103	21.542458337465003	21.80414922719731	21.855169200366213	21.86918509746688	21.957859561131382	22.05837605880092	22.12383836427855	22.160962037419903	22.178674477242595	22.254841047080387	22.28992266576827	22.398420323552347	22.491533944608463	23.008402611152565	114.11896703706368	109.81240895672876	113.01859908093292	107.98461858392392	105.90818435839476	107.7294879298322	106.09977269456805	104.7178714872044	104.25535546584032	107.4520936829039	106.73325286928684	104.80930401505806	104.82088108333306	106.2423507670562
[truncated: 187 more rows]
[truncated: 34 more columns]
