# Supplementary material for: The origin of septin ring size control in budding yeast
Source: EMBO J. 2025 Oct 2;44(22):6466–98. doi: 10.1038/s44318-025-00571-5 (PMC12623784; doi:10.1038/s44318-025-00571-5)
Supplement: Supplementary file 6 — Source data Fig. 4 [file 44318_2025_571_MOESM6_ESM.zip › Figure_4/4g/microscope_quant_bni1del_exo84_vs_cdc10.csv]

...1	experiment_foldername	position	generation_num	Cell_ID	cdc10_diameter_median_S	exo84_diameter_mean_3_frames_before_emerg	cdc10_diameter_emerg	exo84_diameter_emerg	max_exo84_diameter	max_cdc10_diameter	max_cell_vol_fl	strain	strain_type	color
0	20201027	1	1	8	9.153962676905271	6.428218293976062	6.258173505705089	6.054890476856964	0.7408840259253467	1.284222033527478	35.33721178048119	KSY306-3	WT	#08306b
1	20201027	1	1	9	11.459428039521114	7.141566834361001	9.785744850220224	4.418071998329191	0.7289391390731236	1.0854580615384877	33.68260582611468	KSY306-3	WT	#08306b
2	20201027	1	3	2	11.364183589955388	10.171290966215626	10.90978899995114	11.571677992971402	1.4383218010941412	1.0238685340052471	53.27081856916583	KSY306-3	WT	#08306b
3	20201027	3	1	4	12.895060887496635	6.194084918913702	12.710401723449992	2	0.8948170763733108	1.2068470508297973	42.76456526349731	KSY306-3	WT	#08306b
4	20201027	3	1	7	9.60989440970014	5.123705146855312	11.06643206435203	7.871666251128974	0.9450885669995861	0.9574699154941506	41.95863832201984	KSY306-3	WT	#08306b
5	20201027	3	1	9	11.038891867778094	9.0973464972518	10.129077787249186	9.906757640151865	0.9590790646872873	1.0888409969969939	40.19157720142311	KSY306-3	WT	#08306b
6	20201027	3	2	4	14.842035943407256	4.965107556597999	11.727188526430751	6.258173505705088	0.7072929774805514	1.440188297988151	45.426879117214384	KSY306-3	WT	#08306b
7	20201027	3	3	1	13.114685547477892	6.754851315503866	12.2738083602543	6.857501235681871	0.8136265465153536	1.1639466109017482	42.26913941434404	KSY306-3	WT	#08306b
8	20201027	3	4	5	11.545500612051969	11.300112499151584	11.545500612051969	11.956290767610655	1.5918924219117525	1.1834127116142885	52.08071093095635	KSY306-3	WT	#08306b
9	20201027	3	5	2	10.972930849902095	8.320425647406068	10.413395877048789	11.258926863963628	1.0880840283076925	0.9876994088952199	56.93484012360584	KSY306-3	WT	#08306b
10	20201027	3	5	5	12.769686842742283	6.503292330098661	11.477458602797974	7.1276450598864	0.7376618640300301	1.1495216580485779	53.25846645423073	KSY306-3	WT	#08306b
11	20201027	6	2	4	11.62226339571138	7.273124393200395	9.124138702150486	7.905913594891791	0.9331587328289949	1.0749170454227195	44.322879316353166	KSY306-3	WT	#08306b
12	20201027	6	3	2	14.36401387339536	9.863930321723192	11.426052671980564	11.046649621198178	0.989141020760211	1.3868081904366405	60.84748408154832	KSY306-3	WT	#08306b
13	20201027	6	3	3	10.48925394727921	9.2333764436478	10.307651421860928	5.592857867650027	1.0406435047895408	0.9850685078436522	32.727655578739366	KSY306-3	WT	#08306b
14	20201027	6	4	2	12.115901220766007	6.4965815549649655	8.393538790767275	5.237229365663818	1.492755994041209	1.4292149991307401	69.4479210171664	KSY306-3	WT	#08306b
15	20201027	11	1	12	16.75842662246495	8.410080102045386	15.126622724299004	10.630201925116625	1.3495137245057385	1.7467342890859208	70.39820969290449	KSY306-3	WT	#08306b
16	20201027	11	1	16	16.00105809993709	11.04464361933497	15.28228371524911	10.3506671065713	1.1111136112527633	1.5359854953885923	63.131990152911285	KSY306-3	WT	#08306b
17	20201027	11	2	3	13.409491559651146	8.995346162975254	9.85416697547191	7.972270280516431	0.8142217742501032	1.3817688197658076	121.99559753755622	KSY306-3	WT	#08306b
18	20201027	11	3	1	20.762918705753066	11.500977163107498	15.551410661646557	11.281411418645868	1.3828739370407277	2.206878622365575	292.7823115446424	KSY306-3	WT	#08306b
19	20201027	11	3	3	18.4004459721354	9.586037436982814	17.255064499427327	13.465395626284964	1.1650287226653004	1.6045239691143018	137.3678649437421	KSY306-3	WT	#08306b
20	20201027	12	1	12	21.09769943884371	9.425269320356062	19.7067936794774	9.57821652073906	1.0955420353118377	1.9610902073666785	134.57249681669518	KSY306-3	WT	#08306b
21	20201027	12	1	15	17.619863013603148	15.591962853186052	12.713622653745285	14.538528097852108	1.4313247197711496	1.728830869109647	78.7995534236655	KSY306-3	WT	#08306b
22	20201027	13	1	4	16.181909442999274	10.520631144804495	16.181909442999274	7.411702458499891	1.0689677716465378	1.727778001761746	88.66592727936195	KSY306-3	WT	#08306b
23	20201027	13	1	7	18.42360162112087	9.539957849157693	16.20552062544478	9.337473201948235	1.0546453354545717	1.6738926860387662	92.38424459443678	KSY306-3	WT	#08306b
24	20201027	13	1	9	16.13159183648163	8.690161637108384	15.1911707115809	8.186516444982946	0.8138805883132009	1.5336530272943178	92.10532722481	KSY306-3	WT	#08306b
25	20201027	13	1	10	18.260880819915972	11.29368033799134	18.04584539260651	13.788664279393693	1.1929979911859983	1.6249326634787142	95.06345139582116	KSY306-3	WT	#08306b
26	20201027	13	2	2	20.77379322299676	10.374685077044589	18.67932156507585	12.230238844451687	1.09608304101953	1.8828928159357685	192.5476023478656	KSY306-3	WT	#08306b
27	20201027	13	2	5	16.183004108396858	9.69401283019655	14.800742153909406	10.340401488818978	1.010578305808109	1.5728177224146715	108.30676643644811	KSY306-3	WT	#08306b
28	20201027	22	2	1	22.245533095142132	5.773700272256157	16.855110073890643	13.528505409054256	1.9683591680390906	2.300238993477321	96.52008754209903	KSY309-7	mutant	#08306b
29	20201027	25	1	5	26.317540137425617	19.362351826667563	26.7234648258546	21.81261916592887	1.9388000000473238	2.4081315265568195	94.23770227585032	KSY309-7	mutant	#08306b
30	20201027	25	1	6	25.812168110840396	10.901515350183413	21.946855552046717	16.156240651426867	2.2452437859128693	2.5503180493432125	133.17616712871498	KSY309-7	mutant	#08306b
31	20201027	25	2	2	19.812922477517724	21.87765366654644	10.81690127512611	21.345838570116136	2.1089426443017767	2.1412066508009553	231.50313863199628	KSY309-7	mutant	#08306b
32	20201027	25	3	3	19.864561949185973	15.24244824936095	18.740120950762744	16.37712658636167	1.416952267677329	3.021126102472647	114.63374753527116	KSY309-7	mutant	#08306b
33	20201027	26	2	2	18.303615193269515	17.920896119521373	34.882768937301925	20.167999286506728	2.3936909925554297	3.0180641450091503	222.97284050115843	KSY309-7	mutant	#08306b
34	20201027	26	3	2	15.637181405540693	19.51353746483731	31.75731560697324	20.80126145433629	2.2368340582712487	2.7476492977784464	235.9360202840732	KSY309-7	mutant	#08306b
35	20201027	26	4	1	42.25405829403019	18.819426713676723	27.530356327434784	23.04008879206713	2.501385314885523	3.7754998367352846	316.2721390091385	KSY309-7	mutant	#08306b
36	20201027	27	2	3	25.86723280242202	15.336677965216245	21.63671154863075	18.86514613099333	1.8959859176613076	2.663703215394031	162.96119511242637	KSY309-7	mutant	#08306b
37	20201027	27	2	4	20.722502688257325	14.288001737480268	33.522896752632725	23.913661010245765	2.1544843185847338	3.1787213139351587	225.1125018826407	KSY309-7	mutant	#08306b
38	20201027	27	2	5	41.02863818589843	12.679771132152302	22.88899483052336	16.389945089300337	1.979606778384681	4.014066232682294	395.65274053892665	KSY309-7	mutant	#dbe9f6
39	20201027	28	2	2	7.620141633695887	18.778710501613656	26.17683072993833	21.305926040829643	2.526487501157622	2.6350786204965777	234.22398460705904	KSY309-7	mutant	#08306b
40	20201027	28	2	4	30.855401570546803	13.508740014891272	25.08721510389366	8.561629236327251	1.990111862708033	3.0191503321170488	176.8445523380713	KSY309-7	mutant	#08306b
41	20201027	28	3	1	35.538062951320086	15.71605195053182	28.614795483420966	20.279565569308016	2.1882217682486522	3.1939812300027492	304.49503523490915	KSY309-7	mutant	#08306b
42	20201028	1	1	9	11.608816099188942	6.27397959626693	9.589021388818258	7.86318546545345	0.7525607554330251	1.046069584411129	33.29749522511712	KSY306-3	WT	#08306b
43	20201028	1	2	1	11.637581972634369	9.163469063452588	10.42040832197844	9.303860215031884	1.0252397628711927	1.131894103204661	32.23626565321149	KSY306-3	WT	#08306b
44	20201028	1	2	2	11.853856834978703	8.510762816378305	10.840751402838984	9.36882777001458	0.871365855913283	1.1506721279522005	36.182426764597565	KSY306-3	WT	#08306b
45	20201028	1	6	3	12.651316042465853	5.349971570046757	10.225770905376471	8.265654410954193	1.0338672512954739	1.1121188052881588	48.355830433629215	KSY306-3	WT	#08306b
46	20201028	3	1	3	13.980598150346506	6.015395664256086	13.235924435274622	4.09878030638384	0.5472017912266005	1.478064537702758	35.71892659123198	KSY306-3	WT	#08306b
47	20201028	3	2	2	10.966384637078718	6.52169119416624	10.548189605668387	9.201487405604468	0.875980256171714	1.1390814182989801	52.8908382760043	KSY306-3	WT	#08306b
48	20201028	3	4	1	13.555163137830892	6.379803837997133	13.985303038641678	12.954210322369072	1.1208008679334367	1.2100112159638858	50.20134566227638	KSY306-3	WT	#08306b
49	20201028	4	2	7	14.148158622337696	9.190308996045175	14.272943611516242	9.03292890937436	1.041415309963015	1.272079185994366	41.49969630072905	KSY306-3	WT	#08306b
50	20201028	4	2	8	12.309244505900608	7.112844435200529	11.415824384308172	6.421500681256116	0.7954519935512169	1.1007592886529125	39.60361994675937	KSY306-3	WT	#08306b
51	20201028	4	3	3	10.742716652817451	8.671346626359798	8.9828732930816	9.512314767795027	0.8853287363862695	1.0057937128792678	30.161392409134592	KSY306-3	WT	#08306b
52	20201028	5	1	7	12.919476763668676	9.508308589125534	11.798944894747484	8.56637122995395	0.9320027759292996	1.264353925847679	35.68254079666663	KSY306-3	WT	#08306b
53	20201028	5	1	8	12.512761659879397	9.811554919228502	10.703149957308137	9.103400395464538	1.258015159728496	1.1683094145894528	31.707862046819937	KSY306-3	WT	#08306b
54	20201028	5	2	1	12.541203213672786	9.220313759110825	9.964263863728956	8.18065915371163	0.8016881457787698	1.1440957070699929	56.84335969107119	KSY306-3	WT	#08306b
55	20201028	5	2	6	13.715938063519491	4.9284904199225625	13.03915230609455	7.419100169440819	0.9301944607427496	1.322110984353187	35.37788882823598	KSY306-3	WT	#08306b
56	20201028	5	3	3	13.553298183085392	9.498874096659158	11.185084218803608	9.36828190664398	1.1292323766227899	1.2362185987577714	50.89073275455219	KSY306-3	WT	#08306b
57	20201028	5	3	4	14.299660407280838	7.948171911373699	12.897735137492448	8.790330381537856	0.9329092162329365	1.3695723769914498	58.81813531576428	KSY306-3	WT	#08306b
58	20201028	5	4	3	13.856017459977352	5.1414223134100965	13.979180080682676	10.531146218018945	1.3229044821880862	1.2343441682147651	48.95854131106643	KSY306-3	WT	#08306b
59	20201028	9	1	7	20.27709057722621	10.814057700143254	18.948844006131925	11.83909324759852	1.3259227008648402	1.850572039269052	99.36002655312832	KSY306-3	WT	#08306b
60	20201028	9	1	8	21.016142834229544	19.694672318326425	18.11564010613761	21.13888945641563	2.637474298178325	2.2489157194760154	129.70170093521048	KSY306-3	WT	#08306b
61	20201028	9	1	14	19.265950855029047	11.5684185572916	17.327807428813	12.419601504886293	1.2355543161681537	1.7780675952547929	110.23725902693936	KSY306-3	WT	#08306b
62	20201028	9	1	21	21.924444182423155	12.617678058612949	16.033883692773763	11.849300675569673	1.2736216626261139	2.2983468774349602	118.61208390555385	KSY306-3	WT	#08306b
63	20201028	10	1	11	16.92909605200329	10.92412806773229	16.296798546875063	9.996185469190776	1.0524296812717993	1.5191006584138356	86.65423460057814	KSY306-3	WT	#08306b
64	20201028	10	1	15	21.924754937012104	10.92216112554138	21.391032496539847	11.42694009617383	1.1402487685639624	2.2702833359739287	188.2413490640345	KSY306-3	WT	#08306b
65	20201028	10	1	19	18.71927961079474	11.323176166771466	17.440281105662518	11.808568136637897	1.3591659985709077	1.9065578440643114	67.06936183478375	KSY306-3	WT	#08306b
66	20201028	10	1	20	20.90114733608015	10.57527305808774	21.106036247543045	12.99305685779385	1.179037569212313	1.8260984773446738	160.03609917036107	KSY306-3	WT	#08306b
67	20201028	10	1	22	19.48383343358086	11.375530884521218	16.953483945954794	12.216338009050874	1.1971710354669691	1.7332017133143893	128.73810227780052	KSY306-3	WT	#08306b
68	20201028	10	1	23	19.20420821612476	12.99600959522897	19.20420821612476	14.371811359017624	1.2434519931444767	1.7005502396394176	79.95817570017265	KSY306-3	WT	#08306b
69	20201028	10	1	43	16.297589231586446	11.61058297788901	15.6668370094202	7.367143533650784	1.088726575099399	1.520609466618698	40.4376596735831	KSY306-3	WT	#08306b
70	20201028	10	3	13	15.017962011042108	9.939131124931864	14.070292391102802	11.044158726484907	0.9658073575568767	1.5285343945423164	116.00309441955984	KSY306-3	WT	#08306b
71	20201028	10	4	4	18.0988075756404	11.228784082100336	17.304292910009647	11.523520876298813	1.1169992758486254	1.7110406720282247	96.6868774405054	KSY306-3	WT	#08306b
72	20201028	10	6	4	15.62603218099385	10.465547569949154	15.443148465149816	10.50391452688028	1.079295578926517	1.4613162349229887	106.54793881836748	KSY306-3	WT	#08306b
73	20201105	2	3	3	22.448943487672196	14.832022809960357	21.223138309997605	11.06796389986122	1.3513520266638843	2.0275062160878177	221.94389305355992	KSY306-3	WT	#08306b
74	20201105	3	1	4	20.50975109224917	13.444407430224132	16.932284041599107	10.745255349172655	1.2552360699891851	2.047588899164266	159.02557926542482	KSY306-3	WT	#08306b
75	20201105	3	1	5	23.22492123758167	13.018109204597176	20.415672980507868	10.632073915744536	1.30859771516301	2.154514304818106	163.16655624130914	KSY306-3	WT	#08306b
76	20201105	3	1	7	19.789050048792912	12.715945398053492	19.38270247703879	13.863666000861258	1.2509917728199147	1.7752123132484843	125.64829588251258	KSY306-3	WT	#08306b
77	20201105	3	1	9	19.46762907860037	9.424488628453696	19.033970758674208	11.424741351901853	1.0499057547371948	1.8161356485147433	115.1814507055384	KSY306-3	WT	#08306b
78	20201105	3	2	7	10.975234243989515	10.766654233116062	10.608451537691776	12.861367764295904	1.2875448606577589	1.2229419381480153	124.0438858155279	KSY306-3	WT	#08306b
79	20201105	6	1	19	15.808323863393184	9.376205834003636	15.335528907542628	10.349586938620538	0.9184627324743903	1.4358120485841972	65.93918019361473	KSY306-3	WT	#08306b
80	20201105	6	1	21	14.868570881609994	7.780903381191329	12.943435335943141	10.591832299044563	1.1406103750784895	1.359542609155551	110.2945172773473	KSY306-3	WT	#08306b
81	20201105	6	2	2	26.478668979419993	13.75929074884273	25.481717570925856	14.28758932905376	1.3457144519388953	2.3583039044614362	214.54259817595727	KSY306-3	WT	#08306b
82	20201105	11	3	2	17.35693420558606	18.31744850999612	9.536598415626884	18.930386212333072	2.1497301791194694	2.691625752105069	166.94782577155684	KSY309-7	mutant	#08306b
83	20201105	11	3	4	35.637230926270114	14.435024876396994	21.77225100612383	17.707843079128722	2.4240692921296394	3.1580748255209476	341.7835347069741	KSY309-7	mutant	#08306b
84	20201105	13	1	3	33.61192719830962	20.811687563968803	22.08347988736337	22.06104688958224	2.323733232489634	3.1235837869147023	205.98372167125345	KSY309-7	mutant	#08306b
85	20201105	13	1	13	31.781444944148987	14.039414673085163	32.17020943106677	20.16515759148685	1.7446934678469606	2.90655764573537	131.39893244299108	KSY309-7	mutant	#08306b
86	20201105	16	1	15	31.919237423120403	17.947938122681098	22.62572040939388	22.314217835956505	3.0278207615967068	2.878283714145852	119.77455813409183	KSY309-7	mutant	#08306b
87	20201105	16	2	3	26.06817081637503	12.067335437049383	25.853284148491905	18.686336537117224	2.049487669535031	2.4582265348312577	173.99438974621663	KSY309-7	mutant	#08306b
88	20201105	16	2	4	47.10456397054824	23.461613140046904	40.045241529315	25.337564612911542	2.3165533145876624	4.209333017342002	221.7733467254632	KSY309-7	mutant	#08306b
89	20201105	16	3	2	45.8019308727046	18.191205543206408	32.9425560397343	21.578822313317545	2.0319633818623304	4.13888178741048	422.359052433102	KSY309-7	mutant	#dbe9f6
90	20201105	16	3	5	38.98209584722326	19.820793493979803	27.109479677277804	21.10683749064991	2.110501245007824	3.609690853619682	230.5680105631144	KSY309-7	mutant	#08306b
91	20201105	16	3	6	25.94120814517302	18.17257104333503	20.8297215375797	19.78354002558047	2.800255853440528	2.8632174308426532	150.72406561104324	KSY309-7	mutant	#08306b
92	20201105	21	1	5	23.948932410771185	9.79070617133131	22.63486271888704	21.39498780099381	1.8510986235395448	2.3984897069195164	148.70715894934102	KSY309-7	mutant	#08306b
93	20201105	21	1	7	32.708019198275736	20.514604461943065	25.73262461161315	18.07722961250265	2.06339273822551	3.050984941427892	200.53541532894	KSY309-7	mutant	#08306b
94	20201105	21	2	2	31.473827766827863	18.15851634231271	23.74788994361912	17.70402320451669	1.852039401599994	2.967365958045031	133.31836606172052	KSY309-7	mutant	#08306b
95	20201105	21	3	1	42.00713610137405	22.722721608404974	33.16644718789043	24.414040423286902	2.6698167243177147	3.745004189524794	304.0125415723868	KSY309-7	mutant	#08306b
