# Supplementary material for: The origin of septin ring size control in budding yeast
Source: EMBO J. 2025 Oct 2;44(22):6466–98. doi: 10.1038/s44318-025-00571-5 (PMC12623784; doi:10.1038/s44318-025-00571-5)
Supplement: Supplementary file 7 — Source data Fig. 5 [file 44318_2025_571_MOESM7_ESM.zip]

Archive with 46 entries (38 files):
- Figure_5/
- __MACOSX/._Figure_5
- Figure_5/5i/
- __MACOSX/Figure_5/._5i
- Figure_5/5g/
- __MACOSX/Figure_5/._5g
- Figure_5/5f/
- __MACOSX/Figure_5/._5f
- Figure_5/.DS_Store
- __MACOSX/Figure_5/._.DS_Store
- Figure_5/5d_and_l/
- __MACOSX/Figure_5/._5d_and_l
- Figure_5/5j/
- __MACOSX/Figure_5/._5j
- Figure_5/5e/
- __MACOSX/Figure_5/._5e
- Figure_5/5k/
- __MACOSX/Figure_5/._5k
- Figure_5/5i/README.md
- __MACOSX/Figure_5/5i/._README.md
- Figure_5/5i/microscope_quant_cdc24kk_vol_cdc11.csv
- __MACOSX/Figure_5/5i/._microscope_quant_cdc24kk_vol_cdc11.csv
- Figure_5/5g/SBER_model_cluster_ring_diameter.csv
- __MACOSX/Figure_5/5g/._SBER_model_cluster_ring_diameter.csv
- Figure_5/5g/README.md
- __MACOSX/Figure_5/5g/._README.md
- Figure_5/5f/SBER_model_vol_ring_diameter.csv
- __MACOSX/Figure_5/5f/._SBER_model_vol_ring_diameter.csv
- Figure_5/5f/README.md
- __MACOSX/Figure_5/5f/._README.md
- Figure_5/5d_and_l/SBER_model_SPR_time_conc_cdc42.csv
- __MACOSX/Figure_5/5d_and_l/._SBER_model_SPR_time_conc_cdc42.csv
- Figure_5/5d_and_l/README.md
- __MACOSX/Figure_5/5d_and_l/._README.md
- Figure_5/5j/README.md
- __MACOSX/Figure_5/5j/._README.md
- Figure_5/5j/microscope_quant_cdc24kk_time_cdc11.csv
- __MACOSX/Figure_5/5j/._microscope_quant_cdc24kk_time_cdc11.csv
- Figure_5/5e/SBER_model_ring_diameter.csv
- __MACOSX/Figure_5/5e/._SBER_model_ring_diameter.csv
- Figure_5/5e/README.md
- __MACOSX/Figure_5/5e/._README.md
- Figure_5/5k/SBER_model_SPR_ring_diameter.csv
- __MACOSX/Figure_5/5k/._SBER_model_SPR_ring_diameter.csv
- Figure_5/5k/README.md
- __MACOSX/Figure_5/5k/._README.md
