# Supplementary material for: The origin of septin ring size control in budding yeast
Source: EMBO J. 2025 Oct 2;44(22):6466–98. doi: 10.1038/s44318-025-00571-5 (PMC12623784; doi:10.1038/s44318-025-00571-5)
Supplement: Supplementary file 7 — Source data Fig. 5 [file 44318_2025_571_MOESM7_ESM.zip › Figure_5/5i/microscope_quant_cdc24kk_vol_cdc11.csv]

...1	experiment_foldername	position	generation_num	Cell_ID	max_cdc11_ring_diameter	cell_vol_at_max_ring_diam_fl	cdc11_ring_diameter_at_emerg	cell_vol_at_emerg_fl	cdc11_ring_diameter_mean_3_frames_emerg	cell_vol_fl_mean_3_frames_emerg	cdc11_ring_diameter_median_in_S	cell_vol_median_in_S	start_frame_n	delta_frames_to_max_cdc10_diameter	ring_diam_CV	cdc11_ring_q05	cdc11_ring_q10	cdc11_ring_q15	cdc11_ring_q20	cdc11_ring_q25	cdc11_ring_q30	cdc11_ring_q35	cdc11_ring_q40	cdc11_ring_q45	cdc11_ring_q50	cdc11_ring_q55	cdc11_ring_q60	cdc11_ring_q65	cdc11_ring_q70	cdc11_ring_q75	cdc11_ring_q80	cdc11_ring_q85	cdc11_ring_q90	cdc11_ring_q95	cdc11_ring_q100	cell_vol_fl_at_q05	cell_vol_fl_at_q10	cell_vol_fl_at_q15	cell_vol_fl_at_q20	cell_vol_fl_at_q25	cell_vol_fl_at_q30	cell_vol_fl_at_q35	cell_vol_fl_at_q40	cell_vol_fl_at_q45	cell_vol_fl_at_q50	cell_vol_fl_at_q55	cell_vol_fl_at_q60	cell_vol_fl_at_q65	cell_vol_fl_at_q70
0	20220429	1	1	1	14.882511388649872	59.8862686810126	6.856203894155224	63.29537505399955	7.923343694701767	64.32634548000154	12.4780866642308	60.703556554756105	79	28	0.21820410524701123	7.8123893705026655	9.736155224279614	11.386598465639992	11.657121537734405	11.86142965208604	11.917082946277027	11.956889954443705	12.057481671328388	12.368181466829933	12.4780866642308	12.592648775662688	12.82388357279958	13.166689404904712	13.352476163840375	13.826403593429738	13.99134502945407	14.208005835281568	14.489124586083342	14.583719940799217	14.882511388649872	63.97371833759633	59.50778583808561	63.92379911387312	62.3607937592805	61.69318853533043	58.13425947264778	56.73244504695763	56.037236957991176	62.16269731471292	57.1758613916979	62.06730013273751	57.12626726060488	62.9604146121185	61.41482421965435
1	20220429	1	1	2	15.659057000431783	43.70371770935194	10.319191466419973	40.09978082237462	10.281677681475804	39.94669803709764	13.468043351935506	40.543449739081424	71	41	0.17968345794540977	10.398381362915224	11.212226151827718	11.62330122541592	12.05818630157419	12.262460797195734	12.57977129528887	13.024334533449252	13.151686491986174	13.265102412868158	13.468043351935506	13.722216422218006	14.30345855464476	14.50146246354859	14.750174428343708	14.874061515874676	15.048943918477915	15.141245052514677	15.271287559894809	15.510283227419285	15.659057000431783	40.09978082237462	41.4092839453637	38.19887918937901	39.06203263181842	37.92974750440056	40.63134728414942	38.9147531667759	40.77133717213787	40.54255198327957	41.93563892220518	40.316002431432025	38.56740419497176	40.88369918798456	42.20656611878733
2	20220429	1	1	6	14.8849569719278	40.65602931691909	9.182898813701144	39.86852993095189	9.818182983809656	39.50744371159475	12.660323018569589	38.93740712167564	148	36	0.18136112508118624	10.069321832717742	10.432259273254276	10.659196604277934	11.042054513016184	11.176691050868516	11.457519789287222	11.686526324799788	12.107064497668846	12.377883318726573	12.660323018569589	12.89708109881257	13.140895578244956	13.433655245582866	13.519556957664497	13.64477521152596	13.78642410104156	13.962938192010034	14.075649377985917	14.321700493861035	14.8849569719278	38.80509192047241	40.40131423973367	40.203385342906266	41.3620104755078	39.04836123636231	41.79091268466599	40.43010494320654	38.23204864050939	37.951738770477206	38.74582003184965	38.91514577864468	38.334712893126	37.6706211702946	39.36722459162347
3	20220429	1	1	12	14.03500591555243	37.68865880984553	9.137101538370668	36.45472721981484	9.236113856309172	36.34521601626374	11.785256899215224	36.41505466572422	174	21	0.3080794276443274	9.134866631922211	9.156744037887204	9.348971207299089	9.589896564010148	10.24976701595446	10.432520779940052	10.718098604789708	11.300899884829953	11.675267597893251	11.785256899215224	12.129107597699708	12.483249057642528	12.699486855674996	12.900316549917488	13.06362181232918	13.145803366289362	13.170597707805635	13.441722059255971	13.64398942874626	14.03500591555243	36.12296768998497	36.45472721981484	36.68214201820122	36.45795313899142	35.59038343820639	35.51586970665241	36.10175164479572	36.00002265866906	36.06027982803258	35.521616344069294	36.32866630067411	37.66809545062922	36.3753821116336	36.95107864760155
4	20220429	1	2	1	15.12739799244439	66.68540099030642	9.296008465288658	71.89759612599995	9.253054182773198	72.91095820143704	11.97924545217759	67.37996889686262	149	26	0.22877663494692635	9.261982242688028	9.444084877448944	9.569389078870168	10.142497077112516	10.848517027264748	11.043361550462288	11.584756428699777	11.826753838359764	11.930423854931515	11.97924545217759	12.183909795337517	12.252056666697497	12.682887372710775	12.879865504901208	13.14071305096213	13.32091805420201	13.349854577624154	13.4969414442533	14.384876334934637	15.12739799244439	71.89759612599995	69.63754715943654	72.82549051538707	70.262775308684	70.02338209723108	68.69845457929534	66.59470514790618	68.79428188382764	66.80047877997153	65.95277724031669	65.5209541989118	68.80711554058286	67.37996889686262	64.1879043666462
5	20220429	1	2	2	20.46106789599933	60.19704723263197	3.829708431025352	58.15073416686122	9.751735464905074	58.455227594296765	18.924356909376787	58.532012806407906	180	8	0.21186362832770084	10.81573961097418	15.111177402978733	17.774221385637805	18.05510087473615	18.14630972058614	18.32886834771026	18.53271878975449	18.6786706923396	18.82225121453435	18.924356909376787	18.948555860424577	19.01297491766714	19.072598538574823	19.435208237808535	19.63017292220449	19.809156100369144	19.99337223245558	20.148181229909703	20.197278148290412	20.46106789599933	58.70673759157677	58.50821102445231	60.973173377967306	57.6531373842296	58.44220221624682	57.24579131716609	59.69150818697335	58.80564577395832	59.7158951356633	57.610125128541824	58.24011463446542	58.86303212532594	57.16620864129355	59.1019151914207
6	20220429	1	3	4	16.616009851883508	99.08426255291754	4	98.6172894960506	2.7698003589195017	96.16613107575633	9.268120100300283	95.07414993234542	14	-11	0.38138407569163446	2.379095042875089	3.927265229607776	5.228283040781698	6.128410049167548	6.7825405180437075	7.650601624308627	8.166903973741341	8.45696425435838	8.765946943420895	9.268120100300283	9.389928984122342	9.634314868170398	10.07181944004692	10.238477186289993	10.327700031595231	10.43322308651248	10.798706659689104	10.865207761511224	12.281745080165855	13.90793573448463	96.61442881137464	94.69566208799336	95.36730346198298	93.76497690341162	95.04122054961888	98.1452850055532	95.03105765385638	95.58658594318932	95.62344644602874	95.80192730143268	94.92198657571232	93.66804928536172	95.16859684355563	95.36509283209764
7	20220429	1	3	5	12.925737173867963	44.42478316598185	3.098386676965933	47.083405700018496	4.3926379404731994	46.87975767361215	8.873196996982587	44.40964135155223	31	21	0.30406889529842024	4.610103247562879	4.878634998750184	5.387427492006941	6.805471554271	7.270662339843307	7.412551346111761	7.694256321185023	7.916879463093576	8.091757568030033	8.873196996982587	9.343822303436347	9.660080906622618	9.70823909736724	9.946182298168535	11.274289763933297	11.393380945024331	11.71345893765874	11.826913637271865	12.008096584149088	12.925737173867963	40.69285230907039	42.22076516458937	46.59615686587734	48.71084941534149	46.13113436479158	44.587984667766456	43.75004090844265	43.63113202716629	43.17250634875781	45.533078958003614	44.39449953712261	43.91935915310007	45.994995574114704	44.850734534342855
8	20220429	1	4	4	18.148304589045928	105.20294597865592	3.885753375057407	110.74220430602924	3.923518838739105	110.81149404908716	14.57902029181722	105.93342411728634	126	30	0.453210850666772	3.354387133686208	4.231624443972433	5.583547282910502	5.679305534870684	6.6349297616337415	7.912015899780741	9.011469679202904	10.634766845534108	12.046925022762988	14.57902029181722	15.279453751782894	15.59663641675192	15.84594459130757	16.07860008745057	16.28443198814223	16.48512887946982	16.814987337812884	17.539377347944598	17.793508590886237	18.148304589045928	108.27567150503911	110.74220430602924	109.35103791433434	107.13204564625242	109.76803673180218	109.01226138511728	107.36673251670508	105.44021358444984	108.19432832753844	106.61001690210512	101.85602232368826	101.39124989385652	106.68175734345226	104.26057746508737
9	20220429	1	4	5	15.566685874813455	54.044859260282855	7.723183639960825	65.28049068249176	8.506705916664254	64.27479579170226	11.777974136795761	55.00817374208635	107	28	0.2223517393362725	8.284210433566436	9.590205784436074	9.997239908761587	10.316572690552944	10.63652933776488	10.96512499320809	11.142031524272156	11.393331695489865	11.447947568682444	11.777974136795761	11.940231827824068	12.06493910634207	12.271057420853705	12.72972407063248	13.395064497212523	13.453463970842735	13.743335332734423	13.83944938102244	13.958224282155353	15.566685874813455	64.74798395280192	61.825556251497	57.80226987726424	61.90796473253972	58.76782499750356	57.22271474184709	54.23354302284993	54.612676051037305	59.31983228358022	59.89231540393428	54.62610487737703	54.75049031911597	54.12672258599186	55.67410348863464
10	20220429	1	5	4	11.60790232334852	104.98209304997444	4.603066923192716	113.6205144367037	5.202398600893652	113.02628512010192	9.698253948653	110.16110873168743	187	12	0.2714166778961708	4.5366809842473	5.410779521694395	6.655202085316127	6.885177746400625	7.225280881101738	7.513495840032979	7.561862885922924	8.480316657385005	9.271085135055046	9.698253948653	9.92450273496552	10.097511525480636	10.224181177744638	10.312395981590273	10.609180271457191	10.94514836617332	11.170506486991176	11.31643889615684	11.45695584053713	11.60790232334852	113.6205144367037	113.6205144367037	112.63905478471008	110.33197741811966	110.33197741811966	111.62711644827908	110.9404507933492	110.63056249539406	110.63056249539406	108.87205143442527	109.18200975233157	109.18200975233157	107.04804171060918	104.7080949783932
11	20220429	2	1	7	16.24157348585782	61.86042618715457	2.309401076758504	61.57993626581951	6.830654912607734	61.6744131855802	12.962964571609472	60.870304066922415	73	26	0.25262215076144584	5.622999273999938	8.704714682229447	9.745479666252368	11.047879917966313	11.73976461342125	12.058068455806406	12.398934312195566	12.828493741038631	12.891330121964522	12.962964571609472	13.462847235480307	13.9647071192118	14.054894139910797	14.095666361542689	14.369387928132731	14.64488828587631	15.062246258931198	15.257974730493984	15.723864514082114	16.24157348585782	61.94786110040267	61.95355272214368	61.48975056877743	59.50595031508127	58.79281211720311	57.93054142629031	57.94974189717233	59.53382325705196	62.725612708889	61.2035340157258	60.8368945473882	60.54759211506222	60.32496368047737	60.90371358645664
12	20220429	2	2	1	12.168902717854667	50.91258176547242	3.265986323710904	47.10187096141376	3.795472522400735	46.46568635695777	9.191231133607944	50.03949799353671	13	25	0.31801005194802445	3.265986323710904	3.4820150557971012	4.752781932652693	6.323918734530813	7.0323925839322605	8.023363537075706	8.180790867715746	8.187955796480079	8.446911888878427	9.191231133607944	9.24275962444488	9.434119148428213	10.098140687991556	10.362693200399884	10.513328855935828	10.644381582490984	10.828876775322378	10.950361618135496	11.271709542832909	12.168902717854667	47.10187096141376	47.10187096141376	45.54668783564622	45.390153233493216	47.15497609291292	52.55340929430942	52.09700925006153	47.04340430222887	52.94564605620632	52.74758962303938	47.51859470050221	49.22971725883824	50.63278704222347	49.15127990930902
13	20220429	2	2	5	20.044177456362288	43.15528644220747	2	30.51727043184929	3.414018483674338	30.305374221915216	16.130200150757044	33.59159641425808	73	63	0.3271202899268803	5.704157719298104	7.198131608283008	9.073807437944502	10.180280338742609	11.888465613947044	12.451449171333554	14.013063657454255	14.609477039856731	15.261560781467317	16.130200150757044	16.807888843256265	17.691775470063792	18.185913662839095	18.631353426158658	18.868028541542305	18.94344436479855	19.19064362175141	19.405862104139587	19.62092461184312	20.044177456362288	28.59316718790768	30.568737596634755	31.608843959116165	32.650068140102945	31.271180246979387	32.68047680458918	33.64461402081834	33.91587131145577	33.37266153209479	33.59159641425808	33.125471098942185	33.371271135922555	35.17442241644263	35.60683312529442
14	20220429	2	2	7	16.051668914132986	63.72875353860432	9.17087174972177	63.10973215788111	10.5541568414725	63.13039304488647	13.900007752010564	63.31840411578029	125	15	0.13317563215561662	10.330728805926418	11.245799387347866	12.035931346919792	12.820972537575877	12.874160524434824	13.168920791538715	13.51815799091372	13.734776774585988	13.828063102749669	13.900007752010564	14.005601703120051	14.199835936829526	14.44156924997424	14.568847570215585	14.663000950821372	14.805359445059413	15.27345212124689	15.449281978365402	15.61472793609931	16.051668914132986	63.413413687312	63.413413687312	62.86803328946631	63.22339454424858	62.25676911904214	62.25676911904214	63.00772809337505	63.03261018314792	64.37986406264065	62.89490594642101	62.89490594642101	62.60381800534149	64.23494276952334	64.01897123171993
15	20220429	2	2	10	14.491595268475283	37.57112281975362	9.103873591394	37.56643898516622	9.41622077548232	37.38081942903147	12.88538543327309	37.56878090245992	30	36	0.17172830792212204	9.51045856647199	9.714719300118391	10.13975323620042	11.038636018854811	11.687676232603884	12.03713483803454	12.210634068301127	12.541814619737767	12.844995868908743	12.88538543327309	12.960479976111843	13.12189111751173	13.18439598097454	13.282755847951597	13.475936364087644	13.545515014035889	13.63329091919506	13.715186257592288	14.174802104710254	14.491595268475283	36.82272957648673	37.75328972544148	37.15667722978909	35.409939523458576	35.08263376266242	38.49312052897145	37.93300343212763	38.14147783373616	38.22262595565872	37.035942828358536	37.31651277249488	38.95164117745325	38.20670641962917	38.41789159363103
16	20220429	2	2	13	12.638418722513574	37.98351782543536	4.318667337728677	37.19761889549375	8.114026253919127	36.878705525981786	11.570890444670914	37.079911606592844	8	25	0.20741196823591	5.772260128464006	8.876881725933526	10.108442179510126	10.754174575435812	10.85472941264078	11.004899506106645	11.253896470552558	11.360497293188985	11.488898322958216	11.570890444670914	11.668832775094929	11.738902107397903	11.771037996383956	11.829066177745414	11.874939752331647	11.906083900511316	12.075319118921623	12.225883788050846	12.415553350408665	12.638418722513574	39.56410318918408	37.36733725415756	36.140897798896674	37.095182207718274	34.53574043373004	38.47850636488777	35.119666814667085	37.93469891522974	36.75360488045642	34.83319018751129	38.99624638702899	35.99157525170899	35.52072609040506	36.55972213651872
17	20220429	2	2	14	14.644334194197286	55.540920540180025	9.186396344359244	53.03868756696907	9.90997490080136	53.29058767540531	12.724992906882992	53.91673525329664	58	19	0.2888018216417123	5.229190060553592	9.601931003957752	10.776528776915605	11.138960558532606	11.313961207689704	11.637575173996977	12.13780368017591	12.26892185913181	12.409362758171234	12.724992906882992	13.111844234860856	13.411803040580054	13.489264407274378	13.624089322963563	13.675522642785015	13.845552687068432	13.921411890851983	14.171041115747244	14.352369086725153	14.644334194197286	54.63102627965573	55.04840520542966	51.7846702538172	51.92827617213848	53.23204766198592	53.43740117434454	53.872250077922814	55.140401418350685	53.07153192546925	53.58053695870829	54.994799931422506	53.96122042867046	53.33074578451411	52.93188713581132
18	20220429	2	3	1	14.680986527323194	50.651152275117134	5.311578320742263	56.59025953335907	7.00587039547501	57.040139386444366	12.69604341338628	54.39597430517222	80	32	0.16998964053189658	8.033987992181803	8.637451211250966	10.83018416651199	11.418742273702335	11.792027409267652	11.91909035627648	12.053006923801645	12.279956522633174	12.364256713467066	12.69604341338628	12.706230001108908	12.721408818148712	13.139561301291996	13.24023995796528	13.543754369382231	13.688702670415656	13.740648181521038	13.975731179417172	14.210299380676831	14.680986527323194	57.18909016103443	56.03553647346399	55.50460519267434	55.138280814116776	54.98676764274407	54.13528502572877	55.72336252424729	55.62276886161379	55.30997973711226	49.94641146994825	53.92753082933176	54.08544082338176	52.083580423721806	49.2228352979282
19	20220429	2	3	3	13.735291729339288	67.02667823206347	9.082026576313066	72.88256677839973	8.924121782067495	73.48946803901248	11.096157032290138	66.35719747370841	41	28	0.24152741335889072	8.778597000085332	9.011857667203278	9.155337495000998	9.291011877810895	9.584495708511676	9.89223124621924	10.408951392139052	10.546064968284902	10.840199319535504	11.096157032290138	11.39319526199862	11.566908710878586	11.661584954607068	11.85026918595458	12.404303762098	12.462870786076188	12.58147700809061	13.08453407553012	13.30138205160292	13.735291729339288	65.0537160665156	72.88256677839973	71.72042564396698	73.41366310621702	69.51853824965858	68.71271364219835	67.61279523718555	63.60385295008215	64.31941683912409	64.83341329459294	67.61615619483929	66.95198694991916	65.68013955635718	66.13681467898446
20	20220429	2	3	6	20.691365875252867	88.07595590344359	2.309401076758504	90.2231977273282	6.280415612067777	89.20260359122547	18.15091521070138	88.78503794558188	59	37	0.29607916096400194	8.478962861420905	9.634218582002756	10.754194381345377	11.285312256305913	11.559097277501666	12.091829016896922	13.279500887584469	15.07843048242361	17.21526074345349	18.15091521070138	18.404366225811923	18.880875434935508	19.110659481340218	19.135043758126155	19.46873887297229	19.9937717889813	20.03993574296081	20.429702051049947	20.54320998782918	20.691365875252867	88.1528478126231	89.7620563321045	87.39591213531962	86.92682847706892	85.15140259647968	86.76700293721329	83.70624582104648	87.28987192077402	86.90657270549504	88.48924366350211	89.01466337385362	88.76330175218432	90.12683026888728	91.2014964786713
21	20220429	2	3	9	18.95581117114582	207.22902675791343	8.048839132690588	212.85617012679205	9.54690553802827	210.91529710455723	13.8437513440162	208.26468185207364	47	20	0.4528279777237315	4.689981256321733	6.569968334476206	7.3676511527106685	7.644021283814432	8.218847629545612	8.359334443924519	9.478290981259828	11.54567115547952	13.267598600251532	13.8437513440162	14.644440473148585	15.09515811083909	15.740985277672156	15.920561011196284	16.091970281313504	16.196230133676504	16.443219465716382	16.961378292051503	17.793164490176125	18.95581117114582	209.73854180604084	206.10680699846904	211.75921756685165	211.4034762037633	206.75051041196195	208.3988600841192	208.8866390693188	209.5031747417773	208.1305036200281	210.86626313307323	205.26578736272103	209.05054577203973	207.61783754363057	205.5317431427737
22	20220429	2	3	10	12.81066608317061	42.20078447139488	5.982593621313813	43.36192031938656	6.391187411706949	43.76479511242857	9.273207002665576	39.04114668068445	94	33	0.1942096431785897	6.113722462910036	7.430734182923066	8.11915088303146	8.474733111051785	8.673625346545727	8.870635200356766	9.100292046348876	9.183462549465457	9.195192189061736	9.273207002665576	9.522448788041874	9.985191708653945	10.284406404092806	10.416071165933168	11.409880172627872	11.74324841678421	11.857795126564625	12.31105589877238	12.599736242120652	12.81066608317061	40.6206392330532	44.25388947242424	39.57144528120148	43.81475434755242	37.21171291136911	38.83049915987867	37.63014963854746	37.30456436797882	37.42108256806696	42.675539745686265	41.514751496737645	39.86118033679687	37.46727573010559	37.09328916832551
23	20220429	2	3	11	16.50430482257886	153.0255823111948	10.595990669829028	162.0179645536839	10.428424064827489	161.89099504232033	13.41879880657546	152.8528080818071	86	30	0.15619755576065425	10.311382760013547	10.59685721669094	10.657696284386777	11.437833516107595	11.7898538784044	12.194209068263634	12.38801393169283	12.52141369056737	12.881375009835727	13.41879880657546	13.69582448435868	13.768704041455663	14.143731581780765	14.32513274525258	14.857401796379891	14.907503929684752	15.102584617337929	15.24189515151568	15.805413638231208	16.50430482257886	159.13447294662657	162.0179645536839	157.95284626008225	157.05050915285378	153.99663899902208	154.42478099156813	155.37401146034642	148.4809273809253	151.8591099426428	151.62544336290642	152.4087065418309	151.5062894118011	153.0392862159139	151.25600809794912
24	20220429	2	3	13	13.613393866826742	45.70130189056852	8.117136496407944	47.81565434312723	8.917696503641183	47.28239239825032	11.710387322298118	45.34629073554185	83	21	0.24915209211983255	4.464903650074775	8.216371396274537	9.034295966571229	9.590350727449318	9.7410549230499	10.736277562567192	11.151043000991509	11.289254234951294	11.574124128176711	11.710387322298118	11.854610668712125	12.057197619436838	12.186491375157306	12.411457841075135	12.476691715818436	12.575468025254276	12.783578251223448	12.974403848222403	13.285336882971954	13.613393866826742	44.85550589386915	47.81565434312723	47.73692190951829	46.29460094210543	47.83050857561475	45.34629073554185	46.41467015400035	47.09612432399687	43.49218243559447	46.41066401251129	43.256165186070525	43.65458370936628	42.90240438731386	44.20183464019188
25	20220429	2	4	9	29.16920529648553	203.33105609048448	2	216.6031577739068	7.3208093538198495	215.1485032922467	4.6781913108443485	209.19593719911455	100	19	1.0124840052341308	2	2.154700538379252	2.4391575887554255	2.8284271247461903	2.974893619241911	3.243908699605786	3.677743045785485	4.318667337728677	4.366002179463166	4.6781913108443485	5.02642656208117	5.181899763382574	6.8668391153391735	7.500813841880477	7.57774170812531	7.591540479192498	11.1898495775656	17.559951029062358	24.34026340994744	29.16920529648553	216.6031577739068	216.6031577739068	213.11422365521835	206.6497617051509	209.69108828488208	209.69108828488208	208.05904325848547	208.70078611334705	204.99757093853225	209.83440912197372	209.83440912197372	210.8714846208567	206.27697548539004	215.45090945828213
26	20220429	3	2	1	15.268982098854693	46.97142379247789	4.772201838787098	48.40685279613055	5.860533416649493	48.76057358348658	13.042393622109628	47.41473010586641	161	33	0.19860152390144356	7.165800333943141	8.914724383240364	10.15111964046687	10.91317914007756	11.388193082222015	11.873592829361048	11.925051477496066	12.541449537171006	12.854176178199976	13.042393622109628	13.110352492350623	13.265963086356267	13.422067832501714	13.435377073740108	13.879100702657864	14.036589231028216	14.043638536067704	14.28232953216669	14.585675357135486	15.268982098854693	48.7586980490816	47.49204713617772	47.47756801057119	48.018057014688665	48.03089567286896	48.341134070579706	47.224320851646745	47.00991976131845	47.41473010586641	48.13194446518474	46.971558830955054	48.267458077726616	47.541101113362096	47.66972776356885
27	20220429	3	2	2	13.766080525078682	61.95392282759959	6.7696668157968505	61.158706242734	6.0604891217623456	61.35979854092449	12.61619826167071	61.158706242734	6	34	0.1893787493528024	6.928944813450054	7.85342868879356	9.071901079029637	10.43660702401979	10.940987764900823	11.285112028431728	11.90878433891309	12.015805902244171	12.39402005293084	12.61619826167071	12.801083718673272	12.892043520709196	12.985068102914498	13.03431187051489	13.042702943001348	13.151216859001272	13.23397754167372	13.295332298366782	13.370879591842249	13.766080525078682	61.158706242734	62.53183249416543	61.99074832046344	61.06428433864918	61.37960918566626	60.95517825052956	58.518053829009695	59.5990918543456	61.45683118890105	60.85756543724373	62.56611226166357	61.77559701637315	60.11795469641727	60.8977068749356
28	20220429	3	3	2	14.507134741238351	75.79039031847113	8.624289119845653	78.2615794462107	8.57162314813045	78.43983857176941	11.97461591598288	75.51784266016307	52	25	0.2636353966802892	8.615269966671363	9.318058245233733	9.951286983756177	10.1941545767382	10.917711102642018	11.19946860092285	11.333762421205048	11.558632778428628	11.789672895506683	11.97461591598288	12.144966835329134	12.341868689354952	12.431681397336314	13.043234983920565	13.200907096654198	13.684110606424223	13.75132029175336	13.989228202243144	14.163870163145791	14.507134741238351	78.2615794462107	77.47723095804389	73.66778051310538	76.3219167688453	73.66574493309783	75.50383866993914	76.38013335677618	76.81227648938619	75.93421629949593	77.26279485774003	75.51784266016307	74.19631110985664	75.15113817329943	76.3081828555757
29	20220429	3	4	2	18.51625118568952	81.08868998834149	8.328247679658357	78.66865543631988	10.97480399596625	78.20780745803421	15.215217762516936	79.83602305996122	139	26	0.19829841393818376	9.47070765559914	11.277697128803592	11.909250583542018	12.207349655149784	13.293158711102496	13.810855086342512	14.64299492969059	14.72251016286192	15.125867025910027	15.215217762516936	15.2492505531876	15.547600859633222	15.90743038738578	16.019466495486586	16.325426842409012	17.234122661047135	17.58329941989231	17.837574925578227	18.330812297949976	18.51625118568952	79.49946216205457	80.42151988837337	78.87823515287108	80.94750976118401	80.47113902659179	79.33148429931859	79.97348722828428	78.21090500730041	81.09645720149068	79.09844789914231	79.94441894571948	80.83122162664954	79.83602305996122	79.04846365689306
30	20220429	4	1	1	18.23353816614022	61.0987191503248	5.042642844739138	51.24331100173581	10.834641277299008	51.325476080091306	16.043790743489406	56.86193194227813	24	32	0.3055648431388817	11.118281855616203	12.230768907626898	13.235596146698768	13.579372077968006	14.636869876233732	15.429993309611543	15.556831735850782	15.64378415244778	15.759906221045014	16.043790743489406	16.391320247294264	16.457740699008987	16.50460941802578	16.64751803564336	16.714235143956035	16.835796461840143	16.88696580102961	17.00210272104966	17.559344373366198	18.23353816614022	51.40028072787077	51.01750666222517	51.3229036804585	51.257485040412455	56.21163665052985	51.188445368608505	57.07033632393554	56.69374401968879	56.886678993573845	51.332836510667335	60.37664340582874	59.163037607323055	56.86193194227813	57.64473499009524
31	20220429	4	1	6	15.003341640192772	48.58501856175444	5.587348418115473	51.10541170943078	7.772408254760483	50.36264506937888	13.27134609985419	50.06441759399769	104	28	0.193946830289042	7.4652393258074206	9.96170334927804	11.22360620058564	12.23262018087647	12.27092679551392	12.59766050907901	12.63717924212953	12.7876636652469	13.084870587749045	13.27134609985419	13.446502606655258	13.5800287485394	13.684506267538392	13.799722309850196	13.832301315838516	14.047365867168343	14.11566634191753	14.5198169214181	14.741367655558548	15.003341640192772	49.26815321057784	50.714370288128	52.78732094387469	51.01632132448122	50.97279392201021	52.22205988133611	49.95757465072676	49.57948191895601	50.24437136908766	50.91650288273512	48.546142484607806	48.24240593950103	49.937153832125226	50.594656177413754
32	20220429	4	1	8	15.998659008325028	64.21450194522149	2.8284271247461903	59.32260307307452	4.145411176669052	59.618420695138006	13.245341926429134	62.908844918118895	79	22	0.4431363597682883	4.56128527017958	6.67288827861511	8.973066390222504	10.094402933767665	10.921571055580438	11.57431266916494	11.86562712585588	12.359010847160452	12.75148985521607	13.245341926429134	13.74995416575904	14.02458921778063	14.135819350992708	14.228199975612949	14.351774086685978	14.644650994393078	14.765363901379445	14.941620479966591	15.179541407377126	15.998659008325028	59.29467011400287	60.23798889833663	60.49838809512544	61.27740006273193	61.9378382445424	61.98853268915301	60.98376139486161	62.849017871312256	63.27369887770295	62.82956732917624	63.20537440968543	63.52837144277519	63.95708359778034	62.968671964925534
33	20220429	4	1	10	15.563813054701582	50.44443337371168	5.693388843125944	53.288033614331134	6.169586719949212	53.076136570826215	12.12536653541189	49.61148103661768	107	21	0.2008117287382513	6.8102582234470495	9.03177790714707	10.460240883057905	10.492690499065398	10.953704724165227	11.185021168248422	11.43170129284038	11.54240034428922	11.909138178092116	12.12536653541189	12.893032433575868	13.118291292792398	13.227166842016546	13.2484152295706	13.322935929994625	13.591389508642662	13.662727831397143	13.963851192068656	14.393812984147372	15.563813054701582	49.08095487125952	49.1400717157048	49.8137636739772	45.77860391660458	46.79167257510365	46.13163450729958	53.91963357913048	55.00185194078527	53.91906841809645	48.98591779188986	48.00564847906525	50.22717146823764	55.88516362700951	49.22954721038552
34	20220429	4	1	14	14.82744386699499	41.29773716180506	9.867825032974292	46.14325781918544	10.63665092469265	45.61205812858318	13.00678965676531	39.88002820721075	130	34	0.2219791277677692	7.455397986771571	11.112879375628214	11.787543593265116	11.962550093343776	12.205558645107068	12.606516501086718	12.67195417804707	12.801498798112156	12.918377492032972	13.00678965676531	13.38039409601629	13.49041351826417	13.700557541691843	13.901637794851457	14.125194803623632	14.236587757130064	14.30783005134337	14.408823625214772	14.551946364140887	14.82744386699499	42.33280208780586	45.509172146121344	42.32304930889991	43.3133114690343	39.77325028246586	39.708526840505925	38.1099113393439	38.53018859095168	37.57538653463429	40.40920648850987	43.05984924883141	37.8208264690089	38.405107951126624	39.80276869328786
35	20220429	4	1	20	12.985914452801058	33.08361417244789	2	26.171304615019352	3.2959329979975394	27.183330476389248	10.865612277659658	31.313237230476883	179	21	0.36409047475711215	2	5.110239195194095	6.303060399420336	7.244799685963944	7.850712090582185	8.045406600734426	8.793646351870331	10.25284272149954	10.516336175393985	10.865612277659658	11.16957528317786	11.496853281254124	11.863221465362578	12.352838268619667	12.604360326935682	12.614316138818936	12.672069343797272	12.8109503140544	12.857566176269891	12.985914452801058	26.171304615019352	29.1627269753025	30.483883418727928	31.313237230476883	31.313237230476883	28.41982279606089	29.02934647055724	30.349137524935827	31.45593539014614	31.38466258204398	29.877698195472465	31.422958493881332	32.430990717324875	31.54611858647568
36	20220429	4	2	5	13.838721186642667	43.832189315381214	3.7032803990902057	41.58952030097071	5.300726025240743	42.20983705078964	11.873592829361048	43.54419225500111	27	18	0.20821539650298823	6.099448838316011	9.19504974068611	9.71336495353231	10.538049220558428	10.645340598033568	10.947948652698733	11.338806821566347	11.65652988684364	11.765535633877354	11.873592829361048	11.934136983995176	12.082978413741325	12.27677530210916	12.35983550820016	12.617892011983647	13.039612050356444	13.196356442326593	13.340044421426285	13.535593910482527	13.838721186642667	42.14113247446604	43.19077155314988	43.97923121273243	43.57559120165318	48.19274678988197	42.81947075663774	43.11270931050165	46.38740238446433	43.19983913681987	42.86926494473396	47.06232469330641	47.31912786546272	42.97897620528825	45.1499848011529
37	20220429	4	2	6	13.565757147283264	53.37651382542094	5.982402637583357	52.686412191461145	6.825680912155936	51.86562165301996	11.747577849098974	52.81166037902638	153	22	0.2713488474210064	4.892081186912511	6.808400484348295	7.703470107616495	8.39928093393065	9.62594717151849	10.199911218704177	10.492660456504966	11.200723306933012	11.62995842475871	11.747577849098974	11.816247935033807	12.122118685046098	12.19709231352633	12.298682282559502	12.438947321855164	12.543171049575328	12.687296886636966	12.80944575620448	13.328407802648792	13.565757147283264	53.38287063669759	51.71728105228964	51.19317171530908	50.92808118179525	50.87112495298452	51.35970916762203	51.68920805331575	52.66936233336352	52.696099951841056	53.51772406112891	53.52983751267261	52.25294368120494	52.57366006445823	53.43447033924768
38	20220429	4	2	10	12.947648420053827	59.42332177133503	7.073322178722952	63.52140445763879	5.579720174440376	62.05532505395436	6.201736729460423	60.4244770352936	147	50	0.44584670171547097	3.098386676965933	3.244672652234662	3.737150799126952	3.983836717690617	4.318667337728677	4.5056799537243295	5.012147596692842	5.502741438208931	5.8781472259594505	6.201736729460423	7.181118927752959	8.245595016036264	9.417058122927545	9.657877913947605	9.904879714580844	10.45363899662969	11.154573684042408	11.249964529558667	11.938026074068343	12.947648420053827	60.22368982403299	60.22368982403299	59.59549082828802	60.160681870875486	59.950041852207335	62.50888095447343	62.70491681190806	61.90689942899768	59.78728547725484	59.838890181230006	63.52140445763879	61.720096202260684	61.958139028942014	61.342363573095696
39	20220429	4	3	2	15.284451124978842	54.37972467508739	3.651483716701107	53.67520893404711	4.488062769100317	53.854204936234275	11.668446669290992	54.329970498391816	27	16	0.2960414666606631	4.229256686272143	7.7464742432444895	8.327458315818442	8.638196433943097	8.875491709418526	10.337259348191218	11.192869149849288	11.568521790101226	11.613408520341045	11.668446669290992	11.959562038368787	12.149635354577605	12.368807761954937	12.44892361567869	13.066255061222622	13.391412017679002	13.93756300351722	14.242946495382192	14.70964790050316	15.284451124978842	53.67520893404711	53.9803658838766	54.03077524725765	54.38636656759359	54.08383036450601	54.47000039778091	54.439191619288266	54.31136019566923	53.81181285725642	54.3485808011144	53.42263196608338	55.43587560922535	55.06816083449555	56.74018725298143
40	20220429	4	3	4	31.069614478904704	103.7130414530322	3.829708431025352	100.28789550981377	8.618467769548076	99.1802965830198	24.86200406741552	101.85594230088698	40	18	0.4470282458892966	5.054835337818947	7.678377136273896	9.31237870668456	9.568637654598213	11.519539356721175	12.457057223020662	22.79112565066003	24.600195317261143	24.60327224714893	24.86200406741552	25.18884284036284	25.349049842526785	27.12216325583113	27.46918726952835	28.136396862930216	28.1976391436129	29.12498853721381	29.46247121356444	29.516712176996677	31.069614478904704	101.23261469316992	100.80838381503642	99.81157979089744	99.18802211762667	102.57106606452189	98.06497212161898	101.7140618742183	103.21132849755976	102.27955300231056	102.19215810046312	101.66267723294666	101.15882366754	101.85594230088698	102.1723824656969
41	20220429	4	3	5	14.122996747541658	54.01853175866187	11.35598784552955	51.817439590941184	11.689476569823904	51.22949039709815	12.770229880624209	52.73903218472755	69	21	0.27178144316578745	5.290839702276872	5.546721196594998	5.878394124405271	11.462272256728276	11.740314951215955	11.835110810308624	11.908982822856514	12.16250359285998	12.633812185149532	12.770229880624209	12.850262271233367	13.031899130203412	13.09330251262564	13.264469026887856	13.448177250401406	13.594963616939644	13.666377112435988	13.821408945146914	14.0358457143273	14.122996747541658	54.67725445166992	53.65420294871122	54.06133395449629	51.817439590941184	50.680790720141054	50.83647508003046	51.0345565203228	51.07112193908249	51.182928796745294	52.02668921343711	52.98671775896306	53.04916555251161	52.1679944762216	52.20457489925652
42	20220429	4	4	2	14.08333579344216	58.83050785803087	2.8284271247461903	60.67568361278542	3.247693017511318	60.135052901624015	11.053932228649844	58.64068877197064	65	16	0.3394624738712013	3.3042542517474995	3.985599149928154	5.933644235083328	8.158064364512462	9.510809667348685	9.684002940535214	10.077421736422217	10.260587806088177	10.884206117726215	11.053932228649844	11.558562454635164	11.68478585825885	12.085994087616744	12.15527910856162	12.680601102705827	13.278891390509514	13.471747628860156	13.58055741233576	13.769151848100126	14.08333579344216	59.91987325612493	59.80960183596168	58.784424727344	58.56447705660201	58.38725155889316	58.00285203009656	59.07685805177003	58.30335765460168	58.15389006608668	58.54631188071154	58.64068877197064	58.367700988255535	59.23963443242285	58.49906841940612
43	20220429	4	4	5	14.313260977672837	52.37121238007107	6.201736729460423	58.91177101273028	6.988252497165237	58.10874220188976	12.84315854032308	52.67820985432999	112	27	0.31694963660921327	4.650061703213178	6.831300510639732	7.627037292357672	8.820251881974805	9.468209325127656	10.46369336050326	11.404164211531338	11.67072110529402	12.479467294603204	12.84315854032308	12.930591978896754	13.011584809512476	13.268792670141163	13.51532931902478	13.603284953314542	13.819811360595589	13.854314504285046	14.120752604964132	14.168512430514877	14.313260977672837	58.91177101273028	58.265771945125685	57.14868364781333	54.04560947404485	54.58351274139598	52.97289382004202	53.71126420744864	53.04026801729434	52.8938312923778	53.03055524978903	53.52226535510152	52.17331099108161	52.49595292299068	52.03219078102508
44	20220429	4	5	4	20.775108087469366	103.07679016290848	4.671532635926293	106.83240026686106	12.199218874083344	106.4589338532893	17.37612195576676	102.17838917721797	114	18	0.2736011824391207	9.623014422676802	11.126527804727928	12.617114160997083	13.952385005259767	14.128205604587729	14.339705536133222	15.338985653549958	16.3178878891755	16.513308175614466	17.37612195576676	17.5499142402173	17.90640556138085	18.360872352986544	18.523428452606694	18.74209653028265	18.844029210570746	18.91822843471386	18.994212547007944	19.599129807714135	20.775108087469366	98.9063318542724	97.26653461900187	97.95317026538126	106.67432522578342	97.56287905784046	97.72788607407894	106.342280614724	104.45454273253888	105.26871471845756	103.901895264052	101.32409075788264	104.82362789774058	102.1595488089417	100.36387715962871
45	20220429	4	5	5	13.765152091957749	53.99392974869349	7.547926077700477	59.49049591158415	7.957261046205274	57.86685994788871	11.305716955317392	55.308196729071256	157	21	0.17803332125056678	7.316771517902734	7.800851031874936	8.872324754924502	9.586482318965988	10.05712250104424	10.25880216248832	10.633963262270044	10.905578732203663	11.124529034192037	11.305716955317392	11.39546007896399	11.52474050338059	11.78572036263187	11.985421305256654	12.070337966155854	12.258365673336426	12.445135365056714	12.82041687889392	13.678012730302688	13.765152091957749	55.21613299691164	56.82874748687252	57.281336445209455	57.12097575287027	56.08223978086078	57.278085518907474	57.88582368465027	55.917847939907134	54.73657635454348	56.2737593514482	57.47128556832176	54.21076653303573	55.17090010848836	54.825221612660926
46	20220429	4	6	4	14.445444847207613	99.17096725810396	10.63643608882465	102.76887242643484	11.402081503708096	103.45631496939376	12.853756718695529	100.09679605893304	157	16	0.19678732084873257	6.572695016840062	8.891002159080752	11.370858195632776	11.95414285773082	12.088602220728626	12.412888124874296	12.455588744072848	12.488505499392254	12.63988666311294	12.853756718695529	13.126312297182832	13.355415292967589	13.41448434052373	13.578487147081493	13.698475989439356	13.78559328658897	13.910044898038931	14.06042282958461	14.24137382506624	14.445444847207613	96.67380572992408	102.76887242643484	103.26773456961168	104.3323379121348	103.5928672112106	102.3559647746824	101.74839165596724	103.01238181072856	103.180949841624	103.6824727429434	101.02262485976216	103.4195478264892	97.8496207605255	102.7447555546992
47	20220429	5	1	3	16.67033855788759	55.95495351257546	2.309401076758504	56.84566730791806	5.321347337313365	56.59432069052401	13.19571653476073	54.71219940870369	173	28	0.2934301803538538	5.808450355068571	7.563096330298807	8.720546340254485	9.08884803278681	9.908619859229123	10.654737973923211	11.63509896746054	12.437941609193327	12.580635155622137	13.19571653476073	13.286359720346958	13.909939989811752	14.189453373635072	14.528795556335448	14.80562546110604	14.981946919862006	15.336109577011085	15.625055967976568	15.993068099554224	16.67033855788759	55.99661538349164	56.94067938016232	54.36647590005054	53.848453297392304	55.312435436826526	55.33530695371724	55.8541247829632	53.76423430047063	55.38265044352427	53.74123274652784	53.83831040733012	52.65289764200025	53.55491965944867	53.886984276208416
48	20220429	5	1	5	14.88574505163688	42.70379279596304	10.38595830712414	42.98597820040021	10.01778277802526	41.00802211190999	13.419370727412396	39.89001605309546	87	28	0.12451343399386594	9.772886900109183	10.367301413918144	10.706672992556497	11.187174947589291	11.659856946741188	12.089388207450629	12.606539340995022	12.899968302953372	13.224318559615831	13.419370727412396	13.486086737729616	13.64344868548277	13.767305422356904	13.85920333242838	13.88029932319501	14.045049671142602	14.337503938820506	14.498362683081568	14.593039692277223	14.88574505163688	38.52588236395782	37.74772564004001	39.27010191799547	39.00860740911414	43.12563799433338	38.43479891111389	38.78085251382232	39.45430190297834	39.01374137195874	39.70800419158507	38.44677732418042	39.08494666082231	41.36442616382143	41.21972993483272
49	20220429	5	1	6	17.160252132601883	42.41768627426316	9.782575854237278	46.62486004441131	7.705730978941169	44.87428124361937	15.186956830702837	43.25530994238185	139	42	0.2651201392975887	5.880609904781594	7.396099960259194	9.709502985196057	11.239624402967708	12.36679647899014	13.233054874404974	13.851646242650457	14.444793921771788	14.724708775256987	15.186956830702837	15.576040025946368	15.754232047645663	15.960234158010673	16.156387391735944	16.297198295416223	16.318112415565928	16.40660321889116	16.579278224517658	16.85409875890992	17.160252132601883	43.41491041810888	44.85823167053773	46.62486004441131	41.95303387863333	42.97390476025716	42.07722426479414	42.91339251821456	43.97599529070568	42.068881887760746	42.81709007829967	43.25530994238185	43.71943218695321	44.29560135759122	42.02465928720362
50	20220429	5	1	7	13.348735403846806	61.19590184105376	5.018775010702015	59.66396533905794	6.7217492226498265	59.39123262802192	11.96052343121973	60.31839180792228	186	15	0.22432360279394867	6.528439417941742	7.573236328623731	8.45221362729462	9.464419198501044	9.673643485245185	9.824206631094947	10.26868939225913	11.35967252494651	11.780479500371577	11.96052343121973	12.049098162397035	12.195497538809558	12.370633178735089	12.529414669145403	12.651656025982842	12.717171265189744	12.871423449848304	12.979178058675757	13.113820305424472	13.348735403846806	58.98017050212399	58.98017050212399	59.52956204288382	58.02426813228901	60.5338381960923	60.5338381960923	60.0983441086787	60.3228580805187	61.09503810146594	59.23492308999751	59.23492308999751	61.84848778548868	60.31392553532587	60.31392553532587
51	20220429	5	2	1	14.390879142043037	48.831573813921885	7.894281669827646	47.083530735645496	8.661492384577526	46.411357543455715	12.34386291998567	48.03572704949621	46	24	0.2351867222364167	9.045097741952464	10.105248902828889	10.314721111907357	10.481390295853384	10.99201796799845	11.717984484113552	11.960980473513512	12.27862138028292	12.323915159476876	12.34386291998567	12.634437923838298	12.87271764332616	12.968659366048955	13.100889876917476	13.300035815657658	13.32321253009077	13.590584552109023	13.812516244578092	14.016604087323564	14.390879142043037	46.665811712966125	45.19116153383632	43.22192042854795	47.01134516746624	43.74518952611508	47.37012739700321	48.87749189758112	47.35853409366783	46.54334181703282	48.16994529294238	49.91712312467993	47.908595825388375	48.03572704949621	48.876031481457765
52	20220429	5	2	5	15.225382494795316	52.82788250127327	7.972270280516431	49.89804268799983	8.441155901097789	50.70081142473618	12.935290116343824	50.3680816184408	142	36	0.22512826839732664	9.934013550471429	11.139528163961929	11.745719023025542	12.13509050649008	12.300881950693284	12.328992165196489	12.447000806441524	12.656414057368686	12.79038058420669	12.935290116343824	13.107198875459	13.176617614716536	13.250616121278467	13.434386262926909	13.495165856986366	13.61142197629068	13.944030789880896	14.103165592449958	14.59044748610067	15.225382494795316	50.9797409014463	49.22451577675507	46.06998694176383	46.94366588328404	46.95016773588801	47.56553307487776	53.780533944806265	48.51106248909687	46.41870630403989	55.58927431785321	53.2377942994028	53.68274608164263	46.66122540616779	55.84737285910524
53	20220429	5	3	1	18.630230213552277	59.97790979275294	6.183033392292805	60.00222672149177	5.871779062577988	60.01020066021095	14.142279988331572	58.74287788920466	81	22	0.3130852272688151	7.635539359334102	10.762867913424396	11.188660383482054	12.107895833009396	12.324391325054094	12.504605430956907	12.735094586092364	13.25661686775282	13.676707733246513	14.142279988331572	14.608436921310815	14.922558931541255	15.06694163352256	15.224399691341585	15.61662977591374	16.01675859159892	16.44839479106442	17.03540080850013	17.481220788806503	18.630230213552277	59.89756690026825	60.45210990886045	59.28988375020133	58.733625252806704	59.677299138321146	58.703646710877344	56.59842686051466	59.488530351527714	58.53892477586842	57.88334297781061	58.29601556258428	57.988417917315765	58.63519220580775	58.33808755035702
54	20220429	5	3	2	14.479917061927914	60.02082702136419	5.258737584977436	66.72025592168875	5.046246228244592	66.48482550604086	10.773495051125412	61.05286858590414	46	23	0.34603421906663073	5.002742097504365	5.293097663301971	5.940497897449899	8.064934388640323	9.016729052397864	9.21871585793373	9.864556228869992	10.209855781565317	10.629640109219574	10.773495051125412	10.861347331812985	11.569837431678446	11.738780218398274	11.9862690357672	12.272879513795235	12.520817714057875	12.82560720156714	12.961569156005345	13.505755448075242	14.479917061927914	63.94724079322295	66.72025592168875	60.16530818907446	61.843511367534106	63.0138848476485	63.73227454186062	58.80643599912096	61.08302967984892	61.37780867263747	63.203278812576926	61.043238341912655	61.61898739284394	58.25157790074872	57.84068582330351
55	20220429	5	3	4	15.746071088846886	88.18524704429116	14.021305407034374	86.1061446356961	13.400574062633652	87.16912084792654	11.826172083550087	89.18943317184821	45	1	0.246017373570258	6.423437803300466	8.481826257592118	8.842141688321753	9.252500962672316	9.618194223464336	10.132517890688812	10.427305856133318	11.21382916326373	11.538949809012934	11.826172083550087	12.290772141855838	12.383343913245092	12.506044102145816	13.004363362901405	13.179686912870483	13.458345014452153	13.757500749136952	14.285254605012812	14.87078372266812	15.746071088846886	87.82267373454359	84.69905370654658	90.83956335133396	91.21086914927118	88.11342658014274	88.06762352926036	87.21597086379234	91.1275254017385	91.69492707421132	90.06658310237393	91.38082757633885	89.18705249351014	88.3124032755244	90.42170428875237
56	20220429	5	4	1	14.139950831361926	61.4095677218953	8.667041096817979	64.16908900549532	7.817455965987087	63.150327058113554	12.507042520928488	60.9103279711249	165	27	0.24139061756254937	7.549896554186863	8.171369191518899	8.642806565250202	9.453732527116149	9.752196262114037	10.700255024501766	11.463474376325983	12.047961821460088	12.42009116673954	12.507042520928488	12.7325202670469	12.893075563487695	13.048062589122814	13.247308343083397	13.309969367126806	13.404295231864614	13.521406880450105	13.70878996096316	14.032210064895043	14.139950831361926	62.617156806029776	62.61832213807341	64.16908900549532	61.50491989104499	61.240414524265525	61.957693902109895	61.57259917522719	59.01752114462123	57.08829644139773	59.01258973949238	60.77998333140318	58.853224330744105	61.411648314728566	56.49401711054514
57	20220429	5	4	2	14.936326479716522	62.78548976994644	8.353665292020876	64.89206500650579	9.344455552888729	64.9237306958288	11.944006429973742	64.00055098315039	109	19	0.2589750965167938	8.499683579842165	9.431507554729814	10.072096646725372	10.282329249821188	10.533196762822293	10.730922335471362	11.005859498610638	11.608498714578326	11.826015568389098	11.944006429973742	12.720765630798589	12.881398443629257	13.101783166056856	13.26116637755881	13.511371943808228	13.63134006643386	14.05900730976376	14.624068739752085	14.85867660405817	14.936326479716522	64.89206500650579	65.24790139667066	64.63122568430994	64.02898408473004	62.04655422150578	62.461287393412405	64.04802951143458	61.54003489653148	63.47920743423905	64.80915638295507	65.67353267382654	63.91532669978764	65.72344189469959	64.00055098315039
58	20220429	5	4	4	14.701928445190044	97.55599709693044	4.381780460041329	100.02844158236506	5.512132974565561	99.4292075063999	11.175764054389242	99.2571718207824	123	20	0.274226325912212	5.993175407202317	6.587635738702981	7.453172443019885	8.09222811201799	8.320169511425695	8.904118316942796	9.222576636035264	9.684201711945128	10.398034262344195	11.175764054389242	11.947997118213308	12.110137159004651	12.2444331028923	12.451950251875818	13.13095637102444	13.395488043928244	13.618303307605212	13.65696981797054	14.323798028774522	14.701928445190044	100.83178048156051	100.28725532740351	98.73653347280732	99.26444389284866	100.39320551629768	99.02847665757552	99.08803362742783	98.43312702175582	99.65401489517794	101.19199311867035	100.54642917504772	98.28410456007292	99.63508950267531	99.68452358816576
59	20220429	5	5	2	14.468275400601536	68.80628530401957	8.343429679692651	72.85751964159923	8.369285968291722	71.89412346985274	12.228196576801372	69.6835977808604	168	31	0.1998295344621761	8.41679843896499	8.875757896467936	9.3488250922416	9.9014292200159	10.24993000061062	10.719444986163149	10.973118719463608	11.364522438149862	12.101205772464018	12.228196576801372	12.3650373666518	12.626955366936093	12.922196550680852	13.147271028295055	13.2795145566963	13.422746430416511	13.645726208289716	13.814457055069129	14.392635902239697	14.468275400601536	71.64807502876009	73.06002734308734	72.11148707097009	72.11470798872159	71.17008383244196	71.66330936955369	69.92549420556584	68.78682976045847	70.23349196484075	71.29655486843924	69.8894939478402	70.13633928266228	68.77653182621881	69.34431860842278
60	20220429	5	5	4	17.183808529509854	104.02490031246884	4.120404556321351	102.597463586094	4.515626095835626	101.05121633980268	13.473754203602711	101.499910855144	168	32	0.32186717821212546	4.90514232083357	6.067220978496621	6.876847747408895	8.143928063438528	9.433633449635291	10.86666298555988	11.708083865614148	12.59088707184899	13.067848749803886	13.473754203602711	14.290800834108357	14.595055241813526	14.68103811594419	14.823471669543974	14.93889787110944	15.475848525086532	15.68312947831617	16.19514253530532	16.54756724779301	17.183808529509854	101.92453184443374	100.26239824475606	101.6318984630045	101.86556504274084	101.25990246840624	101.81715124796672	98.84031304321675	100.45340266856024	101.0731592587702	100.72035873362888	100.44763102401797	102.0892687837179	103.25180002930688	101.86790570967828
61	20220429	6	1	4	12.921355256032417	40.98741874129304	9.020596094901371	31.60778365699921	8.899426318844446	32.084855424673464	11.398080553068214	40.40604058643424	90	20	0.10670880222473128	9.036946014639128	9.563980106996215	10.101183848163409	10.380349065106296	10.874208426489009	11.073179515265274	11.168417223504935	11.189829229754231	11.25689291632352	11.398080553068214	11.485303339740678	11.551995404035548	11.84077489697618	11.94753335227143	12.197725023866964	12.48554675820006	12.594619955149216	12.845267078818518	12.880021662895215	12.921355256032417	31.60778365699921	40.92070973357635	32.80542240593708	33.34257045810113	36.49592895962365	35.91044713548674	38.10549508099828	33.96376995944667	40.45660249328023	41.287251674124896	40.71553877323315	40.92891457142005	40.40604058643424	40.46398959812336
62	20220429	6	1	7	14.116299620423527	40.6394195842285	8.137784114476968	36.48973719537465	8.086898771578348	37.14508225931201	11.729221846360575	38.374811818704686	147	37	0.18441503053575445	8.13108867127145	8.396796572110155	8.725766760710947	9.341158423950644	9.533908479830869	10.164231685732256	11.128394403849882	11.245109832189144	11.41027963122427	11.729221846360575	11.952331069823874	12.167645748078437	12.289718464557351	12.38925492163435	12.615135546795392	12.681309828127668	12.96541340676702	13.400555956959757	13.473690317415643	14.116299620423527	44.23454396021491	34.23747544766075	37.55805159530711	35.887035464687386	35.39193189245813	42.61140147046069	37.1737570964372	39.00928760292502	37.43586678060336	37.97096424848462	38.071988033675005	40.347316353857735	38.38107360290481	37.18071407872344
63	20220429	6	2	2	16.687795029608793	59.859205969904856	10.372015103197128	56.90957051616488	10.642915800687414	56.8446586871936	14.37088523168643	56.70598750828457	7	31	0.1419843097397886	10.924873106249937	12.067725605526396	12.47739890530785	12.738007985892075	12.931936821412624	13.392257894403963	13.649834163343854	13.782262882185748	14.218563812211451	14.37088523168643	14.492495514667857	14.924534439003358	15.070445443518867	15.161397917565008	15.214827293731826	15.389083267174684	15.61330550955476	15.882136108430108	16.13550655644334	16.687795029608793	54.698815595189686	54.778728365117495	57.06907096339031	56.07949899991695	54.45419589452819	54.9699778587506	56.09454328655751	61.28623257942316	56.32999537504742	53.37534349195223	59.6477407160985	54.51244249100956	57.22735106289623	60.23329256018654
64	20220429	6	2	4	13.240938775251928	46.40572760595735	6.072266338099234	44.62151922292768	7.569025685263322	44.14705236414924	11.395560938001069	44.63680857939716	121	32	0.2978473662863539	4.863709787044317	6.189055429267215	8.203129124902688	8.340294244221024	9.207197792346673	10.220384100395597	10.491951071253792	11.004611810992284	11.117190511725305	11.395560938001069	11.457753765257772	11.525284607744409	11.53855123757545	11.61893986267055	11.734765440718409	11.91059424540092	12.061001827275708	12.176752645522283	12.5396836175141	13.240938775251928	45.07803930137748	46.44066256014096	42.75271673609534	45.0669211334247	42.8011505365698	45.595641784329	44.90141397467823	44.42056696463944	43.99380536541547	44.63680857939716	46.85071939959782	44.288634372454815	41.98223219825021	42.24488203632501
65	20220429	6	3	1	14.940947979991597	86.97404192982387	2.309401076758504	88.22411812001272	3.689749188161024	88.24071618271147	9.845765686848829	87.48319200439023	39	-11	0.31288001064640264	4.50807690055192	7.016179249100656	7.688283666851516	7.912475545171635	8.032160618182584	8.276679102292823	8.505401940769545	9.381393910805912	9.584565779087743	9.845765686848829	10.09206183071418	10.332243117091098	10.7008308110598	11.721970817523662	12.04324544506581	12.100981033896469	12.224511797795364	12.776706718611203	13.151515401981833	13.53750994123473	88.24578429345917	87.57033183355861	86.40152880091932	88.94790435188614	86.85850901047648	87.64737378549052	87.39605217522185	86.9906166525389	87.36965465364976	85.28184976541554	86.07622611086771	87.7631067618411	88.02372101990835	88.40084847663866
66	20220429	6	3	2	14.340612124511496	65.88198706973475	7.374142717896993	68.29651005131822	8.783916879465828	68.52364810418351	13.394442321789548	65.05658688451152	70	26	0.1538139698593729	8.787433492235213	10.156542365672257	11.826057840833434	11.943388708162612	12.353587506126296	12.723743826222597	12.958596089485182	13.303730105591823	13.347848723393104	13.394442321789548	13.6765481787014	13.827105162017627	13.87618354909818	13.896283508797104	13.935932537100827	14.057107897967242	14.109487041258843	14.167022164623551	14.269976776945873	14.340612124511496	68.74671332989202	68.5277209313403	63.90725940113364	66.1376549183979	65.84809741339285	66.27019268301719	65.06556944395514	65.01984641587403	65.9088697295396	65.05658688451152	64.07436201448064	65.6638749219971	62.7728361644941	63.2195684540624
67	20220429	6	4	1	15.047649112293724	91.61440413042374	9.69165488524438	92.14976667383424	10.322071301044742	93.19655494022248	13.01386984629792	93.4016383756268	96	23	0.2205988343071272	8.747303818349597	10.25202437878982	10.84319392074929	11.333651942577706	11.585787600761536	11.92579061719836	12.281262017481826	12.505236998192093	12.80870805351209	13.01386984629792	13.234424621078666	13.615863374434944	14.014644929043246	14.176317306034036	14.225839764756673	14.319759014728911	14.625896197772327	14.815594972953829	14.931799105336989	15.047649112293724	92.14976667383424	93.9064072018231	93.09124493373858	94.52941471833506	92.010697048060507	92.5872213198792	93.01028186454396	92.70139385160482	92.02465102403364	93.79835641439536	93.18180073623655	93.37610610059352	93.0205647945084	93.01535330957506
68	20220429	6	4	2	15.388118550094823	60.749279582837225	8.156904896014012	66.54227020736774	9.544242057264826	67.24774955630676	12.551449403867938	61.47663683221774	107	24	0.286857723839074	8.81620820612368	10.063089306508992	10.304443708505168	10.676732985380356	10.827033518316975	10.950709062962098	11.086384217553473	11.197306788335364	12.049949718652162	12.551449403867938	12.806811142925175	12.972646388744923	13.283248188304242	13.65972017398434	13.898601585904366	14.04843684800322	14.421258375226058	14.79566251638987	14.96889204159442	15.388118550094823	67.87548508666099	60.157981101332304	66.26240546416767	60.21112124280702	60.00654295133579	60.42626754547223	64.04637403973311	67.32549337489156	58.989893272479456	63.552258248957145	61.056732186778426	64.97881972594301	61.12905779485992	62.63941314763566
69	20220429	6	5	1	17.715576658121194	90.45292318410154	2	93.46018005618788	5.1893329551982275	92.6110947889276	10.631117017492896	92.3085119058726	137	18	0.4676385105817683	4.555421042683911	5.065313296746129	7.933720074347551	8.236868496885508	8.85107424891136	9.087197661564652	9.244485346148275	9.787415745189596	10.039041673143732	10.631117017492896	11.46690258452899	12.626409428833393	13.253112101751846	13.439401545128232	13.619774399988913	14.020425438627958	14.595758215272548	15.396875386251663	16.607665951893402	17.715576658121194	92.5362167869136	95.07625053087902	89.39331126380823	88.54094839597886	91.83688752368128	94.4577042855384	92.58081949577682	88.23660167701233	91.12503469204869	92.19183866160698	90.75840022513614	91.2993943731867	93.34146623048964	91.98353930987624
70	20220429	6	5	2	15.009863736503174	65.3520560739611	3.1269438398822857	70.49581170886027	4.585810951710409	70.22361081602442	12.21581357846214	66.24541312245846	165	28	0.25470503926093574	5.3819959279207445	7.060164953159329	9.53288430130658	10.353478003070183	11.221518572285252	11.45506831722418	11.556668388718457	11.691130261731477	11.981974141106862	12.21581357846214	13.134722509864106	13.357625542805597	13.66537979476526	13.788362477327931	13.993092681560418	14.138338070429525	14.280474231611649	14.374932963329066	14.73553697569984	15.009863736503174	69.2393987130951	69.97409305306795	67.19258050339127	66.58689792335635	66.03455054037425	66.61669141255774	66.62043247851756	65.96758145855341	66.8091012368094	67.33823200457024	66.20896523718815	65.68755666975078	66.62735945225333	66.56180077230503
71	20220429	7	1	1	16.263301134519143	55.01817159082122	11.50738502522078	58.62890541448223	11.457919912211157	57.99069356572715	14.609215083220404	55.27844075055795	70	24	0.23857525606915103	11.447335742710733	11.57470879782288	11.890516916001124	12.3247555806304	13.331970720238017	13.96630906391878	14.099112566007966	14.240868067332451	14.418315691409823	14.609215083220404	14.725110704995863	14.789798852234307	14.863310736718276	14.965355240115748	15.257977024500544	15.283330940403037	15.589452885446615	15.90610465327353	16.046567413770966	16.263301134519143	57.45825685598843	58.62890541448223	54.75885270184968	54.69245378248796	54.63112630815733	58.39918996055905	54.83609471078479	56.72309738348316	56.59367550668869	56.93736343533429	54.36287487399296	56.12063071977465	56.31466100575222	55.608404768784105
72	20220429	7	1	8	15.278946196976326	47.44476866489673	9.416981263402748	49.26744800964156	10.192305941331684	50.966628832028306	12.6320224539152	46.90312683229832	143	31	0.2626689962550228	4.5539997872871005	9.73880093025593	10.661690546617658	11.248496292563049	11.52969645337199	11.632199069141588	11.73475909983127	11.958979586202544	12.20342246167511	12.6320224539152	12.97650707735218	13.21350562367986	13.78529933276387	13.88240292899874	14.11997318167074	14.362488772783829	14.479928150392984	14.516319432348372	14.701349335883206	15.278946196976326	50.52669681342707	49.26744800964156	49.56244206370855	50.38751715630158	51.896727182734	50.04535466230536	46.394999549160815	46.53190355787492	45.54579758198199	44.6282561425104	44.226866772717145	44.87291085314746	45.87458126388927	47.40437215452578
73	20220429	7	2	3	14.500963730509248	42.65650932325697	3.885753375057407	39.61057643102719	3.647217968624775	39.67754717998972	12.033658683150415	40.25777834136351	15	44	0.26218023323413886	5.894193371202967	7.094095012028482	7.758890966758588	8.377997908475145	9.419855150898062	10.154234747376972	10.822170986147908	11.457208792718149	11.704122864880317	12.033658683150415	12.438119544631954	12.705498227522858	13.006512935868209	13.099731277143874	13.190408562845882	13.506487298678955	13.570996763320396	13.868117663832914	13.99638230145512	14.500963730509248	40.330466552763305	39.42459843942838	40.04556537450771	39.77708137407712	39.87630714695125	39.27036449281216	39.349442024751625	40.43193296407326	40.43576155497198	39.56700401573046	40.18509012996372	40.78031473015643	41.09451925795559	40.063035352312056
74	20220429	7	3	4	13.539936405050067	66.08911608799676	3.829708431025352	76.02427696091101	4.505256084183408	75.44761098204839	10.10063963745403	68.18253257517071	34	27	0.2745561359660681	4.649253164358013	5.477225575051661	6.882158280487641	7.542472332656507	8.344030032172215	8.914632212996842	9.33861340589124	9.50136441738854	9.74139751104283	10.10063963745403	10.481675592835208	11.00209921162326	11.09900568248207	11.165786681043024	11.49610520084956	11.774070079584646	12.298601776426109	12.935716597669485	13.234430490496845	13.539936405050067	72.35905761242877	74.43007271666951	72.00139570210972	70.15187370896066	71.38003865587416	66.61215011858513	68.18253257517071	69.69689907086058	67.27272834029785	68.55077249953389	67.6988647613868	69.08640511989871	67.02795859688395	67.2847517661901
75	20220429	7	3	5	18.614065415176423	134.9817209874716	4.849661197520208	117.02326399841402	5.544101637371404	117.48341177718852	16.72896940167289	128.90795035895138	129	59	0.2517537283010137	7.772006316788813	8.601103957101973	9.95018623256828	11.462648712539773	12.970400309127452	14.507488191276142	15.277313417049331	16.013414951228288	16.35560186033295	16.72896940167289	17.202395663288502	17.371713058975295	17.456318806716695	17.565980201704757	17.65374085808331	17.781566667214356	17.89527439387149	17.947265821927132	18.105437889011533	18.614065415176423	117.34035434848433	118.03003086131233	119.1861502799488	121.32949099227103	122.28410299443536	123.10219609761675	123.71533080102084	122.45817259291876	124.24679223286898	129.85446005248616	131.4772424396346	129.29460052903394	134.11675452844068	138.81123214840588
76	20220429	7	4	4	15.6909556835224	62.084465023611976	3.23606797749979	64.79278671866832	5.052443080580714	64.5438291153208	12.701668112770376	62.49968833517645	69	22	0.3071550128832168	5.874169613385103	7.724932736108526	7.838003064026941	8.2816621403879	10.56591091345502	11.019681607212076	11.972523176169332	12.536540707808197	12.605121468738634	12.701668112770376	12.830931730397351	12.920976312638132	13.105564236870205	13.280567033503162	13.583318938837554	13.94873057148431	14.293725455280914	14.47899971911414	14.97822567442532	15.6909556835224	64.39102724341915	63.639933230609074	63.509466055972894	63.484188853618704	63.2669169452945	63.67536832730068	62.37233704836508	61.18697429728601	62.17625617810473	62.02598836157693	61.17868693592849	62.15309957998445	60.81690385134355	63.5353134207862
77	20220429	7	5	4	18.22574756204008	71.81142157187202	2	65.30431747157274	3.626564914573805	64.78220036891571	15.236328384822553	67.03595087416174	139	60	0.31148154554996116	5.3045630266259325	6.537668563051146	8.935099184249088	9.999312179180333	11.28943841176443	12.1912479051403	12.79855837613376	13.964119697658742	14.860649383048498	15.236328384822553	15.809038262015504	16.20895710922352	16.397873227532646	16.997107625676644	17.216375526509765	17.473761977988662	17.640734581157368	17.762767092731572	18.079128442528564	18.22574756204008	64.0252730273207	63.97808958311623	64.62822482926195	64.63240602062882	65.76546886964661	66.35308130086759	65.79400700115293	67.10274490610479	67.55742946155024	67.03595087416174	65.8700086566682	66.16130165617601	66.26928742507772	67.06740983791478
78	20220429	8	1	2	16.251619149207936	53.12766291914179	11.31640163176078	48.542436428623546	11.882160936317884	48.78228310261705	14.132350060611774	48.5257416717066	98	34	0.11727496200162096	12.184164911898486	12.60028206175163	12.801775314283594	12.945803663553871	13.233294742392363	13.411594950410764	13.502953292624682	13.666373826645964	13.862720398934057	14.132350060611774	14.190456859408927	14.265462227749952	14.463943297052566	14.703930468952375	15.010738581545064	15.088757418099153	15.192456910134055	15.330073034919444	15.733151763633304	16.251619149207936	49.02866997347347	48.23642923653046	49.32442424415262	48.28137704372418	48.50904691478964	47.61212134949771	47.16378860390383	48.03421161769698	47.34193936525248	48.95639437964278	48.266342759933785	48.28912925259814	47.90457968104915	48.22000955799291
79	20220429	8	1	3	15.421657858855404	60.85771547999612	10.890248487270224	63.8260062492844	11.073057515216192	64.7688899096362	13.492549802698406	65.2915438319185	98	31	0.23650756881419527	11.11902820427953	11.422462403359717	11.639706550237005	11.821110812653815	12.12541683916128	12.33434724269247	12.50188343519016	13.292112607077405	13.456078989116362	13.492549802698406	13.703915814354929	13.858430736187774	13.991278042128537	14.036546586591763	14.1235469392416	14.467776506805835	14.65935524178416	14.946984528126997	15.158802024575998	15.421657858855404	65.33695677164465	71.18925929619857	70.2583790560387	69.76788929844572	69.9959542820925	69.83298784728666	66.29040844319044	68.04401810758084	67.92798504572546	67.82651113227789	68.09249191945594	67.87024359317716	62.25980498406568	67.52872128159119
80	20220429	8	2	2	12.861431819155133	54.93030155359117	6.830789326621606	55.78235933449066	8.00883484396872	55.46562908702611	10.342700810662857	54.352506919802174	144	27	0.21727752056912447	6.085391523877691	7.308312584802244	8.512846035827158	8.670717997914213	9.199173190984562	9.6210192582795	9.858186832743218	10.162729394735436	10.302223372847784	10.342700810662857	10.538867082738658	10.59099057788069	10.69359141428182	10.949473845865068	11.50419445707458	11.810688974599554	11.906697486920663	12.054996437729065	12.554087388022484	12.861431819155133	55.78235933449066	54.08580092598751	55.31189028149281	55.30263764509486	54.86594321566207	52.92462006517012	53.45158521587134	51.87527106914092	53.95371328962542	52.89250591473161	56.04821508604172	50.45525645758474	52.76898071810643	52.84366699882567
81	20220429	8	3	1	14.493039270422988	78.85586877991345	5.830951894845301	78.85846952095504	5.354973235968338	78.95408343135058	11.5610598090544	78.8991236047176	48	28	0.3044507773656287	5.574673032910365	6.4962690248476225	7.981470015031187	8.990923407543322	9.815638885960007	10.137901926229963	10.311679422062866	10.694363388636706	11.24792192803782	11.5610598090544	12.159565725413843	12.236110138952627	12.35944182980476	12.518375055612738	12.697302045412938	12.86990631694432	13.007363578094626	13.564812881584986	14.19003430142439	14.493039270422988	79.06400308461653	78.80719491103515	79.42421072030129	79.83562294595481	78.64650912606577	78.71414839884733	77.989741990264	79.50802460179149	80.48144196225653	78.7783616954491	80.408051050633	79.97140163402594	76.21301073772888	81.30932785574451
82	20220429	8	4	1	15.280122989689808	74.5080949479171	10.591603083610163	89.62872834232257	11.549659245829051	88.31923188790024	13.295843196875644	74.99949246416209	101	25	0.08435823232372502	11.460607381348831	11.763900415795256	12.035517933026938	12.282257101718953	12.450369456749357	12.590056613982725	12.754929848383432	12.785777252172444	12.802015775899273	13.295843196875644	13.383598907525665	13.479764625037868	13.541158966240122	13.724386069306597	13.871405339125207	14.223420130994253	14.289435893985363	14.395572400879438	14.788489510422098	15.280122989689808	73.95806322474704	88.89639967641257	80.1361635804355	78.30994822815912	77.7294128134263	78.38900575439826	76.56869708514134	75.27323796377681	75.49811203822257	72.73221393764558	73.1226501865137	72.08945079206772	75.13403329952591	72.13275313041014
83	20220429	8	5	1	16.239632416920884	76.5871373394112	3.265986323710904	79.28144003996837	5.299731916493738	79.55288738475885	13.153599980179916	77.61145670362767	134	24	0.30705048733068896	6.381853269570894	8.08791713892014	10.420127814211126	10.6626936224723	11.288367526497844	11.68084353292943	12.20333754924422	12.425253230689162	12.738373157031347	13.153599980179916	13.386154883581549	13.573080434915674	13.7257489519482	13.961565162184703	14.758197706374563	15.06665322371322	15.164727680518942	15.323214840308458	15.858024670761417	16.239632416920884	80.3012406166251	80.4402702309982	79.39252169099458	76.68851122435717	79.60949351381399	78.55337258822651	77.84164979364598	78.34730887350652	77.77934203999968	76.56982740720942	78.44467161553837	75.58658224646221	77.41915441001524	75.3122490794006
84	20220429	9	3	2	15.784885146308223	75.70785180037633	7.46712679493152	78.92952976849129	5.810822853079462	79.11991568272725	13.308747111579784	77.7797946689694	48	26	0.2855296037729863	5.441751162180764	6.9790731160359165	7.775301674115304	8.655781172400811	11.391533570690836	12.222695649184253	12.5567216488417	13.094766506313748	13.178580231298486	13.308747111579784	13.896021465798926	14.138697357842828	14.382056428108475	14.496539669951346	14.83011997893116	14.858696514889976	14.889731272396242	15.012070995608372	15.298936211700005	15.784885146308223	79.24207882458899	78.92952976849129	79.55925920031073	78.35220526865982	79.5736533016909	77.65935785233111	78.48059685188781	78.5462805674631	79.49967222190793	77.63590617013112	76.94073309114023	79.37980806844129	77.54206943278066	77.10176897586521
85	20220429	9	4	2	15.029528912387445	81.97752324785402	8.618657200709421	85.91604046840632	9.684478136010176	86.47171880049167	12.750911675611457	82.91674586504729	98	24	0.237506695826097	9.409911351570331	10.282856199570457	11.37839211777558	11.690030385425034	11.768727457512211	11.804384393721836	11.995491398826196	12.21666704164262	12.575471000967404	12.750911675611457	13.039608377799745	13.148144087116764	13.370023312932895	13.79865516302615	14.097639787574082	14.148786006713152	14.329574273717812	14.369240347340115	14.674636867875488	15.029528912387445	86.86943212285115	85.47379445713476	82.05142930626079	82.46318162881975	84.95174570728715	80.730312874236	79.95419673175083	81.44787233188485	84.01034747018409	82.91462526081338	82.98646573066212	84.51029992402839	81.95117574053272	79.97156668105357
86	20220429	9	5	2	12.395963580925086	91.09025478204254	6.503349353377176	90.01358800222653	7.252073882901179	89.59654250479126	9.858881650360978	89.02733198358118	151	28	0.3104923364971043	4.1632520625029485	6.41286556620215	7.285660425494691	7.655492359066024	8.092426087915292	8.290134899905569	8.921263096671622	9.0619846852243775	9.383327443196432	9.858881650360978	10.58253129112328	11.079989953587972	11.208233956244836	11.442601886112689	11.582007418287484	11.662910193050744	11.970083885148693	12.065077747472708	12.255642607710612	12.395963580925086	88.28195459963753	90.01358800222653	90.38749454120531	90.48728297440096	89.28161943892228	90.57283735181898	89.92532285241515	90.07880658526938	89.03779996627357	89.40009319621667	87.16184544157687	87.12530502994258	87.42569062024577	86.82183856179012
87	20220429	10	1	1	14.5540082508642	34.57964294308204	8.05733308033125	36.75842875494605	8.756778495163887	36.66303990867912	12.989804726548067	35.367139828336704	79	24	0.22109292139309905	9.168010015348557	9.425961347369782	10.23396541503795	11.173338667797106	11.59873398611294	11.869466796062754	12.10291620947342	12.45294762901266	12.8293191835624	12.989804726548067	13.181823563204103	13.348948998514745	13.38955867531326	13.43748707858747	13.599993181591772	13.755010086015975	13.9218580268618	14.088352186183284	14.26313976870764	14.5540082508642	37.6333230427607	36.886242673577314	36.73483703284382	36.67966881349918	36.22683978675839	35.87430683785885	35.33568336529621	34.879820974244424	32.796239789490244	34.40174725441248	35.97507555037016	34.152203650759745	35.77456841891403	34.17185424989896
88	20220429	10	1	4	15.716450456841873	42.17978348748407	7.492763833852906	42.15721705752323	8.169698006803893	42.06596022194319	12.909075400139171	41.89779063791248	142	29	0.21377344085436156	8.967357521359684	9.692202977306078	10.056535871451006	11.267808625703788	11.770836504854175	11.987632830307268	12.128648986084684	12.395356899391505	12.609792279927587	12.909075400139171	13.311096904219465	13.476616747877792	13.639637905416954	13.924236843467645	14.34989995829072	14.58251903471122	14.941195170269346	15.365244088460589	15.594463674021162	15.716450456841873	42.24730272606372	41.87532673716578	42.35884450819728	42.52684737805866	41.35991237768675	40.07308321529772	40.30180838705506	40.356851570772704	40.27042444467823	40.305854539944754	40.57744192463747	40.4932104241531	40.85976736897688	41.66230604015956
89	20220429	10	1	5	12.645934140818374	44.61504237744912	6.35545666921016	41.83061149623828	7.196474821418616	44.17710175960056	11.384114450256169	45.99939682818509	74	23	0.436300437302623	7.143651125370393	8.421554053006144	8.544452474523386	8.746475686618174	9.046249653526637	9.341791366534324	10.00546735467218	10.672666258522195	10.87247460067756	11.384114450256169	11.43966274759944	11.60286730659009	11.623464082724004	11.72043247217378	11.904687418246954	12.015830757830493	12.0523189965895	12.151302289659228	12.25900996089335	12.645934140818374	44.26895376476512	46.4317400177983	46.31395645716493	46.55328465009181	44.52030538358426	45.06657603509418	45.49426289795794	46.89012062637785	46.39473447363157	46.59441636994951	46.44840476616477	46.91910888614137	46.346915848441945	45.52242592258327
90	20220429	10	2	1	15.302146012328896	57.42924358909951	8.456989754212767	56.07176679674331	9.078433975296198	55.8127679989769	12.759619464403514	57.9366881777136	120	24	0.25537441163743435	9.38915608583791	9.926476528705722	10.728055822387471	11.081971898349602	11.254038025055875	11.675317302117394	11.963366964433856	12.03635139251698	12.539487869190593	12.759619464403514	12.7913200763662	12.956856648549524	13.052674163868415	13.082644057578706	13.425441235309098	13.723266977791612	13.822186948123155	14.15113321822342	14.89857338127258	15.302146012328896	55.85588528459135	54.81480364421935	54.82136051249919	55.19420674936104	55.07601807329619	54.58649359074364	53.988923322188434	60.25105762207061	58.23027683133312	54.21886884166528	59.20277893100852	59.40632692891327	59.32856977319493	54.923229538528084
91	20220429	10	2	3	16.36425144013835	48.4761925534393	11.93441529503104	54.88853965417339	12.088240745068951	54.61413146573557	14.50125474080528	49.68105836161773	11	34	0.1320317214844067	12.052051301119803	12.267963651504836	12.997758706454182	13.65075889979164	13.743939187418096	13.845852814773997	13.95830230878268	14.08371076139792	14.343945512994315	14.50125474080528	14.616111874699245	14.72690603876474	14.80959210115024	15.01787972574884	15.186123395915626	15.341437954360591	15.585102321125383	15.79980970367427	15.900133197352895	16.36425144013835	54.93306734166039	54.02078740137294	52.59759688489098	50.727514033238165	51.037732425248585	50.38437125992628	51.46147816514932	51.6116009403498	49.48708059060351	48.932647613363066	48.69820581273932	49.54621243932403	48.91267192159365	48.80590149898638
92	20220429	10	3	2	14.29886389900872	76.219147486302	7.319173917383245	78.94729483037536	8.889872335193976	80.2730692562913	12.422962580668791	76.06536366794299	38	26	0.26559897087194656	4.2984411645261	6.727808411098438	7.886424888041001	9.762265288184413	10.558254134178782	11.26092301794381	11.530120677686398	12.151580043806064	12.26220212610604	12.422962580668791	12.548721761687634	12.574099077237957	12.841669259883089	13.097272981601956	13.124450655702642	13.152597336083554	13.514425818342	13.770628484271716	14.11554124207131	14.29886389900872	77.33903658165914	75.39660811622451	78.94729483037536	81.4513533237405	75.36537421660007	76.86880259564005	78.68209926693486	74.02676780107062	71.50093310290727	73.99463864635688	76.14285574813209	74.03397985603594	75.73207370203865	73.52472975296799
93	20220429	10	3	3	13.511777971589096	50.94063475874599	4	51.41596019549649	5.765621375919092	52.252196801726335	11.39895451453459	50.64435283772091	62	24	0.20588409453700168	6.7335565258972165	8.126189631172624	9.107710034602652	9.39000719938925	9.752716972245349	10.185585886826102	10.533437322344492	10.747748239332196	11.131882698826736	11.39895451453459	11.587065980130069	11.69228396451019	12.03838098401174	12.333035836094083	12.627628824353922	12.77514540060179	12.926711747923042	13.051245141471323	13.185776698184256	13.511777971589096	52.878226846128285	52.113904063981686	47.93896947989905	50.66460110715718	51.000561834054224	51.14523305591754	51.053596945602266	52.11314384736953	50.23897983285145	50.41178407078961	51.31285081604776	50.800604859356895	49.766440189870494	49.7498054500545
94	20220429	10	4	2	14.30458708917957	77.37329634345696	4.346129984141888	84.58386088410462	5.041059024946963	85.40274421244867	10.966193014638216	80.7657229638022	88	27	0.30122125672898514	4.8859898765047785	5.470618337998395	5.934441776692573	7.364115206893932	8.053519464311066	9.06730455582828	9.274922514478822	9.646519340527044	10.10806195945664	10.966193014638216	11.379821013031773	11.72878779324448	11.81253083599457	11.918007486608603	12.358417010782944	12.517969700315412	12.81046262612832	13.127000518763486	13.664847920922549	14.30458708917957	86.7945707922541	84.82980096098724	77.9686859906773	84.94802464702765	82.67977834475815	84.34220202709048	83.10173857590534	82.75780557743082	82.90450237645152	81.28774170509935	81.33292457927182	79.93332078346701	78.40921151172135	79.68255433138224
95	20220429	10	4	3	16.652785151046494	55.001611872381424	10.736893034793445	54.43310488496594	11.857248402949466	56.79199868252656	15.096467142209658	55.78509511400941	121	30	0.08405867009607958	12.455498652224994	13.145732071163357	13.784894315329485	13.94630805794978	14.229658667788204	14.414581325649934	14.584396685158998	14.741212345850618	14.987763390441202	15.096467142209658	15.13796389823268	15.28366639930174	15.364312137155494	15.401766967363065	15.49074433205853	15.613290697064656	15.98229008462128	16.111371208340294	16.259753429243744	16.652785151046494	57.015675749236514	55.80292019299443	56.79537297731385	56.984686919441	54.77677780933631	54.19984342066107	56.41677010018496	56.83079306973022	55.244936203947205	55.78509511400941	55.5487677761305	57.0671504161596	54.86525301900104	56.12458184558784
96	20220429	10	5	2	13.945355710356896	92.47232858294204	8.352018437431955	94.28159410562236	8.579846802373126	93.05769537430211	11.27358173697033	91.72324514301413	157	26	0.2067277795916965	8.246412906202368	8.384772630579924	8.57670368454404	9.116579058780845	9.381697336242762	9.76502689821949	10.178491149113036	10.730746667948436	10.834611074391836	11.27358173697033	11.363024513482426	11.5528389355042	11.953936323650591	12.0552654747459	12.4338336005743	12.483098550062603	12.574557840130552	13.060076230935008	13.724518083725432	13.945355710356896	94.28159410562236	92.60760712850517	94.17966506249252	90.78558797187088	90.2362114353863	87.98683050851847	90.46256593165572	90.09221040448372	90.64980928379975	87.63189937629308	92.51685126900396	93.81251044737168	92.79105940043858	92.5185917649318
97	20220429	10	5	3	13.882174869182832	55.44803407359476	4.51260859854213	57.58452783498252	4.6826403399479295	57.847242691583354	10.709366074689546	55.91314159890688	173	28	0.2715092332702988	4.722401979467545	5.5534965478142055	7.420591346090771	8.136040260604487	8.510006831198961	8.973139659076816	9.37362796497868	9.81248698262665	10.23210056057995	10.709366074689546	11.130606509851466	11.671102636063448	11.8645778628652	11.958673746033352	12.48605784837673	12.576522434499632	12.637643113993189	12.778528702160887	13.376771213622982	13.882174869182832	57.86355734019423	58.02495832895005	57.6706673791349	57.58045167354234	58.01151949976016	57.44139205061877	56.57450504435715	56.9019983585938	55.75700711076028	54.73883699867963	54.80924706095549	54.96470635671631	55.10890244319702	54.837019974424585
98	20220429	11	1	5	16.47808119587061	48.52682698094896	7.518166031117281	48.91714819704023	8.540821765394673	48.181962050267856	14.461374966006268	45.0970647223817	38	38	0.16924689069257218	9.652067668120065	10.485482857805932	11.38102374693205	12.445040974654178	12.696064547619164	12.944349020381422	13.207425935088256	13.847369505369077	14.203210984279474	14.461374966006268	14.76502114987875	15.18559725343994	15.282390973251562	15.788690730097317	15.948720643850068	16.132024608184558	16.147310384337157	16.18081913782446	16.327159823963825	16.47808119587061	46.24056054411631	45.81337882518564	44.76835606185062	45.457852523375735	44.82238145556449	44.8416819549481	45.4532162023266	44.759003396951066	45.448319807173306	45.01398605037826	45.06343514014396	44.62251450651859	48.14872424632805	48.43369044310969
99	20220429	11	1	10	17.354022509529223	55.48838557113999	10.338422642629524	54.52774685175428	10.757501216341185	55.94452053985864	14.404445677218272	56.09170997924971	114	33	0.20220577223869163	11.147195250983676	11.441309811351664	11.577002492188637	11.969658324250558	12.576116454818663	13.102381755902378	13.555060173508256	13.712305513701349	14.235993708891652	14.404445677218272	14.559367283043777	14.816803840056195	15.03999313758489	15.084813411462326	15.694202400635524	15.885932199688504	16.029955069915665	16.221963483781064	16.81925102531628	17.354022509529223	56.97174823275911	56.04952045798759	57.16891441226182	56.464718762426656	55.88925979415001	55.753491108929055	54.56469738024512	50.92091413965565	51.02905995415991	52.58059203961907	53.16842953496865	53.59441091188014	56.38034472132751	56.405101775473376
100	20220429	11	1	14	16.28777472823652	56.089226771697504	13.13058999332172	56.50531032837572	12.517230771671503	54.949170263276216	13.288924109635246	54.17728949426293	155	40	0.23881489352254504	7.611507838814361	9.067670730783162	10.916751924039763	11.20388979049238	11.628688794071827	11.883121851323963	12.111714667755754	12.487736761288224	12.84452622117823	13.288924109635246	14.1678603703081	14.32986824215754	14.448215753867046	14.681119193088309	14.943172363613654	15.14661958732217	15.571033545936872	15.863927565385474	16.205772058712917	16.28777472823652	55.56796324558744	53.66091986259362	54.492636847692864	53.23364311658643	52.78057902286688	53.78386489390953	54.46208814330439	55.23696393236973	53.305128485254485	56.50531032837572	54.119180436971256	53.26646246796121	54.63790824056577	52.82144066577027
101	20220429	11	1	20	13.661357179377909	37.9897245939596	2.309401076758504	34.4692214801664	2.83539147689679	34.18030249042988	10.525776171632398	35.4791217358773	125	38	0.2895405681433446	3.362633684144134	5.792189311083834	7.517724809621027	8.493369596648465	8.975454151871604	9.2440245213216	9.526414492084951	9.868856811153524	10.128725786768571	10.525776171632398	11.042983129971963	11.45689020079128	11.7675462266802	12.11503304167005	12.436433703857467	12.544629826520955	12.803471529754177	13.022263417846744	13.150495462061071	13.661357179377909	34.302558992226444	33.40977960832581	33.067644622167535	33.658838073745784	33.57830262639551	32.976473644384704	35.621799889846244	35.03293210093018	36.227472467031006	36.13360572113007	36.89284705539541	34.583964174351145	35.06028239398002	35.31898860837926
102	20220429	11	1	26	16.863431701846714	41.76438512604181	12.272929892793035	38.670913688426886	9.456121484456212	39.91352191740049	12.232464846916075	41.97944140305558	176	21	0.22599775313749731	8.581899243532881	9.116057590367411	9.377250182863166	9.835091134220152	10.539782986373314	10.836074098385302	11.563944915579285	11.713330184088305	11.900281799561514	12.232464846916075	12.27649260343874	12.65012023113045	13.445254168547972	14.080139151465342	15.022121775418697	15.55070228747072	15.85316390861915	15.923155367844291	16.105991941027153	16.863431701846714	41.942765952944136	42.58331346721156	42.080435179695485	41.71894467847771	42.07207779838685	42.2996276352504	41.16644225131815	42.53493468241298	41.20503574794776	41.71889466422692	38.670913688426886	41.61281443828068	42.46405948760468	42.29826224620357
103	20220429	11	2	5	13.942717738640122	48.77409743690283	5.91538956355586	51.02019242749312	6.085264538512226	51.25526940910203	11.77710823183878	48.95064774222589	78	25	0.2787569760141728	5.955745068263509	6.35775531391221	7.037362890878167	8.446152573736917	9.216318121586552	10.244201283422337	10.504242496986992	10.775047788195812	11.286991284553563	11.77710823183878	11.945842389384197	12.244875894431608	12.424696319075888	12.664151631980255	12.804999698501163	12.91349723738155	12.953543524077231	13.045495976894117	13.35045269377586	13.942717738640122	51.190345910138895	51.55526988967407	50.80654155092682	51.06651062515876	51.3874620753908	48.454281310163935	48.89903803682565	48.09854494850068	49.033221270296245	48.75555215270629	48.75937324146739	48.73098015128838	47.86883949742767	49.11462446489789
104	20220429	11	2	10	14.338821368331622	58.27256388038428	6.081672765756762	64.89522590715633	6.39271815530894	64.72630777650532	11.120974232736389	60.38787160513327	170	26	0.22789135926506773	6.555491716741065	8.036687728866127	8.086074827586929	8.333575028748145	9.079071823555184	10.103338556279448	10.634197515332833	10.738183713700185	10.93254419838902	11.120974232736389	11.617704068029996	11.985509781838465	12.419924546927462	12.949744507486866	13.24930872664831	13.805031646630082	13.920200999590024	14.061640343328843	14.27463886030664	14.338821368331622	64.20090307042904	62.23259223020555	64.02933418448563	63.05232580081317	61.64178388835846	60.48780507965622	62.10363548594352	63.49289133325786	60.91641220473469	62.6118302883196	60.467999436339525	58.533123122775656	58.87843151314717	58.85106871653464
105	20220429	11	2	20	17.476730473148802	45.78362534738488	12.534247360277009	46.40466230241532	12.869580808902931	45.145525197123256	12.725446813668013	45.586649222035206	180	-2	0.3243483739750442	6.070387510904733	6.75214537060915	7.398815304532373	8.43669479982183	9.269650903481065	9.62429582489843	10.415523550653152	12.1570248259384	12.55336730561611	12.725446813668013	12.990428920253745	13.283212877519231	13.948032283722185	14.6361552226657	15.20472240324307	15.561141039798946	15.83897445011654	16.29309503277275	16.660871124065032	17.452336226705135	44.34900157317009	45.553769853559466	46.40226661980201	44.56984950042647	44.56984950042647	45.97900601813403	45.586649222035206	44.93265287572774	46.40466230241532	44.74246868563667	44.90117390627439	44.28944460331777	45.92098948720634	46.60064314417407
106	20220429	11	3	4	14.27636979312514	155.73170337921596	5.693388843125944	165.34473246557926	6.921051360107438	164.08700076073467	11.795469528487407	156.97140661378893	24	21	0.3713782633080167	2.7135462651912414	5.024602674729487	7.014650678536897	7.4585138709001475	9.056940737209596	9.730286072417275	10.909521652914773	11.539054690066951	11.704743370662008	11.795469528487407	12.090007450045508	12.847641937909769	12.93790453025496	13.084383636407615	13.40572551754198	13.588244404860726	13.67451359279735	13.795824365325313	13.961664376379362	14.27636979312514	155.5833711141941	165.34473246557926	152.3021661847773	163.188758153505	160.21945209492551	162.52114792812986	160.54045355940835	161.4718389435013	161.9919171318674	158.67343157990447	156.75774573437246	154.8680973078068	157.42791668938858	152.527100276324
107	20220429	11	3	5	14.169950638805794	49.64592585114346	2	51.272319267199656	4.677225399200449	51.55701371988528	11.476326612499632	49.01781688104993	142	26	0.3012057733675386	4.965212315030782	6.492610123566346	7.426153590522669	8.921242821321883	9.695513298681	10.175391248770522	10.698689258641789	10.97852253729409	11.173458736891382	11.476326612499632	11.680534170928553	11.95641131295544	12.154591520234671	12.587180395820234	12.97275689119258	13.169502519342512	13.400261383441132	13.517653358452208	13.936834395308558	14.169950638805794	51.65843928622376	51.740282606232434	50.524386155040126	50.55812576862963	49.01251537046516	50.47458696551883	49.0231183916347	48.45197565320207	49.748835173588986	48.53554946628842	46.78660113007256	47.01243547813368	48.59981277714101	47.29510602080361
108	20220429	11	4	4	15.769615261789978	155.2513165002845	5.698742654826425	160.32284155417872	6.892436271195652	160.46557555739437	11.143615177509224	157.09244110072427	55	10	0.27055115012147507	5.595374076537655	7.455622160917894	8.676832757997623	8.960748597096188	9.796666395377954	10.300580248720944	10.787436451730876	11.048855848880496	11.09280879944644	11.143615177509224	11.178462585948251	11.915513868853465	12.708364038598376	13.375941810546452	14.202509603051135	14.23445134605448	14.57585012228191	14.951485131432474	15.299142496103377	15.769615261789978	160.32284155417872	154.35548124566	154.35548124566	153.94589454016068	159.85365786742642	154.13115732797306	156.55920916439786	156.55920916439786	157.40789098336836	157.70241490347783	157.4028095354871	158.10370924619457	158.10370924619457	154.32545268947985
109	20220429	11	5	4	17.21226140814132	162.99968427978172	6.532502646922718	171.8629097210056	7.5596668240790335	169.9698236482683	11.892142206108574	162.2264939709683	99	9	0.4606924439692051	5.364145511161274	5.864049110873915	6.285043585398711	7.016849029798408	7.908308758384566	8.417866654974238	8.54313484203454	10.389881653499264	11.353668627039257	11.892142206108574	12.196175420829135	12.4094844260095	13.018610652675974	13.530361877434714	14.065477546193303	15.335139559956776	16.21768694638365	16.56341668211906	17.003091163815107	17.21226140814132	160.97252667206726	156.4756853655623	171.8629097210056	171.8629097210056	169.96756967269891	168.07899155110036	168.24101771799116	156.32729308343949	163.61746030566002	163.61746030566002	158.2646551052681	164.21224978187075	166.2058178187481	160.0503038987208
110	20220429	11	6	4	15.87170031018871	152.9780287615344	4.381780460041329	162.06915914080253	6.430368406406785	161.25691103639792	10.688589379944576	159.33191920593376	159	22	0.42962962502968266	3.8389804112804304	4.651452015380358	5.483256356396646	7.176639949528132	8.062578483456429	8.33399554946704	8.720008395037318	9.292937386232632	10.234774502916004	10.688589379944576	11.428128812795332	12.586303593340098	13.5820725195705	13.833821006918516	13.877262542260388	14.219378602247692	14.648584591292366	15.266710648442723	15.639272001852468	15.87170031018871	152.43935527472095	162.06915914080253	160.06115699114434	167.7262710487603	164.16315579328574	166.04119091081571	166.15808421778485	165.2112844415954	159.33191920593376	162.29576370832595	166.4212191940924	154.78332315270126	155.30447164603447	155.2954690808905
111	20220429	12	1	1	15.760117897706852	40.88748026534501	8.62971600730176	39.40528293576953	8.25634114095604	39.891187220135016	13.982281023050152	39.450333272177375	67	30	0.21430502030720264	8.66275886518648	10.776389969009854	11.725665675469838	12.58867463226661	12.77946848601388	13.188617694870098	13.656200040000115	13.71840054896732	13.821295334882205	13.982281023050152	14.272082051539972	14.49301553671178	14.551937119354603	14.653260615099702	14.746722648571788	14.803801723078706	15.17336165437779	15.344122936005514	15.570668195820264	15.760117897706852	39.40528293576953	39.46101881686074	38.92383075329605	38.27926959540196	39.41424799022538	38.19819649485559	38.90541550615159	37.968551060883534	38.16586728313864	38.888288125965225	39.81338171730757	39.629476816404406	40.59006052011424	38.53689550198392
112	20220429	12	1	5	18.63097755732209	60.464178347578425	12.175843543747083	55.68159562340444	11.0571237734638	55.10628002931342	12.961987354968866	59.24236020909143	56	52	0.3293758690467877	5.786504687958427	7.8853495915305745	9.571419049708158	9.833372660218814	11.004140732652196	11.907260031376996	12.19938048816485	12.46634678705134	12.80529394173326	12.961987354968866	13.47959119481242	13.676733643586353	13.865104388603047	13.942803861391514	14.221008466871972	14.797648061134284	15.240295510036413	16.021449121948056	17.192589923230816	18.63097755732209	53.70996383692784	53.71523033753705	70.37901342896765	57.50971651863628	55.309069477747705	55.60140777509722	55.68159562340444	55.27872083036243	55.38927733175524	57.23626860381382	61.74443313669983	60.324723612073534	61.80999181664812	60.17959726052795
113	20220429	12	1	7	15.315594169999784	46.154145921584536	4.346129984141888	46.53952072827172	7.332342893102378	47.235577392360064	14.410115879967366	46.15832461223886	178	16	0.1965579240699243	8.76786983770929	9.818957830037837	12.001019159633994	12.53216025611379	13.070444029836317	13.674377073258489	13.985099036801293	14.27229629935692	14.286043259853098	14.410115879967366	14.615348839697274	14.685337323081177	14.731305048390915	14.793937172992155	14.842057612469166	14.953362395339989	15.123657615440148	15.181887844133993	15.261419143514033	15.315594169999784	48.05762328849634	47.10958816031216	48.28258238716845	46.41581548034366	47.06962677392317	48.34549531324944	46.10784772961922	47.52196065958103	44.90635538265724	45.12936892697325	46.16250330289317	46.36518105283401	44.80166055145816	47.47858830128751
114	20220429	12	2	1	13.093444497886557	43.5615522014537	6.96412439180009	45.1530056619012	8.249344589193996	43.87601847049871	11.557849386292258	43.2584833465951	114	24	0.3131747123089352	3.2034172059880257	4.721334798679631	7.291350717212066	9.872031695877196	10.458637658802624	10.837142497205775	11.180081596129323	11.464907909738788	11.478252532812483	11.557849386292258	11.625686193043808	11.665641025114994	11.802549905703042	11.834547077092608	12.031825225458284	12.312129756041925	12.534287708589943	12.693637776027026	12.926012459318708	13.093444497886557	42.494308106488354	43.45389652660728	43.46766544985244	42.79059752965105	42.39953110122286	42.83720080854624	42.1491597617194	43.73289102184342	42.81070325847254	42.51665947517076	43.26115660830034	43.59268607257653	43.29479619338824	42.82166638224785
115	20220429	12	2	4	16.03704095061939	51.84011605225378	7.007330985179324	51.29339527248666	8.574678166952305	51.31011170224563	14.01441759085944	51.00436541782754	96	27	0.20253360506104265	8.757629085519953	10.306796604507204	11.235480860022276	11.409821762907844	12.281695672318136	12.624996280426734	12.96204179072627	13.562954863455968	13.906705965569934	14.01441759085944	14.475584596139417	14.766014708759956	14.771618595085428	14.843660031563072	14.890711750039353	14.949752069157771	15.042289821284108	15.256495034537584	15.417739810683662	16.03704095061939	50.92350987927216	51.20571528940965	50.26672773919514	52.29573087276411	50.99120916915468	50.85464025592093	50.62143380729193	48.79751911055234	51.2456616715234	49.28378766537783	50.076898650284754	52.93917921357792	49.49088167366428	49.886834494395615
116	20220429	12	3	1	15.727210580251343	45.946751827793285	9.49840074118645	46.26395220921536	11.135044770609676	48.15111659465797	13.744058438044826	48.552314243156495	165	26	0.1381269390470293	11.772807077803227	12.009947060807196	12.083200997841256	12.170824082242389	12.566262307216054	13.104505909183912	13.160113259162689	13.424384560016264	13.525391978092909	13.744058438044826	13.83511612355878	14.00295007713388	14.052581251506068	14.124815482478894	14.293848915864364	14.407635967986652	14.590148535708725	14.793897456022478	15.38485356912266	15.727210580251343	47.30069761404302	52.32148821192597	50.10808753708347	50.88869996071554	49.69296925544569	50.12158138194924	50.045369666580605	48.552314243156495	49.38795234551844	49.01850707771096	49.1732611725355	46.28477314182328	46.41520530648391	48.34619551276064
117	20220429	12	3	2	12.698645184118329	62.47462619410069	7.031547361993568	54.95093743347114	6.970484216700821	55.850268684226535	10.011954335401027	61.06684006686505	28	16	0.22919831296043872	6.127124966051049	7.545307795344284	8.145186655328892	8.186516444982948	8.701191527437487	8.980385604076854	9.144143955565369	9.369822719008656	9.609426384326722	10.011954335401027	10.529078291321223	10.769005496065557	10.913804316294248	11.09580304857766	11.197635138357644	11.473171162909765	12.37721779823251	12.584977974213457	12.68472456281794	12.698645184118329	60.33997295714237	60.95769896876988	61.059958105955005	56.31993750921159	59.727048313591645	62.13720004965521	63.70738244923759	61.07372202777509	61.35575238803479	56.91150606767084	61.82582132702624	57.65899405299824	61.64086862756883	63.74288756588032
118	20220429	12	3	3	19.175218872230843	61.3420384804655	6.49353563909391	66.67076181909734	4.467087124917888	66.14732600736089	7.704623588724617	65.96947699865872	56	-89	0.405484829964045	4.373935655744633	4.975291878832483	5.665366711614756	5.887252178728846	6.3364170133705535	6.699514216317725	7.0272843008376356	7.166938871887292	7.5891481964122365	7.704623588724617	7.807599610351557	8.131310425923598	8.29920767636442	8.93592401429524	9.20517468096686	9.564027703121887	10.481982765368052	12.65438202570657	14.533330670865151	15.50528712925789	66.45714095108151	66.33436596821834	65.79524235314769	66.18106228666699	65.63212087416436	64.85210862154189	65.12699694678737	65.58462234017985	66.12600659938664	65.90364824175612	65.44417232108404	65.19091015788436	67.2306313453997	66.39891936172555
119	20220429	12	3	4	12.681664360052602	55.4937521002508	3.098386676965933	53.78168427257466	4.850304074238495	54.64138423099635	10.30893428281184	54.4186557679099	153	25	0.29562658646495754	3.2763279358983204	5.726262772874777	7.030751769392756	7.326487518234008	8.067158121649468	8.392117124459029	9.212715153755406	9.657739636196084	10.186170307945233	10.30893428281184	10.628020605986991	10.977529560872624	11.357376583207047	11.424036766190005	11.532330429049384	11.699256223951298	12.190445643209516	12.381751099781347	12.52927991195237	12.681664360052602	56.733065223667545	54.90646476166002	53.93747866381583	53.47302632518919	53.22330517094612	53.99841602699022	56.28475748519906	52.93418278992302	55.70311175409848	53.70094126608357	53.70522248595203	54.46203812905359	53.35766345429453	53.62842060242396
120	20220429	12	4	2	13.585324081978952	65.32182746077774	8.960183855938109	73.83258747234066	9.42639528625074	72.40851503790293	11.213571469182051	66.44028114713691	56	24	0.2167698452333053	8.986972511088528	9.112423590397324	9.809878207585886	9.956509490583578	10.086493618038224	10.371644959107828	10.452249801333032	10.67074623684243	10.907055486233428	11.213571469182051	11.39060684310871	11.496807182172189	11.688311724126214	11.971973939612385	12.30408529195244	12.62404328936059	13.166103158128196	13.186962445980855	13.416227432960213	13.585324081978952	64.85862047699601	74.03564533058758	68.58535235253683	65.67825902052711	69.38528027982777	67.70193563638591	66.33173021720118	65.80897126499221	65.73781098895435	67.1227205978742	67.45741096280094	65.98596169572231	66.54883207707266	66.92468917183265
121	20220429	12	5	2	16.481539394865067	69.22070338614616	3.7032803990902057	72.29741004689302	4.692751425748895	72.74556774260911	10.103033183120866	69.77248060666913	150	21	0.3416719356071458	5.509769530693005	6.320869706431936	6.92731644632103	7.231388254473511	7.502927450111873	7.775304138074513	8.757312589755546	9.00814408810669	9.229968187960363	10.103033183120866	11.014434988368851	12.08069228419797	12.697933704062082	13.387056644475452	13.9750237623148	14.275226840201404	14.861982700358189	15.205254153450625	15.380835859878736	16.481539394865067	73.72637720934235	72.34475853812512	66.48385356243365	72.57536924713762	68.46025670843655	69.01252907004243	72.3505851983433	69.45967147646729	66.7343049247384	70.03880649217771	70.90124223011816	69.24238956529292	66.43878071961294	70.71155318111
122	20220429	13	1	3	14.490021844174608	44.22885233847389	8.064820042260683	39.31909337736634	9.325396524279574	39.45093677747037	12.885314726942624	41.00706433900717	92	32	0.22244925305131452	9.69152480481313	10.228034120143532	10.80515888278494	11.009940667502438	11.415651173542196	11.70203819844742	11.994545081845294	12.452763690480356	12.747193234310656	12.885314726942624	13.032608232060127	13.194495565179343	13.361683626373337	13.47196913216178	13.570133696376448	13.653736858401956	13.71401404243164	13.784553406408405	14.042090773007263	14.490021844174608	40.287239235797095	39.51422147614896	40.78428336095738	39.2644628112178	43.314576829579536	39.99959227517259	40.08047282085338	40.73606212104882	44.48385499760141	40.89144139400835	41.68951129188207	41.00706433900717	41.029575753292136	42.58497394033811
123	20220429	13	1	6	15.6789967762872	47.329190732723625	10.498151813131862	51.45526139377492	10.845895288576507	52.12236814235869	13.696382440206744	50.0606040073742	171	24	0.12794491850126913	10.964352371337911	11.667221890970527	12.641756128822502	12.854663049270297	12.99362335864181	13.334434335113864	13.414409825246226	13.479873834582811	13.633726929081751	13.696382440206744	13.823946420258611	14.093077251611174	14.158095347286633	14.275382872161908	14.373214956581752	14.441841682877596	14.913741122894322	15.037274685902656	15.062852919442848	15.6789967762872	51.68913303193955	50.42340738267546	50.90170366592347	50.50123955977001	50.13785601915947	50.33173626238464	50.49012139181723	50.47173115179817	50.3125157858023	49.86939952656682	50.0606040073742	49.65294785195574	49.33008585734314	50.32120326116621
124	20220429	13	1	7	15.940712465206689	64.1752157512183	4.09878030638384	45.15144021585117	3.854293973840531	45.70939919777299	11.885197416492288	48.20096413128837	149	52	0.26750407304218426	5.726837215340289	7.858417862669167	8.511676382757491	8.767097776780512	9.249860465999744	9.383376978917273	10.182020067884682	10.3503673030089	11.090876303194898	11.885197416492288	12.426291202014529	13.026477863595666	13.319654082226013	13.379741894234488	13.519916100094347	13.843103147080267	14.152601602400818	14.433867601432924	15.240878438989077	15.940712465206689	47.08487611899201	47.12567774479443	48.981716594822686	48.19935367241262	45.23141800430502	45.28639867020917	45.38011537335771	45.5737655510292	45.34564555170653	46.28698877313371	59.37242226829613	48.56491283293295	48.50200490827704	45.72461853429135
125	20220429	13	2	1	15.593352724101711	46.93188252579562	9.842394387176691	45.0078843117807	10.080787149816596	44.40117310532099	13.590569501351409	44.63008666408968	57	45	0.10071529427818984	11.255552025866209	11.798028771600343	12.560577742936015	12.905074599582113	13.193185811388233	13.337659411890892	13.478508456381007	13.506568533840149	13.548689218407	13.590569501351409	13.672271813285686	13.721085578029776	13.817431783421904	13.848464732775536	13.890351509452245	14.000472512766365	14.189045196305305	14.28746648940284	14.51140654468481	15.593352724101711	48.013010576782975	44.54692796928496	44.46127856479041	43.63610844512086	45.03058077879361	44.38820274294692	46.06492549958289	42.64348561234872	43.95111320093282	45.05368236123801	44.7822200121723	47.130924239703326	44.482219531600265	44.36127006889127
126	20220429	13	2	2	15.30723027256714	52.05769804893294	5.181899763382574	53.722477402477935	8.095691267659857	52.59306892805191	14.03222902990696	51.73307055126712	34	35	0.1449713752235426	9.981168055842982	11.846722412086034	13.020466847766746	13.18250892526993	13.30144915622102	13.514914890228464	13.781042287634644	13.887799677387187	13.9440023741528	14.03222902990696	14.182958957396265	14.406359059904458	14.461792616054144	14.52499267217748	14.64875634447222	14.702200307916698	14.77886904561983	14.887163602841698	15.004395938118126	15.30723027256714	51.81894501989026	51.44798432028356	52.28687334894748	49.50588594890421	50.30319312945323	51.03430644906881	50.17498659895319	50.03998313176948	50.56436254570436	51.84512748018392	51.70107143360545	50.89491173066487	50.77128150411301	52.68008538873498
127	20220429	13	2	3	14.623591206561022	49.51153755924457	9.720784172432904	49.27560533394699	10.197676423895825	49.896037116542765	13.20372182020833	47.85609086489881	157	31	0.15288508343021634	10.445477437251364	11.030311660313306	11.819997089415036	12.244039303379388	12.335653440686032	12.70404706628678	12.91378583673908	13.108668503874652	13.173336403269603	13.20372182020833	13.227915731431406	13.324704603955997	13.408753239098742	13.461943565522844	13.729389486546337	13.763995468284946	13.960516318160884	14.214206048865828	14.246665869258036	14.623591206561022	49.88425876047943	49.66320077336969	49.09276323587333	49.1857247238348	49.00707381997815	48.39003800501168	47.22390573336511	46.75399183855114	49.15896709965693	47.242866135843286	47.78888671609921	49.01993748528384	48.05565272701482	47.76560508235193
128	20220429	13	3	1	19.355082581189947	58.32019745284595	8.050874275530601	58.96420095184364	8.817269436799565	57.755013078825264	14.02766441821597	56.64500013085937	150	41	0.2613885449698928	7.90938691405671	10.555179667218624	11.338157167774124	12.02894497224198	12.650312579771937	13.035156476840095	13.199478156968585	13.385258742907354	13.595162965186285	14.02766441821597	14.295737561920468	14.559884510465862	14.59282096972348	15.30578617916191	15.586045146162382	16.023632188891444	16.207757796986154	16.50152549284578	17.341016602427434	19.355082581189947	58.43328967675431	55.86754860787784	57.08489547234335	56.0030672218448	56.57220939024544	56.65249226562918	56.637507996089575	56.12664243272078	56.13521487530785	56.11618445287856	56.16423314362186	56.369611663105886	56.264511716475326	56.706677704945605
129	20220429	13	3	2	13.857386672210664	55.83455920805034	6.6701607991504	55.0306151364202	8.19658754303308	55.23942963493416	12.438842432041556	56.30927697165363	82	29	0.12997141606936624	9.614994189096	10.266509685507597	10.87024414963771	11.018520024339526	11.58641343959917	11.62660406891658	11.706920925930662	11.95159280803237	12.263491294127238	12.438842432041556	12.717865004041348	12.797263573777364	12.92231456830526	12.944814052576511	13.15839530128407	13.31868769620772	13.451826279359246	13.598471254801508	13.768518837900157	13.857386672210664	55.95231276013323	55.74774447151216	57.2667923010769	57.701181073547815	55.35927378270048	56.31989749781095	56.54572684444698	55.72471791044397	56.85675546732036	57.07215184123957	54.69396421286211	57.21698310870544	56.41647501610523	57.15202459976675
130	20220429	13	3	4	14.836145157927824	81.88777267479391	8.023219406284747	84.64985968945996	7.832886840834557	84.08768283905403	11.168246233773708	81.7029900237892	36	33	0.2474299458253861	8.017805054605647	8.145510682033285	8.373485795266841	9.155132629204257	9.403702102353286	9.55599570291346	9.852495112074616	10.4907623994149	11.049930146709036	11.168246233773708	11.565015374199348	12.058070869436346	12.386338763353365	12.543808475267456	13.254969846556255	13.627124904864418	13.68604937372615	13.939928157475093	14.341680128308017	14.836145157927824	84.64985968945996	83.30370612348483	82.95789759060531	81.69551789471973	82.2770635973187	81.8795553333875	81.61277431819666	80.80763490597239	81.77124947328069	80.24722522576138	79.74777791585016	78.68409983696685	78.29635435479176	80.27708373348882
131	20220429	13	4	2	13.306723173869171	56.46404857146594	3.098386676965933	59.7051570760166	5.6983646429108035	59.408070759124485	11.171941427908989	57.86204440910754	131	41	0.2446302658467687	4.603617234462923	7.292734184089597	8.453340198732738	9.265840214433794	9.532006533288726	9.709857544056543	9.92812470588756	10.288670711479934	10.62000014582003	11.171941427908989	11.234789572371984	11.459786648300236	11.650828127516151	12.012962012447412	12.33237138395323	12.478185459723395	12.614118603054283	12.8188970692484	13.068672647788524	13.306723173869171	57.6401486832969	56.5461719712791	58.145397646300886	59.79573788564	58.91873799786668	58.55025300367456	58.99363933986436	57.56593253653518	57.52736154631842	58.4465034418156	58.07905874404012	57.44109196511396	57.80701622966513	57.97323859219805
132	20220429	13	4	4	14.89979103263672	81.84695104329116	12.422770370291945	88.34445240743688	11.99272109220148	87.68963249313292	13.35499501590217	82.02318375812163	89	25	0.14645117881411548	12.081639310946128	12.349020635766813	12.497321217236104	12.596111840894569	12.69138854691984	12.85461805999364	13.19092727183252	13.207330837847246	13.27019522494474	13.35499501590217	13.723492193160768	13.797086985320954	13.888033238681944	13.967339107947506	14.078209537899047	14.251305455314494	14.41194143917181	14.569266717899083	14.8046982292278	14.89979103263672	86.47600002036013	88.34445240743688	81.25277174094018	85.03935066898796	84.68326920899418	84.42222482837005	83.861375022752	81.82977614956653	85.14764152481953	83.983949948612	83.15507877438326	82.19941647295212	81.71597372329681	81.13345774423233
133	20220429	13	5	4	21.1645860689184	79.16461675295037	11.710578146672582	83.51960263991204	10.095897942531591	83.34220709375046	17.90850240463962	79.81565975774811	152	26	0.1774291907893206	13.743950268100736	14.854943357709924	15.260377204545478	15.58850699516736	15.97793577711238	16.851396372641222	17.28379940308852	17.39206387859606	17.825195964122408	17.90850240463962	18.40862460158151	18.56501338893514	18.96818873071793	19.23860610885564	19.346319101939173	19.43858012041963	19.96456501489567	20.15260741928298	20.3441999063645	21.1645860689184	83.21232008442355	79.94258842414021	79.6102637332763	82.47990639428718	84.37170043221217	80.39997374912885	79.77020430590876	79.49619123005228	78.73643474900368	81.05963671005192	79.61737075831495	80.20048190696394	79.78793935924236	78.12063428603197
134	20220429	15	1	2	19.982971124210408	46.793848195013446	12.498467628137366	49.42687343549078	12.933358922566391	49.312462502503	14.615788441407387	46.53700001003141	147	8	0.12115454916409932	13.365722027781512	13.684999872297093	13.88276023020758	14.003790679249418	14.17214663451289	14.288640032318016	14.316011729940763	14.41721648193211	14.50511182411474	14.615788441407387	14.671482130805696	14.693842351216782	15.015150843793268	15.03471772210851	15.126113141287163	15.243126114293778	15.466411980191038	15.673522988248717	16.02992781468957	19.982971124210408	46.34992670634009	46.00182752077395	45.00132244207577	44.23313855976743	45.159522518780406	45.58920495025107	44.89631752252173	44.28725898055782	50.35447774222328	44.50357061526667	47.09931023177281	46.62330960263651	47.18710024620158	48.05907870319461
135	20220429	15	1	9	13.917015195129109	39.082315911230246	7.53091746684724	35.05155740792801	7.561209271803072	35.09560912646157	10.446791567131877	37.92812954338719	115	36	0.26842528668888344	6.002150307381988	6.37322358559651	6.944197166779924	7.398389671321811	7.53091746684724	8.03787460315532	8.759533812780772	9.842783608427702	10.27642166693964	10.446791567131877	10.729864357309594	11.086521998976	11.371345636270313	11.48916098555611	11.540092920018434	12.136931051541492	12.861304112607208	13.103289414005893	13.6756801958445	13.917015195129109	37.5178076284011	38.58206837330624	38.098905703455415	37.96532264099441	35.05155740792801	35.494921237704936	39.76635081656804	39.891096360912734	37.56425086169373	37.891531615364485	37.50412623009483	37.36271593738367	36.15533941381509	38.47474029180256
136	20220429	15	1	11	16.917402670579612	55.10027998635914	7.766645534658799	54.04890541317256	8.667664397272178	55.80002603501482	12.847285735294395	54.174668747521025	71	28	0.2703426520939948	8.085377741582345	9.042579471956238	9.67646055813968	10.283686212232457	11.041318904778665	11.74686153939516	12.01947737222209	12.226712709165492	12.46204948288377	12.847285735294395	13.375997786894851	13.579414585023155	13.936644782676774	14.24186729176935	14.422993357000314	14.505223112298232	14.608544596764172	15.153194209749207	16.078777619750394	16.917402670579612	54.75428139932659	55.041158140488776	56.13087863976352	54.163543077430624	54.30238263765068	53.87816676379242	54.42095642344669	53.99396976009413	53.115004312264375	54.883823310322974	54.02119251680442	53.527671895612976	53.96227572936233	53.14930408546284
137	20220429	15	1	13	16.24274130328437	41.226631901443085	12.05538004713363	39.63941964946339	12.871344084721011	39.236768253408286	15.294703954993254	38.99588378371069	178	14	0.19643068156803264	13.133970635747264	13.294633344934258	13.699355394707322	14.090019121304676	14.360632895093753	14.548237115076756	14.66314076468165	14.819858347836163	15.281728476912155	15.294703954993254	15.378590295962182	15.533698811615588	15.613929311773894	15.684849416899612	15.762667110113014	15.831479061424016	15.931095911087407	16.09839005608263	16.20293833012018	16.24274130328437	38.87141081703285	39.19947429372862	37.94557701477868	38.99588378371069	38.99588378371069	38.25338972132563	39.30948563978772	38.39343212427743	38.16340908271184	38.34789664963681	37.212198049601874	38.34991222394404	38.91794657668947	41.45957327454284
138	20220429	15	1	14	16.736323292206748	51.64284984424948	8.218638618610973	49.91340206442043	8.595983149873893	50.82608045157258	14.528900903786752	49.989026112342174	150	28	0.20339816848218897	8.084113058452397	10.33953849272939	11.213954590595849	11.7033097859928	12.140723656173703	12.189050622354689	13.078568473287458	13.3082565010899	14.035494686839408	14.528900903786752	14.620155349561069	15.312019359536746	15.419735555640964	15.507105856614544	15.739812164508104	15.906844540629429	16.03931267959516	16.272994073362444	16.457088067369636	16.736323292206748	49.91340206442043	51.100160213096814	51.42206693551913	49.732410493626354	47.130529127122	49.77418239589429	48.83778558387121	49.14558328614293	49.68928320516174	48.57297012873679	50.00978952856168	49.19418713507011	51.59793204560624	49.29627622380252
139	20220429	15	1	16	16.553414815978627	42.60621499265276	8.72441509926826	40.627031054305405	8.164162137918959	41.01183903281686	13.422712931870151	42.90495761481718	161	21	0.1852271497536072	9.210848395029547	10.586662049350616	11.018259287128805	11.15530560990437	11.437544558233514	11.681705450752515	11.773473089925472	12.164648190660566	12.341795818617127	13.422712931870151	13.826236117366172	13.987928553629091	14.220092163276892	14.42887385109086	14.796451052201176	15.022532772679062	15.425780146919188	16.013264774093518	16.120632689273126	16.553414815978627	41.16617967650144	40.89528248846977	44.212392648535705	41.41571577801656	42.889780790412	41.68111139846025	42.92013443922236	41.33758601612975	42.880238071359415	43.48734605754213	43.44203814774266	43.3335672406082	43.79980008656331	43.91241217366398
140	20220429	15	2	3	13.817843244449849	55.61328615966216	8.01930308114307	60.59553577587885	7.868971072978598	59.89537961036661	10.7088437047555	55.443432762521184	12	24	0.28898388410788867	4.869178888371092	5.367084934117755	7.550961791030636	8.234926310917487	8.682007093235168	9.103189016384576	9.978019048695671	10.16995470925675	10.49417812829406	10.7088437047555	11.181121589972957	11.496508220501552	11.912929415000477	12.135359338398514	12.304906225494117	12.59708881310488	12.821138749948542	13.000082914218146	13.145109262121665	13.817843244449849	55.078543792961575	56.4079925991696	59.52112964019898	59.569473415022	58.57013866979253	58.31220517556815	56.314575981525856	55.83244360524152	57.590129431072086	57.6523371562168	55.05861811544296	56.53267812641334	54.48654511194545	54.86651337812119
141	20220429	15	2	4	21.40792668207414	54.02449845878228	13.336622960240856	57.61788233884086	13.523963807243936	58.52469572151589	12.60892357507946	56.61249086783955	56	-10	0.2649668326632372	6.432675209026769	7.557829898420885	8.721052255399961	9.16905476443067	9.764481849952954	10.323880243640517	11.55242339107326	11.905489070802115	12.041690640365266	12.60892357507946	13.174976471329275	13.336622960240856	13.820894748511648	14.182412776338431	14.461830390737422	15.003170447748648	15.193577821125682	15.677255009800374	16.117815486284698	17.25113951717654	56.03881740831645	54.65602340220544	55.93402755004085	56.376873732322	55.27805063940171	55.60664426715596	60.3948085817192	55.10466623615428	58.98107075863838	57.86469766511247	56.380039634397626	57.61788233884086	55.21973402296922	56.16210753796288
142	20220429	15	2	5	15.310263597598537	36.38418211906181	11.493984695888315	35.732969065811346	11.307575884110102	35.18461198647223	13.729139004726516	36.3601102601519	8	34	0.08782969215646164	11.512519878144229	12.303319324945342	12.890931426454468	13.066942448794306	13.121579214456906	13.172008179231508	13.28076761270952	13.58315553838195	13.688186255595546	13.729139004726516	13.80685487092934	13.882031024966723	14.04089946440039	14.093765753467736	14.212525804912584	14.23961091827386	14.35783525766482	14.460250174706117	14.521561333978775	15.310263597598537	35.732969065811346	34.23048845682403	33.8079255539547	33.515539743066924	33.88938626494477	33.57380884596115	35.87743772995892	37.03833350954676	37.19263747611409	35.798990377579536	35.26426801657927	37.46194671168288	37.45727287994564	36.63088241255657
143	20220429	15	2	7	15.42866124791129	44.1754571243201	2.309401076758504	44.66260092853458	4.787487635714732	44.079961580984786	12.701806342381122	44.510395059788294	36	24	0.2910566464988594	5.7714150775323	6.444266727385203	7.908604452092195	9.00504898584905	9.633638023710326	9.859405136779966	10.189500867526844	11.540936721107377	11.867385421632571	12.701806342381122	12.924574697420924	13.382528048476829	13.73820907090312	13.94653563665918	14.056791191251442	14.255316018129674	14.548840643882844	14.840883305796511	14.971120534930693	15.42866124791129	44.82020083422962	43.92448561380704	44.51620921644376	44.63521312479664	47.55232931266664	44.42570842962164	44.15699186292484	43.54954377983668	43.6924394957966	44.213728029032055	45.28783407920712	46.02982549837164	44.504580903132826	42.95852537813624
144	20220429	15	2	8	12.91937772648818	63.99203355623919	7.276234721643607	66.47667651744389	7.709084488236814	66.93054917488469	9.421044258057249	64.40958253046584	15	11	0.3330616095737679	4.89595498486616	5.637428495335766	6.003977027375367	6.590572719581552	7.1170044299394535	7.244388663302776	7.691774236608317	8.53810192838078	9.397852012471256	9.421044258057249	10.024190203911186	10.282667090516282	10.46601213116065	10.85922302855571	11.762757974836212	11.909478828285046	12.354788599449105	12.652805116781904	12.73683581328104	12.91937772648818	63.01915634968279	62.77992318383242	62.77992318383242	67.41075766965494	66.29305919848284	66.47667651744389	66.87562519179812	66.87562519179812	66.90421333755525	64.7974380439927	65.03873179697601	63.18681412121365	63.18681412121365	64.46401804103627
145	20220429	15	2	9	14.106896845926084	46.63009653647004	9.819349495620676	45.25455959815006	10.9468401889215	45.86798271706709	13.166416351408946	46.213072711876784	180	16	0.15829181378340831	11.297134166444694	11.540137378993304	12.121795264480534	12.650701948748692	12.84870893865858	12.873917611505364	12.913315150046325	12.952736784508527	13.02759669083318	13.166416351408946	13.32374175193525	13.47828640002381	13.603967986799928	13.643189628696751	13.645019176666452	13.673345447888066	13.780033824082144	13.970026067212167	14.105727296061858	14.106896845926084	46.2850932330284	46.064295320022815	46.54909345587479	45.95869022945918	45.28690381414225	45.28690381414225	45.519169994856206	47.22679655706133	46.213072711876784	46.09291347433042	46.76246425263661	46.49341759188452	46.28642861352475	46.39299397770374
146	20220429	15	3	1	14.346293288144736	30.080458468927123	3.098386676965933	34.063295817825605	4.258337732095192	33.64607777122507	11.43569663512469	31.92644320418836	27	22	0.3025709524017543	4.820015974246377	5.270378750232425	6.145427459322056	7.958685493910998	8.684676022181053	9.097819960915396	9.248457129903194	10.27994132079479	10.988773428729145	11.43569663512469	11.620539457774203	12.229117631924142	12.360368757521304	12.623203367446605	12.816025962184334	12.858215365765831	13.063349913963489	13.194446676333252	13.594612720048424	14.346293288144736	34.47674862491176	33.50055797423987	33.33524086964643	33.26821927286225	33.4684088138258	32.51483460736555	33.459513779321064	31.34012239099428	32.16932365927829	32.172302007913416	31.52153158078253	30.600716708596103	31.64454663204956	30.97863939191413
147	20220429	15	3	3	16.743860607928227	96.27675259567518	2	61.27226359917479	5.976160018577944	62.53238598520761	14.33425971883652	80.21022718373229	112	83	0.1687369015063713	10.232968156336522	11.264978097634646	11.819355020460614	12.21708966561808	12.420081108621924	12.98700176926949	13.480647382917752	13.857436594331377	14.042835548818433	14.33425971883652	14.501295602387184	14.64390239733116	14.884190179684008	15.195486093227894	15.523719761661148	15.699320784319852	15.974394197537167	16.16110780451342	16.44789147851526	16.743860607928227	64.83173281576607	64.90022233081123	66.10924682394365	73.45024853067703	71.70080005195317	74.95585753105186	78.91557579251817	79.80309367723467	80.63836667556578	83.33140401557772	82.7646525283653	85.72788685689773	87.244278929745	72.85426871529725
148	20220429	15	3	5	15.178515461804182	43.6517829113215	10.896138434922374	47.47463717547433	10.891139798078209	47.473058392290746	13.272354219613476	45.59956040087915	87	26	0.17308274398654624	10.909056133905825	11.11916090265897	11.446447904610965	11.557196805458664	11.743740770496116	12.00080922774396	12.504808197629549	12.75775696234236	12.8775380393857	13.272354219613476	13.539048813445325	13.583105963264346	13.724951524644997	13.91043603992584	14.048261040156197	14.135047313528776	14.368287064875384	14.529314145851345	14.67876342696178	15.178515461804182	47.47463717547433	47.647651473265846	46.3036235129497	45.68055597933679	45.25559989456669	47.66753213795874	44.69503016875313	46.63122685853811	43.81773519690009	45.879612697519725	45.70337248055162	44.230482803049966	44.54586266574292	44.84865894293467
149	20220429	15	3	7	15.27128245107457	44.379250192053775	7.761090602262969	48.919508869677976	8.371426797016307	48.00971963908035	12.437547285099251	45.422832544965765	84	25	0.25908161285592257	8.676594894392977	10.03025929742269	10.2725984448036	10.727428412883077	11.16165095478488	11.383189205643676	11.503626290700208	12.126208492324029	12.334179167469523	12.437547285099251	12.768186953281818	13.180479155999247	13.31191881514488	13.553739398051624	13.648292214871336	13.76990676539991	13.928165189006172	14.137286559952608	14.892834624338724	15.27128245107457	48.18238883854135	46.699051184047626	47.01973755875044	46.69462992427693	46.99946178147623	47.29617632577072	46.60104825960555	46.605729593480405	45.25228394973867	44.69515520438013	45.422832544965765	43.56290258622529	44.63364267732153	43.968738222914645
150	20220429	15	3	8	16.021489297721065	69.73639532471712	7.463011493262469	69.51425702979012	8.667862829882191	69.54805332619719	12.989032228222117	69.48419846505948	55	22	0.2512126226197335	9.21863099763623	10.059837847607527	10.50814285407493	10.895005155099929	11.628356673845271	12.081138287100703	12.31177321499944	12.43221873245144	12.602713286136304	12.989032228222117	13.133595268736546	13.38407998047532	13.503564314735634	13.798125235828634	14.520259037372115	14.727982900576324	15.070787753396909	15.303653240138114	15.331589487061509	16.021489297721065	69.45360974927036	69.6927478880442	69.48419846505948	68.01900097933081	69.34289820370007	68.54213503842078	70.1268915906862	70.0594123635072	67.21667736942658	68.55946497632289	70.2419443732259	69.76764923004188	69.61999715883091	69.80007346883535
151	20220429	15	4	1	15.047873160349322	42.441408033417474	5.470871768810309	46.77770359485529	6.16833316850068	46.16416877744481	12.8291816038152	43.15501136382807	59	26	0.20615490556519664	6.899685491509617	9.90440418215514	10.330309205189932	10.557359110587756	10.748234699405051	11.131174026193616	11.915228706672597	12.145503512927135	12.370781995123169	12.8291816038152	13.082479028746816	13.22418439975324	13.25776443274056	13.536282512069112	13.772899973901348	14.23758010917658	14.733697061659496	14.74582481414575	15.022734360251428	15.047873160349322	45.58817965810968	45.45406144316512	44.792442925035765	44.013555993056286	44.88794513693786	43.59627209435887	44.03220630717951	44.00517360462225	44.43022971789394	42.89894340115851	43.53067840443502	42.12867392459183	42.59867784505724	42.44171312034736
152	20220429	15	4	5	13.62803223060262	46.72834453074103	6.850188005097283	48.7761280154853	7.80604245959762	50.26427203948088	11.89469854451368	48.716821116886976	136	25	0.2501555747074973	8.348347295266343	8.834759369634105	9.644577669668864	9.860742928313554	10.143961577521544	10.486009856550831	11.23118634637647	11.343583138601522	11.869468065247656	11.89469854451368	12.004036923634471	12.285797755761664	12.504207262958806	12.513000459011062	12.665182874576177	12.92188537010468	13.159748804244517	13.293434830087993	13.530145567656652	13.62803223060262	51.58713396885857	53.39395879609989	49.75833788124094	49.71865657465643	48.716821116886976	49.93319270346189	49.55243421212352	49.82375652128699	49.61290644276547	48.830008367871855	48.4578123162704	48.71858661994021	46.2020045581748	48.28972942360774
153	20220429	15	4	7	13.56391721008054	47.567338589331634	3.829708431025352	45.84443267350719	4.5133319231352145	45.76574691986567	9.53860967997253	46.6551036618699	120	14	0.3471191559814876	3.537222978315274	3.865498493996445	4.9880645459597694	5.872442021037534	6.881860213634101	7.372990353931172	8.155263547821841	8.487271623324434	8.978091070081483	9.53860967997253	9.69592615005239	10.378139763301926	10.682442631359107	11.11954556356222	11.336406263221113	11.979456760581416	12.21572813970024	12.339990067066978	12.920693296206265	13.56391721008054	47.75883815421873	45.84443267350719	45.88483418530321	47.46263375528239	46.19899370027666	47.05347717233994	47.03184100744397	46.74324877747935	47.32777532942599	45.90995134205484	46.06362012763702	47.16645436347145	45.654708614523486	45.8014254192445
154	20220429	15	4	8	14.4737627497047	69.84090010176317	7.365715309576835	72.46133675531422	7.883902944084352	71.7929963218774	11.488444268250872	70.52963634667613	121	22	0.3097036063768446	4.264691130721044	6.478980876653912	8.020833111471186	8.448174343200202	9.58092335339532	9.723315725403369	9.99003274684428	10.70264943572598	11.361683239160987	11.488444268250872	12.105412205504244	12.369933174731855	12.663755707257316	12.893118293438132	13.445784580343512	13.910391568429135	13.968285557758575	14.030127433226172	14.144380118768703	14.4737627497047	70.29679000065289	72.46133675531422	72.07717729492147	70.84047491539647	71.3656195473686	72.07383634296805	72.94464446649236	72.50296361625485	72.84037475642508	72.03658572897241	69.7425970918163	70.63994777824003	70.0636835805255	70.52963634667613
155	20220429	15	5	1	11.79114121780556	44.692294389234384	2	46.74963559730648	3.645823163748561	45.75773963831264	8.29155134561396	44.938984679878985	154	21	0.39588270391097014	2.209878030638384	4.110099186242819	4.204362495293718	4.438721264044008	4.758890819541681	5.228309833445392	6.455920844454695	7.263345912920839	7.413133935461337	8.29155134561396	8.309605044781257	8.385161603939688	8.666819013193065	9.48696251788228	9.81473027299751	10.187996894020989	10.48724743182865	10.711320208939943	10.950048772799896	11.79114121780556	46.74963559730648	44.06508067423017	45.08189540011414	45.24459175796567	45.27899155966573	45.32483462194877	45.6586497374865	44.938984679878985	45.06716120182854	44.87396615383933	45.14368300555213	45.337603260177936	44.995585807509045	44.59522673128226
156	20220429	15	5	7	13.306287100321152	50.65314284229896	7.211102550927978	51.02958510379331	7.839388308559369	51.22671127189539	10.186880336759597	51.67083781899701	179	18	0.20850839568021717	8.12877687340594	8.17828550134419	9.27630653101815	9.329271616432523	9.341771872004449	9.426670081015285	9.628165209079858	9.723056783960168	9.960435631630729	10.186880336759597	10.528924756822844	11.050585188600548	11.155319773381626	11.728328374486075	11.934395607603214	12.0212286653618	12.416347291988762	13.056518267921218	13.22027939471418	13.306287100321152	51.42649819814	51.22405051375284	50.95407358793587	51.28615821039594	51.67083781899701	51.82963306528616	51.65087213007775	50.890340428141776	51.90674003574411	52.2870684045256	51.95169284436291	54.002307135702445	52.20668550064027	52.91494730906545
157	20220429	15	5	8	16.84850177285137	76.03092385484229	3.098386676965933	74.59107359141893	6.770203169698789	75.14804395831662	14.82398842198124	75.2310859532028	175	20	0.3658213111808224	8.031498554396995	9.358334728475274	9.815332635792142	10.607295211452636	10.810446893559428	11.586178725721998	12.4387596133504	13.027512382238466	13.949174560502607	14.82398842198124	14.93539044077932	15.010304954805454	15.202878051285747	15.306252875513454	15.41305788036697	15.500051501665	15.645348039765988	15.934845666579571	16.47185466611007	16.84850177285137	75.3262080567988	75.5268502267321	75.01662484577353	74.32892389585213	75.4979820011705	72.89132927513985	75.95124615189323	74.73536470497616	74.60414731657798	74.54148946317608	75.86271592655262	76.01752503705303	75.2310859532028	74.12661124994213
158	20220429	18	1	2	14.53377301297118	56.36895147499533	9.075444515195036	53.721807211517216	8.53667461163223	54.273124300932835	12.881892482214042	54.51564590377328	28	29	0.2130838158515175	7.004180170561409	9.032410515414243	9.478528441838336	10.026236362411288	10.863151702812544	11.414763775266753	11.686680841159133	12.222662583854946	12.363331792509928	12.881892482214042	13.04679061825435	13.194131738043104	13.2864603369177	13.59489130344571	13.739838085678336	13.867094450100758	13.9255436245529	13.9843134537374	14.470766784945509	14.53377301297118	54.34882587094332	53.721807211517216	59.31471082429832	55.55057329058437	56.81140254469516	54.27058357699221	57.78401467572233	54.49968385563054	53.96715712024039	54.10162043351547	52.761203502107065	53.7995793715108	52.87366554645535	53.98217139833047
159	20220429	18	1	5	17.573213388029394	72.55264277157421	8.958457917184646	78.85317301179533	9.84897086625129	76.92638233544409	15.738489159738297	71.76459823027331	36	24	0.2539989633670947	7.592112135068017	9.652624410049844	11.692472290435283	12.698616638864058	12.79718450370856	13.288154936086896	14.965114925161403	15.252143459362337	15.469454922011264	15.738489159738297	15.810300896119378	15.864198041734872	15.986636706751074	16.025327055990154	16.057600790036172	16.156128833896176	16.32257381786063	16.81194470004885	16.886176575689497	17.573213388029394	78.85317301179533	77.20393808739891	74.41707401288666	72.0808683466305	72.13031243497112	73.74812340559008	69.73408466633018	71.15000311074586	71.87065845051922	72.47325014985472	70.48764438170468	70.2621251234236	71.943189117029	71.76459823027331
160	20220429	18	1	7	16.82502904621208	72.89039400864989	8.506521226928776	73.27707918870803	10.472079589850026	72.92928008864669	14.971186812609355	73.71603426227696	90	30	0.1212674557101274	11.435792386691771	12.15252619215713	12.68956580940683	13.38442980808996	14.088050281273322	14.457899448177718	14.64758290422211	14.742864198144789	14.810360868979185	14.971186812609355	15.132775875150406	15.25274148184923	15.318367173728625	15.369429519190604	15.516321194715063	15.76139974097412	15.991385118542585	16.148639017941882	16.216591225498792	16.82502904621208	76.87603965773077	71.39116182525201	74.41114232274181	73.26591100650445	72.75503043886042	73.03192433556298	74.00396130270595	73.17153411524535	73.81101632597074	74.29189834598509	74.27530361756973	75.77377058293038	74.11775872755058	74.00228582530416
161	20220429	18	1	13	13.85022684912987	56.09758415300614	7.284702780612977	62.51824862364822	7.171670187423762	63.12569837387807	10.722727216109394	56.94969194815643	84	26	0.27568929509638046	4.318667337728677	6.964069923269997	7.266237858388312	8.169155832926485	9.274013212686128	9.429689583962055	9.633485832964586	9.90374618425428	10.251240100450376	10.722727216109394	10.957603907034082	11.215796650781838	11.726819644665229	12.03885664288175	12.387530083017234	12.639730547938044	13.117585869159464	13.249609833064994	13.3778908946803	13.85022684912987	65.16540789140157	62.75507610403512	64.10377039395088	59.19789754013047	58.660784497941975	57.01604085326736	56.24479109738499	56.10569146306077	57.38551112820022	55.97058296595038	57.39950511557399	51.70117146210705	51.39972556968689	55.01746638988495
162	20220429	18	1	20	17.134758899967242	55.91157115143177	14.489116133453496	50.926350688717584	13.844247686392654	52.6149718356188	7.866557834188172	61.388421696657176	97	4	0.4615327876951656	3.1690781078560697	4.592997857891292	5.232546870918631	5.6617351711701245	6.278954609436003	6.505067288625251	6.715468589029139	7.090179312817989	7.41532343449517	7.866557834188172	7.967753555357867	8.187864483150182	8.459989857208722	8.857689193216272	9.43284298624579	9.881734110061494	13.49651663558486	13.634189969545648	14.998553316016112	17.134758899967242	56.3042530401608	58.89783204103239	66.46049690731017	54.90344390091171	63.943569747214255	64.76296322091643	55.64189431111961	63.92208362507069	64.15965131636942	61.388421696657176	63.07271160943914	63.40804715820119	61.14195146871609	60.04039759770213
163	20220429	18	2	1	14.407504602711349	79.25695306277683	2	70.21744239175912	5.537893658464689	70.80921600864663	12.636300015375028	76.61834623191024	23	25	0.3233538687529528	7.127118555538607	8.582667707012865	9.256259512930214	10.133942729261795	11.59114713140779	11.8690787290212	12.465813180421492	12.46860521909748	12.58408771030389	12.636300015375028	12.816690288564995	13.026611639276991	13.104693538812525	13.13887971280903	13.272900375302584	13.350778096604294	13.436711177953809	13.570930546925648	13.678179385349685	14.407504602711349	70.92908016211328	72.18521807949905	71.21577685197259	71.83271763986254	73.62064708315171	73.6606334766661	76.9465847584838	74.61590066551592	81.46014082760603	77.35309558755895	83.7428762583322	77.455474758946	78.29945023691626	78.02974338805362
164	20220429	18	2	2	15.800401351473797	68.83086230686256	5.089672082242815	69.23221666668026	5.2766133670758695	69.62192604177008	11.30098536808284	70.02206172100996	72	50	0.457446270017132	2.8284271247461903	3.345232440281644	3.9768410486923074	4.4958787665047675	5.089672082242815	6.552942684873686	7.336537328294879	9.376095616663791	10.350700766736049	11.30098536808284	12.005387916116447	12.48722594146287	13.44958364367996	13.954304767997307	14.085641374202654	14.300522356932252	14.877882872989751	15.358755720525748	15.526659552796858	15.800401351473797	71.59354449111314	72.26223502430557	69.8744846711752	70.25858411446698	69.23221666668026	69.7590767874548	70.85834000578214	70.02206172100996	71.3180409905828	70.41353826629471	70.2032133374066	69.8808764924274	69.07464176811062	68.09187174274602
165	20220429	18	2	5	17.00216708603851	74.10744578903568	6.788529671682946	74.72323624915722	7.642837689615686	73.65494352206677	13.270558981889868	73.20200029612002	83	22	0.27000622821222015	5.672461932998666	7.0099488280768725	8.489303555637685	9.327314176379206	10.980159117620795	11.69696900686404	12.05669850169275	12.311500031669263	12.72625308489905	13.270558981889868	13.492519144146389	14.2177577540512	14.494820598791543	14.590347569118856	14.89197787061864	15.044741706512072	15.258300358449024	15.393916724315954	15.746485043824904	17.00216708603851	74.04751871372744	74.72323624915722	72.85282330344913	71.69010700513218	72.55245771884626	72.74125651419017	71.83706887968212	72.28097036265514	72.37766791515135	73.30702272066183	72.0225767373234	73.09697787157819	75.76159711428572	72.40228993082006
166	20220429	18	3	1	26.56084244920936	84.13277235329167	22.001022975038637	91.69152610515692	20.59111142424676	90.34495908804185	20.763358463429302	88.5042529401671	54	18	0.2109897800463411	11.978793418265072	13.201248918946268	13.666060217991872	14.91220713085539	16.6284346442653	18.7366414028144	19.443182096841472	19.70176337906107	20.005856963914717	20.763358463429302	21.208111113730457	21.55137744933977	21.782601225074792	21.95191132130319	22.702560257657375	22.77861878914288	23.071417466405272	23.23845382108394	24.65493379339354	26.56084244920936	89.46157071329971	89.144830462985	88.82430913530983	89.21048917143489	90.0109472497843	89.29114215227455	88.91375462144008	88.1742739176657	90.42959653752854	87.90966852238464	89.54108336922113	88.48916364070082	86.76976372385744	88.51934223963337
167	20220429	18	3	3	16.003154233251866	115.70950966410696	8.098985000342147	114.0252697655758	9.481296744670926	114.27754831517642	14.100259053922528	113.80944827052478	10	15	0.2786792847410602	6.941068215625418	8.805215591276951	9.993169290514947	11.418203024393804	12.815538128220446	12.8698956295071	12.921344730033786	13.20791572724395	13.69998180906784	14.100259053922528	14.558795007501292	14.737146209822136	15.003928896849931	15.406268129111591	15.669797791696093	15.792180128845663	15.896932878259742	15.955280819600068	15.975547299837473	16.003154233251866	114.0252697655758	114.20504098865034	114.20504098865034	114.6023341913031	114.63638389324755	115.13331548634356	112.31802331167674	112.31802331167674	110.89196697862396	112.15813775472014	113.91856936291964	113.20948732078134	113.20948732078134	112.60562525947552
168	20220429	18	3	4	17.703104663952494	157.53034587502643	4.09878030638384	161.1787454309647	8.075442136780845	159.60453688419295	15.312095097138888	156.7941961203553	32	15	0.3399423868969801	4.088902275745456	5.806896953317306	8.745357772028816	10.112190537371328	10.573876837691492	11.202798580466988	12.404569941618078	14.123061394229104	14.881062398943495	15.312095097138888	15.985466143994593	16.15448406057414	16.236663830272736	16.279960819386766	16.500677547603463	16.746195419748044	16.88872194218755	17.13109409741061	17.32873309574624	17.703104663952494	161.1787454309647	159.5932136578119	159.36426842335104	158.2705967982631	158.2705967982631	155.82697052413928	156.0584464796906	156.40176430288028	154.20233760971124	155.8739939227412	157.05054916425442	153.6163406387911	155.61425991548802	157.19308977903367
169	20220429	18	3	5	15.603127471325529	77.77865184333864	6.4940524303135545	78.84405041244948	7.2331593544829795	78.26027407426483	12.605005309160294	78.33729101907133	109	-16	0.30995152490806815	6.49053255943254	7.835004506461564	9.216564653896492	10.171256588372264	11.064471746257814	11.615491824224453	11.911934291738234	12.167476313808086	12.43468258094465	12.605005309160294	12.692146352828177	13.00967948003041	13.500812846962123	13.966800465496409	14.066942203184324	14.084140827857375	14.265103832520396	14.45407239278976	14.672233662107754	15.117720771742604	78.84405041244948	78.03754561117837	78.03754561117837	78.33729101907133	78.10297425407458	78.61646056418529	78.77993714434929	78.77993714434929	77.17858086224344	77.27419810692237	78.40316979022474	77.39138149654615	77.39138149654615	78.32794835702194
170	20220429	18	4	3	16.94414707338235	117.48975691847328	10.385516057435956	120.57022465088028	11.75551369786335	119.9912063350884	15.380278575232836	119.40106151563523	43	8	0.1536551359036212	11.014714473729756	11.643912890023556	12.243479190747252	12.834579172736634	13.397845154232302	13.938843935333	14.428583036796224	14.815802778984498	15.182026152359953	15.380278575232836	15.57853099810572	15.803841993433384	16.032535310317893	16.208957906154573	16.35924514146734	16.53325698091957	16.736924575546134	16.900214141568348	16.92218060747535	16.94414707338235	120.57022465088028	120.69487016672338	120.69487016672338	118.70852418766152	118.70852418766152	118.01433638941135	118.01433638941135	119.92494078706213	119.92494078706213	119.92494078706213	121.3025233082398	121.3025233082398	119.05218210775664	119.05218210775664
171	20220429	18	4	4	20.872164654607047	154.30681737963187	3.885753375057407	162.96416415886372	8.436886263966727	161.84457514901138	17.578973607851584	156.98661094603204	65	17	0.26553975410502006	8.8929922115378	11.470313084119512	12.905061754596582	13.489466642860966	15.028062565825522	16.63009035317053	17.10074900507268	17.543920139544365	17.551321135067674	17.578973607851584	17.88788119365487	18.646112707563702	18.834287243036695	19.159940942027724	19.42749930114588	19.865508551481213	20.47087016441638	20.552108745343812	20.64879725604946	20.872164654607047	163.36903952193774	159.2005217662327	159.0326539348485	159.2146557935087	159.2146557935087	158.48185699364117	156.7329186602755	158.2382075694452	156.2264743566774	156.2343365969031	157.1998517057418	154.45358920002877	157.3287684386032	156.98661094603204
172	20220429	18	5	4	17.236552108604062	156.09214608187946	13.081457321637703	164.4935699397691	12.49521607565284	164.3501890855764	14.320330273091749	157.56205991145853	84	19	0.2932108112557223	11.950190247865208	12.538998037485714	12.79277386728494	13.216817458515845	13.337191062258304	13.425599454082334	13.63709467486765	13.764299048158495	14.22213846547614	14.320330273091749	14.727988822623084	15.377141034458257	15.655145480977144	15.66772939441872	15.9042324526782	16.555119998474574	16.79705655155772	17.11266742097014	17.225910971103076	17.236552108604062	163.82255874533956	161.25170622003137	164.7344385716206	159.9837249280562	157.4714891046853	156.60518226373296	161.70365499595806	156.42867196981055	155.8694226202181	157.96362933255466	158.5512567680509	158.007301776353	155.65892264145216	156.58925772627833
173	20220429	21	1	1	22.88996321525268	68.58072103291278	2.309401076758504	70.55990997268522	8.78400791213368	70.16684130708335	19.386610316544544	68.04187249622153	84	27	0.19984452523601057	12.85998517504091	13.743889611038668	17.045506945419298	17.52573358920154	18.19911159416287	18.6154951596473	18.907777515670254	18.928594444375143	19.317942298320336	19.386610316544544	19.61573805310505	19.74111595445081	20.122102708425857	20.452200705377766	21.17313184031956	21.31752172556044	21.388398494236377	21.851621171281447	22.33778851341323	22.88996321525268	69.71836018587875	68.04625874601668	69.2773595294521	72.98083977979613	70.56567661580242	67.13472401806614	68.54256015955258	67.62133767122214	67.55204792816419	67.70076030149211	66.64445932460175	71.25899916751372	67.05833725281971	71.04756892368293
174	20220429	21	1	6	17.024210965141787	73.00700723581456	4.155374705678736	75.60480243802856	4.703418240687337	75.57327012004102	5.914294091361352	77.8705180192076	77	-17	0.6017748486299772	2	2.8621498822714946	4.201717450462563	4.526116663949352	4.758890819541681	4.930363694616468	5.040208426291861	5.131500070356311	5.401618061776207	5.914294091361352	6.0032951232371365	6.041438422612472	6.138985979284938	6.821818875992203	7.213452840967123	7.611507402602189	8.316812387619965	8.574852196109834	9.125024859774824	10.164100258457298	78.88599736459521	78.88599736459521	75.60480243802856	77.8705180192076	75.24845090108046	75.24845090108046	75.86655702101405	77.83710349824828	77.83710349824828	76.7839284120329	77.43658437641895	77.43658437641895	77.43658437641895	78.47366987815205
175	20220429	21	2	1	18.77288385829232	71.40586601498714	6.741475125220345	75.36278347840866	5.784371559834736	74.69651696923832	15.680357393053823	71.83256259568506	125	20	0.3671298604341279	5.833685718398605	6.741475125220345	8.41339590565845	12.661241329013968	13.198407837901234	14.02002817505666	14.61468643276821	14.752875981956162	14.819545907511658	15.680357393053823	16.046053870640307	16.224015178036183	16.750844548797357	16.815836522116708	16.94422308522492	16.954181999072816	17.098069345013556	17.19747757773151	17.817943359205554	18.77288385829232	75.00665700558916	75.36278347840866	71.18955938170338	72.12296534152863	71.78173811402237	71.52630033091289	70.3713112343445	73.4588959946403	73.19253009773108	71.8450411512596	69.3962584078783	70.76483836391203	71.39938916950857	74.21666190850705
176	20220429	21	2	2	17.268649010236967	73.723166294441	3.919183588453085	69.13997538393032	4.647449279009998	69.79636074428431	14.58789618444054	69.21024540630394	54	54	0.2755130858045492	5.939743933324673	7.249282408106108	8.374531230767419	10.46384164506404	11.215752584260304	12.1201580137014	13.049269452273943	13.714276100564971	14.312098540974402	14.58789618444054	14.975239389349394	15.085648374269397	15.3220561239574	15.518955145401256	15.81152833944924	16.09395727894241	16.21890107548933	16.32988173653345	16.642056804065422	17.268649010236967	68.39336264799189	74.36264350374131	66.69333325048325	65.25743911429817	64.84178568017681	65.99755499905768	64.83542386747509	68.2885477825909	68.19485608656775	70.33897201977739	70.17943156115132	69.12537122269678	68.89794142003517	68.03554569349537
177	20220429	21	2	5	16.669069835135232	57.392083000755306	2.8284271247461903	52.18726496705473	6.392129905751133	51.94502927901468	14.186749141060089	55.519036804742605	30	33	0.21713108656259497	8.301108162324606	9.828774251168229	10.955580398696585	12.033088125493425	12.16061357335474	12.343297031409444	13.17293537998492	13.779250027209404	14.036076644482645	14.186749141060089	14.409238658920373	14.578620060208229	14.754727087607854	14.9625929426044	15.062549331024876	15.497796068637186	15.809507918931658	15.900272862015644	16.4135900861015	16.669069835135232	52.01020451637351	51.581897476799845	53.84876338574726	53.90809029004591	52.817859645413	55.88536368401271	55.193206464345046	55.12280640491934	58.81700901174002	57.44141205631908	55.96584161497456	57.13516479582216	56.00250206081076	55.67169280174609
178	20220429	21	3	2	15.633416885226024	80.37265596534203	10.8485598742955	85.36814435374541	7.705695107074187	84.84356654994902	12.535595173762996	82.24773524064975	124	25	0.32607855992067836	5.151507669668328	6.369176885269143	7.170950775526813	8.322573238676014	9.507103109936436	9.798618107250816	11.156459864247768	11.558657860074003	11.896687463689007	12.535595173762996	12.97427734241453	13.52824100310141	13.98240096503257	14.301136916361482	14.54338681528345	14.76304300775444	14.806122162900566	15.002382462463933	15.454707740711315	15.633416885226024	83.73097286664186	83.23245582179553	85.43158242945978	84.13377263830768	84.3723906288732	83.62381233287836	85.36814435374541	82.36943991854581	82.12603056275367	80.7006444206616	82.3917962886533	82.71251767333166	81.54772578360652	80.01315353059356
179	20220429	21	3	3	12.783787816330134	82.3796828371096	7.249052377014084	86.13064161573782	8.569677525575544	87.24382546720442	11.357859280498175	85.2116597658432	17	25	0.19608084135552253	6.064176039666355	8.656643672420559	9.572956781367646	10.238770090759214	10.629019075293614	10.685032415318132	10.843161033184746	10.936594096032149	11.15083144130497	11.357859280498175	11.397287971898328	11.522406229101728	11.620203450438552	11.95608414580428	12.23045556944532	12.364788365055905	12.480746028634298	12.517373414820728	12.58578974530062	12.783787816330134	81.28563610514068	85.89311393583972	89.70772085003567	85.1201036783292	88.28175454263433	86.67512675849419	91.19162366556344	85.42101941969088	83.32748289831501	85.8367778837389	86.04075600420053	84.00861697710641	82.06364278630609	85.2116597658432
180	20220429	21	3	5	13.764117601852432	58.64300943320775	8.620765993522078	66.46045689590953	9.483600844945986	64.88816389494342	12.258098048277663	60.54869242857983	66	32	0.19084097228686703	9.850590374392324	10.165701678757843	10.699277987366516	10.990563849805282	11.277758383132513	11.55185236789464	11.718352631523349	11.775750868763543	12.10746316671118	12.258098048277663	12.364006673526244	12.59748206221711	12.645519014174418	12.734470583401318	13.121702487726104	13.27591798171684	13.442452283958154	13.517427344313774	13.658977911339512	13.764117601852432	62.48578437345412	64.12367606576917	61.95158716208724	60.928795733232704	62.14003585767557	62.83707446822128	60.24060464365346	61.374817820439645	58.96384585066296	60.92654009052164	59.74990482620712	59.68421610920675	58.69276360990333	60.34609470144026
181	20220429	21	4	3	13.435325721893289	89.89286360364613	3.4641016151377544	92.44209996975869	4.223287080301312	91.16160177795004	9.643520264442348	89.48574260071122	61	26	0.36786632173962464	3.299529892960435	4.005356673341534	4.817489492204034	6.241641478160657	7.020345136684072	7.71274427997722	7.843267873337991	8.715627102584744	9.425381110307692	9.643520264442348	10.209959370467848	11.057925010994904	11.452927176410585	11.536960959436083	11.693979359070497	11.9805696455153	12.768022273822108	13.004058394594535	13.171410627536291	13.435325721893289	92.44209996975869	88.81993788978994	88.19310928451688	90.40249881644525	89.86553581700916	87.26172390042393	87.78545312909841	85.45734977147181	85.28565084847632	88.5684362282184	86.22857952165386	88.00631606063004	90.20299197000512	90.31724452453204
182	20220429	21	4	5	13.957833774317548	62.31240497163176	7.527549648468683	63.46744408245095	6.951421092786542	64.17081283000623	10.312059256778848	60.6636751911684	115	-20	0.28283502195963184	6.97132702442614	7.343294658266382	7.485687685926202	8.63361845133741	8.823006429920635	9.039809136848032	9.16288373796528	10.02769718546772	10.08887176706444	10.312059256778848	10.67251531066086	10.90154320952947	11.374247126983716	11.795926386965135	12.044157854504398	12.29299569219056	12.366377378982309	12.46175283637389	12.815410510359886	12.930063809611928	64.63329627429304	64.26772711092256	63.46744408245095	64.05777728891545	62.09608333407275	64.38041922082452	64.3108193894116	59.48536444945209	61.50994632325036	61.97427362625	56.77717279144783	60.62012278157199	59.39514874385954	58.46818461953728
183	20220429	21	5	3	20.03225012546765	92.08405795113354	7.663277860910607	92.14026396618227	9.836386268956533	91.45004396516228	14.52532926516918	91.523553243846	116	6	0.29517953233550537	5.5856393936913475	10.161544836243332	11.528408758676298	11.956731199988887	12.35295543554384	12.756533316665063	12.89487047091712	13.459549502702265	14.034540149677222	14.52532926516918	14.752877665820074	15.017834965950073	16.377216192868	16.712741913081636	17.14495327356412	17.355986928378748	17.478885458391723	17.743883503106293	19.013317281943326	20.03225012546765	91.20098633331314	90.90679250725896	91.30307542204557	92.13125139818818	90.40015814950782	91.40184356452488	91.71025144065636	89.05151387384286	91.52913983566036	91.92337216616416	90.29028684335096	91.0517037975261	90.73706414574498	91.9896710570243
184	20220429	24	1	1	17.871414707505288	79.14835211859028	16.951474419580684	77.79843247952994	15.989575803313704	77.35974915005701	15.443305069461054	80.06434061557454	163	14	0.18622910107986135	11.349893201517371	13.896968666709949	14.091616046651149	14.18665880686554	14.246135474943076	14.360580235427902	14.688788201118372	14.870199659343246	15.290949225787324	15.443305069461054	15.699271023795031	15.744563572862884	15.84474215598253	16.26426296659247	16.48341925776942	16.762208014329122	16.89308079466129	16.947007608393186	17.299408385096303	17.871414707505288	78.82027863904436	78.79857745562235	77.92571374639017	80.87682462052874	81.2442993268547	78.81059087866444	81.16308618640609	79.04743336332659	76.86351108790544	83.05888136439505	80.03481970403999	81.517237096319	82.47962131305762	78.50108769044046
185	20220429	24	1	3	15.58687719299222	71.80660019809491	8.723558079505029	71.8834971086995	9.032870387607897	73.15511443670779	12.916026168754131	71.54927937844283	144	25	0.3698463406027334	6.536744553200875	8.861176365499295	9.192243299615397	11.04497865890501	11.488976487551858	11.718882695208414	12.159147527827647	12.521500543491223	12.73763143845112	12.916026168754131	13.122084932220442	13.541145172860386	13.808423500651775	13.972679795666444	14.189368044228942	14.30513242438666	14.701951232181436	15.002111906369963	15.375860825791053	15.58687719299222	71.53517285900476	71.8834971086995	74.561665211948693	72.81342707809418	73.76548835346775	70.28921284165673	70.39032165107348	70.34961505234757	69.56924769854442	72.3004609161918	71.4655130104909	69.2425446094704	71.56338589788089	71.27319821331577
186	20220429	24	3	2	12.732028564792683	81.97824845449063	6.152778893515517	84.64481825297935	6.156302865796754	84.80021253021413	9.641400331741128	82.89850816849317	26	22	0.29871236696257447	5.81736812936496	6.381672028037744	6.9441439127691735	7.07016848063207	7.260155483882916	7.469894006756601	8.173990763581646	8.628119403696521	8.799205851510685	9.641400331741128	10.182130490512389	10.514392667010044	10.996349207601098	11.150483405894118	11.204843457028629	11.566357168727158	11.7501676407628	12.2217025718161	12.652076056984352	12.732028564792683	85.12778586725204	84.64481825297935	84.15370831867645	85.63293980317951	78.44364132197188	83.0124431325275	82.56857665953002	82.95302120115234	84.799642367755	83.13936929820706	82.1877081368399	83.74530194949598	81.21814187368643	81.14333555876527
187	20220429	24	4	2	14.116645597923458	82.34350252808107	3.885753375057407	90.06027130392299	5.343995469510392	89.66380500355012	11.909652957433188	84.82799044510828	75	19	0.3038744172455098	4.142320447518267	5.2376123425260435	7.354126946727733	7.701001640603106	8.19223635447914	9.82169213987006	10.277894510547132	11.031687925284844	11.528382556977837	11.909652957433188	12.07791536960226	12.144590179499076	12.2827363019662	12.469934925740835	12.792893731928087	12.9038727311016	13.042485916089785	13.432772862831447	13.931331570742769	14.116645597923458	90.06027130392299	90.61631974146428	88.37166015987194	90.9205664319292	87.6316693107394	87.25652241834077	85.99182206121807	85.46825287814615	84.69055128391062	85.20984924996425	81.5762239037122	80.15938019565672	81.32892343920784	85.03873049227803
188	20220429	24	5	2	18.47352347180012	94.37134968010758	3.0237157840738176	86.9576772669622	4.5516564044512355	85.72165508124807	15.554842629333509	86.00144480307195	124	77	0.24215008448358305	7.136233768388537	9.10144467892598	10.393518045943727	11.637869072910178	12.82005818639578	13.334494677409635	13.96323555574816	14.681621659378248	15.025311005155004	15.554842629333509	15.70759466167164	16.08563932956102	16.355958387812898	16.644575554654438	16.73337452157815	17.01278029509908	17.308996341365102	17.495984568630917	17.83164320347245	18.47352347180012	84.25248646400591	84.02543176822529	80.9590480488435	80.43528381019345	81.69902889512586	82.34172702217768	85.09380618525871	87.56112921141145	86.33764059694775	85.6863350173333	85.19779581552152	85.03877050367868	85.36748416563485	86.48044128583115
189	20220429	25	1	10	17.66663959266278	75.35662172271013	9.558888597845236	56.87101453022337	9.217203398699764	55.364183514987324	12.704744036397264	67.26820705202555	72	49	0.28107826785003553	8.252544750622569	8.818136293151094	9.373655150105956	9.5546477378076915	10.47493706658912	10.777572359725776	11.18597315624658	11.687087008386449	12.49202708440685	12.704744036397264	12.789143821406254	13.161066975761532	13.829678893644088	14.010177452796922	14.17076319825247	14.739776737648596	15.135770351278254	15.576673849800574	17.1337576864367	17.66663959266278	72.67240689653926	78.3270380976574	68.3818743745832	71.13485379417862	53.93029661740098	53.332871390173096	54.016851279835	67.4972023007372	58.44801387218975	54.51002180127085	65.66285963270587	57.8050756767341	76.38353932725565	62.57102866251718
190	20220429	25	2	1	17.141408392663894	65.48564913927225	2.309401076758504	69.52559526044641	4.859882583006522	67.5503457764953	13.64520850070346	66.07373170445076	1	21	0.37287895709114793	3.16170446083944	4.453610062533654	6.19760307487731	7.764832980374259	8.874469965701158	9.204218622339257	9.754990683902353	10.789338289179897	11.563660398534967	13.64520850070346	14.58359297887936	14.891143030581963	15.008986558068688	15.123716743686684	15.240295894249538	15.43040549025967	15.623200719533823	15.776726252593807	16.1957475962888	17.141408392663894	71.31018875320724	69.11210244195962	75.9952336854716	72.82262970024134	71.6832350470723	70.21670718227236	76.28793708685195	67.57756019749714	67.5201788475546	65.86069100174421	65.85704996428599	64.56980818432787	65.12155539630037	63.25654398967864
191	20220429	25	2	7	14.701406009828847	49.47211632676422	3.7032803990902057	48.47961852961908	4.6063783935039115	47.077248945745055	10.80919248591752	48.704812695269965	55	24	0.29730160923526694	5.205779401307182	6.39803174169527	7.7278365330685395	8.393253499598506	8.422019090900651	8.822635251931192	9.664923506061204	9.889027861096348	10.360599603329888	10.80919248591752	12.785035109341123	13.241547485134944	13.483196406186336	13.635105020674354	13.70151411686729	13.842696396803577	13.958386967075878	14.112382373486865	14.499191043872782	14.701406009828847	46.34498529836108	45.94003491391088	46.38273605486472	45.88327374067826	45.5424716343038	45.77835884677566	45.87772215883949	45.800775233984105	46.01459115757804	51.80910221533287	49.44213778483486	50.54458691093814	49.14827405283595	50.472741439664325
192	20220429	25	3	1	11.532853804786606	82.92816911992995	2	85.74003031699189	4.225871440593926	86.72150997468584	9.443323053104503	82.1653567681575	77	24	0.27256994551766744	4.893406865479518	6.135985672769589	6.242205184246737	6.539222492006605	7.374269390775276	7.779172508997752	8.220297419089553	8.725927200871272	9.000048209493324	9.443323053104503	9.597225199627395	9.93977925453854	10.260570402185744	10.414891550889594	10.494446966123451	10.840664417677573	10.924268812248526	11.011702344422812	11.029131990783108	11.532853804786606	87.99315230981955	86.43134729724613	84.86394068858313	83.55757345911918	84.85799899558813	83.66080787419492	83.75357430657826	81.89715534824393	82.29049742508352	82.76933886366524	80.41855904472602	80.47412987878961	80.7217204259486	80.99008689288982
193	20220429	25	3	3	17.66916025682304	180.8868009414985	8.4858013064112	202.13191441331008	10.601259143044624	200.107717649243	14.941365223777051	182.5321797671583	21	17	0.22014981558067936	9.917987890006543	10.6494629509281	11.114915386911475	12.135801947760278	12.691882584922704	12.879838615825133	13.94259263682872	14.478427013202401	14.825362066030078	14.941365223777051	15.041159150499553	15.174422986774315	15.546177373100372	15.644745731214062	16.122729922907748	16.638926204289657	16.88101470682194	17.086893871365394	17.31605307228869	17.66916025682304	174.92446206376013	200.4732818111884	175.8575879437809	180.21979088713297	197.7179567232305	182.0189435283016	188.5821336094477	196.88355897428835	188.13288560306412	196.1811788417572	192.3452858624209	185.5579519148908	182.4863567105756	181.44990138840257
194	20220429	25	3	4	17.06221256498198	84.99619837339795	12.026483986804028	86.97580243145202	9.359725120866663	87.46750920248114	13.841856659819245	83.91227952721597	32	22	0.33407737624122025	8.247291161687524	9.463451187988278	10.073497032751668	10.945217903466494	11.910431328709397	12.03905520735654	12.163600135912032	12.986662339679478	13.273422063188264	13.841856659819245	14.90830148311951	15.11386890731965	15.340315894226288	15.411468112824938	15.654878020423828	15.815281505556053	16.133963233745334	16.347525687232906	16.757449688859285	17.06221256498198	84.36275788416917	85.74149073311526	84.12921133863473	82.76755335491168	87.01679411140748	85.89063322900006	82.80859004769286	81.96045338405608	81.67308150181097	81.72317577541197	80.42816678230466	85.80672932185843	82.11224663523326	84.99837899473282
195	20220429	25	4	3	30.513958741315037	190.39759089637704	2.8284271247461903	184.76224519036728	15.90635691290808	186.89014483632596	24.427662564294724	190.3274108996549	61	22	0.23567210405454192	15.218130680301837	16.54969430068948	19.403136283334184	20.187213284050703	21.40487672936363	21.668881221638244	22.299495801820207	22.54285288102609	23.90232012054093	24.427662564294724	24.92073887279596	25.195860951596025	25.802536323853737	26.263814835254756	26.507923865792424	27.519633667905794	28.760846649208855	29.13383853311918	29.416621782826464	30.513958741315037	190.19131212037863	191.11615564046696	189.33550827209424	191.09795045317588	190.62453556080592	190.67811082626253	188.40338267708947	189.07363365490684	189.69255000570337	189.1471145921818	193.5641331544104	191.23232874222452	190.54369252581324	189.7578886229481
196	20220429	25	4	4	15.57622611562838	86.5912628627532	10.619734589855458	91.59694915689464	11.804511127307643	89.8186257840424	14.193875674979616	88.59018242446612	109	20	0.1346904723361314	11.962736985852285	12.2530215187311	12.828335412322946	12.83106180621519	13.024008827511736	13.557897726736508	13.70469184071071	13.894775301871842	13.938579211566172	14.193875674979616	14.19562381151173	14.343531329982754	14.469938524324697	14.567991361199017	14.735659643002675	15.12691163850609	15.259208026144666	15.417896616269454	15.53585432279269	15.57622611562838	88.59018242446612	86.56445522432453	87.61672505260044	89.26874577076642	88.32460675271955	89.60684210617262	91.02398589973288	92.6173599074111	91.62096600012866	91.144880346766	89.81741210488966	87.80039738723738	91.03451890095133	88.05973128048416
197	20220429	26	2	3	16.36744170945307	123.1419474241524	16.117111674310102	112.76655111284876	15.69088810079778	111.69194825444907	13.046729985108376	119.92079960709592	84	60	0.319801271308202	5.331861749512237	6.4307266874446265	7.1695582743782	7.644564703031265	8.58311490218029	9.910293868081212	11.349402228973586	12.182423541843882	12.827651056845747	13.046729985108376	13.815303672069952	14.371801888585663	14.66267434039532	14.801751782888314	14.97041649339318	15.09373991953229	15.50454867885899	15.762297340321975	16.10897595573328	16.36744170945307	111.81267932159624	114.00050270857976	117.61361220915374	117.2554501563267	120.54448731741874	120.2077513696343	122.42228236654488	119.92079960709592	112.38268173511064	119.63916936084262	121.16395382497409	122.75530725691998	123.80122527534432	124.12148652891533
198	20220429	26	3	2	14.343194502052423	87.24438896109675	2	89.08351299150453	3.8155793722156495	88.4030857807911	8.497082261231283	85.40786567173055	32	18	0.4561457973993099	2.1898979485566357	3.6278312130975072	4.698245747991084	5.070124075623983	5.955300555675387	6.315013017339521	6.447326461831274	6.774325680038575	7.168634363150995	8.497082261231283	10.035385613189243	10.626552188750573	10.680761737145197	11.360741429431153	12.114640597419625	12.273519472511229	12.719344004394316	13.879005916559011	14.288123112190236	14.343194502052423	89.08351299150453	85.23950770068849	88.71853899771855	83.28909195940115	85.47683532358339	87.0803722270241	82.88197595789131	85.33889601987772	83.19932638206578	86.74027532158591	84.55847365039868	87.62218660878777	83.86908221880024	84.32993853279439
199	20220429	26	4	2	13.05682924998436	91.77543001229856	2.309401076758504	87.00343030359379	4.595066031924838	86.63505867503682	9.106732840179728	89.46742738206837	61	17	0.435175327679357	4.685022305290272	5.642453976051981	6.147251942099318	6.804980035008991	7.617654051389791	8.14489168919533	8.482021024505793	8.699155502364174	8.897064509785528	9.106732840179728	9.327447903243472	9.60815906971204	10.06060158029307	10.162465182374492	10.183161341272204	10.78497257713611	11.84348671855644	12.658740410461236	12.737320429418372	13.05682924998436	86.44279055782911	85.96120333687848	86.45895516368758	86.45895516368758	86.78140704144361	88.73502369478214	90.6388661657248	89.43271249058826	88.49592556740895	88.49592556740895	91.41001589310557	89.67963284678655	88.36077705889791	89.55621768151313
200	20220429	26	5	2	12.857889781570483	91.02397589688272	6.045828450896561	93.7904041485182	6.4636358460831635	93.62049906998476	10.3267881075985	92.24142278984984	106	18	0.36438848408457647	3.1269438398822857	4.312594463574638	5.518707419053416	6.045828450896561	7.609123278140788	7.826371668299512	8.702547482845418	9.615551090450015	10.222293648798548	10.3267881075985	10.563410451653846	10.888984524615884	10.935443913732446	11.34058359734878	12.49455645047282	12.646100334020993	12.689238558477664	12.813519322606515	12.824542653995556	12.857889781570483	89.67608183497977	93.62756775076444	95.187942355765	93.7904041485182	93.70185891890236	91.88315070567104	93.14219945245334	91.89315355583098	91.96009262910134	95.68620432793224	92.14683583873736	93.83003544085192	93.33367401021503	92.24142278984984
201	20220429	26	6	2	15.493580116253469	92.8953191076557	9.993170904950889	99.53201013177708	10.988150847273737	97.29764348299932	13.296211637089671	93.5178114773844	135	19	0.1211719887947013	10.793949227909897	11.18547900384343	11.753644408695678	11.817961340092968	12.359648773428336	12.629300422457147	12.656924175622764	12.878109937792882	13.057951949169784	13.296211637089671	13.39889666768067	13.518624036685983	13.922347260395563	14.295895956264726	14.329991873735926	14.415909600044811	14.623773350191982	14.836913400911785	15.207126333118351	15.493580116253469	93.02518611128228	96.2904565003943	93.5029522434718	96.0704638168266	93.88541121933736	95.10565891034926	94.84002322150172	95.77699019598391	93.53267071129702	93.6589166831657	92.23637135051906	93.9362256981499	93.66683894049238	93.1186327374765
202	20220429	26	7	2	13.89025250904527	94.64946892595474	6.763967256496579	97.8044178806527	8.16415031613454	97.79761260826054	11.35944670698768	94.27651265774112	171	23	0.1494013293805419	8.62166799421602	8.886149447194246	9.379951173517998	9.997230993739704	10.248112093712615	10.537792710682496	10.674611911846531	10.95471087537821	10.984984488781576	11.35944670698768	11.468394603071852	11.583368117316509	11.737333747498786	11.990285739646673	12.205940134607529	12.452953791238992	12.83562903302497	13.180265664002174	13.501313434961078	13.89025250904527	96.43571789041704	96.32193546984765	95.46657174697027	94.83570199023262	94.62311141578328	94.94587338189427	94.0605211142374	94.12234873107604	93.29480293449348	94.04435650837893	94.27651265774112	94.6426569849958	92.69079083043528	93.43171194463268
203	20220429	28	2	1	15.354023781294549	56.035761537592585	10.716922569635566	55.98839804208524	11.97450174672064	55.48717689341233	14.656797406372966	55.98839804208524	27	4	0.13089806457004952	11.100474323323754	11.484026077011942	11.86757783070013	12.238573583262983	12.603291335263176	12.968009087263365	13.35571857037444	13.789411515707284	14.223104461040124	14.656797406372966	14.732257961368624	14.807718516364282	14.883179071359942	14.962836963647629	15.044593524581328	15.126350085515028	15.1981713916532	15.250122188200317	15.302072984747433	15.354023781294549	55.98839804208524	55.11855519360136	55.11855519360136	55.11855519360136	55.35457744455038	55.35457744455038	55.35457744455038	55.35457744455038	57.388376944771046	57.388376944771046	57.388376944771046	54.87349036610775	54.87349036610775	54.87349036610775
204	20220429	28	2	3	15.34124031291414	34.81619034366446	4.346129984141888	52.69249892578348	5.604123579844141	53.41331431115939	11.709961000144084	54.61834266565292	1	-61	0.3661821101043301	5.96843879413054	7.868847272952512	8.47391730252452	8.894916700887716	9.240534409557466	10.217051041076171	10.455558284658844	11.21523739896784	11.663412195951262	11.709961000144084	11.757387788795732	11.910928583828454	12.02889060176788	12.279998612765567	12.476170493510514	12.715894875129647	12.880805324786447	12.958009879693858	13.135288486183708	13.237992268617104	53.73779176607282	53.44019697096424	54.5988171021407	53.498243510442414	55.22045422818074	53.490266237439855	53.784815164674725	53.00799382125327	53.97038804084205	54.64713086841324	54.63786822916513	55.85533512783255	53.56443236995078	55.570128862647074
205	20220429	28	2	5	9.661669064320073	63.42703256780477	3.265986323710904	65.21445186573578	3.836677597337339	65.87028040076423	5.97345118471429	63.94045385938943	3	27	0.37136316473669967	2.8959170128011262	3.1821865003384184	3.265986323710904	4.277662731533559	4.651709376973997	4.863705508295139	5.064024742320445	5.258554520990449	5.510930295101978	5.97345118471429	6.472027015397666	7.048729009170722	7.591580167110839	7.777899540875429	7.934176338916527	8.427278952476188	8.903447431900492	9.092399876697772	9.390351873531865	9.661669064320073	66.05508639175262	65.35349648438412	65.21445186573578	65.78346899850943	64.53917945713812	65.06046799037357	65.7678195394342	64.06558451346528	66.34130294480426	64.19443122637556	63.74454803900687	63.815323205313575	62.95534816851249	63.800959112483895
206	20220429	28	3	2	15.652218713825404	78.59472437078772	11.874877391240522	81.87880511962551	12.647617345121557	81.25059278674699	14.649196995351888	79.217501821746	44	22	0.1887838038849194	12.907123155406074	13.438290754977269	13.660472125671062	14.001144196609337	14.203492358515351	14.244420341015385	14.249555769703369	14.3655498603662	14.5660996579255	14.649196995351888	14.667621877860649	14.727656842463938	14.754023603166528	14.782164888061784	14.811676923998712	14.890813721470051	15.236471205951188	15.472603388678888	15.532884383227367	15.652218713825404	81.15333340750014	80.2215479094008	79.24775544205475	79.73218347245081	78.19402019623043	79.58959784484585	79.217501821746	79.82609022975238	80.27492311785427	77.86510647727106	77.51301115306602	77.68408989935158	78.92082728885214	77.99290289091454
207	20220429	28	3	5	15.157977767785164	68.33160505110439	8.241762095073941	69.81815362049946	9.145566193242493	69.86845128538705	12.676617566119766	68.32879675092198	50	29	0.2457817062352281	9.513707014152953	10.131072252735311	10.569836681280645	10.84478953578022	11.42423273427686	11.659718649490996	11.94180448047217	12.322748933120067	12.492303314789094	12.676617566119766	12.956820986804455	13.150237147189022	13.492539492818304	13.949324530504043	14.156628007768678	14.363741787521546	14.8139211281127	14.930887442685147	14.977840489299044	15.157977767785164	70.0827390100802	69.7044612255815	70.189104317256	70.15105847667263	68.57011801174323	68.99273342957589	68.26613139538246	67.92129313896847	68.13402375332004	68.20749468774486	68.74220704589496	68.4451824132455	67.50902566962625	67.86495708686763
208	20220429	30	2	5	14.336331040937525	53.61343633288436	10.495841312166812	54.08288509516589	11.235164029212193	54.3648871140168	13.074267347047996	53.63178656150278	95	29	0.25719535176922703	8.837858555390113	10.818817324925924	11.551087794185651	12.168757813349009	12.27862138028292	12.297781416049768	12.390541791661244	12.753192057260344	13.031279470731238	13.074267347047996	13.206898842539772	13.365085099593289	13.47348071511058	13.668710214638716	13.778795939273705	13.821634733058652	13.866207736817826	13.924885674396284	14.051624984990754	14.336331040937525	53.33581222812012	54.87843677551184	53.63178656150278	53.08051448491288	55.06783074044027	54.32271343060077	54.106856925574206	52.53763479960718	51.98934357236495	54.11885534434106	52.590649905454896	52.431779637789546	53.89908772490195	54.92433485347076
209	20220429	30	3	2	13.899026932178858	75.98522583388657	6.38837916069811	73.93503666367883	6.297409578520646	73.94333902931159	9.850737084689223	75.28613163763299	97	20	0.2786810773724279	5.210854223940957	6.457116941018138	7.095483137081575	7.236805897614584	7.637881668946824	8.568822065998903	8.781596736521	9.056003706545155	9.515663680461232	9.850737084689223	10.38859315825238	10.924878959791018	11.410045516369268	11.689443083082857	12.264571755657592	12.69108399407824	12.759559321565794	13.286890232409863	13.70967322818352	13.899026932178858	74.00278596781216	73.93503666367883	74.97627334822832	73.88082121581192	73.89219445644379	74.0225515997282	74.40093441415358	74.40087939847771	74.87005308237984	74.56097001386257	76.21119522042484	75.59598992703765	74.94686997018316	75.6885563024178
210	20220429	30	3	3	18.474233648692586	99.19758484237958	3.4641016151377544	102.77321366340423	8.81425024217577	102.87650309415584	14.436645940200734	99.75003225386328	60	24	0.20742982948042052	10.548855132820869	11.651952325330974	12.226194340485746	12.512607265304249	12.763334306371242	13.130770818155646	13.896769164771891	13.975543933191146	14.01796676209403	14.436645940200734	15.267267146036524	15.373975171262313	15.74914915510431	16.110274223612212	16.528262147601772	16.83571630792432	17.300082153373285	17.720819857962884	17.95286783216067	18.474233648692586	103.07401937341416	101.49587970652956	102.90105008844836	108.17060156695904	101.03230761871698	102.54496862845458	108.31180179981683	101.51670564056256	99.34678735536534	99.5603482062802	99.63575969363605	97.76731730940944	97.83519665059484	97.59352779073056
211	20220429	30	4	3	13.499120280753216	106.4780392970948	9.694432336081512	111.2545202826712	10.300791951652707	110.90593429173062	12.27421761325578	107.47880444989713	104	23	0.1066434981443318	10.269338152071947	10.565159419232284	11.149811140834162	11.453184626343692	11.564379907969522	11.864730633947117	11.876856834321888	11.918590634028698	12.206600241910271	12.27421761325578	12.283737611446634	12.291169170551433	12.321204464678786	12.423872073385697	12.565799130528642	12.751109517110097	12.809597233959725	12.908398267269272	13.19692942977145	13.499120280753216	109.05859458705814	108.23141889593153	106.9489934883254	108.0207188601624	107.84436861184254	108.02450994037302	106.7342222925412	108.24210193990234	108.67544541453154	108.67544541453154	106.44833083211977	107.16427482946776	108.40968969148209	107.93117334553057
212	20220503	1	1	4	14.996160456044088	48.96152665646951	10.573457238085888	43.92062420605136	9.972396067218254	43.67877412241376	12.717657125805	47.50063017379586	12	32	0.39759616715172275	8.744832695792875	9.247329251502467	9.707037838675182	10.00910326616073	10.44565214683684	10.670885503799376	11.030697708570363	12.227406634464302	12.637706263145375	12.717657125805	12.884551074005971	13.083311770837655	13.306838767157709	13.452825960531571	13.626553899153317	13.753633572670484	14.053545111269935	14.295575965754807	14.434766847697388	14.996160456044088	43.953321328076285	45.98903341834446	46.43081899883324	46.12215958369201	43.92062420605136	47.68072746012103	47.50063017379586	47.85967108754467	46.69606946785069	48.67529781111109	47.54188865924792	48.35057318977532	46.33524240676749	49.01090629339945
213	20220503	1	2	5	14.397636909384923	63.83794807187728	3.4641016151377544	63.92487728208902	5.417812123664004	64.38472504558435	12.246327158413717	61.96911172973385	14	27	0.2465756519906094	6.900391505005604	7.350842663137967	8.194228016770225	9.05967270535328	9.506354392691296	10.065919328968867	10.3152191162994	10.931418945617	11.460281314908087	12.246327158413717	12.580135670486444	12.67699956789788	12.993508085472453	13.289960445565182	13.59145467013935	13.795616773470073	13.827577148858238	14.136556565539014	14.25239711715944	14.397636909384923	64.1338059211375	63.87436928579486	63.563696027483424	60.45141272588226	59.92913919738195	59.9382976298897	60.55058691215409	60.94599844074585	60.11065831770418	63.836126505190656	63.38656384693148	61.24950181018245	60.47841745201148	64.1452058926513
214	20220503	1	3	3	14.270443107763464	92.4630690868179	3.885753375057407	90.6648184537812	5.357795796077003	91.20846840467622	11.835100088905358	91.32821280142036	36	42	0.20168270141209269	7.01491149550675	8.403614100711804	9.101123465244914	9.378783181123522	9.571959789234992	10.145319169580112	10.819607029633076	11.062065558775982	11.379118806740852	11.835100088905358	12.00305215255668	12.26913391475155	12.360798647867238	12.52576549439295	12.838387237746776	13.157013058058988	13.27357279818555	13.399816852800916	13.686412240003424	14.270443107763464	92.03884644513266	90.84193545461076	93.76338434625058	91.01496405021032	91.70842436799371	91.32821280142036	91.66230837137732	90.88863840049284	92.60572811782544	91.18384352169036	90.82256612884296	90.9376891434377	90.48462502921424	90.66593163342304
215	20220503	1	3	5	13.47139224047135	70.82631782641154	8.729288508486652	72.61248034051948	9.114986109312271	72.76028361078095	11.515421265006786	70.31028316381291	52	36	0.1895078697797246	8.785245940704977	9.622257899040909	10.046307477455835	10.50063410210965	10.6334374730817	10.915559444015186	11.045125126537746	11.072444123438215	11.408856341676234	11.515421265006786	11.757569811615523	11.872372269076406	11.927942249672258	12.137326908916243	12.40719014130077	12.551162841337716	12.888341771971204	13.209995186154758	13.295805982263236	13.47139224047135	72.61248034051948	71.37154815507078	70.49661931603978	69.05993449057586	70.22899575042226	69.1630452848538	71.06211457408774	68.73735021009688	71.4122298110721	71.19797814937269	67.48407691034629	70.31028316381291	71.41626761722745	70.10912654262737
216	20220503	2	1	2	18.02426527118034	59.75277612276436	12.247849634420028	51.14724982328876	13.513965252660768	50.26148603574398	16.872045845357107	53.143924727481064	53	41	0.14660454537916173	15.00391678292092	15.833170048069393	16.05273675866487	16.123591114842252	16.320352208318074	16.399248701278484	16.52744388528893	16.67101701300066	16.79101179566362	16.872045845357107	16.96902888717184	17.20024171763337	17.260410909309623	17.364212590585907	17.423150577106906	17.53821353998222	17.732131483005933	17.81391207000634	17.898067343823087	18.02426527118034	51.41997377562884	51.45416863026277	49.9167056278613	50.95620795712145	50.9652854311098	51.32526748764671	51.78785940762271	53.78352739022991	52.000851152363865	51.15876111276675	50.990832903889725	52.50432206473222	54.96402404094234	58.8314934714662
217	20220503	2	1	3	14.960009251018986	58.8213331772808	3.885753375057407	68.17376759706987	4.829983438738547	66.49755855876545	11.684869414488904	61.01790984560786	149	30	0.29514930298636444	4.354859439011145	6.312429519879524	7.568127523753026	8.659532829637543	9.899416013487034	10.637423830121854	10.877684072568584	11.207698899090577	11.353568232175082	11.684869414488904	12.514555310439132	13.000212951233364	13.143588160017996	13.369110966099576	13.66109315806228	13.81718298758946	14.053609036118528	14.169829776976282	14.495194629546544	14.960009251018986	66.4120950350821	63.64330355159642	61.80061681122099	62.99275124909797	62.62833671362362	61.72763776588432	61.41309873827127	60.96185619073442	61.70378030219699	61.472056780028375	60.866689451173166	58.37810552316511	59.9741318945416	60.474698420026286
218	20220503	2	1	5	15.887368790151038	42.24218206191999	8.566371229953948	44.18238333891944	8.92420992955303	43.84716784277736	14.113558109017976	42.24218206191999	176	15	0.22690995256262012	8.919035480887992	9.692236991124595	11.133720159099685	11.44611850595727	12.139768446940074	13.005548417813666	13.494787554321022	13.591898312088768	13.890551271694566	14.113558109017976	14.27728354075366	14.3281510913061	14.506914121416283	14.543517829389378	14.622811976998063	14.755078688066416	14.81267812162752	14.920451805146955	15.044500280209538	15.887368790151038	43.70488999146534	43.6542301979473	42.473085879079626	43.06512541167769	41.82155701444085	41.27785983774284	43.72554453372869	41.01663958501955	42.66631362527089	42.5181291753139	41.42741805257599	42.24794529652018	41.78059959348282	43.11460118684943
219	20220503	2	2	2	17.043810658159597	52.12720716152612	8.968413038683735	63.64705800293385	7.286028624411668	63.93410992657289	15.266316573687847	58.382980744005565	119	44	0.17812797042920542	9.421491003527636	10.689172107531617	13.21712026101338	13.905937750882904	14.326613908687762	14.5105803587189	14.88991932870512	15.03282153268352	15.132604535344903	15.266316573687847	15.435195481145785	15.49499990552754	15.727105798724509	15.916169060219236	16.168410660236454	16.38925758339616	16.508301421552513	16.631813872339773	16.698626626409414	17.043810658159597	63.64705800293385	63.25829519274826	62.00467781929021	61.915395752108246	61.071504385454354	61.17152863617994	57.9885837268601	60.6478990524796	58.57609464227892	59.84982008799433	57.71058735094373	58.77730186253909	56.27254647027977	56.03604133555877
220	20220503	2	3	1	13.085087407811574	92.67566615877692	3.9722133299273006	92.87302278945788	3.9145733600140384	90.06637645160681	9.79013828669503	90.59024553759374	42	30	0.3627417675817431	3.885753375057407	3.9635673344403113	4.320345390524224	5.698967533407258	6.5475765646830855	6.7686991202079865	7.810885798240843	8.533709002126308	9.134257300937904	9.79013828669503	10.109959681806876	10.35816501142283	10.751623713077358	11.181856251531372	11.68565783912818	11.966305529504153	12.267546326960112	12.839372996619332	12.85314620980984	13.085087407811574	89.18481576052783	92.87302278945788	88.67734752126381	90.419554619242	89.56855914251027	90.34825040327554	90.01961953337845	91.41281445419918	91.18481502392322	91.18481502392322	89.12904546047231	89.92265146676041	92.0530749049182	88.90049956019037
221	20220503	2	4	1	15.693878862711165	101.24253476523636	8.25498776527227	106.93741001559786	8.349868733912082	105.68048514929492	12.531876776179068	103.54576922297284	94	34	0.20754097907776933	8.217024279933396	9.222778380484172	9.476078949137984	10.326529836647314	10.474473728722293	10.94751927349804	11.72379425584555	11.945072692533367	12.350157372587514	12.531876776179068	12.791145708439377	13.35430961622492	13.446725769415204	13.72125993968298	13.856401085832095	14.376377670492186	14.74577895958979	14.822477689449562	15.155006216930447	15.693878862711165	106.93741001559786	106.46696005933204	105.73051076774428	106.85368878671756	105.3528190350874	106.12789566024657	106.32660834612756	104.52713321548484	105.0815573960041	102.67978124042868	100.87489200880071	104.60263715464548	102.35947897821544	100.68346558966624
222	20220503	2	5	1	13.22817807236589	107.1594185154378	2.309401076758504	113.98121611629507	3.71440053050352	112.6829787921938	9.531284824036868	109.625647772275	147	25	0.31314421424953426	4.427947396900739	5.1260521100510035	5.5462789529942125	6.450256227425222	7.798721340815242	7.882863633050128	8.290508384414188	8.743057154523228	8.915209243712557	9.531284824036868	9.986563352786945	10.299834626942731	10.732566992205992	10.814213582126817	11.127331759546216	11.762391085944715	12.079819210342928	12.561814344804294	12.773794275420329	13.22817807236589	111.72070245726746	111.29938420246592	113.21540924160789	110.75613229762465	110.42928251515448	109.19446269792088	106.73134022426588	106.59758663039295	107.84466154350154	109.02061439731234	109.25445296080042	106.29630962024	110.2619311357282	107.44574855894548
223	20220503	3	1	3	15.081570181803968	56.54031171330625	9.264434424103388	46.73575432208181	9.33665758000742	45.99603464363722	13.01828875324438	51.68639814317767	105	39	0.15042477226900491	9.381351079797398	10.198094425820155	10.723406783431091	11.155569932003306	11.40180478691828	11.655278527680723	11.828226201086215	12.43507403479561	12.926127506611968	13.01828875324438	13.440286839004084	13.73118445626718	13.89817304097734	13.971095144958092	14.089021238290051	14.152872626853265	14.410900922985649	14.568774546741349	14.833245558619904	15.081570181803968	48.72261806570365	48.43131919306746	51.5990236611092	50.67840385768867	51.58419813224305	52.21204157004824	49.14699250461276	53.09004177290919	55.063021130452974	54.22838433454863	50.12413147439331	48.67302591266027	52.91163955558408	54.66576273563727
224	20220503	3	2	3	13.96051082001159	60.18082911439896	8.198108976001416	60.81779556535966	8.824686597940469	59.65111920856409	11.663206882939718	58.84264550751432	153	34	0.18541690300681524	8.67342295073747	9.442853745372382	10.003598960390034	10.334699522347533	10.616808948865874	10.768019331928436	11.008942289242226	11.12456812546342	11.418962367057771	11.663206882939718	11.930698176097456	11.945022505276167	12.208304500387806	12.26319485607598	12.429478218190756	12.597636070328129	12.987613756398344	13.05717883257614	13.26970210234863	13.96051082001159	59.46275740671626	60.352081682479074	57.46116933237754	60.42094196314098	60.21564127774336	56.13761391796798	60.26119562463139	59.23283015169696	62.11666875116544	59.00767438941512	55.901786810847	56.84471068636376	56.26966232302595	55.8781975222552
225	20220503	3	3	2	19.75883733798895	85.02354786308113	3.919183588453085	77.43376762732761	3.604726006794392	79.04539369341205	16.207613625225342	84.95423725065503	85	78	0.25512829641966883	7.919737971561752	9.423801722997128	11.321867229112229	12.219333722843572	13.186307349607144	13.608968266759394	14.612392954805903	15.318716960639128	15.651912339588083	16.207613625225342	16.703487522925485	17.25218415425418	17.96353329045836	18.219185201554	18.589889231980187	18.75653116114445	18.9412584463077	19.16552998840325	19.379769352377934	19.75883733798895	78.46403562546807	79.31232405170718	79.47857743121399	79.72689744986076	84.66764409195929	100.19624710006852	97.20727880324444	94.88561110262086	91.26670456630195	94.18123150453262	83.61276976382699	84.32436984986471	83.0007941958253	84.98276500893057
226	20220503	4	1	3	14.785574824508084	35.7117465825422	11.196024083468814	37.978466218073	11.084867483540686	38.02762743566413	13.14017229472245	37.76926813895212	120	14	0.14566994151773635	11.079029603935057	11.263278142644142	11.41362777368202	11.66291448926967	12.156140397636118	12.541034760018366	12.82644894081057	13.021234304406889	13.066091176656458	13.14017229472245	13.23284283730753	13.33346798311436	13.453676724961056	13.58008216437332	13.69113305413404	13.7652781470261	13.88535303982002	14.14465433893444	14.469341711465184	14.785574824508084	37.978466218073	37.978466218073	38.39762895229538	38.28565826005	38.234667042593145	38.234667042593145	38.50810697183921	37.683944184382966	37.84601049046427	37.84601049046427	39.3366845285568	37.147254979521	36.30718384300156	37.05489142869416
227	20220503	4	1	5	17.1392685584615	49.502501602952506	2.309401076758504	55.391444544144086	3.360302608957773	54.55437393275012	12.791105638625254	56.097650768826405	69	-44	0.40676841897801913	3.885753375057407	4.809005052113088	8.781913761569928	10.669037436856469	11.66173641254389	11.754321965938038	12.047560631489365	12.43745799022384	12.604134165084735	12.791105638625254	12.87635187427616	12.9366850112411	12.980505056854575	13.193207915237103	13.769900052375672	14.01298418279352	14.610087168384997	14.798540243846489	15.787168307121604	16.909560473336988	54.09426642733837	54.09426642733837	56.70687880707577	54.39343345607929	54.359193062278194	56.16689560245549	56.38567588133414	57.40889542837885	56.097650768826405	54.48094455564926	57.90554558548729	54.78345112331567	56.08537543332154	55.362006002525234
228	20220503	4	2	1	13.771255079358385	48.96759854542493	7.357304196176973	45.51016377606047	7.443976024913503	46.555328141771554	11.467136340696127	48.6127345852867	26	32	0.2344025885921006	6.534333675092146	8.394364737576144	8.554765419142498	9.287766482475986	10.00653498133202	10.4469762376983	11.225527941388592	11.294580595758823	11.36006764709715	11.467136340696127	11.565284418417466	11.716363838534845	11.808748408772964	11.982728130440693	12.10146042729914	12.140394371421896	12.24093436129459	12.553506838655748	13.471398497611606	13.771255079358385	47.28422805142475	47.5646784824606	46.87159259782945	45.42571898041299	47.37400092963061	62.52284776283815	46.640698900484736	61.37933903567914	45.8411323232054	46.58246948540228	45.5395517186047	49.6007144068064	46.91874081556827	48.78979339718043
229	20220503	4	3	1	13.43229596184354	54.81773199637646	6.97713334832476	56.99640671209997	6.517170993050009	56.03912113256782	10.497165039875943	54.8476765287416	84	23	0.2616420937083239	5.14447687787462	6.97713334832476	8.220765471181615	8.574379630825264	8.778315063631798	8.984955280640158	9.067705615106965	9.122587945729665	10.01467249206488	10.497165039875943	10.769293559261556	10.933666261369588	11.392271897163878	11.992494158906052	12.11366704718588	12.270881513977542	12.488346037407482	12.869538612547201	13.290508840088243	13.43229596184354	57.01945459059324	56.99640671209997	54.83577056648152	54.8476765287416	54.64271991705145	55.27832525290464	56.75389040731309	56.30712587788088	56.37015714514558	54.308057637458646	53.55656018107637	54.821076595209405	54.65267275503088	53.70059550691382
230	20220503	4	3	2	13.577579632676702	55.03878923361339	7.629881806712232	59.51601293276275	7.202873928710763	59.092562770283514	12.333247835622185	54.584778916694376	44	32	0.16387502293976472	7.629881806712232	9.389555161426191	10.067356043112287	10.79693011103794	11.446477427928192	11.829589625428488	12.041293380818535	12.134706994984445	12.268267339296598	12.333247835622185	12.376648042182891	12.429796271758493	12.554378332012393	12.625725240564943	12.632591971108976	12.92358451376866	12.97121151053754	13.074673424893644	13.371108831433755	13.577579632676702	59.51601293276275	56.90807590752102	55.97935519225247	56.57133400596098	53.99071036120371	55.28207970424208	53.83284630827029	54.35028762514358	54.59025879647664	54.39565475545548	55.36626644460896	53.18608387646152	54.69064736053956	56.45828049351855
231	20220503	4	3	4	15.58226359613322	116.17004100638906	2.309401076758504	120.91966482380089	4.77334813591894	119.77094439195514	11.98103786335432	116.00590772810918	73	18	0.3357582261616519	5.488535657163073	5.954751297457972	6.362312990425138	7.304533058920334	8.296418697560622	9.633591648848247	10.672045004046222	11.52604595434318	11.859649911518511	11.98103786335432	12.518872128342135	13.024990195881571	13.274316082733296	13.931746444298357	14.20603641747676	14.616205878537231	14.784206658532678	14.984103332976558	15.458561568453431	15.58226359613322	111.2476314689359	118.58533723470522	114.48283510253204	112.99432164492616	119.0062709365396	117.70274769577546	112.21209031061454	120.92087920159196	119.91758051022848	119.05606042597402	117.63972148841822	116.00590772810918	116.40923295197284	113.74026332291425
232	20220503	4	4	2	24.9809419348912	61.28781036958367	14.279941124078125	65.21303864379594	14.382594269029738	63.99748189427343	18.556567705440465	59.6799185152068	102	11	0.17157327804975275	14.475573987641646	15.21749550305982	16.160815813147668	16.903726925781132	17.51660368820728	17.915276195341637	17.983538510661987	18.022880695014013	18.403195513908912	18.556567705440465	18.91567651040512	19.26538055138022	19.588433221946467	19.746079164068583	20.23422385652023	20.62953660868991	21.31302912824789	21.95844436354427	23.2394076808217	24.9809419348912	63.1130505490272	55.249493900181335	63.981275010669926	54.3262328250652	62.28817937452615	54.20292288019558	58.29660053375355	53.363413393404514	62.28089310777965	60.86658825302391	59.56609083692256	61.7796131353427	57.96902212460873	60.43653153803402
233	20220503	6	1	5	14.09838005610192	35.17667907802208	4.894994431930091	39.4374019866048	6.654809792297114	38.481577877011496	12.13071716108124	35.280832213237346	52	36	0.16469708753391668	8.636725748595614	9.51313381582619	10.095910916074116	10.28931338427684	10.580655977264954	11.164630974460128	11.28681445231113	11.470990167753872	11.911738714355389	12.13071716108124	12.293207496864866	12.45524059432732	12.564384309746153	12.814108663660909	13.109079381744564	13.304074515814689	13.438148669607909	13.594938823418731	13.843761004416333	14.09838005610192	37.5628125296761	37.773729712357486	38.6792128026029	38.60926970174395	37.62843952946925	35.13221008128483	36.69262482393778	36.1045927380503	33.68406456541756	33.10684803173191	33.47164459021971	32.431750118131184	34.090501632370874	32.66946457073581
234	20220503	6	3	1	17.280035718376915	62.521390509488846	9.62865223629581	60.45125080884345	6.783676985669829	60.19072460676048	13.846567143229244	55.95455911573078	10	103	0.3398892800292434	2.5188010755658934	4.314073441282971	7.473810216275076	9.36522138825216	10.42191454838899	12.311997968990225	12.693083391143317	13.062397618953762	13.496525367264836	13.846567143229244	14.072367832624582	14.269482684025254	14.410892665674602	14.556331421560271	14.624121350403	14.92703965144665	15.031685156890758	15.729915168167611	16.426306753025155	17.280035718376915	62.927589760791406	62.02620772554463	54.91095573147199	53.682066125784864	53.13288400939713	54.35537789205121	55.056848043348296	63.55788725371607	55.20467323987542	58.01132295099814	55.51208285787333	55.94965353544555	55.90640650636058	54.67179920524045
235	20220503	6	3	3	14.725569918031765	82.56220647685305	2	83.69101111292503	5.767611350848594	82.66041590743531	11.514656953096337	81.51366968281798	3	26	0.2742303770708506	5.4268811437168205	9.37387983014671	9.687494200061284	10.118650983117774	10.30809180739566	10.445262176629706	10.973595644861078	11.256180479867924	11.387741573230798	11.514656953096337	11.844533319675804	12.04190208944049	12.334541509931936	12.675419172576133	12.908028628745368	13.567718491441036	13.91602713280233	14.246029714873014	14.457959231665516	14.725569918031765	82.06743860532079	82.2227980040601	80.62851730075829	81.46343745148054	81.46748031754336	81.25091627813345	82.67590765745072	79.96638287007738	80.50124544834526	81.22723085129985	82.64745579778713	83.04120261682361	80.91743295697948	82.17993046803484
236	20220503	6	3	4	13.563167844237409	39.36827100089363	9.18145171216093	39.504478649886046	10.10781733967772	40.31375181631495	12.344898673520834	38.63298801797605	47	32	0.11604306566778014	10.042130586959331	10.950015934978314	11.0998697199129	11.549816923576524	11.86000768011	12.009923658673824	12.0980187770778	12.1545672060076	12.269550358813698	12.344898673520834	12.438510338018238	12.49127291641418	12.545780033669477	12.576552156016191	12.603331393137706	12.631785796595446	12.78287080789946	13.133305266442058	13.246677820027324	13.563167844237409	40.642122944295615	38.63298801797605	40.79465385476318	41.13090494529933	37.72740625953511	39.07742246002162	37.97326969310865	40.72287906740268	39.35367822777077	39.60416894671909	38.24225943374115	38.203075510348846	39.754007986416426	37.34334157342877
237	20220503	6	4	4	12.050587833392012	40.29085404840974	3.098386676965933	39.06583780188543	5.283087366135724	39.24024606558654	10.014788521687889	40.402827270608846	90	14	0.2799358596245541	5.893000508047894	7.122423852875531	7.492193650720255	7.939495834350763	8.035155910947758	8.476201600342545	8.702162157816801	9.414278187278908	9.68341884212766	10.014788521687889	10.27959574397138	10.358239702440478	10.423890885544925	10.67324563701211	11.28789257977206	11.469119749179828	11.493213456197044	11.588384370686882	11.831238628613583	12.050587833392012	39.05437458152835	39.60052581334584	39.947863161133085	41.98911079016562	42.52866896255902	39.39895427974834	43.4874303484345	40.933361098042255	39.25051177451075	39.46249659766679	40.03657851867921	40.45492660780007	39.81392235068402	40.52181352455146
238	20220503	7	1	4	16.770027866700712	57.13440556833424	7.777390621413378	55.540322201423486	9.158724563948722	54.739814481356056	14.93634964548015	54.68871447588874	51	30	0.27893354004459225	9.538130457930803	11.43375780839403	12.44405906053603	12.90648849263058	13.448615220149788	13.803568740552452	14.242612519295012	14.4434407426099	14.614284741606433	14.93634964548015	15.09679302599823	15.13065640542194	15.195888735317132	15.24868283207807	15.301546506092262	15.470879201780267	15.554143942670828	15.62542331701804	15.94870654402841	16.770027866700712	54.2718084603948	54.03936643136646	54.1651253714481	58.214164521368815	52.901261685377776	51.78384690100467	51.24169299608283	54.43952415315838	55.12655838846396	55.79459267124656	53.63107743828174	54.51240706025325	57.226318787396885	56.66318650613407
239	20220503	7	2	1	15.30096361776647	48.19293683267773	3.265986323710904	36.19274391591431	4.489241017723775	35.564958667044955	12.791004573636542	38.700465678923734	18	43	0.2554393892864106	7.37522816257724	8.275811609799007	9.519346698229077	10.094196583472286	10.89251459348804	11.272045436628789	11.48510792138992	11.70248064835128	12.49380658006758	12.791004573636542	13.26328658319801	13.49024483182556	13.645546925347096	13.820665528072416	13.962801546509116	14.07112440312904	14.168494476150576	14.303589751484129	14.651783500335434	15.30096361776647	34.70575855036222	35.96774501076383	35.12908811838025	37.44825622471721	53.26980004543435	51.91489344438499	52.87205589950221	37.18677791671331	50.15724350883019	36.62229717011165	50.17717448432635	37.79721527284629	50.03545153619943	40.47854119592918
240	20220503	7	2	2	13.625159626752794	126.21821776222728	5.274258481434536	134.85616794872482	5.4758088063565715	135.0782607803558	11.478913780420632	129.40053524302172	11	28	0.29800943721369044	3.7100457197832184	4.97084724183098	6.061390500850978	9.516925244764195	10.462420565940516	10.604929234395271	10.769421718723404	11.148031958055697	11.44238564448136	11.478913780420632	11.543200726348436	11.706680436270734	11.818727292482263	11.859205444815668	12.075123249670243	12.263880448660975	12.448503861423156	12.692719239027523	12.728284591941156	13.625159626752794	124.69123888808882	136.1022915992304	134.2763227931122	137.0150786658984	130.7783480451554	130.81515381204017	133.28101875554003	132.93155118671092	126.50792782392014	133.0015094672923	128.81227040139095	129.40053524302172	129.1596330487155	130.96669804055247
241	20220503	7	3	1	19.57852116858979	119.59145935443296	3.098386676965933	112.17748054356866	5.5901780371810235	111.9817329634609	15.511836373978117	114.12623306418033	157	34	0.35575971095614245	3.4641016151377544	5.258554520990449	8.41359291358669	9.356634241798638	11.1695404233068	12.784483972834286	13.554539140161951	14.296489850175757	15.066062188721892	15.511836373978117	15.831941953369476	16.11071797026018	16.348620495725335	17.15024188589956	17.326944562733093	17.91470276107169	18.118935100505205	18.27900874988378	18.783302292054945	19.57852116858979	121.26066210753716	111.57035236691638	112.19736597989764	120.52595342411662	111.25423970808238	114.41100465618943	111.61259247441625	106.9711393587452	112.86698401371612	108.76875244344158	119.87652442107492	114.35186445776368	113.7036295928832	114.89423593870642
242	20220503	7	3	2	14.369079908963164	128.96010065782554	7.230069715317223	146.25327555489875	8.647016805944489	145.926280721748	12.13540872289126	130.9710698006004	48	30	0.19920157238224856	8.764544417754422	9.675069092642154	10.442258159815962	10.864729302586875	10.983441697695406	11.168468090410611	11.327560678260744	11.447158894093851	11.860650174552818	12.13540872289126	12.394277052844371	12.576369780390497	12.87504155888008	13.094132576316888	13.202129574427346	13.430033659884955	13.677761471214652	13.717680797175154	13.933824047702135	14.369079908963164	145.94051255480517	145.58505405554004	141.89324437249644	127.09402702515682	144.57361903297632	140.73559826388623	140.78676404815056	136.54175468219373	132.679577914876	130.4775567861189	133.0802821066739	129.43733089009157	130.24020664685162	130.3388444829324
243	20220503	7	4	2	14.156735307605564	123.5289781438725	3.098386676965933	141.54599304313606	6.657646064327515	137.48738729483892	11.843914159175958	127.57284606836618	110	28	0.17879897404025075	9.03164595341515	10.03907015586654	10.204179386294498	10.305794126719135	10.731844631830182	10.893619134139746	11.14006451243015	11.244044194154377	11.508192044787394	11.843914159175958	12.090035337439383	12.145907485450625	12.46180498499792	12.62481807394906	12.808175476376146	13.136503060761887	13.26191067114986	13.35945983336578	13.86583230916956	14.156735307605564	131.94584073368833	134.04624880077648	136.47920410613798	132.6283008126475	129.9124764404829	128.887855299071	133.9593398301946	119.96639849743003	131.7482918265238	126.6067174572248	129.35402457362324	128.95668016038064	129.58268179186936	127.17725238310577
244	20220503	7	5	2	16.64910238591653	123.48228531780534	6.731164157553759	124.10741664521042	5.533095498603835	124.46605613963384	10.538964327211286	121.09557756665428	146	17	0.3266099705804645	6.001820675791971	6.904281949813487	7.42094747347206	7.891816396316179	8.208637734006485	8.577859405008267	8.686226466173723	9.682506894397845	10.205284931221025	10.538964327211286	11.047191353928346	11.375300267892287	12.2533393710597	13.325724867547803	13.763789474705536	14.074347623299523	14.467377292132412	14.7688078150793	15.786563670583933	16.64910238591653	119.75370022732174	124.10741664521042	124.10248829534162	122.13486231989351	121.94325374409036	117.1639485095015	119.41933142236178	120.11974405299914	124.04398564525616	120.63640108421568	122.11799258841238	118.89955748814812	119.60592056996178	121.39515444789969
245	20220503	8	1	1	24.64256370870536	41.29684714049718	15.203863123930493	43.154564335991004	16.33844816799058	42.962196774068424	10.883481257871088	41.71857777775696	32	19	0.5194494121734373	3.265986323710904	4.47213595499958	4.972652484064489	5.569231285498105	5.910399691648934	5.986907619901434	6.577084450966955	6.771999540790901	7.866279195992622	10.883481257871088	12.577964328588138	13.31789883492527	14.69259926264079	14.991636006652268	15.41642724905503	16.501654131084972	16.903028558373766	17.12730479447656	17.907399804089266	24.64256370870536	41.55475821373977	40.92865538410181	41.50049576610818	40.99982804247424	41.85230101218512	40.77643818789693	41.41125923809338	41.289770859910384	40.96153719274913	41.85804906706292	42.435389568481405	42.76323109281429	43.60385375924718	41.71991359332715
246	20220503	8	1	3	16.824382644910564	50.08448203951443	8.781770581552973	46.72908536404578	7.310431696906075	46.627834929078354	14.528722919899568	46.07512268391737	125	45	0.2321170280322636	7.845733222317353	8.812013535441945	9.918032375136988	11.0422090164505	12.141954342985342	12.649849974943404	13.195536400538508	13.636117357908788	13.901919534617214	14.528722919899568	15.03088779343614	15.420315022913194	15.904370699446272	16.04798443101389	16.101124007379493	16.284306750963097	16.491634128868363	16.7247282283377	16.768348875469027	16.824382644910564	47.22252753982277	46.72908536404578	45.91820989358697	45.4793792990565	45.736888109655794	46.03564528589222	45.50229056004828	45.504091887105055	45.18578828833964	45.58106825933737	46.41720278785071	46.529269618337885	47.55328863076173	46.32790554094636
247	20220503	8	1	10	15.917543513285189	40.91501387358197	6.538990014991861	39.65787986443723	8.063166377983576	39.89459751527168	13.223706101049268	39.77331659329465	168	29	0.238241049964863	8.87511361564092	9.642131040607248	10.212602204277813	10.865590597759772	11.773179428554313	12.012303599112968	12.177358737230916	12.421580909523628	13.079476723879646	13.223706101049268	13.414743809130506	13.65401764410638	13.774382526765256	14.148583569553413	14.676859707734812	15.03004632301784	15.247987854155838	15.560426081235956	15.696584751127167	15.917543513285189	39.93947889446714	39.07736174113207	39.98254629683718	39.426500415976086	40.89354721617083	39.18041434647417	40.45945775493305	40.279671652916846	39.40844666614864	39.31843597229203	40.002778336827376	39.52393146412697	39.18326307437576	40.21374611858339
248	20220503	8	2	5	16.90708153808062	58.397864461807536	8.305767661178923	60.96978000582124	9.375759630095873	59.981623930858255	15.131875637275384	58.68071328898077	29	34	0.33607047382208044	3.484633361400555	5.148879227269528	6.899259812376476	10.115134548295918	11.910585771981884	13.399158267848357	14.276033645965724	14.37743017030194	14.893722304296478	15.131875637275384	15.245755393646451	15.485071224023038	15.595823698300013	15.798540100381986	15.813935817070211	15.92041880723874	16.146718725546556	16.280405200051195	16.314657535171527	16.90708153808062	60.89196874885756	61.86151279753637	60.96978000582124	58.24471624262949	59.85260809700636	58.51412089567395	57.28176525337478	57.32372706596418	57.11254170818727	57.38634342081693	57.1318503150655	57.87863699759986	58.02689734616879	59.1693434927606
249	20220503	8	3	2	11.874639874429413	58.86354292533588	2	59.45002667953974	2.421995441236968	59.249627357837795	8.932532432780764	58.08311291808104	6	39	0.325603199977437	3.438799174903647	5.190470867383767	5.907012936529343	6.973638745329179	7.416225577437345	7.655409661171585	8.032323471417948	8.463746480659525	8.634973771383315	8.932532432780764	9.289465794611212	9.562346243307536	9.929331412685894	10.254060019976064	10.622128784303865	10.87321398439528	11.2499024570553	11.545269760137868	11.736999333998938	11.874639874429413	59.52161425032412	58.65897086661291	58.89990342036391	57.550031427240086	57.435540901078205	57.64638724505511	57.158875280824574	57.74997367063455	58.45201053156748	58.73306309159141	57.827703969078826	57.36497543160132	57.88904016734348	60.28895933688004
250	20220503	8	3	4	13.957565669920855	67.00172605172786	6.196598408401052	80.22348688807965	7.13615677854384	78.81399400532108	12.09448588792431	72.84605072891205	39	32	0.22520012071792597	6.333840190746733	6.37072583465215	8.21391672057832	9.455887998038538	10.158127330856551	10.91135956719066	11.200982832432612	11.674486221905276	11.974467092609036	12.09448588792431	12.197331438705104	12.294600498967007	12.399035209070457	12.562053243013231	12.768501261608492	12.881326086580351	13.078293811665676	13.205202859042368	13.724605370733135	13.957565669920855	74.47723839724786	76.49556970538116	75.47355947622006	72.75698117784351	72.99525728017652	72.7812940332025	68.55594240773883	72.79071558089832	74.02232741680045	72.9974128007557	73.52417446717554	71.56322250967095	71.12117887390157	69.37674035673227
251	20220503	8	3	5	11.514107716895998	64.39587370836082	4.47213595499958	64.61127902896175	5.0544988496419405	65.6942240370621	8.23511574417654	64.12405800941033	86	21	0.32345180676601343	3.768093685059595	4.463100405503755	4.9724289797417756	5.556110387315979	5.864597791452338	6.421165657709746	6.994779383125592	7.359154902754395	7.686905242085796	8.23511574417654	8.408049415699058	9.130203827071677	9.562696300479866	9.957495989574523	10.017334145239982	10.662341707418424	10.93176403589878	11.108334527769864	11.26064300636858	11.514107716895998	63.47343739816112	64.61127902896175	67.22748900290523	64.95975485592813	65.24390407931932	64.73649655894486	65.0868445516725	64.45196784249396	64.0388365179673	64.7380297109061	63.05363711559843	63.15765363331221	62.99495736875178	63.81652442367957
252	20220503	8	4	2	17.40233943246702	80.35068284188074	9.677432997073788	82.28629478281138	11.180562998175644	81.92473909505352	15.577944984030772	80.09249600368142	119	33	0.10510148707472726	12.56423393659935	13.271154094655396	13.700673901011744	14.2156485682438	14.605666499932966	14.754620587804816	14.92250945554276	15.122114891296604	15.496200463908217	15.577944984030772	15.892802852719583	16.07017467908144	16.148345364793126	16.24844256270145	16.310945635029817	16.562251548360308	16.68635217803121	16.75999960836162	16.972146060593023	17.40233943246702	81.85484153336174	82.3723283894022	81.0137229959975	81.72722560724124	80.38509527253557	79.42417330617344	79.3280806035465	79.24616576163044	79.4865720850053	79.32925956198534	79.75775276556921	79.23962836118844	80.41051624762892	79.1795571397895
253	20220503	8	4	4	14.180072246501076	77.2578447646593	7.972417890250848	78.83456758906502	8.242601195875414	78.0477958311234	11.626740984883185	75.7240603149833	80	25	0.26133817219501687	8.671533141405028	9.293280886477076	9.694558518804792	10.00476905735666	10.250235198831223	10.665975922457328	10.986901555866709	11.040881634936593	11.584787979655196	11.626740984883185	11.934773147500495	12.024123844490983	12.286645636108972	12.61414041980641	13.24651342952827	13.340488935545268	13.45596523621407	13.771976134179484	13.948559604154296	14.180072246501076	77.87074629572669	74.83946705269827	76.99963768683013	75.48039035129491	76.41575978496964	75.7240603149833	75.97580589098241	77.09688404835862	76.95384552429135	74.8104535433063	75.66765246658747	76.31590757109778	74.36096678365907	73.71960327311315
254	20220503	8	4	5	19.824841508008085	69.28351662163675	10.531606096259406	70.768710779947	13.86010948026644	69.89030241121738	16.481840466151557	69.6021440544798	140	20	0.16024565906662366	11.715108773552664	12.446540235780471	13.16684902699554	13.704154212738132	14.013405712869329	14.918928510618722	15.165454320513968	15.29910373023398	16.120466776733135	16.481840466151557	16.71523715090977	17.01501038802602	17.292872338312094	17.979133199828834	18.32211588515352	18.66798167385352	18.91454178424608	19.071840091722994	19.29488262613267	19.824841508008085	69.66580275026989	68.95052411150668	69.10467925226983	70.75276195162411	70.13176456861615	68.39685891710687	69.64642836459464	70.46373497743873	69.06999864651947	68.81765094153228	69.8272896969467	69.703924093095	70.59874342836245	69.2461239054863
255	20220503	8	5	2	13.39165748226065	90.77490180054292	9.143303560529969	90.06247694958877	8.742622415688091	90.6437253862044	10.835553836409346	90.06247694958877	162	12	0.41404325689021615	8.58882142009066	8.85249989540754	9.176516296589572	9.409005449006797	9.607432944684572	9.806982225395975	10.043397625430902	10.194269055461511	10.441300130424484	10.835553836409346	11.56752408556514	11.96909085741015	12.123920333120624	12.285141679922445	12.559009907961205	12.837527932296863	13.015023566137822	13.10520313134336	13.2213901914584	13.39165748226065	91.45209957574076	91.45209957574076	90.06247694958877	89.5166647315713	89.5166647315713	90.48057710324396	89.93543279301157	89.39530791098234	89.39530791098234	90.2090624687875	89.70637078216842	89.70637078216842	90.489968291495	88.6633214577768
256	20220503	8	5	4	13.936864066324212	72.49410380542614	4.618802153517007	81.80289652334814	6.386700485474489	81.04874936209114	10.419620211907734	73.3267773572349	131	24	0.2226031881760813	6.812042658039824	7.447573384729392	8.112573484082494	9.095150548276251	9.202216689070491	9.379829444061414	9.7595837862617	9.903899905719555	10.095467425808415	10.419620211907734	10.765563897404036	10.90911038746981	11.313455102667806	12.148242925806068	12.196111969408127	12.318701723427145	12.724519331784936	13.16639817512767	13.608455061491387	13.936864066324212	79.43126729643636	81.91208426648895	77.17106735167144	77.42364781240192	75.02481652296987	77.51063268159575	76.693143912083	71.3286451996933	72.32761261026857	77.40249233929976	72.03401653964424	74.64034451431279	75.06460763525772	74.18787746916993
257	20220503	9	2	3	14.055276679793446	56.03762002668717	5.258554520990449	56.93852137072498	6.778221287250999	55.82946049357304	11.579039681015702	55.02351843289051	34	26	0.2413222923978138	6.583317165269953	8.170098962233533	8.588343342433904	8.723339002295107	9.142325534486451	10.014186827877284	10.393555005586473	10.970220662725849	11.264914663593952	11.579039681015702	11.79433480536769	11.922589705156804	12.05176246026976	12.504949760198786	12.848706065321078	13.217569620015864	13.35037862960994	13.58955275672876	13.830194715286227	14.055276679793446	55.78503450604923	54.764825603944914	54.756335079222254	53.82811023488507	56.43920970229107	52.906063537560016	53.73886864696281	54.39587233147638	55.797603316186944	54.94169972921625	53.78551087395535	55.787301344592585	55.02351843289051	53.87596177976123
258	20220503	9	3	3	14.1673788108237	58.77220147581654	3.0237157840738176	62.16591177059388	4.22513449197607	61.35269862288724	11.230733251476408	58.83722128671414	90	22	0.29387028612182453	4.811216717999364	6.052001162049978	6.870998484981402	7.621493972414371	8.27104394802768	9.0387677802731	9.77711391842197	10.305679919057656	11.008299194032237	11.230733251476408	11.329512536595312	11.47095830963286	11.850550985147546	12.037225255009185	12.617198402998287	12.902858878026231	13.081701100604931	13.325905235379937	13.95236942667735	14.1673788108237	60.71470501071158	60.48408960827733	58.719042088011854	59.49396691594712	60.5366924062611	58.62970436184779	60.30560643243281	58.82977816283629	58.03351570513019	58.83722128671414	60.39054709901165	60.22546761803621	57.5846917933606	58.0412776031782
259	20220503	9	4	3	14.863827637290582	59.54494548363532	4.952443034793325	60.33797972038012	6.822545835001574	61.504995090975704	12.955738320373186	61.12037297173055	135	43	0.16706453375213745	8.270938008443077	9.400443222077367	10.810575651973664	11.307615493653854	11.481149365537483	12.177417319753909	12.325357824759651	12.4528647843451	12.69917403055021	12.955738320373186	13.09140087191492	13.190034510577158	13.447580393488517	13.638803248419094	13.746912564006417	14.011870713516902	14.095600933097588	14.298031776545574	14.407618687230151	14.863827637290582	61.39738772559912	62.373064382122905	62.66910944795925	61.4547012974308	62.079539150203054	61.83168464304288	61.94753628431226	60.8171630769268	61.75613516471508	60.70855216323676	60.80053116109642	60.506591016764624	60.17595136360477	60.11191317475497
260	20220503	10	1	7	14.498434494231365	46.55431616027899	4.318667337728677	35.785848927335614	6.655277248416141	35.40730544358916	12.593713516176996	44.30249036236508	108	32	0.20195302313183688	6.975489263584073	8.722581238855405	9.772309619112832	10.519536927878413	10.868253632941787	11.209449017944277	11.69462750382603	12.053734533300124	12.429919221086088	12.593713516176996	12.654252469582788	12.7459321269976	12.986935458624991	13.296724166530897	13.58570476396642	13.648332116996674	13.775930043700914	13.98988173805401	14.22537823410035	14.498434494231365	35.2771005314835	35.15896687194837	36.9334131703261	35.29405881134524	47.20679628752077	34.74123103163052	47.27452314891101	34.7146614575431	46.9979890862514	36.5300854165087	47.13757675342901	40.13653193070032	43.39519329529424	42.465369520198784
261	20220503	10	1	11	14.34398516526019	49.27725476233634	7.661961506158935	45.040138852021535	6.995287388943588	45.065548020664146	11.723625249208707	46.711092333107885	178	20	0.2789591700941678	7.276234721643607	7.661961506158935	8.142000897289256	8.459203304666337	9.489104745944466	9.810207736748366	10.38388393353029	10.866524477370264	11.34348480669887	11.723625249208707	11.727597906670589	11.812825252601204	11.833004740879352	11.9198677781124	12.621531468252815	12.83240615731874	13.043046427318725	13.226302449367871	13.624578502272158	14.34398516526019	45.65363239226208	45.040138852021535	44.976120902801576	45.43386037152072	45.296038612047646	46.09712316156584	46.38760232919305	47.04955966311276	46.93731067595692	47.503428302622815	46.60281031340293	46.711092333107885	47.57976712651481	46.63690902979506
262	20220503	10	2	1	19.164995151630336	57.547202938968354	11.311880711654346	61.35142858611407	11.44516167491929	61.378305127920896	16.004027999257403	59.873902717563766	117	37	0.16931028793003935	11.978138451731525	13.144688053936587	13.659329992984716	14.078551739114	14.1503088209435	14.375783321704438	14.82282510971764	15.620020718941984	15.819759351900291	16.004027999257403	16.215075385827046	16.490229560505806	16.841028586750987	17.0008768623898	17.178717107389563	17.301803248065305	17.624664820664236	17.99940394719576	18.278286782067745	19.164995151630336	60.49482167200603	62.40678866536279	59.95598706637982	62.39134076787871	59.41641371426404	62.196949242970994	60.52936060034744	60.0585058514846	62.053819640569394	58.68888503953328	55.79795244980188	61.20798526944977	58.04199611003793	59.02259605652306
263	20220503	10	2	3	15.25795740558515	75.58153790147725	6.45921595312105	77.82008144230119	7.063829327183419	77.96084300801017	11.621659200369931	74.84931363262098	7	36	0.23271754810175815	6.4563213610124865	8.834724141598457	9.030560313527914	9.78065972852514	10.15577345596796	10.529578553718	10.87403562574776	10.980647828428491	11.186279707968	11.621659200369931	12.09949938748212	12.252450355605358	12.33212996768923	12.599583633904832	12.992532959994364	13.2308311158236	13.777461900672607	13.84868114211398	14.743802209318254	15.25795740558515	77.82008144230119	76.29560722235684	75.40778067920303	75.10652896858741	72.94309975404947	74.86425553935877	74.24698224824347	73.93587383789023	77.10485846252007	75.3420423614457	74.83437172588317	73.71302033350398	76.5214561919611	74.53316555443472
264	20220503	10	2	5	16.383714473253114	87.60946417104455	4.999309771558982	81.76109156789008	6.089298406404211	82.51140500592605	13.333139331631225	84.02854741995672	19	23	0.29086713535412967	5.165674550302377	5.322928331546439	7.72670343476674	9.662592190944094	10.267775183567815	10.68129825757712	11.326393287099378	12.255026269217092	13.11204245307794	13.333139331631225	13.515501815827152	13.685141409306702	13.864043594734555	14.08092675813412	14.426783819820752	15.156344008159348	15.305539072242013	15.539153656870075	15.80093725859684	16.383714473253114	83.28310667280748	87.76143343178374	82.4900167770806	84.02184810247591	85.04293742847877	83.75397154148524	86.13385347746893	81.75271742103907	84.00978528308448	82.05670148168463	82.7200249906193	81.57209390433776	81.18199527858198	81.60885919196282
265	20220503	10	2	7	15.682555322133943	54.399439566237696	7.212016406903888	52.32118883392934	6.6850366920890645	52.72056732997199	12.910040599234652	54.148366957931145	165	4	0.3578286381318454	2.655811238272279	4.370401943043523	6.988274982378235	7.930935322806477	9.615778928264916	11.472652570573798	12.487453566079685	12.533386262925276	12.603875417254113	12.910040599234652	13.030421274951324	13.0796224503502	13.123070542992728	13.177270046669076	13.262896497103243	13.30721009159609	14.004209609262372	15.222423044144897	15.451152353900955	15.682555322133943	55.55287583183881	52.8461390534775	52.32118883392934	52.99437410250911	53.47026851920495	52.11661171529891	53.63165932763997	52.91874872556938	53.36074176226413	54.25874377932573	53.44741291719527	56.62419991913282	54.666334505180565	57.2605288217532
266	20220503	10	2	10	14.873223592043344	41.78766575425469	6.789278463585179	40.45824084718824	6.169431330863671	41.079103299330505	12.611508074334306	41.03693107892243	111	30	0.2943102521178882	6.893242638552788	7.63820738556564	8.31926539529327	8.929730869156048	9.711440028323468	11.169487327705944	11.50696477651027	11.688926475452073	12.311134179340948	12.611508074334306	13.042883024819677	13.092161889928864	13.4787379161651	13.87024068181456	14.20506141608319	14.32143518807868	14.567619499605918	14.63564541974822	14.736594392347092	14.873223592043344	40.45824084718824	44.88254803409112	39.015962294024135	41.38742707394336	43.27777814261883	38.61470404235904	38.23905651231716	42.55667049045842	46.31678386434302	37.374725649467095	38.5888327355015	46.44199633441868	38.2821315045484	39.0856726391398
267	20220503	10	3	3	33.57724810378831	82.1710149110853	9.490102477010714	81.18324507572531	6.881874312287931	81.69809066007015	26.26001015264206	80.46498615146649	116	20	0.33671434190968413	7.974142254451154	9.490102477010714	17.03723090191359	20.249458531250653	20.625464831830744	21.509490333333968	23.423253903928412	25.455020895518047	25.57475330106676	26.26001015264206	26.925520079687253	27.86940952760445	28.686019732798325	29.728114078376947	30.09070094632652	30.60858788244116	31.11773146298552	32.82148752479223	33.036508530920244	33.57724810378831	82.26953130938696	81.18324507572531	80.06719646636718	79.91258087402491	78.26722546479311	81.31284448557125	81.32586868738062	81.94462453138253	79.63216080243384	80.46498615146649	79.79353643114648	80.4169878692739	82.36531535765869	81.2979379981857
268	20220503	10	3	4	12.003125758487178	57.31028289183539	4.098780306383839	58.41209798150053	5.076139616754762	58.209043895016414	8.059206628458325	56.19438860965488	18	27	0.32857820458060016	3.969602753642296	4.767014630945398	6.298464378348797	6.36715057915796	6.497738588166857	6.8605647035752995	7.35018058431702	7.814497253750105	7.855331703937853	8.059206628458325	8.219555574539234	8.976893583986831	9.526556930826333	10.264651895051976	10.507581512607208	10.9014534837777	10.970049163903266	11.108345863223285	11.837851326751986	12.003125758487178	58.41209798150053	58.80258116022348	56.771063733242	55.36388322819396	57.15450858068414	57.41245254332523	57.00256461948225	56.01537161357302	57.197639231897455	56.02922564020631	55.73623675847752	56.2279383260873	56.59480691668114	56.17756188738718
269	20220503	10	3	5	17.10291822917079	99.31021682406404	2.8284271247461903	98.32183473990104	3.9040677014928336	97.03782587558528	12.19361532243044	96.9156459767157	65	22	0.3605898327843315	3.265986323710904	5.289951432861948	6.351116326651327	8.03122409846213	8.887648481451556	9.486106259228633	9.971887730812156	10.223334147981326	10.75221806072116	12.19361532243044	12.85765022870731	13.787875883088796	13.906453675864087	13.956829217175034	14.394200719344372	14.66944003062505	14.963007070420874	15.248174600519713	15.748519383791775	17.10291822917079	95.28348174623956	98.38536693800458	95.46863388012012	96.18167603978476	94.4407440384872	93.59626572256762	93.50498499193785	97.99791970375932	98.4728426182223	95.97521157567068	99.91576630958792	95.60313634029755	98.51914077150737	95.60968386055448
270	20220503	10	4	4	13.019564461924892	58.66069123515028	4.919459827476725	58.48435851997747	5.561692356937253	56.637001485013826	10.194131571346446	57.86902823332791	91	28	0.19987273167412808	5.984666494467503	7.596095112339898	7.7835861580122465	8.13563350797261	8.422832089311575	9.019080082403676	9.514415720343855	9.771231267667364	9.88129275862788	10.194131571346446	10.34345166990505	10.639458815432434	10.902360938930856	11.07021578387264	11.399160477467944	11.54704940884472	11.76568434422961	12.112556522522604	12.323542528047991	13.019564461924892	55.74374060124492	54.88936004642055	53.61521968829317	55.95483488068751	56.43196391480428	56.84075383872781	55.706449083243726	58.46448826337086	58.693115122172216	58.04325096708872	57.558046320661234	58.11737861141945	59.816318440682814	58.39630095040152
271	20220503	10	4	5	18.220624506743444	103.08865212287162	5.662000386908122	105.7990421544211	6.504122592220085	105.86847420462632	12.299593489217438	102.06980939578229	102	58	0.34536694013114244	4.8373598391136925	5.6623456083572705	6.8031059699283825	7.213199729967383	7.8911138341908496	8.872111026403633	9.618200279389043	11.474693441369526	11.80809912163915	12.299593489217438	12.47765427688306	12.691185586404238	12.967505228031392	13.503164504822683	13.761674514348286	14.315990640211442	15.60966779862042	16.33498387381438	17.71114455435216	18.220624506743444	107.1074330261645	103.56507276994358	100.45025445470354	100.4462267683631	101.837903716945	99.40091060542814	100.84880312592227	101.2117502882324	104.31962641043344	98.97159769683527	101.26400901250872	104.34211263919832	100.25273590698376	103.9342334986181
272	20220503	10	5	4	15.521540472730408	59.38972776230497	7.944732234191578	63.66933171558532	7.979248082021589	63.45807720573975	12.40265925070338	59.58413952684255	138	22	0.21166567967440825	8.370942672346485	11.060570543597082	11.592012038613932	11.648985212434791	11.777077049419963	11.987416133538977	12.05050056674854	12.116629730586206	12.281670174869843	12.40265925070338	13.42552753182111	13.510159076059608	13.91140785146877	13.963659107805189	14.075578442298712	14.320520973613885	14.478206087533994	14.870893438692164	15.130415042540786	15.521540472730408	62.86566661326107	62.26494427945676	59.93814583266582	60.160528765658015	60.80151784305168	60.6174586491831	59.97261898221021	58.77036978931498	59.81038316922889	60.79641745632912	59.15197283044064	60.54936241454808	58.71505488093113	59.55728659793721
273	20220503	11	1	4	16.791168623430305	51.79935045747085	7.10353671291595	59.83165502020271	7.915704755144222	59.20535991408116	13.611204097991088	55.45179912036095	138	24	0.32070112090522124	7.702972629154395	10.177063250654244	10.50004053580508	11.416954707061937	11.861888871607707	12.081320685072283	12.924782391056011	13.303285846644618	13.434536654764242	13.611204097991088	13.759626534110524	14.0188386850351	14.227684050937022	14.64936436496072	15.08071925945307	15.297010939808535	15.594867192214227	15.694499692334563	15.780264152364122	16.791168623430305	59.83165502020271	55.42081730696592	56.61644308099228	57.17290134431159	57.66749717899012	56.58616459473459	56.27625032254257	56.46230311995152	54.58287133158088	54.53947756517949	54.285065417947465	56.45906983908276	55.45179912036095	55.29149619203044
274	20220503	11	1	6	20.29470272303453	28.08166165389336	12.966342086908917	44.75050974884808	12.583844783772628	44.74892093790475	9.520242678812975	45.67084619745069	106	-38	0.4981181306004652	3.677088528342677	4	7.64667909540645	8.405871851110266	8.411248301387934	8.531556642702181	8.598016473970105	8.898319625372245	9.30207495660033	9.520242678812975	9.566540313880976	9.781340422926007	10.38316083620719	11.007002071058292	11.332198792059296	11.404732776268862	11.873059800986898	12.966342086908917	13.380459488140104	13.95210993734459	45.64644732366484	45.042425930194746	46.52016684481222	45.75790696525647	45.96187183508389	45.56501317295775	46.22521977889531	44.06913249008596	44.89041619019585	46.62279188797372	45.718884958902976	46.23943305895845	45.77899665956162	45.714624516819256
275	20220503	11	2	1	15.247706141559393	58.77390160472405	10.40280666115792	57.37776181775994	10.704438119568923	57.07875164615037	12.48651003574838	56.611509671216	31	38	0.15136018218056685	9.614756886576044	10.419842450971537	10.783145530129454	11.251876203572635	11.295630834738052	11.46620063027435	11.633246095952329	11.983737372891577	12.0865759384194	12.48651003574838	12.710702406243172	12.785261432425814	12.95031010793955	13.418267659560613	13.773662283341585	13.889059805207763	13.94721120769257	14.454694619037234	14.881970712889816	15.247706141559393	56.10849415051929	57.02279918942619	59.24393664857792	55.73889826980298	55.588892253159365	54.73250291507224	57.67611926130681	57.37665875793304	57.25245320944249	52.81025418975098	53.07441677866392	57.34682048362462	51.12098384364912	55.22893043625232
276	20220503	11	2	3	12.73393199891941	58.28773051597117	5.9980549301715165	53.16786314968781	7.553829127573754	51.646402947955494	11.353554203409391	55.74794285439282	64	20	0.20254558331017428	6.058822986620254	6.6489874178108375	9.02367981791526	9.840805061297043	9.97963166092354	10.19138985790929	10.376723637278642	10.551911372233022	10.866358883634254	11.353554203409391	11.618460918211657	11.67395305025519	11.689488131961738	11.969648721162343	12.10814392901511	12.137096427961804	12.221851167905548	12.364733314885292	12.54152849797029	12.73393199891941	53.16786314968781	54.90626519725392	53.63820178798943	54.283562625431	54.13644581594868	53.505025023567256	54.49341722754518	51.27856454176461	55.65819274577054	54.85681472161951	58.76470775286406	57.94083844004066	52.51701737255651	59.75109117357923
277	20220503	11	3	1	17.23715437533127	67.91167451030924	11.472928084121518	65.33051957526837	11.788178359433005	65.42778954969835	15.77862026593488	68.26987547941921	110	33	0.22014320447710567	12.160638679099318	12.548992832972525	13.189921401816402	13.392133888579837	13.586734682895962	14.239067579520366	14.510290030642588	14.752585152502192	15.357462431183974	15.77862026593488	15.821998858610865	15.948001112873968	16.348346677987866	16.465518480805606	16.502581369770688	16.568082529409725	16.650298901920227	16.90989035320471	17.108234174514326	17.23715437533127	65.37406007898618	67.19407337402058	66.3010401860875	69.57763386272975	68.5538476060492	67.29911705294931	69.92389851013488	66.81603756765624	65.6735813012495	68.26987547941921	67.55471321852765	70.5182301808136	70.36120101261156	69.0474668785874
278	20220503	11	3	2	13.444030233066314	81.7881114737417	2.309401076758504	86.96298003414623	3.094667746135291	85.43285221093005	11.305717030613462	81.7881114737417	60	22	0.3790562723138281	2.061880215351701	2.953314081436337	4.552434732369655	7.782784746703677	8.68097198282721	9.455909228361888	9.670289050736075	10.028395874654857	10.629138845191395	11.305717030613462	11.347925506163978	11.51908492213014	11.803636681820596	11.862871085853172	11.985525324369432	12.199124992766343	12.555100804950794	12.945185443902409	13.07821783490152	13.444030233066314	85.87139607737097	86.96298003414623	83.46418052127298	80.06946330491053	82.70929798679806	80.69744842012467	83.3506311378992	83.10869672247055	82.78513587985124	80.33269993075777	79.64958206382843	80.56603250349957	81.40212655275322	81.19221629165693
279	20220503	11	3	3	13.055789807944024	51.58895444525813	2	55.4587919124746	2.5911675639654193	54.76879594466743	9.60592324269934	51.64646788343459	122	29	0.34365493394552316	3.0599564267050168	4.369365765000476	4.606951068843222	6.66207034829498	7.375032466051183	7.536918968543064	7.807195532533071	8.20147762668071	9.14468455645959	9.60592324269934	9.974999579311769	10.48597583292339	10.51785429405206	10.736917880948472	10.824129199462238	11.196301004764988	11.63135031546909	11.828137925591689	12.177901603112176	13.055789807944024	54.32763947933987	50.07678592026344	50.46727415889385	53.62722684870251	50.72018351360941	54.30841183098104	52.92260437505607	53.965613220187976	52.57392615179117	53.51268066355855	52.15028033955671	50.66147340731799	50.53591686353486	51.70398132161107
280	20220503	11	4	2	14.560019976111752	84.07039285467448	4.47213595499958	82.51504307939184	4.026085020271154	83.15475537346906	10.151040973228014	81.83082721254306	107	24	0.30755783724727737	4.982428372866015	6.094845170868286	6.895855370821702	7.508591259499119	8.176142914536745	8.395761594145476	8.75629346696029	9.563894873693798	9.697185968859218	10.151040973228014	10.501868587024637	10.890104635505342	11.402609732394533	11.707909457492248	12.318527409558923	12.636163004269823	13.037405136229248	13.23907699289881	13.965035814291058	14.560019976111752	82.51504307939184	81.49816865630554	83.54289750167251	84.92079126232561	82.11234022414611	80.8156377386419	79.87246592765945	80.22852655591264	80.85812072169998	80.47548039954444	80.05346387751301	81.92215348234002	81.81636599701424	81.17036761123236
281	20220503	12	1	1	19.08788159445365	51.19563771835598	7.590326539571496	43.722159455636046	7.519932091607824	43.36566704861269	16.616561894217718	44.97503808260453	128	73	0.26301718751713565	7.169267181193201	7.567525336979739	8.518758127125466	11.3117015114823	13.701051439767552	14.16404873297905	15.183742435048588	15.775602108374638	16.172156355859634	16.616561894217718	16.723700519848112	16.799153496487733	17.09998185124492	17.433927646405305	17.68721966946262	17.933379036882876	18.064755684103424	18.43762713247895	18.661879111880634	19.08788159445365	42.84700798067667	42.29958165217855	43.23118651470092	42.13961773764805	44.88065562870001	43.00098602467863	44.353979980707024	44.29405043671705	45.04303817899775	46.710110711060096	44.90570723054858	43.34058677395517	45.81605542181952	44.87044473543998
282	20220503	12	1	4	18.73715438564424	52.410445601574	12.96088188842434	52.12252674712298	11.974207468692024	52.83299341388902	16.576026914451155	52.59402916414106	110	34	0.1493411126599131	12.278299472765957	13.385141475332574	14.181355181135126	15.006620190857715	15.376621316193518	15.91286339536162	16.263949627382047	16.32133637077115	16.46664345815759	16.576026914451155	16.866520384813185	17.150791225590314	17.43722661925835	17.650032451950686	17.73205590371485	17.86925758573426	17.92429886799669	18.17850601881804	18.41077557420235	18.73715438564424	51.6773105493744	53.50738800035241	53.366155863249375	51.84465180898573	50.77689495645302	52.68567926801565	49.54922984837192	52.75384634135514	51.18780498160349	51.32250983807945	49.356523272649326	51.58379839955349	55.64189984374017	54.25927506960932
283	20220503	12	1	9	15.48530126912708	43.05542556907141	5.9966006892282255	41.91413814128859	7.531543967054827	42.82615272875063	13.565015224633562	45.2635413563675	109	35	0.17418220627415398	7.632841463529639	9.873406470395976	11.040548038051368	12.060020277220088	12.589052416070064	12.805080428855453	13.082276845784646	13.32817530488071	13.370749370054977	13.565015224633562	13.756278002128743	13.917638279134469	13.952495725243844	14.25426350855068	14.356480981707325	14.379238922119622	14.447356869654907	14.675918731314267	14.89272905646669	15.48530126912708	43.54006856577051	43.15380028996411	42.64102420777157	44.60449599919266	45.789045635782834	45.47731991671912	44.82224911685635	45.04976279601588	45.89724669696839	44.55307215964773	46.86009648807385	48.6235147181363	42.5373467038578	48.59798242507876
284	20220503	12	1	10	15.984365666029465	38.6026968819497	3.0237157840738176	38.02433680917745	5.02050393651292	38.235128337490174	13.511819158057602	37.4593095925698	156	43	0.2388293270613488	7.130232945741591	9.296858527604703	9.784080023151777	10.448737172558404	11.041960269654204	11.49379135261352	12.151575875454087	12.662558289475328	13.019973493182857	13.511819158057602	13.60661952082638	14.426439047304209	14.567431139392712	14.641060671746672	14.739282680955217	15.164199684785489	15.247910538381293	15.636871530528744	15.85078483765122	15.984365666029465	37.68778971405473	36.79114881210064	37.097075877211935	36.26736237126895	36.19571914150247	37.39376355129606	37.25492728037669	37.86871429525008	37.88153357080721	36.87924433098257	37.51648148699253	36.86709296321054	36.99119225364437	36.98829798657562
285	20220503	12	1	11	14.369693613657873	46.2968478289394	5.54469823377709	45.763088310498425	7.372542084418939	45.99141326148782	12.156764107840068	45.2236414560692	168	31	0.21041881197836612	8.311755606513838	9.58937125061846	9.98735727010232	10.322281305869554	10.623888189847642	10.953308751816916	11.08696145198756	11.59802056864918	12.106806466006235	12.156764107840068	12.484608156909676	12.707804689959834	12.950057786055174	13.065793175873152	13.311535124103964	13.588701559571494	13.71734867403263	14.002891795188273	14.20559165644241	14.369693613657873	45.33421561385484	46.74430050578656	45.84059597301434	45.5280556088491	45.255792108088144	44.13072674363122	43.25390549920911	43.32156658180232	43.27712035464866	44.878302771729786	44.86686232095629	44.39319932345157	43.86224299374501	45.24989225598647
286	20220503	12	2	2	10.418650238761163	39.905061403904845	3.1269438398822857	38.44557916536706	5.077914734435939	39.67333703841832	8.040277458123976	39.55615548480412	10	17	0.2931705664627958	3.5139722849908543	4.450097035764087	5.847213595499958	6.036755698794521	6.25344780889825	6.854044122254443	7.012899666383569	7.350292516362304	7.784255463573263	8.040277458123976	8.330375157392766	8.564557475593379	8.627578496247633	8.957220448664412	9.241432362156406	9.631813650203064	9.912043438908638	10.04121998034374	10.268377352402275	10.418650238761163	38.44557916536706	39.26978749199047	39.36501748039501	40.320581004753976	40.25385094513393	40.12274115291032	39.55615548480412	38.16582700156109	39.51363455244008	39.675635079724366	38.98924598262029	39.808164175991294	39.4653478555221	39.58494635826773
287	20220503	12	2	4	17.808357031476685	57.98831049185711	11.188197172866024	58.68532286467943	12.571893769542449	58.87902961544384	15.98929072798968	57.18355750942835	160	28	0.24952869171018743	13.232809246509603	13.288503565672915	14.440264265477602	14.673670139285456	14.858455109224524	15.178126245892187	15.63469137276701	15.737726650530684	15.94795648732713	15.98929072798968	16.10495591873723	16.458448455667313	16.578100329966514	16.688715698770665	16.931995861976123	17.02594396357222	17.11929740757058	17.152965101116447	17.321286051488606	17.808357031476685	59.271594102769846	58.68017187888225	58.60795181966501	56.69205327820962	58.05662936242049	57.273325327726745	57.08629090827001	57.18283394266116	57.25683002939786	56.20002787652222	57.16000364018879	56.24555692387293	56.38993126351039	57.15001032294966
288	20220503	12	2	7	15.676638531898286	53.4013879989132	5.795253355551202	50.53149450441233	9.427089375169594	49.82524948710613	13.844088950994283	52.32431585674138	90	30	0.1310047899632805	11.173048083896566	11.988438412830632	12.316170949935564	12.504074615279936	12.69396457412254	12.983217226666708	13.137427796991489	13.36619736399363	13.603642261154302	13.844088950994283	13.933470084788372	13.984345637093105	14.145009954243854	14.274836341887536	14.349432379070093	14.505762606354562	14.573115400030046	14.68112487691812	15.04032249514166	15.676638531898286	48.31421269474729	47.31314036266747	49.07575912735078	50.21366147704095	47.812462150916296	50.21454696084695	49.28479908436345	52.8407856713818	51.638055787277615	51.030092725893965	54.36228972564546	51.80784604210096	53.542873131389364	56.41766461631427
289	20220503	12	3	2	12.701212783991686	44.88551819977181	2.8284271247461903	43.615795140859504	4.827040504415684	43.33380818459077	10.906341557095322	44.69772479419565	51	30	0.23343276613147484	5.544382517994486	5.9577721590922845	7.612677868593949	8.470999051612917	9.01179444569916	9.715457839452132	10.086145196378332	10.319565812999096	10.474587420027117	10.906341557095322	11.132183838295932	11.23342065306352	11.315880452732824	11.327116901621958	11.520740170738868	11.567812126849963	11.77057702027899	12.190023663112296	12.386151841636364	12.701212783991686	43.18437731076211	43.151791506701365	43.685743301625926	43.740850753803805	45.194789863716046	47.01863856860729	48.29121035542118	47.43805429820281	43.40602655717219	47.67238873262225	44.178922362214855	48.64885979461771	47.65314590454104	43.25706794137339
290	20220503	12	3	3	16.26388901803939	85.09360734181173	10.891681421844629	89.64100689756334	11.247796271394035	88.84574124162742	13.990570673930309	88.36575841970159	56	33	0.20472087904992545	11.025422135557161	11.966970292054802	12.34442741230585	12.56501019410734	12.951749156389354	13.020094812657304	13.492492724387658	13.60240989571732	13.784581065504216	13.990570673930309	14.187824698728509	14.271512397556911	14.501740695459434	14.741025727660762	15.10989714517288	15.135221519676085	15.202763282910364	15.418066874698104	15.58744157540617	16.26388901803939	89.05331888538332	90.05360187189893	88.32895265281684	88.76449936740393	88.26516745934018	85.06535281853918	89.77781667554383	91.25069501908952	89.46041880021427	87.51472246371017	85.41548829515338	87.55552555749058	83.81788829255595	88.40676390978052
291	20220503	12	3	5	18.70340673371137	77.39727557470556	3.126943839882286	84.60708711944392	5.896610947085058	83.20509807945275	14.447799474024666	79.86819030585335	111	27	0.22489567283971	8.186880966606433	10.941298502713428	11.922189450467185	13.18501251787442	13.816582663203343	13.920492730891048	13.97518546361008	14.281461999707783	14.387378034998846	14.447799474024666	15.284926007881516	15.534289138001473	15.645935735060847	16.187668216889886	16.55996192828501	16.73460341757547	17.141430319014958	17.593028492427166	18.23397051024645	18.70340673371137	81.86749130201886	80.74458651804858	81.24269392850631	80.62190400170435	78.08350022481709	79.77693993466833	79.57009597749455	80.28042096685162	80.24650440712814	78.32894115611748	80.81908859553155	81.03971068072669	79.08740104516863	79.87231919034302
292	20220503	12	3	6	9.473607775373988	83.72087468677076	4.859805635243986	82.64956071929167	4.501935671254771	82.73340844585853	5.181899763382574	83.35251342347537	82	5	0.3938091880376182	3.2280911724589263	3.329238505035567	3.4303858376122074	3.743242419159001	4.16195362519087	4.580664831222739	4.892015048057845	4.988643286499421	5.085271524940997	5.181899763382574	5.204896190664936	5.227892617947299	5.250889045229662	5.540633938215616	5.963753064053368	6.38687218989112	6.949417223942056	7.790814074419369	8.632210924896675	9.473607775373988	84.5515900543914	82.78834892109015	82.78834892109015	82.78834892109015	82.64956071929167	82.64956071929167	82.64956071929167	82.64956071929167	82.76231569719378	82.76231569719378	82.76231569719378	83.35251342347537	83.35251342347537	83.35251342347537
293	20220503	12	3	7	16.22656107248224	65.16150348628683	8.639792904419284	63.99385394062257	9.667117014670174	64.6455396623927	14.39667656501578	65.836267445995	134	36	0.1162803846158309	10.458711326720003	12.569765422147498	12.95225390707663	13.13414831366941	13.28389605883131	13.351878919540852	13.581365933620487	13.9274378656648	14.15187852946493	14.39667656501578	14.63230417900211	14.856156168489026	15.009033434887202	15.207764348231509	15.289622142079835	15.379937001621128	15.485898997574925	15.682948774835102	15.822922610213867	16.22656107248224	65.75822343328804	62.38758631654128	67.21129223911666	64.61229607036178	66.01182093541854	65.44896188915872	65.4672281550996	65.96518376833346	63.53540608485864	66.92261439854622	65.60127016369793	65.36580736991426	66.01284303672604	66.13092609718653
294	20220503	12	4	2	15.339608760802882	42.25647124059508	6.443201935024448	44.53536754343522	7.363711050165861	44.28793300859446	12.874377185238624	42.80112979971103	112	34	0.19701044427222944	8.050424482441889	9.494048266962034	11.131323231440104	11.183517788500346	11.308120102250133	11.375739501513122	11.581225106950304	12.174944068986422	12.282096937516725	12.874377185238624	13.169711565637815	13.266674384722224	13.559365030856908	14.050911673592449	14.136107921780257	14.19181525682628	14.396713376728885	14.66030952776767	14.79329620904164	15.339608760802882	44.46473629516132	43.12411887278704	43.6472576454635	43.435910370647775	43.18037998386646	43.143432539572736	43.58587590803168	43.32090879383215	42.342110174403786	43.11455564768226	42.55783932908234	42.32969822139742	42.66036317409458	42.32953124445115
295	20220503	12	4	3	43.75479564180889	99.67578501843992	3.919183588453085	96.87967003465486	4.055533841087656	97.26079913111482	11.941960803206015	98.07664174406634	139	13	0.6689012754539578	3.900796971085462	3.915840567113517	4.074051928407872	4.273168365492599	5.999376785843115	8.947258792806261	10.986983859072671	11.210395043945605	11.46228056776999	11.941960803206015	12.421641038642042	12.657179785047452	12.862200845324038	13.137300216651864	13.447438743505309	14.257492067050164	15.692438886459271	19.503137335580604	31.62896648869472	43.75479564180889	98.4932441651125	96.87967003465486	96.87967003465486	96.40948319357712	96.40948319357712	98.0801735594754	98.0801735594754	98.07310992865726	98.07310992865726	98.07310992865726	97.8979561719233	97.8979561719233	96.61104966726715	96.61104966726715
296	20220503	12	4	5	13.72131429209737	82.35959766222567	2.8284271247461903	83.67205163966173	5.7470288487571475	84.48450580124894	11.029651988723192	83.73935852873254	157	34	0.2272527069022877	7.230292969812901	8.042555910202893	8.184670897058087	8.338380087404826	8.635066826347808	9.273576777598985	9.37858991317944	10.005088795292249	10.388945412182071	11.029651988723192	11.37252002948532	11.567636860848028	11.81780513453081	11.94114105139616	12.174831632200446	12.415183419569097	12.609727949649644	12.639926848747942	13.360334773090514	13.72131429209737	84.62788839902369	83.89374136533152	83.59976580164748	83.58424200555146	83.8904473655732	84.00021193816478	82.94026252284725	82.48333263932217	82.61446014122188	81.64638852561477	84.60796754334245	84.32585746265879	82.54378841368829	84.06841949076397
297	20220503	12	4	6	18.02928345612841	86.38471356966204	10.50926995039771	83.16723985181571	12.311763044714525	84.02714413895369	15.146344441752364	83.67105483789155	107	25	0.1815411076898583	12.833302060825345	13.175400156600023	13.27967927976428	13.505093959702435	13.87366795395344	14.240732264173024	14.454699712508427	14.6870197257403	14.941966115556625	15.146344441752364	15.417023217557826	16.129385394874703	16.429541557891305	16.73457750711586	16.98094155317771	17.089577485735976	17.21725322866259	17.518583260526015	17.750041652486164	18.02928345612841	86.25998685070282	86.3517735720789	83.90013708836456	81.6165148319541	82.79710762090833	86.28954683010078	83.67105483789155	84.03678494930625	85.14433797403426	80.52311436839969	83.52122085810167	83.13538267442962	83.80375091110476	83.24362927478234
298	20220503	12	5	6	15.60879575796325	80.3600841499467	9.544055966732682	83.48299831712731	9.968633753607149	86.74244902728543	12.654984906477464	86.67483854376685	159	28	0.1892194810215044	8.713901266699361	9.65417337828788	10.869806377673235	11.38006190805743	11.601456761234823	11.854211345531809	12.06411674694438	12.12027339941017	12.527763538324844	12.654984906477464	12.871689382385831	13.015778591877195	13.202467767100584	13.89344490689769	13.952434938945398	14.055972159578332	14.556998549729071	14.793677364465864	14.90002965656164	15.60879575796325	86.78379859107183	83.48299831712731	89.96055017365715	88.54479818536704	86.7745288405999	78.15969231139266	86.67483854376685	89.07907381436922	87.84443615380431	89.57147364920887	89.0090042158237	79.97509603072841	89.55243827733364	87.07523914111698
299	20220503	13	1	5	13.265222552652984	38.04947695940661	10.119262469031607	37.84432807123288	10.242376883331426	37.37442205501932	11.634972861215369	37.840934138302174	56	30	0.18481691839084904	9.97148618322788	10.114047858188576	10.51004195152889	10.926581989544966	10.973407990927464	11.277104503172664	11.406060590802255	11.540452743497305	11.582890282079669	11.634972861215369	11.751148011191178	11.845526725979214	11.973527112982662	12.159329034294135	12.271311294913886	12.37792727202422	12.43046426736025	12.500395497006116	12.699396270765206	13.265222552652984	38.77360537632234	37.84432807123288	35.96271799269949	38.4555977821435	39.70783127091047	36.98706589910841	37.08564301629963	36.134494261202	38.75823843735767	40.69994756678105	36.69670057939911	40.76451451596073	37.95320210011099	36.6645119780742
300	20220503	13	1	9	13.846367345284609	54.105448822831264	6.835437411897576	53.970035579310505	7.634264084554232	53.49431488610423	12.542516257919551	54.17753479450074	177	23	0.22119623617584055	6.958537781169517	7.73179524967964	8.134682966553191	8.455817950526903	9.537928556052972	10.409570659999698	11.200854201928818	12.006098164898498	12.225245791186705	12.542516257919551	12.716031881633334	12.794951860858118	12.860534429451526	12.925405337961047	12.952804625343273	13.004029425398771	13.124726813704893	13.179959301998704	13.375186510484289	13.846367345284609	53.970035579310505	52.88998821155055	53.09139276820177	53.9111180168131	54.33906475039098	54.75466530975952	54.20294817973289	55.04157218271796	55.114505688887455	54.07629363603033	55.15375539107678	54.993735817564186	55.007306489379545	54.07802918429009
301	20220503	13	2	1	15.19899992178896	112.87955282385384	6.150039219685437	110.50700269378382	7.927016129461209	111.18174135395468	10.865417282850716	112.58443878099064	13	17	0.26127116627042574	6.287729130976628	7.587155147332275	7.9823191301950045	8.349430691860249	8.505336406863261	9.268070088018312	9.976761966659964	10.114161339574547	10.567866011775328	10.865417282850716	11.571721740337344	11.81597725002628	12.734015065453898	12.8735830401941	13.062732811083352	13.337414955439002	13.652307170492564	14.433199497336568	14.693467432941762	15.19899992178896	110.50700269378382	111.43703392508525	113.83168573095298	113.29420212061936	114.27601644489556	113.7508891285862	111.60118744299498	111.7133554716314	114.01171723848114	113.2172308082945	111.69626310422191	112.9370333726318	111.47550946143276	111.71987263244355
302	20220503	13	2	2	17.71974495028551	68.89031121269879	7.405738901190501	65.27452663928447	8.932949064479155	64.84675531583197	14.378851743959489	65.27452663928447	75	29	0.22520192214080495	10.128778188492362	11.077136906877024	13.025136963234669	13.313965965077175	13.413586233156527	13.535671745283963	13.677984173291506	13.815452859445111	14.01399377215059	14.378851743959489	14.566028266904649	15.237158460108542	15.276217411007336	15.670795771456415	16.15837299371917	16.551150092980002	16.87227894644963	17.4208732977056	17.534716933390726	17.71974495028551	62.47098371134395	63.144892546690905	66.8084426465545	64.70818637669022	67.13258031862458	66.41013179098653	66.21749099406095	63.74162767341449	66.84727743633186	64.32516656147497	64.5523665263718	62.918486987265744	66.0050710188631	65.19866850660145
303	20220503	13	2	5	13.635277828007826	44.48643317836201	2	50.60067355924439	4.427791197542734	50.95147188373622	10.704873405436537	45.42531671776969	132	28	0.2944866973336553	5.865694505629304	6.5977249482458955	7.494231124276531	8.195935907313116	8.718406088074	9.090029172603964	9.979156640826432	10.270365403922328	10.467893790015252	10.704873405436537	11.14371481262119	11.29025186390312	11.441872553420431	11.737141675363238	11.973138213725566	12.166075860939248	12.326465763851385	12.530105480508636	12.993908696829868	13.635277828007826	51.19996393923672	48.760582551397405	47.05858653802648	45.544889920978	46.435130039991584	45.24491330704302	45.566136472414506	44.57214801078267	44.899220429181206	45.077819982897374	44.443054591683016	44.924955118537255	45.883989739415725	45.733680128324345
304	20220503	13	3	1	19.001558437641076	112.01700051847696	7.374269390775276	126.21445319107492	8.704402634834805	123.4594887480494	15.068702964554763	115.21646096575554	67	20	0.2415399614726584	9.49340160400402	10.713569367739192	11.762153658154226	13.279966529338404	13.46076948734048	13.588817884844328	13.80567910042967	14.198439704876463	14.70417734988225	15.068702964554763	15.681001824555969	16.101986595365346	16.702392375191327	16.783141541460246	16.798355117366178	17.075755452505035	17.581111319551642	17.961055149086246	18.52933486459696	19.001558437641076	119.7412427351482	123.37353778661378	119.06761725461917	111.61677195798056	115.21646096575554	118.2811861971134	120.90693409662434	117.02421410500746	114.73779371977004	116.462463178482	116.27201838139533	115.46063186028276	110.21940767341044	114.2116443021532
305	20220503	13	3	2	15.53299953511128	69.06658320898204	5.808305664709609	74.52902655013011	6.242591565363907	74.56930341353439	10.990761025807002	71.02861798668368	118	24	0.2674627638079582	6.584161140279115	7.546293705281553	8.860498397194846	9.250532695882766	9.383393799448656	10.311999849133633	10.51937989361562	10.690529182543452	10.866727787243274	10.990761025807002	11.19484601914415	11.465347680450728	12.028450277427243	12.482573694133466	13.008952303374032	13.530320337746536	13.763653540192117	14.066951468783309	14.548177623326604	15.53299953511128	72.21239345743204	74.46646585425945	71.68239851014343	71.69566558751102	67.31067388159447	71.83486870172145	71.53034323097737	69.31955834249462	68.36769867039847	68.62632572054704	69.84935089348473	69.65982193964881	68.05623606652281	70.6650383359407
306	20220503	13	3	3	12.414111379292631	60.998338123541565	5.288194151346261	58.42924094798466	4.446473254566807	58.32026403432147	8.920609324598686	60.03179459998822	41	23	0.3611680926017025	4.025469591204628	5.174912206779509	5.869823044012962	6.880527799205543	7.178663931938459	7.416299448456257	8.204965060362227	8.613129336210099	8.775296625148153	8.920609324598686	8.993832540984865	9.475690280759467	10.15196523242715	10.598341422172227	10.639850051822837	10.810504507800587	11.14762436928474	11.240763670957502	11.547230368776932	12.414111379292631	62.52747251825919	58.42924094798466	58.07574569281513	60.61167517495306	62.05457356678136	59.7793962959264	60.98674587554417	60.634884970485146	60.85034595006817	59.873986206036896	59.60791603201047	59.614453432452464	59.45229857799056	61.35037612536179
307	20220503	13	4	1	15.571773116623946	113.4335519721462	12.381379468698984	119.26872833663757	12.80791958271977	120.52956957131676	14.282622586727747	115.35260283595096	123	30	0.09648928703636432	12.504283324826556	12.95632864081776	13.287360742768222	13.476792860813632	13.616261496022164	13.766704104768776	13.8530528726248	14.043530121696657	14.126084110305168	14.282622586727747	14.449474596163586	14.51793006691206	14.552254259351631	14.705511018430578	14.848527909417967	15.020468401557288	15.1792010773578	15.26235859774097	15.35846554948976	15.571773116623946	116.4488722670368	122.15235947990006	122.9330222428982	117.05897566927725	117.39856629873886	117.2509485584177	116.33917347324224	114.82158578735483	112.40883975239996	118.0439170163655	112.59664327779105	112.13570594755538	114.914586886522	115.76204042802972
308	20220503	13	4	3	13.67995435817372	62.08366803469274	7.53426989084503	69.12675056862277	7.831536446160737	69.08916051608128	11.535748426439175	62.122300428171584	110	28	0.24874463645144257	7.473134270854134	8.844521359149136	9.4892471236456	10.07024330720673	10.20227295123786	11.074268573718864	11.143922180463557	11.36694092579571	11.485335421984535	11.535748426439175	11.625625182353962	11.934338467797035	12.275108104333311	12.599847548580108	12.710583754854	12.95843789378128	13.019784254401994	13.216750307753069	13.355826148868408	13.67995435817372	69.12675056862277	69.14281577481732	66.02508801278613	65.47784890086413	63.77059058373184	64.24695051191426	62.72546669728046	62.55268097723911	62.94904376843389	63.34220869811215	60.76859302519093	60.6352998828971	60.61790392103983	60.25597886003719
309	20220503	13	5	1	13.389342861937696	115.88924650164574	3.885753375057407	112.072153509822	4.129679006504173	114.76927309073228	8.67183228028382	118.75724253084805	162	-16	0.4019167121787557	3.885753375057407	4.277662731533559	4.381780460041329	5.181899763382574	6.193882567696608	6.532502646922718	6.99106851224989	7.458381420944572	8.148392115483672	8.67183228028382	8.981456681838631	10.332415305483089	10.39497781436239	10.601152903547725	10.93213334301134	10.984582448248672	11.020096255625962	11.624359711721274	12.151004052208895	12.47665713139491	112.072153509822	118.75724253084805	121.49817416384327	122.4687251341072	112.17429280186708	118.18029164230418	119.75007733357836	122.2023918448927	121.42098021559006	120.40093323052456	118.70066264559848	119.5617070985514	117.91023426119705	120.92334843643384
310	20220503	13	5	3	13.9773174027921	65.36825636512629	10.769493242410086	64.49409157212217	8.954504380136944	64.54995463714783	11.79137543191083	65.77042793008842	149	39	0.24795708860783416	7.542513707440538	8.047009949000373	8.629344100532007	8.900754514688062	9.555754643401944	9.97212400551624	10.59460354617543	10.813418518805603	11.438326634379305	11.79137543191083	11.87620636867377	12.207884200226374	12.35216213071432	12.72742165724996	13.04980782789827	13.635580116107636	13.841751337418437	13.866930957752915	13.878266610372334	13.9773174027921	68.20828122587396	65.08425387905152	69.1449965949338	69.17294246385111	68.63502370147569	66.79240779980474	64.49409157212217	67.33193561275336	66.14490156159893	67.47909796140284	66.4398536874233	64.24961202323972	66.11851920408763	64.94668005504413
311	20220503	14	1	3	14.63792770234264	45.12242306718238	8.261626773820167	41.71893956114055	8.825063948426054	41.1796832965591	12.46020527806972	42.45217328153567	90	36	0.20073886202386976	9.29603790675606	10.12312916030766	10.459615030991005	10.758662597777212	11.38605680944807	11.701625429689376	11.88430980715135	12.1514811872421	12.297286798259718	12.46020527806972	12.589365518613228	12.842354561365008	13.039155438070564	13.14710590930092	13.322999966913171	13.524158488277967	13.90860114703463	14.12265936917553	14.256431345935916	14.63792770234264	40.89239861717677	40.1961477604276	40.97695726074216	41.874387508260455	39.78538447259355	40.31264200994477	41.39737991192279	42.77810722075507	40.95595105491015	41.81072881247035	44.36936715930155	43.01173326812971	42.45217328153567	42.90730183800398
312	20220503	14	1	5	15.747339254151134	48.084750951214566	10.806571814403917	51.62949442385048	11.385298961526942	51.71191525651282	14.780548260035827	49.42906716594418	168	19	0.14825499021443578	11.66495793431186	12.45330674037914	12.91885306061188	13.181368742755874	14.286866875006824	14.383303379897862	14.50794608683074	14.614103782488078	14.681217254721089	14.780548260035827	14.814704642166577	15.013221608920054	15.100396806617388	15.205990857433054	15.294239402894512	15.351749997104886	15.416622568363886	15.516955677177656	15.62713613729536	15.747339254151134	52.67886357266319	50.63088626670506	51.254879114931015	53.68428742516106	49.481452387907055	51.08048434431648	50.14058123355503	47.526420522134	48.43147099029134	47.56771442693831	46.83230747628789	48.503559491914544	47.56935383695627	49.81024517484296
313	20220503	14	2	1	14.109110228451122	37.80855452547054	11.588763926572454	39.91232490106776	11.525831936947862	39.26498985639778	12.66800920948578	37.78719665606985	23	35	0.06861748142839133	11.43848134884943	11.5178289921629	11.57480314438238	11.811271318701127	11.957845502215566	12.032080945284362	12.176511113691948	12.312649683618908	12.458402934214527	12.66800920948578	12.76602076921489	12.805659937878051	12.852761009929177	13.235741089642776	13.377309301984797	13.552294998887218	13.763233822189983	13.81435980466286	13.949005000934903	14.109110228451122	39.26689069496799	38.451365169550826	39.91232490106776	38.90610917305196	36.36626585249152	37.78233661495179	38.08412973566593	36.68929034491977	36.02197203904318	36.47832762307122	36.34468534716247	36.69661456097224	39.61142991392828	37.78719665606985
314	20220503	14	2	3	14.599885582300663	44.45738930952526	6.324555320336759	49.75923624770999	8.115502417300641	49.93776833599332	12.43210933081449	46.038235958513205	141	27	0.16041074694412227	8.723038955644363	9.713483995784252	10.30676542970576	10.660124171422886	11.457311630522	11.822160594003089	12.017776102465197	12.095096398702388	12.364585661511546	12.43210933081449	12.568740967638082	12.872290682252482	12.90819871697209	13.283907090388055	13.671848797218846	14.073747803210727	14.137263600043877	14.290061343100684	14.498855660913389	14.599885582300663	49.4082001075674	50.64586865270255	49.97328551311087	49.844450149291816	49.526354006732376	48.79171616201632	46.6798474045248	46.038235958513205	46.39126570219615	44.89161032835708	48.82339624264121	46.298851552294686	45.966865963749726	44.75262479016755
315	20220503	14	3	1	14.024307799264095	44.72806905925035	10.662505973591824	44.39637188543077	10.527394215839704	43.73527473577975	12.201545288478886	43.61319940833106	81	27	0.26431964108453804	4.130227711620134	9.691530754761242	10.348874822308725	10.88443300290167	11.498677617445452	11.678961067922732	11.81059412384052	11.886680139833592	11.948634296602163	12.201545288478886	12.350441765141236	12.606796538431611	12.713751330528703	12.83203235513554	12.913704816425437	13.135362374681176	13.40487063283686	13.746930719936929	13.947056996365053	14.024307799264095	44.36257676348641	45.38005331556078	43.561563052672696	43.247889269235785	43.41192640927388	43.46862773230255	42.5468390902581	44.33448921716013	44.86253610007555	41.995243398010594	43.05101838967127	42.47533753790059	43.61319940833106	43.01552819872685
316	20220503	14	3	2	16.056726237001183	83.02067457224683	5.544698233777089	78.386548202582	5.394173074349028	78.52028493009675	10.554556212139431	80.81499007048664	57	26	0.29559925642562906	5.3481740795215496	5.814005168954475	7.00558771397858	8.009945292174583	8.58079785781043	9.018851525663152	9.62088821921084	9.939320715048256	10.256588252062924	10.554556212139431	10.666073772127486	11.342005896402384	11.787012240535107	12.528780995172696	12.769623154504462	12.909573722032649	13.202452391456848	14.06913256424032	14.96892519261093	16.056726237001183	78.386548202582	78.5005883969797	80.04584871678142	79.6061123988151	80.13664369629477	80.0350356945333	81.53454433105597	80.77165702297481	80.61080762463831	77.81853817052502	77.77003895749361	79.53906356502489	79.20493257571569	81.09139763545969
317	20220503	14	4	1	17.857207478574402	51.38087587066341	11.70022682479363	58.04876120631576	7.148988412897192	56.50688933787833	15.657160445879695	51.96019985580734	140	36	0.33527157569136207	3.517792575510666	7.592962718099544	9.640008538654952	10.17401990454319	11.619919143817524	13.214515499026952	13.79057083582198	14.421316035058268	14.851326732800608	15.657160445879695	15.862041136149095	15.902638535793365	16.054838483812365	16.26608119155422	16.478033583460398	16.651884339557597	17.0416699528399	17.193469609491604	17.33598437517581	17.857207478574402	53.96037115605647	56.152181391553526	55.89249176083775	50.7012139205312	58.04876120631576	54.33054386622354	54.54663733423942	53.55890291823167	52.06036578394189	52.278538873924994	49.936580944375365	51.01176574106353	49.57166041815472	50.63846600808441
318	20220503	14	4	2	14.551044339179365	82.99957475812676	5.376796813410203	91.0059371752966	8.128060506979084	89.84682369352218	11.691000240700443	82.98742086040099	108	22	0.25321393565056544	7.783389256878992	8.44837192249577	8.831926532229486	9.072211557927664	9.325463685883662	9.750160120405273	9.926259843408491	10.323767471269525	11.239586079716055	11.691000240700443	11.85106985765088	11.987115414366125	12.307347609933526	12.631112889117988	12.703659171749209	12.769838197295662	12.883657598181117	13.589126894004025	14.144898586743304	14.551044339179365	81.4589240140237	82.46108928611548	88.03384872976858	90.04474703383896	81.56364891878226	82.36521415950943	88.48978687143095	82.03996330779752	85.33005681755066	85.3869807765077	84.49968046373003	86.31552439501505	83.9454030205272	81.96328041019805
319	20220503	14	5	2	16.195791517818552	87.05290470957597	11.660508198282214	90.92414883106711	12.22427691993168	89.32085643257399	13.88157232177753	88.30503447023995	155	28	0.1116544159960483	12.136861954926562	12.499522837918654	12.761019460065436	12.850876131822393	12.893996203539883	13.150662469869012	13.44468574673193	13.560869889043298	13.767489077701416	13.88157232177753	13.956418651719243	14.11225490914176	14.432945093049362	14.726917033310798	14.820872778190074	15.160282890206794	15.34598678850233	15.564262018199004	15.772980311192246	16.195791517818552	88.47530541627228	89.05857106932976	88.56311505038255	90.79054703441808	90.67151777126202	88.93550400001835	87.99974495346898	88.96039874473557	88.94633220198885	88.3386271958858	88.2714417445941	89.12829659416781	87.8181651142572	87.4650746516847
320	20220503	15	1	1	16.615840234131202	49.99374271898317	8.682073022626962	55.30608390524584	10.7272071584575	55.307996550266786	14.975449497861629	51.0459479459288	121	22	0.1843002935908956	11.176240438852371	12.42029382327667	12.515339522716827	12.540287031604777	12.894319402608112	13.79235640275232	13.97085869118431	14.202205355444192	14.587197232547256	14.975449497861629	15.043736996501185	15.234905619862918	15.3201917456714	15.447102355773993	15.857420046326022	15.93810362732784	16.032629216057646	16.118869077365016	16.427272151296282	16.615840234131202	55.669172744964925	53.51069211992565	53.38373398177532	54.87247007530956	52.71079158875376	53.60902130165118	52.38249973265668	51.17373843885677	51.01983123355931	51.49006867371168	49.137373620525885	51.008092248245504	50.19856777307928	49.63826903999566
321	20220503	15	2	5	14.460967004942257	72.46322825008784	9.059760023000916	73.32749080418715	10.3694480064308	72.49682434900534	12.907435523499984	73.40783454483599	12	34	0.12158603706387808	10.916330868521348	11.927968437002336	12.097065345690046	12.210608621788328	12.322152572470868	12.457525756692808	12.65538060917503	12.787925537996324	12.861592288801004	12.907435523499984	13.048452987943152	13.178144384076267	13.3446793643053	13.535548629206188	13.578635372068677	13.794685317955633	13.868931810147354	13.93466594073588	14.25934236612276	14.460967004942257	71.91054467773581	74.21753864671716	74.92016751682324	74.04744479744603	74.79754571936856	72.36995391591769	75.05516584793205	74.92220665953077	73.99697728041158	73.42184795855435	74.6086492539655	75.27411816366443	73.80910291631601	73.60769835966478
322	20220503	15	3	3	18.197441566650536	83.04411712352221	7.393283698390133	93.37273925048882	7.674625482983559	92.77331562626664	11.455650892650812	93.33124800929346	8	-36	0.35161535472425454	7.580932548860287	7.807660756685236	8.468100004211617	8.855682553415283	9.534481351803604	9.757997572393776	10.08755404161571	10.775613965045816	11.231203817125945	11.455650892650812	12.18595521773598	12.436791058999656	12.989761184456963	13.03832703904437	13.3433382494389	13.55469169436857	14.003646011306358	14.670615858562917	15.12443112240011	15.203031596865856	94.08778513350872	92.64488168177296	94.2888860957122	91.8297103498782	93.35857150959284	93.30214342156717	92.0689832539814	93.62133250413856	92.91971561552504	93.25953900072996	93.58734004580316	93.47064845989492	93.7834013401736	93.33124800929346
323	20220503	15	3	5	13.246516565576677	70.3334524800853	5.149449337222181	75.09808904293938	6.118368672960236	74.5597789810535	10.62540510243104	71.11498554716705	69	28	0.2580855173696671	5.991279251012775	6.6155960059967445	7.210049851312814	7.743714285829117	8.269195878781316	8.6861853086872145	8.929971657605218	9.408342196307707	9.762331423792318	10.62540510243104	11.011105472719656	11.154968972035284	11.43209029879947	11.81623900006224	12.190379200861932	12.213106524349174	12.466074450277157	12.937396864922778	13.082328365683749	13.246516565576677	75.19171251072447	75.54778831870006	75.43614652043976	74.0771009150858	74.55054633656961	72.24379018323901	72.6191239990182	72.6743781885125	72.8230939287531	68.72370363966957	70.4522439275906	71.67826456574628	69.2553987158657	69.27834539620972
324	20220503	15	4	3	19.672273129524424	93.3034185182478	3.4641016151377544	100.69847327520104	4.135638676366436	99.74043039618527	13.00591322514722	97.82671267484638	103	27	0.35782787700776003	4.80968850793216	6.741656189179237	9.566507902091386	10.095254954448627	11.139856727189674	11.408955050212338	11.823497937473531	12.10006569024688	12.55253175999626	13.00591322514722	13.472974173622957	14.26063107194672	14.78972183919038	15.083817447209906	15.75823663518191	16.08089227573212	16.486036210349	17.623242025224812	18.817517293171225	19.672273129524424	98.27033500174416	101.39696314100252	100.76997988746602	101.2276586372956	92.17263039845038	99.27411944422408	97.8342822964108	99.96233769787597	98.31133037200816	101.15333871648129	99.79418685307058	99.05102812418708	92.43748619468572	93.83234076515429
325	20220503	16	1	3	17.10324782557845	62.95328397088775	7.211102550927978	62.59983425488539	5.430418783297456	62.50000059400757	15.153636316309854	61.9111327800708	85	37	0.227044983337284	6.3030947517395575	8.725999057491103	12.75728512509245	13.525527103182895	14.173721676478868	14.501666366168878	14.78797988554288	14.952695440635216	15.092966559115531	15.153636316309854	15.35762101531594	15.591976755684804	15.69612191322326	15.793741887979431	15.934261400290897	16.031331777380878	16.534879587469042	16.601277671879874	16.78011282305915	17.10324782557845	63.03061453664247	63.04604725440416	61.35581552588435	61.9887846499494	60.25734503505216	61.612646308883626	61.03538676598454	60.05909786065775	61.21485662378432	60.408261835039085	60.107045543775705	62.51903259261116	62.07318896633718	61.90424371606013
326	20220503	16	1	5	13.742756708391733	54.86066025129127	6.444926698162791	40.178551932225545	7.725333585007651	40.10499268416647	12.12373980353033	47.4996030125809	123	40	0.15821566605442067	8.55322349000687	9.223812759573777	9.747702997764348	10.84781533910584	11.410458339856518	11.63064470004104	11.773068831627576	11.81768711705678	11.984878834671935	12.12373980353033	12.253081791503316	12.433555259368074	12.540802637950843	12.600365782960557	12.638582691061632	12.740652777659571	13.16687730481842	13.254440280519804	13.495763803901754	13.742756708391733	40.08886507244655	40.64839469959581	39.555290240627976	39.20332054755849	39.48530919046304	43.01993537812699	43.90475633624786	40.37770736000954	39.88410832710119	47.44887238035838	47.32501090557531	47.4996030125809	53.91339497517138	49.52509914968159
327	20220503	16	2	3	27.595101682561488	83.54575634938902	9.924001677794502	83.15295067314062	21.40067496578881	82.89414146632338	13.102627317864386	81.05744565638398	150	2	0.3255560108118836	8.367803798051373	10.2169352357359	11.075263772480069	11.961438862009526	12.485406746451956	12.67497840618385	12.810982719738773	12.849019899633694	13.014200874312712	13.102627317864386	13.276233424782482	13.415938391692636	13.476672340054936	13.692796824045534	13.891738485547684	14.21446759041634	15.813990544958244	17.48032880269879	19.709821506118782	27.595101682561488	78.70030800444579	80.38503961355347	78.96774435348719	80.0734454520838	82.00274262850081	82.54113702217775	80.78383116033042	80.99492037986555	82.03401285662122	82.27563355778716	80.61622172562356	82.51547823143365	82.23955641757705	83.02104900539909
328	20220503	16	3	1	20.36640828482035	151.42238594061058	2	147.3544632160385	4.808165434415552	146.3287322682564	7.594623578637089	146.34045270057618	17	-22	0.5448554928100966	3.034916418007635	3.106953825840839	3.1760497018101628	3.5922522496151275	4.844217925017136	5.370120565166368	6.045868338541417	6.653072670479996	6.9644666643856645	7.594623578637089	9.056676284347404	9.76947407643636	10.232219552373836	10.442167747908188	10.917803288995502	11.353555282121189	11.591401484205631	12.144613347970433	12.59837635338319	12.709593978889068	146.92062675017385	147.3752897951556	144.26891140556356	144.00815413437314	146.89856555363585	144.1755864723188	144.7824920130427	144.8208157521663	145.00504698288864	147.4561471164119	145.4448743791893	144.3859268255494	149.4685937521659	149.037924788373
329	20220503	16	4	1	17.36669410819771	154.1713425868419	6.258173505705089	157.02291415641977	6.674650721713856	156.81848377510576	13.388015681223354	156.7608160097517	99	29	0.26681569056400467	7.439955355835902	8.672774271881794	10.54374761111197	11.004184935432296	11.765754470270954	12.3932106205034	12.525127782044908	13.095970189849345	13.17487937633188	13.388015681223354	14.17834534988009	14.310805630981909	14.822531040297068	15.153338394063038	15.405048689469483	16.02377096055868	16.37894684764585	16.596939351651713	16.821050471870088	17.36669410819771	158.24111723754535	156.82241026329694	158.8022710949902	158.2421292190379	156.66649427473672	157.22681830735766	160.49862531154005	157.78803288369204	148.8942942551326	155.7941965875864	158.30446727898024	152.3132737277794	149.12257704022647	155.52807581448533
330	20220503	16	5	1	39.91240631165508	161.93183398057698	30.955982297475256	168.25256918501822	33.02915899899268	165.3252912799812	36.815617883307226	163.27269933841694	177	9	0.20484710585156848	19.868722140868584	20.814990700986087	22.105001486663816	29.241748146627604	33.12455598915526	33.98239527735315	34.83464174552746	35.01614398248789	35.8690979734314	36.815617883307226	36.93307042740633	36.98994074861606	37.32204210949	37.719127133164534	37.94643979120517	38.31328853255642	38.83577624183005	39.19990069840451	39.44171764166215	39.91240631165508	164.91294930101873	164.31030420237855	163.00131626155454	168.25256918501822	165.98931305614573	162.90388268344992	165.41841381692743	164.40268799283524	164.05035651638215	164.1693453002785	161.53291087620602	163.27269933841694	163.99727808709687	163.87833990227514
331	20220503	18	2	1	12.426294221783191	92.49960161869966	6.539718985047092	81.88549951267915	5.898896688652233	82.04353054255883	8.240137643998699	83.78956040062519	2	56	0.4039420518064041	3.5485348791160387	5.113336455184022	5.533677132367508	5.6431902566526295	5.904971378606231	6.74244117326365	6.979028545365179	7.119797622886563	7.613792342136724	8.240137643998699	9.017249633986742	9.971629570306272	10.297995073671546	10.511856460918445	10.591211587314012	10.818342881091937	10.937709027522276	11.385204809183312	11.869319936490877	12.426294221783191	81.89326647063461	82.07981007906746	82.19240313993076	83.83490476135351	83.58890218032474	81.88549951267915	82.57937474287449	82.0768500332017	82.69862158205144	82.35182564436273	83.74421603989688	84.23070590281992	85.52903261861971	83.97939547886261
332	20220503	18	2	2	15.38135835472307	215.64803424210623	10.765428374954714	219.06784353957696	11.633169800210773	221.61796268887656	14.294713867944386	215.92189667362547	17	17	0.10572685835403128	12.041672631731666	12.156243982379902	12.6299347272573	13.28719661388323	13.56070014595722	13.577284936798169	13.678050691293862	13.909969709948646	14.089831639244784	14.294713867944386	14.344240185663798	14.380721330237964	14.436178285009644	14.7642634852885	14.926894226864343	14.955483622425223	14.971612109351463	15.09365048395088	15.176125373425476	15.38135835472307	223.16177418850808	222.6242703385446	219.82666774196545	219.3581810297952	213.64479663793463	216.7595542342852	213.7212214802535	215.70994726982167	214.2763540478176	216.67288813926143	215.74034719385844	215.54643130025224	214.0468366453028	216.58251819197497
333	20220503	18	3	2	16.907384762324224	211.0057108223516	7.671243050745936	222.7794678202451	8.59016910635547	222.41659149663943	14.289077582360036	213.88306768036023	81	24	0.30929140924853327	7.664574435734265	8.62460320303003	9.370293353443047	10.519017022589976	11.100452460796236	11.722179491747236	12.522311279314044	13.326962839710664	13.847152596897768	14.289077582360036	14.53446439920394	14.706072645639969	14.858403738803778	15.447258870149929	15.694350717672322	15.89911089047132	15.959139591339255	16.184615197228307	16.645467052404058	16.907384762324224	222.7794678202451	220.12759055859595	224.34271611107724	221.4576985531699	218.0552750977416	221.40151334070245	218.1321452119172	219.80711625952893	214.43754245995405	214.122391183538	208.690985314767	212.72193023560052	213.18365691140045	209.36379109028707
334	20220503	19	1	3	14.06616275656392	53.27557339984946	7.367309491385073	49.93065073282891	7.681236933961768	49.68923917450476	11.655635167502268	49.959821099352226	38	22	0.27572182617191665	7.381203547332479	7.548542746401459	8.500436171192101	9.434778629355746	9.587903639452067	10.495334195465691	10.991148084585769	11.32434377144042	11.520336569279262	11.655635167502268	11.805976439686672	12.196817817072247	12.3830469442908	12.698918007929764	12.810171541051355	13.07673121141643	13.233422959926832	13.39947270378932	13.854480696597406	14.06616275656392	49.14807532480982	55.1378166825688	54.84427627092656	50.28509219069399	47.81820514588663	49.04093684419146	51.950869386445845	52.92302940728295	46.87512441323852	47.10351345638911	48.14342057824629	46.1271182930056	51.30625741530878	48.25660058837529
335	20220503	19	2	1	21.025737177543768	68.14176368236735	10.140935971752963	69.33467228608615	13.51432833609106	68.95234905146494	19.054789319580525	68.7956251643465	4	21	0.18987889038939387	13.95844421673125	14.612857765387805	15.068158121837229	15.630020798625292	15.7840291893902	17.397526054818567	17.76737385740265	18.194507540988223	18.82276684618989	19.054789319580525	19.253555995865355	19.434725341168928	19.50893552279626	19.558305370339284	19.58276297101129	19.67608727336705	19.989681248925805	20.136306662453315	20.326123640959892	21.025737177543768	70.91925820668914	68.7956251643465	71.83417043449157	73.53958694530738	68.7267497039622	68.61547221903923	69.65915403186371	68.02118608752767	69.18608304353214	71.32631764226038	68.23868114991075	68.35338419218607	70.01744607930802	65.99653495497327
336	20220503	19	2	3	14.176290789508837	52.60682567011461	10.413395877048789	60.27842460954239	10.06073590258674	60.424190423732135	12.790135257400411	54.72657523347951	84	25	0.17590849927962043	9.920592511515569	10.429689892337333	10.9803031866879	11.309319603479215	11.6937940945757	11.893084348198428	11.9715316088586	12.478396258689717	12.695193905185237	12.790135257400411	12.935851117248014	13.326774453249318	13.461668151183964	13.575961557787853	13.651850983143586	13.79418721658775	13.886388533440124	13.999893870309528	14.122897006713876	14.176290789508837	60.73320909230322	60.27842460954239	57.99032433502732	56.05576991475641	53.21896315515511	58.79139876473059	53.17251320464616	55.77007235968159	54.95305922147035	55.99709016790976	52.97947773493848	54.84185763515932	54.1316895029336	53.51920794418562
337	20220503	19	3	1	17.431154078197743	93.62568402455662	6.146863140228281	66.12000681688171	5.1461696135960695	65.85702487304343	13.348139680624753	74.82607853755157	60	69	0.2214807630215988	7.739762147931417	8.959403193227951	9.925315436435636	10.232125648961077	11.282482158613586	11.509919358393708	11.955327924615478	12.818625157181534	12.971399933007262	13.348139680624753	13.690482770048988	14.096025947952176	14.276965218589856	14.509599435953858	14.685232210580024	14.9814684359177	15.220055680108354	15.4035616483166	16.321841907950617	17.431154078197743	67.26301461320189	68.13649631869852	68.81521206613519	67.60973465227868	71.3919345222386	72.0573933121226	72.45322987294125	73.83797474829903	73.9003279879637	73.94987966174739	76.637576008326	76.66844650375684	79.28445914130927	83.63640459158596
338	20220503	19	3	2	23.5510613701532	351.19392829690685	13.384254431765584	374.9028735803885	16.616067666801424	367.4721633421804	19.687454562020857	356.9931489589672	38	21	0.1686622611667167	17.16628773891362	17.279219780714445	17.62577769913466	18.005007544203032	18.669711205458157	19.091285297033323	19.11660102386056	19.37915927701219	19.532319637987676	19.687454562020857	20.059978264563156	20.210331296963663	20.402756812675875	20.595132827385655	20.647376009790264	20.705163290209978	21.265189665159188	21.771545875338553	22.10690692243036	23.5510613701532	352.161180207505	365.1762741834442	353.42287825318124	350.2102822861291	364.70339547159625	359.07511872326074	362.3373422627085	366.8338998682734	356.8185619118691	356.1932787872401	356.7622552616225	359.9173706798967	358.4000461091974	355.3497719735534
339	20220503	19	4	2	20.001215555443405	352.7652926793094	13.3117245686904	384.37765150272185	14.054631628716274	380.3533249408497	17.85944424856638	358.8743011158752	87	21	0.19626156594959657	13.56945542819623	14.477136703733086	15.395208117971665	15.907258471366818	16.12543618048211	16.531513769751626	16.75163280897333	17.086253121997952	17.435434073954585	17.85944424856638	18.040872795420263	18.231226104398807	18.44098643332104	18.61380553130352	18.67845375449668	18.781922646059353	18.87000453254111	19.10732272060725	19.46569463670458	20.001215555443405	384.37765150272185	378.18031732148455	371.4008913857212	368.74581626255554	369.9034421315359	370.3572955913236	361.8609418552664	355.74841172310647	360.7096307507997	365.026217567726	365.1650209492468	351.0809911623361	354.43947438135706	351.98169516998286
340	20220503	21	2	1	21.977553180454485	102.41376166547688	15.952910045235091	106.13255077511238	16.913891279238815	106.23811056460234	20.54704949964894	102.04726244812782	17	41	0.1019749806399849	17.790293807843483	18.207780884410543	18.812834514283043	19.637584156418736	19.85808543052416	19.93010022988736	20.0535761379136	20.277714702684772	20.390690920094737	20.54704949964894	20.596249524284335	20.78335214199787	21.012216329860447	21.152709342183503	21.34862228454093	21.49943263198271	21.59716414169243	21.712093646085208	21.77783371127471	21.977553180454485	103.86291916283672	103.327489874933	105.83355072331771	100.58996861956771	99.60150557688532	101.74592471908534	99.77194349986392	98.98267889417892	96.15805639174816	99.49908293002233	97.7818616550957	101.48767716199646	103.50216800036546	101.97450097881206
341	20220503	21	2	2	26.39632153347461	368.5834539518876	9.890084083572932	401.868456265479	11.888611242760971	400.51232010691615	22.46742135581767	376.6685586489943	21	48	0.24368807136146087	11.422368288825458	15.47194589295887	17.19093206907382	19.17619285906983	19.72566813106791	20.51194441230317	21.04497592158547	21.850785543802367	22.07022751781846	22.46742135581767	22.672077785096203	22.86206191760328	23.42048886551725	23.69489498546102	23.85263496989115	24.2082752751524	24.415624887079215	24.73235600565167	25.155304751934207	26.39632153347461	401.0250304103117	395.5168151462547	397.3002908494999	365.9297551235519	388.4067546172389	388.1774800902823	385.9432678302466	377.7335882114046	379.57077989227537	377.72597811058046	376.5908587099949	379.4143680327838	377.4238004368991	374.0224901611126
342	20220503	21	2	3	13.740930809284912	115.7092149941176	10.137937123224248	110.957516614646	10.54298678585427	112.53612678453536	11.783884584323047	115.81436999101052	1	8	0.10942325372989208	10.285790208512845	10.83909667903836	10.99917400611379	11.05737994053712	11.116837818113291	11.15403722310747	11.517374634821262	11.56009746464728	11.629354875766785	11.783884584323047	11.83746512221833	12.01815388786348	12.370033380649414	12.746481648091992	12.853226391968056	13.122021808261838	13.22697021855869	13.383740653671522	13.48602339101434	13.740930809284912	110.957516614646	123.20874672036372	116.968433685137	114.68115311563092	117.23303648599922	116.3023778261724	113.90782721845392	120.22012249724712	118.27321178295192	117.30275189102235	113.68391619340797	116.08289928006388	114.59968860547907	123.02733891800568
343	20220503	21	2	4	15.236598072137976	41.85382404433143	5.84502823813456	75.04936719397962	6.541121199311573	75.04941610641843	11.814121225728767	78.16414502995997	1	-64	0.40194620089541583	6.509275137140009	7.580178679863748	8.326126566413727	9.901051829939853	10.175734478389789	10.38223628079144	10.8649214904008	11.398934942318638	11.685826921521608	11.814121225728767	11.834111449056772	11.88431712832648	12.256687047214628	12.846585609874255	13.29087545611193	13.583387981432834	13.67447287410847	14.166746598125115	14.60865132845988	14.655952740565962	75.24173981580965	74.857141309466	75.14465537131998	75.23743889446624	77.43571569170082	77.14512014620196	77.21744646347591	84.41030225830627	77.78763731564939	83.02021412066772	82.23453698937391	75.91533999680138	77.2047966948188	78.88619382490846
344	20220503	21	3	1	16.395843503746278	100.00085371348318	3.651483716701107	107.68943370235628	5.870273792092412	106.29741268006693	13.674893074145732	102.99924861791057	76	20	0.2765956949435052	5.682408910679559	8.310484537223738	8.546095293600816	9.610863239480963	10.9143331741762	11.042272651077422	11.361485544510442	11.971838713207664	12.938488635631474	13.674893074145732	13.773193831882432	13.883173454657843	14.042173203492212	14.163811930515203	14.644288945121668	14.815793734914068	15.135718594023809	15.263907068199297	15.481173165161517	16.395843503746278	106.61445636187408	107.97476188418632	104.5883479759704	104.34998585521052	105.0326078512085	104.52721417400426	102.06711752501204	103.42568243915704	104.91581506715104	101.49176556722644	102.8334607498903	100.7146042601926	103.16503648593078	101.1958419391692
345	20220503	21	3	3	16.99243793842108	127.41886296445678	7.727525344320055	139.11964597692105	8.527504451338602	136.85436925833503	13.450057862755978	127.947957248217	44	29	0.20360073224107053	8.24636815274267	9.534691123188964	11.106729216624908	11.663208278863914	11.829032057440408	12.336447517888017	12.477371266157489	12.828927609733867	12.9283048399379	13.450057862755978	14.449639600936736	14.753360600301605	14.870885959865683	15.065610717925727	15.168449954802124	15.485563062905266	15.608761899620644	15.999609751735257	16.38863149543677	16.99243793842108	135.59812241963215	135.845339378452	129.55773644807752	128.46862172614414	126.07587244548242	127.07634770848162	128.29653427333264	126.2341767103651	127.14784420093169	125.75666312328116	124.59419998276633	127.13697551970148	127.5392584026278	126.15806558230894
346	20220503	22	1	4	15.659851920873075	62.49909149730007	4.09878030638384	59.11666479616488	4.399954552739833	58.32411293726488	13.566262674458658	58.51162636129476	87	34	0.25607820736984027	5.181899763382574	7.281904955555477	8.405871851110266	9.933441363839838	10.644296998706894	11.599295008870335	12.03306525828345	12.551762600974756	12.811683903591	13.566262674458658	13.61758693166929	13.68932603871325	13.781397434438206	13.93385412158256	14.195830900247326	14.297295052264287	14.497893898219168	14.632505107546036	14.743536531922016	15.659851920873075	58.54745556603919	58.0566951412175	57.67305801729179	56.73856394760813	56.96139215245705	57.59294956233997	57.76990970603817	56.12363339364813	58.1795041552483	56.71286973751178	58.76514796481333	60.58714980348064	61.6076370004954	57.80156448712575
347	20220503	22	3	1	14.623025168759996	64.30075756787419	5.215361924162119	66.12009789521603	7.255053846069963	65.35931888191108	12.487885169863006	63.39345544089588	23	34	0.1819041165034013	8.17801932010435	9.18847738212337	10.246057499470702	10.62636062957987	10.96476280143206	11.450951884419498	11.563403343937775	11.819889258105968	12.275166214131618	12.487885169863006	12.72610407061388	13.064592032371865	13.235688532493556	13.2752024447496	13.399367209266108	13.730772528126163	13.834033043173331	13.893619453167856	14.503000508585195	14.623025168759996	64.81125669170845	64.63490879681325	62.52647065658154	62.45514620098523	61.25055933084218	61.00327153331784	62.97335156388541	63.19556246002387	63.258831542939326	65.26235250192886	62.51877453733056	62.297175889995096	62.75231456627833	63.571255529232914
348	20220503	22	3	3	16.27531228045976	84.6698350318907	5.163977794943222	88.35462662328334	5.701280221338486	86.6589807937783	8.861869006545962	82.11262357896403	2	-24	0.3203623366386451	5.228951667353394	5.434746009143703	5.705822981480003	6.43385093134186	6.987223202594259	7.434731580535733	8.01181266684758	8.226920829816764	8.745697040050933	8.861869006545962	9.10549356644952	9.746044990104942	10.038818755675033	10.141881812060996	10.290143047061358	10.378828346885276	10.765972168105828	11.088504208347564	11.554930365952009	12.439561194834472	88.35462662328334	82.35391538614489	81.55137864318486	82.94493787734292	83.66003435943746	83.11624610440512	82.49458081361207	84.37174576343936	81.20709747950518	82.63908671084357	82.07083380322835	80.80223404377281	81.166764957118815	81.76872696825153
349	20220503	22	4	1	18.642023911416093	104.63271324460464	4.999309771558982	105.20065749786464	5.7552118596473045	106.3021926059835	14.91903754436731	104.42262588674716	120	32	0.3389235511508246	6.444389996351705	8.92652392991261	10.65689423413034	12.575849388773223	12.846064890573135	13.121188463228806	13.362610721345115	13.959559236330092	14.297152384289737	14.91903754436731	15.513511799904474	15.62885601285904	15.86148371268924	15.991047658684309	16.479082407309264	16.608553103171666	16.895135440541093	17.283447395264446	17.81461302118219	18.642023911416093	105.89076815690764	103.46218461159404	103.44602326715768	103.71919755126196	104.65370174076054	103.5753545019081	104.42262588674716	102.84948041691769	103.55741207004483	103.3163074794401	106.61484091484128	105.39646579686196	102.2174574955482	104.48542945817606
350	20220503	22	4	3	15.505769186264333	83.3916669874229	5.1270732058481325	88.21776624622821	3.9078488470178008	87.25896100782138	10.822421511748884	84.95046255968775	77	23	0.3716390121321941	3.5578840011231616	4.7204563639832315	5.131771611491374	6.43334466162484	8.47523146129158	8.537374950880219	8.755951318164913	9.604700646340063	10.216664202481631	10.822421511748884	11.277174805164696	11.742842268061498	11.982202831526838	12.25232418727201	12.561006501032631	13.011635192473046	13.493748069920432	14.37946098628912	14.849358095524051	15.505769186264333	87.59949615334273	85.30741879156186	85.23827009617457	86.14139273958857	85.49573842751417	86.13595839897347	85.92425187072789	86.17186350232984	85.5333638994079	83.14202127302087	82.855240897749	83.34265672373775	84.64634188154069	83.08730343371764
351	20220503	22	5	3	20.76371043062776	90.72456584110252	4.277662731533559	88.82311333545356	6.148133715946425	90.33988468960364	9.486279380228346	88.40070720054749	132	33	0.41789422199141146	4.504125999145366	5.007992104896208	5.86552223349349	6.90370994012861	7.429172979805053	7.639617227879017	8.061114447283389	8.67920786627634	9.184891046480663	9.486279380228346	10.40424989221639	11.553780651363626	11.773269844332608	12.09562622754482	12.684533005634927	13.839763074344743	14.35051360272795	14.88290834268662	18.09429187767958	20.76371043062776	88.82311333545356	87.48624530450925	89.85197467931934	88.42135668290338	87.56300410072066	87.71541863331659	91.29674017700144	90.6658810343484	88.38005771819161	89.45152348289459	88.42576892221099	88.1989029112067	88.1094235076337	86.3312607072245
352	20220503	22	6	3	11.598450276719186	89.45546009090067	2.309401076758504	89.66976741158217	2.9475723462846637	89.09056992412481	8.391278092668529	88.27692668428384	171	17	0.3744568411193963	2.2629909152447283	3.866141496494392	4.939356904649034	5.380822626281088	5.6655897507700015	6.171149427895408	7.385673000142099	7.764335443070647	8.103560689004425	8.391278092668529	8.738653417793929	9.175478340709756	9.437227003534623	9.561381503780328	9.69021501240019	10.172635055378796	10.599700013491969	10.91828392741558	11.33501228574553	11.598450276719186	89.66976741158217	89.17697290396042	88.71756366577854	88.71756366577854	87.88642326593103	88.4091926653627	87.34197722292852	88.23279417139287	87.28318109821022	88.01834517330242	88.01834517330242	87.89919447236726	88.7366091574687	88.04413046173309
353	20220503	23	1	1	21.078313920203183	38.598552817737634	14.33517371770859	41.68363405681852	15.15233108000757	41.277858994424925	17.710027836262295	41.111753195552446	26	23	0.2242907577916761	13.817153950938806	14.022992616368445	15.04211749806726	15.312487043446652	15.726261751224737	16.124695109916544	16.485579982095793	17.16620423330975	17.247380346648924	17.710027836262295	18.0715962206358	18.396686188675663	18.522118133560152	18.93226877643047	19.24915856519712	19.36834502120996	19.99805541151829	20.534071884745536	20.626405797680455	21.078313920203183	44.38805845746931	44.43697258291267	39.73055025541866	42.73776963846124	43.99782321421204	40.86520920442515	41.6285316645481	43.43415458275817	39.81807147480355	38.65289875384236	41.51571849771016	39.206794174031735	37.84742220464641	41.10115774932524
354	20220503	23	1	5	16.896999964893183	59.91561912464122	2	61.98030424504167	5.979781717248524	61.76092352381076	14.398605903581592	60.84816259999795	155	32	0.21245144544975675	8.493460534510424	11.206795585967628	11.42526113622942	11.749273192483791	12.604010623875382	12.930083780306337	13.179274391930688	13.831193960011396	14.187710945919031	14.398605903581592	14.54549753454374	14.78873925908263	15.027027096414836	15.347348191437908	15.686192745289144	15.840763790324171	15.947369625186582	16.04025431681921	16.70587409755978	16.896999964893183	62.10897769182191	60.77316718153734	60.45401351831816	59.67990839539188	60.23446919341262	61.35498570106045	60.58789360987768	59.58089106625139	61.1795435296011	59.518922379553885	62.98636564587986	60.62755822447894	65.14118795782349	59.10685363559442
355	20220503	23	2	1	13.862171933512403	47.63079629327764	2.309401076758504	48.9113121348082	4.762717304501867	48.38752063406904	10.340132767999735	47.63217258810754	119	24	0.25426118882075954	6.390834450335618	7.455346947253396	8.108130134368938	8.221641285766438	8.520398109936128	9.042303691422658	9.342063204065251	9.96254978323342	10.17740611166619	10.340132767999735	10.667467349126651	11.077616016156911	11.663565383022176	12.041682090894708	12.241033169814768	12.561272880555894	12.67282878272037	13.125219073748225	13.450603860493542	13.862171933512403	48.015278421749656	49.08936015861092	47.10247617535923	48.20071391044813	48.12144034022768	46.84994631370338	47.63354888293743	46.64909834687307	47.82383682289278	46.07306836148745	46.326934038713496	45.23345767654713	48.339299715948094	46.06741138494399
356	20220503	23	3	2	13.160185342007662	52.39364670879733	7.118052168020873	55.361727707614776	7.425417745760328	56.594901368287104	9.998930096942306	52.551265356218806	11	27	0.27732630251223506	6.079805516796134	6.322089607752628	6.823406048848082	7.679134487620609	8.282013233723804	8.59963022199182	8.861381409302167	9.406632263454725	9.90649645751251	9.998930096942306	10.06560659907072	10.13329443399352	10.30739944539337	10.676190928240182	10.842266112308373	11.395848380470092	11.998560477905423	12.063902352725952	12.283705834416512	13.160185342007662	49.572981054002526	54.01194173291782	57.24303166174667	52.49770370577082	53.701658087481015	52.15004758381342	51.97744908034819	53.902748929869546	55.29697607181271	52.07741261218423	51.83874183706912	52.1367299073712	53.02884219214604	52.574588999668805
357	20220503	23	3	3	13.494245288290154	102.7887615273635	6.314006402372294	111.14711134727897	7.0030661536164205	110.93841377733794	11.2809035090205	105.64933973222529	33	15	0.3131419386151262	4.842595045150679	6.057849713267268	6.646696845221315	7.347968711000453	7.81317123541788	8.131053958097839	8.698074747123274	9.482220399951622	10.558807009623123	11.2809035090205	11.874563125814092	12.030953549888064	12.224110384246686	12.371002742291772	12.575129432214812	12.808224292445251	12.9684820047385	13.105124386635396	13.274699838114548	13.494245288290154	99.95924103450872	111.14711134727897	110.4277240636559	102.07994945033782	111.24040592107896	111.24040592107896	108.47721069524717	108.07565643899552	107.36969814977888	103.30025745296794	102.7131462702387	106.3955040461417	104.52409727100714	103.92578345315516
358	20220503	23	4	2	15.764845557124826	62.90340340311899	3.098386676965933	63.31354938224258	5.0165062047197955	63.05867678343143	12.886416959963396	63.866455590522975	87	34	0.2731801482764923	6.448780378844066	7.929395045171152	8.220141876978744	8.432160698006754	8.57074814102645	9.693860142218323	10.360458289216814	11.320601914541584	12.35002696581644	12.886416959963396	13.502150449285397	13.93481541446002	14.195558322777377	14.409719563735926	14.485742593514091	14.522634261401825	14.65906486662808	14.832660538118857	14.991893314546742	15.764845557124826	63.39963358790802	65.45379916069321	66.84586066224226	65.26111282460047	64.77964744978803	65.89695597610441	65.10990760988817	66.61450145341098	65.77584203107367	66.06921546576963	64.80472941108137	62.3454170477459	62.48014214385171	61.804452221077824
359	20220503	23	4	3	15.872140080739085	113.18267164032324	3.0237157840738176	125.46079009429856	5.78454264309567	124.459724508762	12.348694178366816	113.69156171358432	56	16	0.40340261455946713	3.9723798436584863	5.525592198009177	6.246529112266095	6.936775406648862	7.884481893703485	8.616362975657117	9.22178622488003	9.568019593354617	9.972166593540832	12.348694178366816	13.300701711795911	13.55664143493233	14.237953144363535	14.482567914151709	14.506275335878517	14.590211035290514	14.742916453223556	15.263770029157826	15.54102298577198	15.872140080739085	111.75020171777588	111.0552537871984	122.9707489129412	111.1591438072256	124.94763451904628	110.4116133182942	124.85335832319848	111.19635436670738	122.5196075635536	122.44504476718107	117.83352606406024	120.62509725094368	112.54420239684607	111.8021973268641
360	20220503	23	5	2	18.75739080798496	88.89324365288864	3.265986323710904	87.8512467892493	6.58908573080528	87.0391788672651	14.82964949233052	88.60278978479874	172	23	0.2536905682023665	7.972533498600782	9.501661084407154	10.33423290214598	11.750765624876264	12.097205861009703	13.294488669111187	13.831238366662104	14.534957703051411	14.775063481334588	14.82964949233052	15.069775116372924	15.32741815967858	15.59664905530714	15.969701058180732	16.365462721572413	16.61918763730344	16.78593049545884	17.524538767669284	18.597867910045917	18.75739080798496	86.11126605055478	88.26496506304166	87.15502376199119	88.77348576305795	89.17940165954258	87.73868408783078	88.45723142681497	88.11325891749053	87.49939094409774	87.87079827168574	88.16088276653086	87.90945596470192	90.0548466091348	88.38882147791726
361	20220503	23	5	3	20.346805273699104	120.56090726486998	8.509171964401698	121.80990494281446	7.314067791469715	126.7617935011462	14.33434179384964	121.3489676125788	153	34	0.3188631738241158	7.787171500951499	8.514147956409577	8.930371275936555	10.395882382640718	11.16743281300819	12.265432642082322	12.823759349937498	13.696741602532075	14.310993246269794	14.33434179384964	15.241545081004382	16.206176054289262	16.979380507095062	17.37033713627349	17.529966784634937	17.77034349022481	18.609067010569415	18.88543265704947	19.743110690770543	20.346805273699104	123.29419843759632	121.80990494281446	130.715888547434	125.06625898960532	128.99808032324168	121.454901835221	125.81465978262032	119.34127728983988	122.69088543117104	121.27214809747784	122.15713603254498	119.98451296614704	119.81477331039832	118.1005879799494
362	20220503	25	1	4	14.664793720042177	46.34370763195284	11.335039565803308	48.90508338872144	11.497764925905804	48.69131579150265	12.717472351196328	46.83154849016846	31	23	0.10281356547595044	11.385972961090266	11.560269368667946	11.685608566557782	11.824669061837517	11.935228046503523	12.051722330265395	12.133622923472052	12.457238686760592	12.599773788673636	12.717472351196328	12.842550955816131	13.058226100047742	13.366807329101476	13.394656448631116	13.501366493474787	13.815494780344103	14.039654465131822	14.197425605097376	14.502472919066996	14.664793720042177	48.90508338872144	48.46875238847761	48.7001115973089	46.96801419444149	47.52740214418179	47.70186269359335	47.309426390589735	46.336315107149616	46.74107228482527	47.71798355876999	47.64634032900351	46.04475311932535	46.23774810977333	46.2131822590412
363	20220503	25	3	3	17.355665722339538	271.4395859089676	10.24518085531144	287.0552901641423	12.273322604998045	289.1907330305033	15.645036149619958	287.1044623448663	32	21	0.11146773022686826	12.78060894377212	13.869506989000044	14.047177356632885	14.094265234020344	14.279744558468082	14.747693523133018	14.909015416825612	15.133128193278576	15.364281220473677	15.645036149619958	15.838935587569246	16.05087815342918	16.39291941837034	16.540033613802958	16.586297342566823	16.607355351468126	17.023294061567196	17.112125182919613	17.15714619525025	17.355665722339538	291.70512248657184	288.81178644079563	291.8885744915449	294.8670384204761	291.2326890465806	291.21979640236526	288.33591226372965	288.12280920102427	288.1396283334308	290.4303698796415	287.1536345255903	284.9809912195625	285.0350715105254	286.0006840111056
364	20220503	26	2	1	15.696858238243063	57.4891354409247	11.891119318675512	59.76692362403048	11.928342927470167	58.72770633622406	14.54139399799542	56.91376324350926	75	35	0.16405392829287685	12.02148670873171	12.512486489514476	12.791390515214903	13.133386625976115	13.62576542205928	13.81252291907447	13.928294414078271	14.186278517202402	14.283316265552362	14.54139399799542	14.641575749473908	14.86313295971729	15.025086556470232	15.098172282056316	15.290477694977428	15.353817031827052	15.421120506596726	15.52272667653103	15.639405746802034	15.696858238243063	59.76692362403048	58.18408843140964	57.37539378106733	58.73773844608708	59.15939571468864	58.21516638304646	57.54967723371769	58.190489214350144	57.8716593852086	54.92055943583647	55.91608104942955	56.21339615203907	56.31522172982143	56.17030092017799
365	20220503	26	3	4	14.979451848127256	97.25726056916248	7.855917868626804	102.4997396130856	8.224381872640107	101.7734236295101	12.510847653290526	99.11594673693544	47	27	0.19143523445034333	7.998046802708984	9.017652538657586	9.729797343573516	10.474048537418216	10.712924413016276	11.106775175649377	11.789047443647044	12.42659874142928	12.47083206196102	12.510847653290526	12.902102802448786	13.043816640952835	13.31286621945913	13.723360884608152	13.880839995411886	14.042240312754718	14.2189394864456	14.31420280341097	14.41854162855835	14.979451848127256	100.0211034631495	102.7994278122952	101.59954159618512	101.4235782542571	99.94632815066352	101.53950073423096	99.86804126239832	99.25500311382945	100.43666354325832	98.97689036004142	100.81406180128236	97.38032763847389	98.08743958659204	100.07737975395128
366	20220503	26	4	4	15.548234035425487	95.46863388012012	5.181899763382574	100.78559476189636	6.964432305248295	101.21127803020254	12.142828165714484	96.325600047658	98	25	0.2384845587981593	6.042384341550946	8.80852823264299	9.249160995920558	9.31516897420578	9.566512976885395	10.05428771483895	10.703667680835895	11.278190804835976	11.878608495107724	12.142828165714484	12.50542460562545	12.643675504118931	12.797022548509553	12.928165002483116	13.088145419795074	13.429884838721378	13.93703267240129	14.5043305511687	14.85113827558466	15.548234035425487	101.58612272159364	101.2621166071176	99.29587704631432	98.84990692235378	97.73092862657468	101.3553302223982	97.31713951407782	95.9773164971752	96.2651847525516	93.66240883292195	96.0101957758688	96.1435344573298	96.28564701833136	96.96993878379207
367	20220503	27	1	2	18.09506167615274	63.2208366978008	7.981541566891009	64.59758185945982	9.314185588775423	64.5914863576029	14.845324712355229	60.29742709201912	24	40	0.20995632569929512	8.963680206802469	9.10772725375351	10.219852435771005	11.00249469297464	12.276157296932292	13.263095579145428	13.707141654620978	14.571997456738435	14.677644925462412	14.845324712355229	15.23927024030456	15.525797049264884	15.798165860702746	16.385223867151282	16.760743842459277	16.98291239219527	17.234462167988678	17.427277972671558	17.68184192272214	18.09506167615274	63.16710554045281	63.52772514533003	64.42950185335891	62.71603502976971	60.3402161994787	63.99285713885239	64.82837435865527	63.21308997947518	57.37275250937172	56.96707948844529	58.43412375868631	56.24880032455662	63.16671592757817	56.16421385150018
368	20220503	27	1	5	13.521162975433628	78.05337353578328	5.643816681348634	76.59390900692162	8.405061634510337	75.98016921785121	12.49549229716991	72.81693855132454	83	22	0.19786866368126085	6.645978079593553	7.967119965839465	9.232443912226069	10.09949793857988	10.310925976819195	10.559812828361036	10.937329266884326	11.295721324038686	12.09029483888368	12.49549229716991	12.588798495704763	12.733168762925082	12.783377774672484	12.857987483954837	12.91476142835408	12.97286283534716	12.977644753476634	13.189166741381278	13.441640850538302	13.521162975433628	75.90318103916815	75.52611673503667	76.78028563840819	71.22400125345412	70.08083154009512	75.82048191159535	71.0074928730263	72.37421435800141	68.07964825835342	69.25184666082679	70.60465340027906	67.46492010069194	66.61377282673632	74.10116077507163
369	20220503	27	2	2	13.525767491021467	70.26292748986812	5.700651850964228	79.00053761375392	7.23488038584876	79.47130128428243	11.335191421096969	72.68260053813964	84	20	0.19597983506254343	7.442742005668239	8.728000169566808	9.03882598709884	9.374936493593523	9.575376153389072	9.715656733399555	10.216380485853785	10.614277099395029	10.80320924995442	11.335191421096969	11.685453235133677	11.827166351330114	12.382404836525051	12.550842595560042	12.644737509594444	12.862319313322253	12.922712773946751	13.09439352795171	13.252631090559367	13.525767491021467	79.6750131587367	76.20122476845232	79.73835308035665	77.88446876476593	75.80764998626957	74.61664896766426	74.00082281008335	73.89234345398734	73.6311358510327	73.21151772513866	72.0367590094891	71.85720313326246	69.4683145619949	70.48848804474699
370	20220503	27	3	1	32.36261748986921	376.0933281289879	27.47869877650742	391.5324820929689	26.22705916187275	387.4996548865592	25.758345085738053	376.2971412015914	27	19	0.4818145975639293	3.6975379606012657	5.773502691896258	6.314629749942446	6.51805777823952	13.806231624285203	23.03846233767262	24.182469987359543	24.951971110035515	25.32553025584444	25.758345085738053	26.054704855707243	26.25050759907531	26.77217554695947	27.47869877650742	27.77947053304263	27.89843763762349	28.435140921295776	29.32516473749966	29.48232256764279	32.36261748986921	385.197396990963	375.0399363537422	379.6466785042181	368.6485850807495	373.881338982529	383.660966209684	379.14396657796914	388.78454754804505	382.2051701137328	384.9084560352045	377.18056056534505	382.18193501866347	373.2565011297567	391.5324820929689
371	20220503	27	4	1	24.44292415068408	387.22860576358926	8.95154387156459	406.506650800744	11.21308334588282	406.5345275175926	18.75574300290373	391.2440268883268	81	16	0.23431690274414915	10.084743993575952	13.34477786360186	14.474159750401652	15.627494193112025	16.08967461925894	16.539513512429636	16.794233412848484	17.569964998513264	18.12391497028778	18.75574300290373	18.955414091642297	20.013837865319093	20.579236278687127	21.09084995293101	21.86466758280458	22.3406649999233	22.776918848239923	23.05711302631396	23.687949711249377	24.44292415068408	406.506650800744	407.1994533305572	401.3320251158976	389.0818677105621	404.8299998638544	405.6566268262451	407.9746311538656	386.2672638249077	382.6568376934966	385.1191101026978	397.65861325638895	391.5017988141142	391.2440268883268	394.9010041683962
372	20220503	28	1	4	14.880485956423746	49.84758729191879	14.604524410020211	50.63563751981268	13.810728559621635	51.485120084213015	12.882693287454902	50.60457980780571	91	8	0.29558027878396137	4.75036341355001	7.3868079452396	8.14872665657882	9.2955360146317	10.19755977537848	10.835251765656148	11.552507424815255	11.739732989819624	12.16056819274018	12.882693287454902	13.149316746018762	13.851647379658631	14.35891979761121	14.564129383475136	14.604287811074943	14.614313484111303	14.66449672599541	14.757873170743729	14.808092752127	14.880485956423746	50.32476692511018	49.860075143537095	49.3881932334593	50.60457980780571	50.86331311601101	50.86331311601101	49.651283121990105	51.35060244431319	52.60800968846092	50.03189948116051	51.12106480216852	49.6398983301987	51.632763124071474	51.46121708135852
373	20220503	28	2	1	13.085196155923208	60.84843330504721	2	59.93649630283293	2.4120226591665967	59.7960855573747	7.647021001711415	59.21343552639186	13	20	0.4144308006270318	2.123606797749979	3.5610039796634916	4.95709352083758	5.235792966687705	5.508642311304814	5.911803786186187	6.187391683288596	6.546913067097059	6.699311060370036	7.647021001711415	7.731877387881943	7.814733036936571	8.329084677966174	9.203224819308902	9.896372680424316	10.656761594194313	11.06464289304799	11.437090260969644	12.175621188358138	13.085196155923208	59.93649630283293	59.80291474581372	59.8177503944948	59.43985626553941	58.77428109778377	59.93349577770746	58.455304531325794	58.69798275315147	58.29502184262514	58.87897564309757	57.922855528917694	58.07280082667175	57.87630944016695	58.47542272339808
374	20220503	28	2	5	15.64176214091029	54.27390326208442	7.345005687084101	54.97162402195154	8.207771102400372	55.108609210057416	13.242572322212828	53.60473050012269	52	34	0.18506464271262993	8.949380882049036	10.431838987146	11.46804361623132	12.14751027161354	12.344797638943769	12.507750445394077	12.6533169171223	12.831427745209735	13.04847066465041	13.242572322212828	13.289773754144749	13.627963137681506	13.845672420317262	14.343009388974323	14.44064417119127	14.605761487992885	14.782601007018709	14.857581729194427	15.29964071667254	15.64176214091029	54.99479839813139	55.37179186355839	54.27790058898007	54.61236047227436	53.75322360443491	53.7819891783612	53.18812807907651	53.84936184622903	53.44670959005793	53.796440274075096	54.24382717212524	52.12920076506648	52.48136020466582	52.18919608785348
375	20220503	28	3	1	13.8546206355074	80.44142722231946	4.418071998329191	71.02345182116412	4.625659965729137	71.68914336679141	11.03955776093007	75.46550916344667	37	30	0.2901032744840823	5.380006887805468	6.284437716734234	7.963855004350986	8.789658985782076	8.949034779162522	9.60502676123596	10.10364956531318	10.525101205785525	10.80693821906651	11.03955776093007	11.13187342380715	11.376526619294731	11.704650575810344	12.199264531505971	12.580989697239737	12.765827311319825	12.906688884174589	13.151668666108664	13.519448110178908	13.8546206355074	73.93176519303039	72.6909949246205	75.1369440723466	75.31090369091933	72.53536735078566	72.46182159581316	74.02975536095592	79.36244749503416	73.79483397727078	76.86454321747954	77.76652232180693	74.54420627251866	79.20200288929469	74.91906445699634
376	20220503	28	3	3	15.70307079350346	115.02011631656715	10.816681691909416	115.49273191322708	11.440630239502028	114.8499077760602	13.463990432123136	115.39977129331962	37	21	0.166981827095724	10.011547261411485	10.465458959085732	10.839914195962566	11.658349965233148	12.393264724384238	12.835694838745548	12.902802320730515	12.977342597458357	13.09639339137556	13.463990432123136	13.81760126035192	13.977352780687427	14.114605410779149	14.275988491338593	14.544886895593445	14.6950114534232	14.789628263933702	14.98527389719367	15.170419922756455	15.70307079350346	114.23010284457769	112.74522240053012	115.49273191322708	113.9872475259908	117.42039473953358	118.00861910190466	117.80222547649508	117.64937579185734	117.337938487519	116.8568627255812	114.80028357693624	116.97471809020588	116.40889899808028	115.58844512279433
377	20220503	28	3	5	11.905829088707064	57.63251297879198	3.265986323710904	57.94546825536917	4.320164895211869	57.82933663255351	9.52009173691992	57.386619185773654	99	25	0.2567430213510031	4.679931389752241	5.629612561007577	6.387595917513379	7.358929688062399	7.476852631062552	7.950013570627117	8.27245963605247	8.566371229953948	9.386007353030204	9.52009173691992	9.647889685057914	9.697077275711422	9.95948564070039	10.14711418670258	10.232236600944049	10.475769861504675	10.889280444960344	11.273587001395654	11.582916615327818	11.905829088707064	57.48582120153654	58.056720440754816	56.464691396273984	56.80721677206406	56.9858062059653	56.865810500483846	57.68617329743549	56.55936732481134	57.45126203356528	57.448448725015936	56.91675364881981	56.1717429938049	57.87781223268342	55.00940129106917
378	20220503	28	4	3	27.50182134086143	115.28604481318465	2	117.62913616200592	15.666158053697956	116.94916893079012	22.08464881180263	114.85278517677077	85	15	0.3263186083133145	6.0832002038495965	13.145733525341594	16.883796235523192	19.440043731780715	19.953103178397622	20.13547757891532	20.500717882140467	21.26580880716673	21.644052261862857	22.08464881180263	22.982973959489623	23.92577179205087	24.373662005372186	24.97559211111528	25.203392720161094	25.48939782195501	25.86904275770244	26.621927971415968	26.96344538360736	27.50182134086143	114.0786496943997	117.1373738755066	113.22265502909468	116.53895885950536	114.61174130505556	115.74437123116944	114.79874536506752	114.86676064118316	114.70406437662272	115.39629007698518	114.81354053448892	114.24560640104384	115.07252683806736	116.6590507032286
379	20220503	29	1	4	13.252821570980002	57.501056582907175	5.287868456458503	58.37107225179175	5.68011276058391	59.014554176928776	8.542352533387179	56.55226574468724	53	25	0.3161645937603995	4.8801288580707745	5.479665281836905	5.913364438852629	6.744559030587069	6.826191301717075	7.003371486692957	7.279324521852132	7.905255756467832	8.01696153951488	8.542352533387179	8.985507312489867	9.080346173372035	9.2805050395457	10.251085855973416	10.63805741917472	11.221985608159583	11.770133387689034	12.245089319520712	12.4828354924831	13.252821570980002	58.37107225179175	58.7524981961562	59.057286782088354	54.819518143710845	55.73417737614014	55.19142640213769	56.33257721241901	55.65080022096732	54.95851886162277	55.6299787017577	58.821510274042	56.74298630673066	55.12538954984005	57.406188377886224
380	20220503	29	1	7	14.902418924934135	68.47170000838986	10.324240745690217	62.08954258725711	10.81690560298334	62.96053650491783	13.162172129854104	67.1302477012842	93	12	0.27674788170268505	10.469480642938008	10.929881964637843	11.389005532573844	11.530412168530114	11.589039633061926	11.785223303159189	12.181408452505044	12.840040354782628	13.011181244279925	13.162172129854104	13.309291847662784	13.46881923386358	13.492592853533656	13.631509164057524	13.821497539123763	13.99848735242096	14.526755306299576	14.7375097705092	14.804735918802995	14.902418924934135	62.83192715029879	62.83192715029879	64.85968506603537	65.71809330720018	63.96013977719761	63.96013977719761	65.37623077928774	67.15623538601339	67.10426001655502	67.10426001655502	67.83707629458446	67.62232370204623	66.592910828267	66.592910828267
381	20220503	29	2	1	16.165379417254783	293.0310003985069	6.017518285455349	312.00765710754445	8.765455199373614	310.14845145593864	13.289317695044993	305.6682407247504	3	20	0.22025270698207824	9.10061074839973	9.380992426353474	9.692708371581691	9.957544918420302	10.575554646771806	10.941669570001126	12.123107143295256	12.904528821949883	13.08376312125851	13.289317695044993	13.704722967356036	14.15519193154675	14.670632188945351	14.964367143725037	15.069543478825423	15.61528982304351	15.769004983471955	15.808866094257466	15.849848313017384	16.165379417254783	307.3537161402551	307.2501094750458	307.62723449806685	306.42870433715683	309.1216882870341	310.8104627622046	308.83764532169965	310.73543445434547	306.45584568078755	305.47296877594414	297.518814483976	303.1533857571952	297.4062821420022	292.25912163486424
382	20220503	29	2	2	17.271240475511966	88.35053821805336	11.728093744905689	81.9042869490887	12.827127122855352	82.90063670086987	14.963335477367512	83.30772312261423	33	22	0.15300298832312964	10.515937919197247	12.271777812070988	13.385913291372391	13.939382595658632	14.04574029110346	14.226954410852032	14.312294456471689	14.689800657795711	14.900570906185669	14.963335477367512	15.219902734901002	15.339568419213707	15.387970395529392	15.570021702273444	15.68169006653772	15.822181415496164	16.189444295749666	16.318467842836718	16.57975556857016	17.271240475511966	81.9042869490887	83.48898924756332	84.59179607909118	84.82565488220912	83.17012399906953	81.90468162187081	82.60041383810503	78.72368983683161	83.58675677956049	82.96720147017946	83.6173995791555	83.18065872640719	83.6126584458628	82.8559239852565
383	20220503	29	3	1	18.72468549483745	303.614849317807	13.118736981369398	323.82351253552883	14.08265114796604	324.0949866907256	16.553739289452118	306.05821791272706	60	23	0.3360397570253817	4.904753036871302	6.0795957277493695	6.884499844456837	13.118736981369398	14.092167215909557	14.359427159042887	15.208717570249094	15.785729713721054	16.17537224072367	16.553739289452118	16.73295744749455	16.8085017941226	17.10143762027707	17.557035667560278	17.7009015489275	17.859012637842767	18.059617819710525	18.402689969544635	18.555715940143948	18.72468549483745	297.21975371329177	299.1816012744173	298.51286366449733	323.82351253552883	322.5397937725743	324.55009500756404	323.9113525290839	319.12445743330073	323.0662063053792	314.83958611635154	308.08216065823666	311.23838925615263	306.5913095233829	302.40421585824583
384	20220503	29	3	2	12.43014353323591	89.30930972374375	6.734174962535166	86.66866545666218	6.182422222413451	87.0838376105322	9.083347420165037	87.57923122395403	88	19	0.26733398267215	5.218434465188842	6.518190427704189	6.689880153820121	6.78193914490179	7.276386262776689	7.576290891141703	8.088089080578431	8.24817910607419	8.59896885800326	9.083347420165037	9.985321947052096	10.57366870066532	10.69215561749951	10.91024981572937	11.142406537876557	11.359102549862564	11.55392912992497	11.827716337899457	11.928028318423012	12.43014353323591	87.58468074429152	88.15107666586786	86.46920390447669	86.99816663064287	86.47203745265588	86.27026858266733	85.54102459930665	85.69420823783693	86.94573586951284	86.30895663512827	85.61721668588224	88.7674037542876	88.28887818571108	88.38306330322455
385	20220503	29	4	1	19.57527812760954	298.2508414164412	9.420942845800663	315.2564617724007	12.80499075634122	315.94653869872724	17.873706490641585	304.14270898414634	111	22	0.2181808187388708	8.155496520880138	9.116421547393545	13.984100167051688	14.981886984597864	15.38300724480203	15.638485945804636	16.29158902245835	17.15105367741064	17.44988723745951	17.873706490641585	18.00121872054668	18.273841866440385	18.326403529549538	18.47952829189832	18.53476823567749	18.64859611367707	18.772158136803757	18.897013183070673	19.047436639177416	19.57527812760954	297.62703578479136	315.2564617724007	316.7220538491999	316.08035638476144	309.7308606663014	310.0222910965316	311.1136321777486	312.7500264908637	308.34727956966003	309.73270247261786	303.6962328694395	302.5227796099153	304.58918509885314	305.0942853014245
386	20220503	30	1	3	14.368055952569216	43.93546997454735	6.484815998368868	40.95169567273389	6.61362014192015	40.87611920823296	12.29561253618274	40.95169567273389	39	38	0.2076920761042274	6.678022213695792	7.367309491385073	8.55395036405621	9.24993256859755	10.10198848423496	10.535412198198166	11.133728202767038	11.660403872568814	11.882678427440744	12.29561253618274	12.5601974114288	12.750978622500782	12.828374424447391	13.067689853483325	13.395041965844674	13.55946048032856	13.645105838940047	13.790045014032698	13.958181368382077	14.368055952569216	41.91056078671236	41.73341089648429	39.48382916753016	45.59062642453469	39.94146743810004	39.83049860753231	36.04988754851571	43.96037483907949	40.64482240492705	40.51887371831555	41.99766203377784	43.15977604067773	40.586200847016215	42.86130221925922
387	20220503	30	1	5	15.071300866404222	83.42312443211942	4	80.48692085031793	4.849220618899277	80.3840512449624	12.619099147665477	80.48692085031793	133	30	0.2784317573439983	4.556921938165305	5.878071850809222	8.261367812730166	9.311551267108394	10.81103139155109	11.39123283395592	11.717797645721705	12.097885117860573	12.222222051311329	12.619099147665477	13.345589585988147	13.431281332449114	13.520996855702998	13.560573576040422	13.75153232226531	13.84979690756206	14.059143677024624	14.372981062716049	14.930785483293164	15.071300866404222	80.29486194275059	80.37037094181868	79.83968278720765	79.0903206117747	78.20441177354931	79.5490467624491	79.58206265864418	79.47424109051833	81.08402535028631	79.23365767038227	82.2886071605219	80.64892390755595	81.89638337363174	84.9464247535324
388	20220503	30	1	11	15.303904870069523	70.81915299744414	13.283499204870656	71.51034647668419	12.846470801767644	71.64640401508855	12.951448099085985	71.30712288330007	154	31	0.1776462732984676	8.817711912083244	9.39684153506107	10.330887724634474	11.424643193128842	11.7824913181113	12.208381938154254	12.326226721649489	12.62954186134355	12.79216231213108	12.951448099085985	13.160308588407654	13.300534053507029	13.462219771519967	13.76328910940081	14.114171232878352	14.268436973060265	14.682773130651016	14.905268720111616	15.014269814566282	15.303904870069523	71.505630642928807	70.62224163861993	68.01500288060807	69.83224840626029	68.55931736601654	69.36938831118876	71.04657559826933	71.34237272864	72.16243193114387	76.37241155773542	70.11048259782741	71.51034647668419	74.88063445981601	74.78506798756518
389	20220503	30	1	12	14.521197655159428	56.63192133792113	7.937908291443385	53.06004664146943	8.222018702951901	52.63291286635724	11.165046655875976	53.00622946569457	148	33	0.2461439386759528	7.814535251781414	7.953301884033603	8.147839053773367	8.502364927509706	9.51374343452548	9.96440908937143	10.274287757610432	10.554070252898692	10.790601798102404	11.165046655875976	11.36905040118044	11.686526319689484	12.040216238580983	12.460024103268882	12.571401319423236	12.9093868296253	13.383962495214352	13.709967730855825	13.973716942485826	14.521197655159428	52.22576403908748	53.06004664146943	53.036447233062695	53.74507715341972	53.13196310623889	52.88747343754151	52.93923123097899	50.49018035997817	57.93870315909134	49.93542728547384	56.45328636485272	50.4416356077796	57.33997442882739	54.991853531988006
390	20220503	30	2	3	18.51991600815191	75.83952234337805	11.504290038915812	79.02842782368913	12.037923077691971	78.77159535405404	16.001318450271587	74.86912823024548	90	25	0.2484630807795764	12.331166325931116	13.81073646143859	14.165961772386298	14.36675527652852	14.428824814321068	14.921384079175851	15.640616960841657	15.799047962571445	15.905414355995031	16.001318450271587	16.228430155750946	16.621590538431402	16.78152485678702	16.973959840149046	17.219153708660254	17.268302338579065	17.556497866662795	17.691685876686364	18.109408331761905	18.51991600815191	77.69044155319554	78.8443483901907	74.4214731570998	78.70668854775644	76.70088051059369	80.09355352434116	74.8362337718295	76.42268679828628	73.43227136792783	79.03093247788324	73.50918196136313	74.90202268866146	72.80617359819733	78.96998589249323
391	20220503	30	3	4	18.11230255638573	111.52909388146432	5.529681747206154	109.34689747014669	9.84216377160014	110.8842828873004	14.336855677068552	110.35175967291616	6	13	0.2589739721493111	11.12279761059006	11.506288980169078	12.263068081425684	12.656990131360793	13.018498960219247	13.059233973380056	13.15113008246268	13.26133411624224	13.975602934300715	14.336855677068552	14.408911782208962	15.298511329205343	15.45442517494782	15.938140933736072	16.13129410649515	16.257044141327476	17.138022507154492	17.379490869258614	17.962384618651548	18.11230255638573	109.77016884922888	113.19866094790584	110.10729024384862	108.40352832277316	111.47601545217904	112.58081588724724	109.8651635519364	104.56946440131904	112.44105112330844	114.26331607716382	112.3996003613728	108.68962561053756	112.41906076547492	111.9666847986664
392	20220503	30	4	4	15.65497210880317	112.91326192737132	4.74024689744533	123.02659005170118	6.953579038108735	122.11617776826904	12.032249371925978	117.123909461748	49	22	0.2764634713810823	7.585520662531485	8.123567067488118	8.759173304200528	9.2225098559644	9.8638360155446	10.354511148952737	10.500470386862974	11.254691401069769	11.740408174408415	12.032249371925978	12.455009831849411	12.894068924763664	13.527540797920151	13.68650370832448	14.104821609058934	14.511787271960806	14.60221253908593	14.71045517689133	14.94058459267579	15.65497210880317	125.21821813052958	122.932637689931	124.0115111591596	103.4737110807944	103.07882578257876	108.27687883897806	123.32261487790768	123.49185866272504	118.73837919582654	120.6538172857028	112.00443170833924	118.86907660559191	117.30663789995384	115.8212615849749
393	20220503	30	5	4	19.924156042959968	105.28310363006428	6.115263665954398	105.02298390721415	9.748265913011814	105.9822748967374	13.032681162704076	106.97293056598706	93	15	0.3322115743242256	6.136192831392634	6.777499614470976	9.092774334138102	10.617039439198193	11.379819026521892	11.71002475048454	11.827227485219742	11.921318433300147	12.366116359852157	13.032681162704076	13.07132711309823	13.31180361469982	13.989546525972344	14.632465111878629	14.956896001007028	15.258296926304174	15.613930504043816	15.736115531608652	16.593827783538234	19.924156042959968	105.02298390721415	107.2034093509198	105.27458274589684	108.00237885911854	105.46455191168204	105.07193345200976	104.01861251546856	105.52584763068698	109.36312965328749	106.33990578293992	108.09706996737827	107.80810877198992	107.84524849276724	107.64925803710123
394	20220503	30	6	4	15.170709625264154	98.72961268233202	5.545131758410893	107.50327970679808	7.686449314366395	106.98148855614257	12.098940432848597	101.97455157788669	163	34	0.22174712237806063	7.966282730233356	8.640393060398717	9.076122713067589	9.291111115256404	9.820176550452976	10.030191801007792	10.673550670022983	10.70152411630828	11.021259358907392	12.098940432848597	12.74570882334069	13.503022943621763	13.616927622691405	13.80765851745202	13.904309918759203	14.013752507679614	14.203546022985613	14.619213283793654	14.742363106458832	15.170709625264154	106.56471747151429	104.26845050635416	102.30611719411225	106.87646849011531	101.93628855765262	100.63178369484068	102.11218106087615	101.46888466567944	101.97455157788669	102.05578333229523	102.10622048988492	98.50963826529214	104.06306886243716	103.25856381547408
[truncated: 34 more columns]
