# Supplementary material for: The origin of septin ring size control in budding yeast
Source: EMBO J. 2025 Oct 2;44(22):6466–98. doi: 10.1038/s44318-025-00571-5 (PMC12623784; doi:10.1038/s44318-025-00571-5)
Supplement: Supplementary file 7 — Source data Fig. 5 [file 44318_2025_571_MOESM7_ESM.zip › Figure_5/5g/SBER_model_cluster_ring_diameter.csv]

tag	index	median_inner	median_outer	median_mean	nodes_hit	total_nodes	nodes_hit_n	size	mean_val	ratio	R	cluster_area	cluster_d
0.6	1	1.3968893759549037	2.441928045341521	1.9194087106482125	0.9	9451	0.7406623637710296	Normal	1.788133189153112	0.008887948365252354	2.5	0.6980578322440552	0.4713795807322469
0.6	2	1.3366549448604466	2.481236082947434	1.90894551390394	0.9	9451	0.7406623637710296	Normal	1.788133189153112	0.008887948365252354	2.5	0.6980578322440552	0.4713795807322469
0.6	3	1.408452003786291	2.481370652786608	1.9449113282864496	0.9	9451	0.7406623637710296	Normal	1.788133189153112	0.008570521637921913	2.5	0.6731271953781961	0.462885559234729
0.6	4	1.3981662688604144	2.508181268839613	1.9531737688500137	0.9	9451	0.7406623637710296	Normal	1.788133189153112	0.008676330547032061	2.5	0.6814374076668159	0.4657341126391769
0.6	5	1.3499495606734646	2.469496425491632	1.909722993082548	0.9	9451	0.7406623637710296	Normal	1.788133189153112	0.008993757274362501	2.5	0.7063680445326749	0.47417711022260717
0.6	6	1.3867783877789344	2.4738055296188572	1.930291958698896	0.9	9451	0.7406623637710296	Normal	1.788133189153112	0.008993757274362501	2.5	0.7063680445326749	0.47417711022260717
0.6	7	1.3686625641948609	2.504522328140337	1.9365924461675983	0.9	9451	0.7406623637710296	Normal	1.788133189153112	0.008993757274362501	2.5	0.7063680445326749	0.47417711022260717
0.6	8	1.429931659899398	2.447697564253666	1.9388146120765315	0.9	9451	0.7406623637710296	Normal	1.788133189153112	0.008993757274362501	2.5	0.7063680445326749	0.47417711022260717
0.6	9	1.3969719378571457	2.4350390847490413	1.9160055113030936	0.9	9451	0.7406623637710296	Normal	1.788133189153112	0.008676330547032061	2.5	0.6814374076668159	0.4657341126391769
0.6	10	1.3958995975334103	2.4440941876326785	1.919996892583044	0.9	9451	0.7406623637710296	Normal	1.788133189153112	0.008676330547032061	2.5	0.6814374076668159	0.4657341126391769
0.9	1	1.2930825215045028	2.4049327001126692	1.849007610808586	0.2	9451	0.17987514548725003	Normal	1.7242911349751044	0.008887948365252354	2.5	0.6980578322440552	0.4713795807322469
0.9	2	1.277201884880293	2.439124818514771	1.858163351697532	0.2	9451	0.17987514548725003	Normal	1.7242911349751044	0.008887948365252354	2.5	0.6980578322440552	0.4713795807322469
0.9	3	1.288778112299543	2.4228967741204617	1.8558374432100024	0.2	9451	0.17987514548725003	Normal	1.7242911349751044	0.008570521637921913	2.5	0.6731271953781961	0.462885559234729
0.9	4	1.3116026958886902	2.392176761507918	1.8518897286983045	0.2	9451	0.17987514548725003	Normal	1.7242911349751044	0.008676330547032061	2.5	0.6814374076668159	0.4657341126391769
0.9	5	1.3342630495327916	2.389838454856338	1.8620507521945648	0.2	9451	0.17987514548725003	Normal	1.7242911349751044	0.008993757274362501	2.5	0.7063680445326749	0.47417711022260717
0.9	6	1.25605135366782	2.4296728926253905	1.8428621231466056	0.2	9451	0.17987514548725003	Normal	1.7242911349751044	0.008993757274362501	2.5	0.7063680445326749	0.47417711022260717
0.9	7	1.3030967560148934	2.4634012842276896	1.8832490201212917	0.2	9451	0.17987514548725003	Normal	1.7242911349751044	0.008993757274362501	2.5	0.7063680445326749	0.47417711022260717
0.9	8	1.2739522213209131	2.4159823169810597	1.8449672691509864	0.2	9451	0.17987514548725003	Normal	1.7242911349751044	0.008993757274362501	2.5	0.7063680445326749	0.47417711022260717
0.9	9	1.2845430790209766	2.4568119441862373	1.870677511603607	0.2	9451	0.17987514548725003	Normal	1.7242911349751044	0.008676330547032061	2.5	0.6814374076668159	0.4657341126391769
0.9	10	1.26326259961878	2.436549434560799	1.8499060170897896	0.2	9451	0.17987514548725003	Normal	1.7242911349751044	0.008676330547032061	2.5	0.6814374076668159	0.4657341126391769
0.99	1	1.2221403548841938	2.385829435039655	1.8039848949619244	0.1	9451	0.03174267273304412	Normal	1.6820210697887519	0.008887948365252354	2.5	0.6980578322440552	0.4713795807322469
0.99	2	1.1794315227241554	2.399299158001691	1.7893653403629233	0.1	9451	0.03174267273304412	Normal	1.6820210697887519	0.008887948365252354	2.5	0.6980578322440552	0.4713795807322469
0.99	3	1.209967616313398	2.3713226409875268	1.7906451286504623	0.1	9451	0.03174267273304412	Normal	1.6820210697887519	0.008570521637921913	2.5	0.6731271953781961	0.462885559234729
0.99	4	1.218151884361929	2.3793450224024233	1.798748453382176	0.1	9451	0.03174267273304412	Normal	1.6820210697887519	0.008676330547032061	2.5	0.6814374076668159	0.4657341126391769
0.99	5	1.2138102094322558	2.349744625115911	1.7817774172740832	0.1	9451	0.03174267273304412	Normal	1.6820210697887519	0.008993757274362501	2.5	0.7063680445326749	0.47417711022260717
0.99	6	1.1805312592235802	2.3937833531785317	1.787157306201056	0.1	9451	0.03174267273304412	Normal	1.6820210697887519	0.008993757274362501	2.5	0.7063680445326749	0.47417711022260717
0.99	7	1.2155644273334127	2.3574818622631453	1.786523144798279	0.1	9451	0.03174267273304412	Normal	1.6820210697887519	0.008993757274362501	2.5	0.7063680445326749	0.47417711022260717
0.99	8	1.2055381327062031	2.3785846803940234	1.7920614065501133	0.1	9451	0.03174267273304412	Normal	1.6820210697887519	0.008993757274362501	2.5	0.7063680445326749	0.47417711022260717
0.99	9	1.2215450305836617	2.3454335548040546	1.783489292693858	0.1	9451	0.03174267273304412	Normal	1.6820210697887519	0.008676330547032061	2.5	0.6814374076668159	0.4657341126391769
0.99	10	1.2418240480911165	2.36496238355196	1.803393215821538	0.1	9451	0.03174267273304412	Normal	1.6820210697887519	0.008676330547032061	2.5	0.6814374076668159	0.4657341126391769
0.6	1	1.3148691270684538	2.336315316304746	2.19071066602392	0.9	9451	0.6877579092159559	Big	1.788133189153112	0.008147286001481324	3	0.9214363385621528	0.5415739063630445
0.6	2	1.3225223163922923	2.2630631274300415	2.1513512662934002	0.9	9451	0.6877579092159559	Big	1.788133189153112	0.00835890381970161	3	0.9453697499533765	0.5485622457928161
0.6	3	1.3926845615607994	2.3029700249168585	2.217392751886595	0.9	9451	0.6877579092159559	Big	1.788133189153112	0.008041477092371178	3	0.9094696328665406	0.5380457000342652
0.6	4	1.385126779665483	2.2887503566160134	2.2043262817688976	0.9	9451	0.6877579092159559	Big	1.788133189153112	0.007935668183261031	3	0.8975029271709282	0.5344942044563226
0.6	5	1.3867597636639477	2.313879263198209	2.220383416117294	0.9	9451	0.6877579092159559	Big	1.788133189153112	0.008147286001481324	3	0.9214363385621528	0.5415739063630445
0.6	6	1.3349854444879763	2.283562990059564	2.1711290607285245	0.9	9451	0.6877579092159559	Big	1.788133189153112	0.007935668183261031	3	0.8975029271709282	0.5344942044563226
0.6	7	1.3417988889999362	2.2548172872046233	2.1579697057227354	0.9	9451	0.6877579092159559	Big	1.788133189153112	0.00782985927415088	3	0.8855362214753154	0.530918952260542
0.6	8	1.3149754770270228	2.295763607659735	2.1664434508120545	0.9	9451	0.6877579092159559	Big	1.788133189153112	0.008041477092371178	3	0.9094696328665406	0.5380457000342652
0.6	9	1.3267740706151716	2.2822567412726484	2.165418487132692	0.9	9451	0.6877579092159559	Big	1.788133189153112	0.008147286001481324	3	0.9214363385621528	0.5415739063630445
0.6	10	1.3830561210293617	2.340630765310306	2.2342121318038	0.9	9451	0.6877579092159559	Big	1.788133189153112	0.008253094910591473	3	0.9334030442577653	0.545079275685008
0.9	1	1.2668243323511588	2.2845203631105444	2.130806817277022	0.2	9451	0.16929425457623534	Big	1.7242911349751044	0.008147286001481324	3	0.9214363385621528	0.5415739063630445
0.9	2	1.2901098444950572	2.2696582032758896	2.135860828662568	0.2	9451	0.16929425457623534	Big	1.7242911349751044	0.00835890381970161	3	0.9453697499533765	0.5485622457928161
0.9	3	1.281743813848644	2.2653764037680504	2.1282721305700165	0.2	9451	0.16929425457623534	Big	1.7242911349751044	0.008041477092371178	3	0.9094696328665406	0.5380457000342652
0.9	4	1.2705018331813822	2.2554483158505647	2.115570089419168	0.2	9451	0.16929425457623534	Big	1.7242911349751044	0.007935668183261031	3	0.8975029271709282	0.5344942044563226
0.9	5	1.2640378593799393	2.2349685311510243	2.099403834318578	0.2	9451	0.16929425457623534	Big	1.7242911349751044	0.008147286001481324	3	0.9214363385621528	0.5415739063630445
0.9	6	1.229835497624049	2.276214090524903	2.103629752889371	0.2	9451	0.16929425457623534	Big	1.7242911349751044	0.007935668183261031	3	0.8975029271709282	0.5344942044563226
0.9	7	1.2541348871528035	2.268377217908491	2.1135072630367766	0.2	9451	0.16929425457623534	Big	1.7242911349751044	0.00782985927415088	3	0.8855362214753154	0.530918952260542
0.9	8	1.255328152856309	2.2222815011373505	2.086565792396196	0.2	9451	0.16929425457623534	Big	1.7242911349751044	0.008041477092371178	3	0.9094696328665406	0.5380457000342652
0.9	9	1.278026102638348	2.25539633528111	2.1200534627516747	0.2	9451	0.16929425457623534	Big	1.7242911349751044	0.008147286001481324	3	0.9214363385621528	0.5415739063630445
0.9	10	1.2968364898447775	2.2545921390772223	2.1308571773532	0.2	9451	0.16929425457623534	Big	1.7242911349751044	0.008253094910591473	3	0.9334030442577653	0.545079275685008
0.99	1	1.2103843317513507	2.180597381799288	2.034589028130383	0.1	9451	0.0105808909110147	Big	1.6820210697887519	0.008147286001481324	3	0.9214363385621528	0.5415739063630445
0.99	2	1.2232531474928898	2.20948240356092	2.059641330632286	0.1	9451	0.0105808909110147	Big	1.6820210697887519	0.00835890381970161	3	0.9453697499533765	0.5485622457928161
0.99	3	1.2149942966583127	2.195092001641946	2.0460517789801553	0.1	9451	0.0105808909110147	Big	1.6820210697887519	0.008041477092371178	3	0.9094696328665406	0.5380457000342652
0.99	4	1.1920661033852642	2.234872016391531	2.056162871866077	0.1	9451	0.0105808909110147	Big	1.6820210697887519	0.007935668183261031	3	0.8975029271709282	0.5344942044563226
0.99	5	1.2433292693895337	2.1780936703087104	2.052853763818946	0.1	9451	0.0105808909110147	Big	1.6820210697887519	0.008147286001481324	3	0.9214363385621528	0.5415739063630445
0.99	6	1.2270356566404117	2.1688581823381	2.037536303387107	0.1	9451	0.0105808909110147	Big	1.6820210697887519	0.007935668183261031	3	0.8975029271709282	0.5344942044563226
0.99	7	1.2730568871609278	2.2108168241680275	2.090324226797373	0.1	9451	0.0105808909110147	Big	1.6820210697887519	0.00782985927415088	3	0.8855362214753154	0.530918952260542
0.99	8	1.193901359763696	2.2199561552245948	2.0483145089929744	0.1	9451	0.0105808909110147	Big	1.6820210697887519	0.008041477092371178	3	0.9094696328665406	0.5380457000342652
0.99	9	1.247695965442814	2.2208409196972214	2.081122131084021	0.1	9451	0.0105808909110147	Big	1.6820210697887519	0.008147286001481324	3	0.9214363385621528	0.5415739063630445
0.99	10	1.1899306690113545	2.2027350848578715	2.0355994523215357	0.1	9451	0.0105808909110147	Big	1.6820210697887519	0.008253094910591473	3	0.9334030442577653	0.545079275685008
0.6	1	1.7493701313389467	2.7855611952309913	1.813972530627975	0.9	9451	0.8887948365252354	Small	1.788133189153112	0.00941699291080309	2	0.4733496919597784	0.3881647672997247
0.6	2	1.7282382663764515	2.8176065964987913	1.8183379451500974	0.9	9451	0.8887948365252354	Small	1.788133189153112	0.009099566183472648	2	0.45739408436562856	0.38156658519262715
0.6	3	1.7897302869387186	2.788000984647791	1.831092508634604	0.9	9451	0.8887948365252354	Small	1.788133189153112	0.010580890911014707	2	0.531853586471661	0.4114538304308702
0.6	4	1.677798184964201	2.720435169484967	1.7592933417796672	0.9	9451	0.8887948365252354	Small	1.788133189153112	0.010369273092794413	2	0.5212165147422279	0.40731851109998746
0.6	5	1.682536874800009	2.798167130991734	1.7922816023166974	0.9	9451	0.8887948365252354	Small	1.788133189153112	0.009311184001692943	2	0.4680311560950618	0.38597790613853417
0.6	6	1.6679682232908226	2.8390635387610237	1.8028127048207385	0.9	9451	0.8887948365252354	Small	1.788133189153112	0.008887948365252354	2	0.4467570126361953	0.3771036645857975
0.6	7	1.645520204963199	2.793145371509532	1.7754662305890925	0.9	9451	0.8887948365252354	Small	1.788133189153112	0.009946037456353824	2	0.4999423712833614	0.3989192892073047
0.6	8	1.6619020913999656	2.7876833372783345	1.77983417147132	0.9	9451	0.8887948365252354	Small	1.788133189153112	0.010051846365463973	2	0.505260907148078	0.40103558675935924
0.6	9	1.6200839393483422	2.747400329390878	1.7469937074956883	0.9	9451	0.8887948365252354	Small	1.788133189153112	0.010580890911014707	2	0.531853586471661	0.4114538304308702
0.6	10	1.6603210247499152	2.7427968468631825	1.761247148645239	0.9	9451	0.8887948365252354	Small	1.788133189153112	0.00994603745635382	2	0.4999423712833612	0.39891928920730463
0.9	1	1.489022218624315	2.832989378490023	1.7288046388457354	0.2	9451	0.21161781822029413	Small	1.7242911349751044	0.00941699291080309	2	0.4733496919597784	0.3881647672997247
0.9	2	1.5427942735503792	2.7479631945562604	1.716302987242656	0.2	9451	0.21161781822029413	Small	1.7242911349751044	0.009099566183472648	2	0.45739408436562856	0.38156658519262715
0.9	3	1.507303579588754	2.807510937313045	1.7259258067607193	0.2	9451	0.21161781822029413	Small	1.7242911349751044	0.010580890911014707	2	0.531853586471661	0.4114538304308702
0.9	4	1.4886317900921224	2.7771739246948424	1.7063222859147862	0.2	9451	0.21161781822029413	Small	1.7242911349751044	0.010369273092794413	2	0.5212165147422279	0.40731851109998746
0.9	5	1.5217834870949771	2.7382105704667	1.703997623024671	0.2	9451	0.21161781822029413	Small	1.7242911349751044	0.009311184001692943	2	0.4680311560950618	0.38597790613853417
0.9	6	1.589143684335995	2.8029099688542134	1.7568214612760835	0.2	9451	0.21161781822029413	Small	1.7242911349751044	0.008887948365252354	2	0.4467570126361953	0.3771036645857975
0.9	7	1.5634553039280172	2.820385595418636	1.7535363597386615	0.2	9451	0.21161781822029413	Small	1.7242911349751044	0.009946037456353824	2	0.4999423712833614	0.3989192892073047
0.9	8	1.5639823444812186	2.770093461716655	1.7336303224791494	0.2	9451	0.21161781822029413	Small	1.7242911349751044	0.010051846365463973	2	0.505260907148078	0.40103558675935924
0.9	9	1.4920811594178862	2.7499090903805143	1.6967960999193605	0.2	9451	0.21161781822029413	Small	1.7242911349751044	0.010580890911014707	2	0.531853586471661	0.4114538304308702
0.9	10	1.5119582886942498	2.7899761226788025	1.720773764549221	0.2	9451	0.21161781822029413	Small	1.7242911349751044	0.00994603745635382	2	0.4999423712833612	0.39891928920730463
0.99	1	1.433556179435141	2.8010903300727734	1.693858603803166	0.1	9451	0.03174267273304412	Small	1.6820210697887519	0.00941699291080309	2	0.4733496919597784	0.3881647672997247
0.99	2	1.4188962520221329	2.745047309998094	1.6655774248080908	0.1	9451	0.03174267273304412	Small	1.6820210697887519	0.009099566183472648	2	0.45739408436562856	0.38156658519262715
0.99	3	1.4171443984364278	2.760160934745941	1.6709221332729478	0.1	9451	0.03174267273304412	Small	1.6820210697887519	0.010580890911014707	2	0.531853586471661	0.4114538304308702
0.99	4	1.4494269294938615	2.760114057131479	1.683816394650136	0.1	9451	0.03174267273304412	Small	1.6820210697887519	0.010369273092794413	2	0.5212165147422279	0.40731851109998746
0.99	5	1.4313213758267649	2.7646903709380615	1.6784046987059307	0.1	9451	0.03174267273304412	Small	1.6820210697887519	0.009311184001692943	2	0.4680311560950618	0.38597790613853417
0.99	6	1.4956768756643506	2.805363060968077	1.7204159746529712	0.1	9451	0.03174267273304412	Small	1.6820210697887519	0.008887948365252354	2	0.4467570126361953	0.3771036645857975
0.99	7	1.4447048577363253	2.82185775030733	1.7066250432174621	0.1	9451	0.03174267273304412	Small	1.6820210697887519	0.009946037456353824	2	0.4999423712833614	0.3989192892073047
0.99	8	1.417279357491831	2.751112464873786	1.6673567289462472	0.1	9451	0.03174267273304412	Small	1.6820210697887519	0.010051846365463973	2	0.505260907148078	0.40103558675935924
0.99	9	1.4123312019890208	2.7428418519378432	1.6620692215707458	0.1	9451	0.03174267273304412	Small	1.6820210697887519	0.010580890911014707	2	0.531853586471661	0.4114538304308702
0.99	10	1.417279357491831	2.7606318281577207	1.6711644742598208	0.1	9451	0.03174267273304412	Small	1.6820210697887519	0.00994603745635382	2	0.4999423712833612	0.39891928920730463
