# Supplementary material for: The origin of septin ring size control in budding yeast
Source: EMBO J. 2025 Oct 2;44(22):6466–98. doi: 10.1038/s44318-025-00571-5 (PMC12623784; doi:10.1038/s44318-025-00571-5)
Supplement: Supplementary file 7 — Source data Fig. 5 [file 44318_2025_571_MOESM7_ESM.zip › Figure_5/5f/README.md]

# Fig. 5f

Data is provided in a tidy format in a csv-file(s). The plot uses the file `SBER_model_vol_ring_diameter.csv` and the file is produced from numerical simulations as described in the manuscript. Plotted variables are `x=nodes_hit` (degree of diffuse exocytosis, mesh nodes that can be hit in the model) and `y=median_mean` (model septin ring diameter). Violins are colored based on variable `size`.
e
