# Supplementary material for: The origin of septin ring size control in budding yeast
Source: EMBO J. 2025 Oct 2;44(22):6466–98. doi: 10.1038/s44318-025-00571-5 (PMC12623784; doi:10.1038/s44318-025-00571-5)
Supplement: Supplementary file 7 — Source data Fig. 5 [file 44318_2025_571_MOESM7_ESM.zip › Figure_5/5d_and_l/SBER_model_SPR_time_conc_cdc42.csv]

t	k19	index	max_Cdc42	max_P	index_unique
5.253516749174571e-6	0.8	1	184.33347775497404	0	1_0.8
5.253516749174571e-6	0.8	2	184.33347775497404	0	2_0.8
5.253516749174571e-6	0.8	3	184.33347775497404	0	3_0.8
5.253516749174571e-6	0.8	4	184.33347775497404	0	4_0.8
5.253516749174571e-6	0.8	5	184.33347775497404	0	5_0.8
5.253516749174571e-6	0.8	6	184.33347775497404	0	6_0.8
5.253516749174571e-6	0.8	7	184.33347775497404	0	7_0.8
5.253516749174571e-6	0.8	8	184.33347775497404	0	8_0.8
5.253516749174571e-6	0.8	9	184.33347775497404	0	9_0.8
5.253516749174571e-6	0.8	10	184.33347775497404	0	10_0.8
5.253516749174571e-6	1.0	1	184.33347775497404	0	1_1.0
5.253516749174571e-6	1.0	2	184.33347775497404	0	2_1.0
5.253516749174571e-6	1.0	3	184.33347775497404	0	3_1.0
5.253516749174571e-6	1.0	4	184.33347775497404	0	4_1.0
5.253516749174571e-6	1.0	5	184.33347775497404	0	5_1.0
5.253516749174571e-6	1.0	6	184.33347775497404	0	6_1.0
5.253516749174571e-6	1.0	7	184.33347775497404	0	7_1.0
5.253516749174571e-6	1.0	8	184.33347775497404	0	8_1.0
5.253516749174571e-6	1.0	9	184.33347775497404	0	9_1.0
5.253516749174571e-6	1.0	10	184.33347775497404	0	10_1.0
38.93308533106071	0.8	4	165.22159677045627	0.9310607814635216	4_0.8
39.21884110704169	0.8	7	165.7824081470896	0.6693959732563994	7_0.8
39.7472830168067	0.8	9	158.91462397609567	0.7956971818737119	9_0.8
40.041493545174085	0.8	3	160.36895733407448	0.7927528477624638	3_0.8
40.88747318894613	0.8	8	154.77714236637263	1.1228649029585345	8_0.8
41.19404960334478	1.0	8	166.37558860622318	1.1818311107072	8_1.0
41.37342346841235	0.8	2	156.47060230887797	1.2816744969598517	2_0.8
41.41133284592018	1.0	3	164.61523215721436	0.8839148124725857	3_1.0
41.807556592885696	1.0	6	158.44726895904395	1.176659095230922	6_1.0
41.961646417193734	1.0	1	152.85670568566564	1.383089518529934	1_1.0
42.09931992579442	0.8	5	153.03450731170557	1.5187354388121832	5_0.8
42.953196769317074	1.0	7	138.75691133851143	1.6129939840168832	7_1.0
43.0250329993742	1.0	9	148.93709187242317	1.2202542133678875	9_1.0
43.59333472711916	1.0	2	164.46468104565488	1.6842054425832045	2_1.0
43.81502737179685	1.0	4	147.87963672387568	1.7581939709602696	4_1.0
43.85804950217022	1.0	10	153.0130621929131	2.005197941079091	10_1.0
44.67670056370612	0.8	10	144.1392798794215	2.9064761867657483	10_0.8
44.715001188248486	0.8	6	136.107969429102	2.9900763431749477	6_0.8
45.17722112650143	1.0	5	147.70306499670377	2.71504991513572	5_1.0
46.62435019053955	0.8	1	146.78256178019424	2.873950290122804	1_0.8
82.95847271101448	0.8	7	152.22848627122005	6.99066029926717	7_0.8
83.19727040368453	0.8	4	161.87896469734346	13.431158573384142	4_0.8
83.50011055030772	0.8	3	162.3621255321944	11.386120000343308	3_0.8
84.19007609179283	1.0	8	160.68689056557815	9.624524133970615	8_1.0
85.50498507983501	0.8	8	164.92051287507672	14.471084758178884	8_0.8
86.88645730469165	1.0	2	153.48284072192934	8.852813632269843	2_1.0
87.0389903346089	0.8	2	166.76212731171606	19.49598234154577	2_0.8
87.56217337398309	1.0	3	144.52994088019955	12.928100984626967	3_1.0
88.32525135560358	0.8	9	151.8252103808	23.575700136800545	9_0.8
88.34877742705676	1.0	9	166.82129953642735	15.047143863796933	9_1.0
89.00989390616989	1.0	4	165.24007884727473	16.30408831711751	4_1.0
90.23915280822544	1.0	1	163.81922234364123	31.40163529415128	1_1.0
90.59100424711454	0.8	5	156.44804849418983	29.54694566396676	5_0.8
90.655803024456	1.0	10	142.13759723879122	21.504603965847192	10_1.0
91.10925277112824	1.0	6	147.97342830522825	21.48030270520215	6_1.0
92.12775734666138	0.8	10	166.2716937978238	30.409856114034955	10_0.8
94.50494494405446	0.8	6	161.88937973190332	44.728237520893856	6_0.8
94.89377139376906	1.0	5	140.7310451357016	35.61291603971145	5_1.0
95.6165610730314	1.0	7	148.30669033269797	37.88737127514769	7_1.0
97.07456366458544	0.8	1	156.12597998525814	46.831041508413755	1_0.8
124.40063803344404	0.8	3	180.5204635651728	35.901173289527215	3_0.8
126.71576689813764	0.8	8	171.4184488742884	35.37738307775598	8_0.8
128.25082334792063	0.8	9	183.39239768387023	49.66596770623857	9_0.8
128.55409034244198	1.0	1	178.10189094731075	56.290538409171674	1_1.0
128.73682948716106	0.8	5	180.88959899855772	52.28285963336007	5_0.8
128.78472619538246	0.8	4	166.78837451142263	47.37868717164336	4_0.8
129.1306217292392	0.8	7	169.94227483995144	31.67636583291088	7_0.8
129.16110269721418	1.0	8	152.9304426524352	35.187841052065025	8_1.0
129.31323025420187	1.0	4	161.5317949228045	34.379596060867954	4_1.0
130.26586122460677	0.8	10	174.94746410460334	54.74698202906448	10_0.8
131.17902214537446	1.0	3	178.23115544383413	40.95261522218523	3_1.0
131.5390359905436	0.8	2	159.78419154211616	54.22333965607906	2_0.8
132.21293715511078	1.0	2	169.0710323313284	44.21033861474994	2_1.0
133.85519621387996	0.8	6	181.31706952042003	79.59459708773777	6_0.8
134.2971705797482	1.0	9	156.67405614724953	52.95885868717946	9_1.0
134.71125397120508	1.0	6	170.12450006813793	59.84641950121402	6_1.0
135.2174342139005	0.8	1	171.85211441972487	74.76444823892626	1_0.8
136.5889611957282	1.0	7	178.22980907361404	74.66240318596408	7_1.0
137.8556043072109	1.0	10	159.107612603208	72.0333366876051	10_1.0
139.6282652065076	1.0	5	177.82585641369403	83.08370303035618	5_1.0
158.7238495370211	0.8	3	183.12213234207252	43.13909631208704	3_0.8
162.70601421282353	1.0	1	180.1022064025646	68.83831462423866	1_1.0
164.0178525342924	0.8	9	175.55183300816117	69.97088140323575	9_0.8
164.34070086380834	0.8	8	178.06727398107938	57.492396929563114	8_0.8
165.63151928971544	0.8	10	179.51715979571378	82.80065966937214	10_0.8
168.00863466882635	1.0	8	179.04807833641613	58.713849635399136	8_1.0
168.12151571124085	1.0	3	181.7665414504961	58.2962198116964	3_1.0
168.13589473519409	0.8	6	183.2250389551827	106.08157730475008	6_0.8
169.2472894019742	0.8	4	184.54261323425789	90.27292982650128	4_0.8
169.33146843930186	0.8	5	171.11810852016006	96.13681274736672	5_0.8
169.34760443691928	0.8	7	174.91670147622696	56.96865136174411	7_0.8
170.82520218505877	1.0	4	180.40687642618292	63.671328309622	4_1.0
173.01589894292556	0.8	2	182.94237181935347	100.60015084451246	2_0.8
173.13721101551573	1.0	7	182.9500600346717	103.5760898927889	7_1.0
173.14567284227655	1.0	9	188.37003457145363	92.24992111915074	9_1.0
174.11321668103832	1.0	2	156.548039146505	99.34610103725775	2_1.0
174.6253365808379	1.0	5	182.2698572753959	105.92675038345897	5_1.0
174.72572534848703	1.0	6	189.4204976531044	99.60988242361684	6_1.0
177.2293563673583	0.8	1	181.361039878242	138.9057377452744	1_0.8
180.76094685312205	1.0	10	171.5198030932678	129.3740571426651	10_1.0
193.7675974420603	0.8	3	179.6637680168875	55.893401877881026	3_0.8
198.61441217875213	1.0	1	189.07188535523224	90.16215421573357	1_1.0
199.5893614284088	0.8	10	181.37099756093392	109.55236336765364	10_0.8
199.7601304994396	0.8	9	186.4617503159034	107.24555658995186	9_0.8
200.51042970292937	0.8	6	194.4602101993804	136.44586449622017	6_0.8
201.69109264097168	0.8	8	176.59474937787795	101.29012049213372	8_0.8
202.89938238948244	1.0	3	190.11438921071223	74.42716718659715	3_1.0
203.5647104618316	0.8	7	193.85736290431913	76.9750912919558	7_0.8
203.8382813522665	0.8	5	187.7518534556793	129.52248821667283	5_0.8
204.27691359584892	1.0	8	170.54750910751633	81.33477251461176	8_1.0
204.3438601273822	0.8	4	189.7872711917133	122.95859168436094	4_0.8
206.60368669616017	0.8	2	195.19633391630663	130.15595402734422	2_0.8
207.43749684828833	1.0	9	183.46663140319592	123.34916679344036	9_1.0
207.57358730255524	1.0	5	189.7825222578504	129.0417029733218	5_1.0
207.86003300656128	1.0	7	187.58512633392027	137.07650064527445	7_1.0
208.03819454849975	1.0	6	190.9427679245144	121.83550099532108	6_1.0
209.86443024808844	0.8	1	200.7835570114511	174.92072708025728	1_0.8
210.58631271465256	1.0	4	178.1784209704668	98.16632247637844	4_1.0
210.8153953465325	1.0	2	193.16074476403375	142.14135301446652	2_1.0
216.646819624745	1.0	10	181.9892452957649	175.38881310831462	10_1.0
229.93585767992911	0.8	3	179.51219694455918	84.29827847051726	3_0.8
231.09873141495208	1.0	1	192.1501347987084	104.04537263524088	1_1.0
231.7583776864387	0.8	10	200.85460776398327	130.3321462902431	10_0.8
233.07887035444892	0.8	6	192.76814411140757	171.14539503399266	6_0.8
233.32444862712225	0.8	9	191.66025790750564	135.27780558738667	9_0.8
235.53221918191107	0.8	7	187.90766051804695	84.92671526569613	7_0.8
236.239809424405	0.8	8	189.3992886661655	151.62538527832908	8_0.8
236.84944896595937	0.8	4	200.0531516670735	151.82100096076798	4_0.8
236.89534967870145	0.8	5	200.04597078307785	159.39627582137047	5_0.8
238.1719757746445	1.0	3	179.77961979035837	90.2907305529442	3_1.0
238.58064601142223	0.8	2	200.90102342106417	159.84364417895276	2_0.8
239.3117031956503	1.0	9	203.52022714220757	137.6877184187629	9_1.0
239.45684184616672	1.0	7	201.2104397915199	160.4017689809818	7_1.0
240.89895380945163	0.8	1	202.92966410173665	215.48592336462943	1_0.8
241.148622959983	1.0	6	187.61133118538336	146.0330750098166	6_1.0
242.64919504708715	1.0	8	176.40910424708565	122.64567424026046	8_1.0
243.0162330406463	1.0	2	196.37708330119233	171.5942267381968	2_1.0
243.9258734970992	1.0	5	185.90213170918832	176.26590618585027	5_1.0
245.0545474803103	1.0	4	192.18341715354725	125.73706034660036	4_1.0
249.93420395042972	1.0	10	200.94097796509936	217.61001942830063	10_1.0
262.75161100691633	0.8	10	198.4585604027845	145.2656966242334	10_0.8
264.5735597636487	0.8	6	205.6679850262399	207.11293059595425	6_0.8
264.67559222242744	0.8	3	188.13358562163737	114.8084053503556	3_0.8
265.43137185329107	1.0	1	179.76043819405888	133.29508966130425	1_1.0
265.76394141720573	0.8	9	200.3715846464989	166.90441361359632	9_0.8
267.54312583586	0.8	5	198.6483522209407	179.65801901028954	5_0.8
267.96702056894054	0.8	8	196.30562704488835	176.57565440283412	8_0.8
269.17782829935834	0.8	2	201.40173470328375	177.68927977712067	2_0.8
269.7109262806703	0.8	7	193.2921303424793	110.73192468416862	7_0.8
271.1164282612573	1.0	7	189.6406540442831	182.890077305084	7_1.0
271.35741862960083	1.0	9	194.11391240939653	158.96182866200382	9_1.0
271.930396816573	0.8	4	193.28584878087173	207.29165515342245	4_0.8
272.29810189068695	0.8	1	201.766578770304	240.390513671959	1_0.8
273.5335553724158	1.0	3	182.41704976815635	119.6181201496442	3_1.0
274.6718381478183	1.0	2	200.27167397049516	193.9530850853753	2_1.0
275.81677110486265	1.0	5	203.88016166514777	199.72741054755684	5_1.0
276.6337153421644	1.0	8	191.0896762715373	157.15225026372926	8_1.0
277.8316370745357	1.0	6	187.41332302658	200.05306981429945	6_1.0
279.6745869830282	1.0	4	181.244862403177	165.80994520243365	4_1.0
280.14396114974085	1.0	10	203.5643184029569	230.0701235625228	10_1.0
294.3046147269384	0.8	10	197.33074351869584	171.90186757382946	10_0.8
295.17795949319543	0.8	6	197.072546400739	226.02198259241536	6_0.8
296.4968838777929	0.8	9	199.67630310327425	183.74654066019272	9_0.8
297.2386346702367	0.8	3	181.03462640718917	136.6699573875078	3_0.8
299.13253171250193	0.8	8	205.9217879629066	212.899799093885	8_0.8
299.52716875516165	0.8	5	203.1983284411572	213.658341084471	5_0.8
299.6097176883952	0.8	2	206.67833560561024	198.02729411302295	2_0.8
300.645391764271	1.0	1	184.8986116375872	174.97911779289228	1_1.0
302.75949847604255	0.8	4	202.97014370588192	223.868785049825	4_0.8
302.86290400069646	1.0	9	204.82295698949503	183.55604016267483	9_1.0
303.0994675357182	0.8	1	210.97174242746857	260.78499812601183	1_0.8
303.28798855809583	1.0	7	201.59227840965764	205.8409000367513	7_1.0
306.1361774692084	0.8	7	187.17552314020375	169.4750481835046	7_0.8
307.1911102197717	1.0	5	192.59397369680843	217.63068079736505	5_1.0
307.31762231330237	1.0	2	206.150326871964	228.5926703631251	2_1.0
307.5982090046825	1.0	8	205.0469338888051	168.70109186591876	8_1.0
307.9685518606034	1.0	3	185.62743878827615	155.9014253365564	3_1.0
310.65063677110754	1.0	10	203.899370874029	245.45784018026924	10_1.0
311.0129465127006	1.0	6	181.11685398215968	236.27370099570084	6_1.0
312.5515446957723	1.0	4	202.55866575636207	191.57184792137733	4_1.0
325.2689891342005	0.8	10	199.6075959428078	205.6958316957112	10_0.8
326.57419154983455	0.8	9	206.28316350329064	198.6243680726678	9_0.8
329.0575369246894	0.8	6	197.2575567167756	288.87625092300465	6_0.8
329.9148674257002	0.8	5	204.7421386246364	232.97995706656053	5_0.8
330.35537258910756	0.8	2	202.4934242331456	224.4941008108563	2_0.8
331.44194071401506	0.8	8	202.1424241834414	257.6611475464853	8_0.8
332.5059312928302	0.8	4	212.20930953728129	233.87155777248847	4_0.8
332.7956695333821	0.8	1	213.13195245828464	274.0464512966811	1_0.8
333.1396312910508	1.0	9	206.00673052723877	195.4938068002052	9_1.0
333.30640247056255	1.0	7	207.61843699925305	217.22472699955236	7_1.0
335.9417648214835	0.8	3	188.7586200931825	214.20027654069995	3_0.8
336.582894619958	1.0	1	186.9138944023179	218.39676595027564	1_1.0
337.1727757586033	0.8	7	203.46706708691983	187.1994601999885	7_0.8
337.61031714307677	1.0	2	211.42517658663988	240.67822523211848	2_1.0
338.67534287424746	1.0	5	204.68386960329633	232.79618768695093	5_1.0
339.7003976256935	1.0	8	196.489739500014	200.21120883245817	8_1.0
340.72568458993834	1.0	10	202.7975112082633	249.09775752698712	10_1.0
340.92040743039655	1.0	3	193.7986545108699	182.8306852575112	3_1.0
343.2424314555189	1.0	4	203.75684723192367	208.14366044523695	4_1.0
344.65244766684316	1.0	6	202.13871890323117	270.44097152779773	6_1.0
356.02340864991726	0.8	10	204.5892023348493	237.0107554513339	10_0.8
356.8373459499589	0.8	9	199.36789084917132	212.40921359934907	9_0.8
359.4721048538782	0.8	6	205.07446367108685	319.4571028486716	6_0.8
360.1056279608032	0.8	5	208.51012632965643	258.8957807922512	5_0.8
360.8766130846796	0.8	2	206.93758738968975	251.82595906741767	2_0.8
361.4543775409563	0.8	8	213.65231570106872	266.54382518758274	8_0.8
362.6907817562439	0.8	4	209.14315359024417	254.42962959856504	4_0.8
362.78736557610074	0.8	1	212.8780375252149	292.15202265762167	1_0.8
364.7365847869576	1.0	7	203.5572496473046	235.6511274264033	7_1.0
366.67853157272594	1.0	9	184.49399987810844	245.53543965547377	9_1.0
367.4525832927529	1.0	2	202.20773316211032	257.3676694835874	2_1.0
367.595869202199	0.8	7	207.80517527242552	209.5082920899264	7_0.8
368.3065482536128	1.0	1	198.95243881637307	244.1848569067123	1_1.0
368.53590031867	0.8	3	204.93769556723208	252.9338599129954	3_0.8
369.0870814057717	1.0	5	202.3168730219084	249.2799860809936	5_1.0
370.2536435872807	1.0	8	202.58588164325937	216.64240626846	8_1.0
372.3563157646777	1.0	10	198.26222539837505	273.77205244632137	10_1.0
372.87105497295465	1.0	3	194.83512451198447	211.6921017448584	3_1.0
374.3115534436909	1.0	4	199.2025574598479	229.56631140099356	4_1.0
375.3686922897051	1.0	6	196.59827325797005	280.3510468425555	6_1.0
386.71051313455087	0.8	10	201.24577399214783	260.86283646098315	10_0.8
387.6680497705088	0.8	9	204.5058668075246	236.0943903045501	9_0.8
388.89769582918296	0.8	6	215.71907279101072	324.570053867529	6_0.8
390.3691888147469	0.8	2	206.33396522899343	257.75912656718305	2_0.8
390.74805166052914	0.8	5	199.37501397293136	285.66466026851754	5_0.8
391.1161031823221	0.8	8	205.09600730489876	265.50857087424595	8_0.8
392.257076967937	0.8	1	209.65843937302483	295.025238015194	1_0.8
393.1046874525412	0.8	4	212.3402191803312	266.48320553920206	4_0.8
397.4898955203778	0.8	7	198.51730236178588	226.3600269549153	7_0.8
397.6657750687438	1.0	7	186.98822416885253	271.72820322129877	7_1.0
397.9906118151436	1.0	2	204.9926722235787	273.6134848564389	2_1.0
399.0799451817665	0.8	3	199.833265043482	271.35542935069054	3_0.8
399.7399432733936	1.0	1	201.36017353201217	266.55858346604083	1_1.0
400.23484394616605	1.0	9	197.7365525155936	281.88856382056275	9_1.0
400.26575071916824	1.0	5	211.0553728771997	264.4004415577052	5_1.0
400.99196467601945	1.0	8	201.93415542756816	237.19592818062608	8_1.0
402.65310116852385	1.0	10	202.59666419635872	276.35423930534824	10_1.0
404.21147986996107	1.0	3	206.0090461209626	240.61215492674535	3_1.0
404.8356313904994	1.0	4	205.87827094300275	243.4854306776221	4_1.0
406.0262611379662	1.0	6	198.12773553934687	289.85176897390056	6_1.0
417.554075525827	0.8	10	202.78288654603332	291.7089333681223	10_0.8
417.69380395652325	0.8	9	210.13324114857204	254.49239510278795	9_0.8
418.2813227915543	0.8	6	213.02099197182383	328.40209649839335	6_0.8
420.24715533620395	0.8	2	208.23251491271284	274.0979712759004	2_0.8
420.92617837263674	0.8	8	198.46569354092648	277.6656719223693	8_0.8
421.4306663630464	0.8	5	206.6561979009788	306.12446417083993	5_0.8
421.8730006591975	0.8	1	211.23182391066328	290.6356400824557	1_0.8
422.8407276748415	0.8	4	211.87155950369544	277.0615659984273	4_0.8
427.8767252338858	1.0	2	204.43073447934344	279.67285809379956	2_1.0
428.4840074363141	1.0	7	209.4354039469216	276.83261607625167	7_1.0
428.9635297467281	0.8	3	211.98613601963604	283.70187062164536	3_0.8
429.7708648223645	1.0	1	211.30771485765985	272.55059003389755	1_1.0
430.02678544096074	0.8	7	202.22097054143552	276.7100087729345	7_0.8
430.407794629599	1.0	5	200.32704915305916	275.93715173594086	5_1.0
431.15679137055616	1.0	8	212.71740338513416	244.7787159093637	8_1.0
431.7889208673461	1.0	9	192.17674732676613	302.5462537220585	9_1.0
433.3875213733876	1.0	10	204.93970661607352	289.20479220477444	10_1.0
434.72979287523646	1.0	4	211.6612197372189	252.74750645892777	4_1.0
434.86433950033694	1.0	3	200.0297012614797	264.4125488225162	3_1.0
436.2893456987908	1.0	6	208.7900554102478	298.8866459625592	6_1.0
447.88071058355666	0.8	6	214.7988922987559	326.79675871477434	6_0.8
447.9286876650012	0.8	9	202.9195744624116	279.9626563151632	9_0.8
448.83924000094976	0.8	10	202.06674497590993	323.1255638347556	10_0.8
450.1999794132557	0.8	2	209.24548876464496	290.5536161836562	2_0.8
451.00482846769785	0.8	8	209.7109178349728	295.41657779175	8_0.8
451.6921665888487	0.8	5	196.41458490198983	336.18941200591706	5_0.8
451.8603124618272	0.8	1	213.82819548076893	295.92669491346237	1_0.8
453.35155361166824	0.8	4	204.61855343812192	308.1199770884592	4_0.8
458.35137368118075	1.0	7	208.64243444381512	275.8444985450991	7_1.0
458.9084355958784	1.0	2	204.7077367162555	296.17776474172035	2_1.0
459.047575218407	0.8	3	210.25690081617043	297.2344400496377	3_0.8
459.4378609366457	1.0	1	206.209705960932	277.3694706711702	1_1.0
460.4948492754985	1.0	5	213.04710583504152	276.26551894811416	5_1.0
460.6026501047093	0.8	7	207.2360813472715	292.399539648656	7_0.8
461.11920811020167	1.0	8	208.8706046175095	259.2607690589425	8_1.0
462.65524305550383	1.0	9	208.7083709261098	299.79996898644055	9_1.0
464.45957179638543	1.0	4	198.23615122623096	250.91627531612292	4_1.0
464.9480406449683	1.0	3	213.4685581938978	269.978540294335	3_1.0
465.1885320267173	1.0	10	196.7961495409598	317.30091072355737	10_1.0
467.1097626762139	1.0	6	196.02754211170844	314.28560396705615	6_1.0
477.2167012190936	0.8	6	211.1358792028545	332.7761636422919	6_0.8
477.336742782802	0.8	9	217.9869788131233	278.88150132160945	9_0.8
479.8902466813799	0.8	10	197.09140733200135	342.4744835600786	10_0.8
480.58963094859394	0.8	2	208.6028487039923	313.69851655090787	2_0.8
480.7836280735579	0.8	8	214.5916112462582	306.6032078754792	8_0.8
481.82069637118457	0.8	1	203.80330907129073	305.4338184026359	1_0.8
482.7810679057377	0.8	5	201.7431447073268	345.471346193361	5_0.8
483.3093049999516	0.8	4	209.8459075019007	307.6470392634959	4_0.8
487.785024008061	1.0	7	213.1416619941817	276.42914994326514	7_1.0
489.0612976826461	1.0	2	208.32543406249897	307.58261923539885	2_1.0
489.2730330497441	0.8	3	206.7629372903208	315.9863774846818	3_0.8
489.437560738973	1.0	1	205.00174222307967	281.2389991114186	1_1.0
490.03201486999734	1.0	5	209.51323534947647	284.9338165625477	5_1.0
491.0477446629225	0.8	7	195.9448612355841	322.03233694636725	7_0.8
491.1841055720409	1.0	8	206.1777566847271	277.5482027134334	8_1.0
491.9899806302453	1.0	9	215.5357987143436	300.0500399302601	9_1.0
494.71711577669686	1.0	4	204.00601116925824	263.9568569519883	4_1.0
494.9972881924457	1.0	3	204.88404952432828	283.95081712674033	3_1.0
495.31737964329176	1.0	10	203.97782661409377	308.39956977413675	10_1.0
499.048967522506	1.0	6	200.7047949342545	330.8590451516908	6_1.0
506.50134914661334	0.8	9	213.05349502129593	277.7030987804293	9_0.8
507.845002277241	0.8	6	204.5225439254963	352.41631375121926	6_0.8
509.9590424079488	0.8	10	207.87441022843697	345.8320309976149	10_0.8
510.48521073839214	0.8	8	207.08424694833576	327.1791797245102	8_0.8
511.41254937226034	0.8	2	206.91418829653583	341.51707606397355	2_0.8
512.6463439286921	0.8	4	204.4459259210742	317.78009099690735	4_0.8
512.7887116741609	0.8	5	209.68629801680487	354.9684483407253	5_0.8
513.6819067678273	0.8	1	198.6976270343486	332.0588543724182	1_0.8
517.3275716899202	1.0	7	207.83795960562145	271.3069899457268	7_1.0
518.5684175826763	1.0	2	212.1595196828976	299.5910477990046	2_1.0
519.1068182064233	0.8	3	206.5131269705045	318.02184340859236	3_0.8
519.4139947377035	1.0	1	212.7478350600239	291.10310423290997	1_1.0
520.2612275982777	1.0	5	201.9544906674729	291.7209029583044	5_1.0
521.9261496238328	0.8	7	203.7435370533102	346.4387958105245	7_0.8
522.0116969544696	1.0	8	203.8818797517993	292.8076755296653	8_1.0
522.3744313380588	1.0	9	208.4169850683707	314.23582117603246	9_1.0
525.6252903527566	1.0	3	196.5241228630387	296.68805753633	3_1.0
525.6540969941271	1.0	10	199.2912623458689	318.56198558971306	10_1.0
525.9875294221285	1.0	4	192.55339684854488	289.30912090895845	4_1.0
530.326773658904	1.0	6	197.61282430418552	340.1097999063972	6_1.0
536.4511636686962	0.8	9	208.7138093691843	289.0381320494036	9_0.8
538.678191335881	0.8	6	195.59987094841048	372.8349350834882	6_0.8
539.9080720024258	0.8	10	205.4030854394477	363.70087354221414	10_0.8
540.6131390439809	0.8	8	209.8766172137568	336.4758249446322	8_0.8
541.0913321100788	0.8	2	204.2150705237757	342.6658971761047	2_0.8
542.1185687486675	0.8	4	216.38786772761483	323.122915823539	4_0.8
542.2619959886297	0.8	5	213.03654668640976	354.3532408603613	5_0.8
543.4400119501497	0.8	1	208.75785461101296	343.44269388745647	1_0.8
547.753729527398	1.0	7	200.5317367779133	282.0208142749581	7_1.0
548.5335153781177	1.0	2	200.5867718147678	310.21859305906094	2_1.0
549.0416270343949	0.8	3	203.36654568836613	335.5791303724327	3_0.8
549.3666055889635	1.0	1	209.3357781926038	296.2123914805482	1_1.0
551.2680979510011	1.0	5	206.59041772000415	311.6546966894005	5_1.0
551.6659743044755	0.8	7	211.81008573474784	340.2697690202405	7_0.8
551.9183400005787	1.0	8	214.95470216129448	293.67679499420484	8_1.0
554.0392489116331	1.0	9	185.94868046095593	339.07148705605124	9_1.0
556.1720602576754	1.0	10	211.1018076449388	322.0255327779853	10_1.0
556.4650957425893	0.8	9	208.6520995354145	306.13503882068477	9_0.8
556.7226336736354	1.0	3	209.23662943757736	310.0235222269873	3_1.0
557.8852369448782	1.0	4	199.79835045346513	319.3290444175313	4_1.0
559.8201743583222	0.8	6	203.7872983343237	389.46905673610047	6_0.8
559.8755436687611	0.8	10	211.77538614027517	368.317505178112	10_0.8
560.2366487103983	0.8	8	212.0519522155759	335.95438431811135	8_0.8
560.6652324154169	0.8	2	214.33177680560496	347.7955316298847	2_0.8
561.1217896498291	1.0	6	199.95561073912785	336.6020197642309	6_1.0
562.0442637181894	0.8	5	214.7925381497592	352.1773403668272	5_0.8
562.239815583379	0.8	4	197.23232164246	341.6893093166097	4_0.8
563.1931453778104	0.8	1	209.56900346562588	352.30789924307817	1_0.8
567.7258181522382	1.0	7	208.53432520323457	280.61229530050286	7_1.0
569.2004871873071	0.8	3	206.7826947325773	338.3309675728931	3_0.8
569.4718960346706	1.0	1	204.40676855071632	307.78358733538033	1_1.0
569.4736126731832	1.0	2	202.1454252017682	320.9792300792356	2_1.0
571.582709000472	1.0	8	200.24582419184136	300.4695011937574	8_1.0
571.6124113060979	0.8	7	214.35399344396785	334.0156366399712	7_0.8
572.5413230294487	1.0	5	196.22519694649097	325.3000754539783	5_1.0
575.9667114890385	1.0	10	210.15727340512305	315.03142056761993	10_1.0
576.6226869518225	1.0	9	201.7626939331716	350.59295285908723	9_1.0
577.6687697131554	1.0	3	199.21527914093488	326.3632404225852	3_1.0
579.3818120916351	1.0	4	189.0495224675328	341.0062885533983	4_1.0
582.9324339550689	1.0	6	193.0774733787817	353.3734033562061	6_1.0
