# Supplementary material for: The origin of septin ring size control in budding yeast
Source: EMBO J. 2025 Oct 2;44(22):6466–98. doi: 10.1038/s44318-025-00571-5 (PMC12623784; doi:10.1038/s44318-025-00571-5)
Supplement: Supplementary file 7 — Source data Fig. 5 [file 44318_2025_571_MOESM7_ESM.zip › Figure_5/5e/SBER_model_ring_diameter.csv]

tag	index	median_inner	median_outer	median_mean	nodes_hit	total_nodes	nodes_hit_n
0.3	1	1.4973252253758567	2.4871134741957324	1.9922193497857945	147	9451	1.5553909639191619
0.3	2	1.4117554378107067	2.418995968664389	1.9153757032375478	147	9451	1.5553909639191619
0.3	3	1.4471525648615382	2.442109097427113	1.9446308311443254	147	9451	1.5553909639191619
0.3	4	1.4825546658097193	2.465558219568121	1.9740564426889202	147	9451	1.5553909639191619
0.3	5	1.4323636259461605	2.4629454759620093	1.9476545509540848	147	9451	1.5553909639191619
0.3	6	1.5281005374245142	2.441669757500714	1.9848851474626141	147	9451	1.5553909639191619
0.3	7	1.425430643734956	2.480905375047812	1.953168009391384	147	9451	1.5553909639191619
0.3	8	1.4390945839333005	2.4488662116004773	1.9439803977668888	147	9451	1.5553909639191619
0.3	9	1.3785332937965917	2.476447865317213	1.9274905795569024	147	9451	1.5553909639191619
0.3	10	1.466404206204523	2.4670042944060215	1.9667042503052723	147	9451	1.5553909639191619
0.4	1	1.4659309085435681	2.431158499007027	1.9485447037752976	120	9451	1.269706909321765
0.4	2	1.4158754475446733	2.4824127471026736	1.9491440973236733	120	9451	1.269706909321765
0.4	3	1.5534528762582356	2.543194179425342	2.0483235278417884	120	9451	1.269706909321765
0.4	4	1.4765932448225616	2.4627906436794214	1.9696919442509915	120	9451	1.269706909321765
0.4	5	1.3532813509638115	2.508840961991127	1.9310611564774691	120	9451	1.269706909321765
0.4	6	1.4321002710298396	2.472135395177063	1.9521178331034512	120	9451	1.269706909321765
0.4	7	1.3624253228190921	2.479285171198617	1.9208552470088547	120	9451	1.269706909321765
0.4	8	1.430982182009199	2.5012240853678174	1.9661031336885082	120	9451	1.269706909321765
0.4	9	1.5148289651755513	2.481871074248181	1.998350019711866	120	9451	1.269706909321765
0.4	10	1.4536940301438153	2.528152427704221	1.990923228924018	120	9451	1.269706909321765
0.5	1	1.4567139711747006	2.4900843323755746	1.9733991517751375	95	9451	1.0051846365463972
0.5	2	1.383863370863314	2.42705798773219	1.9054606792977518	95	9451	1.0051846365463972
0.5	3	1.4023408339652632	2.4594722199858	1.9309065269755317	95	9451	1.0051846365463972
0.5	4	1.3963578188453187	2.447731520249626	1.9220446695474724	95	9451	1.0051846365463972
0.5	5	1.4551525258723106	2.432282486000388	1.9437175059363494	95	9451	1.0051846365463972
0.5	6	1.419273311948855	2.489680581676888	1.9544769468128713	95	9451	1.0051846365463972
0.5	7	1.4872114840909734	2.436257056426411	1.9617342702586924	95	9451	1.0051846365463972
0.5	8	1.381686326628622	2.5007233298113736	1.9412048282199976	95	9451	1.0051846365463972
0.5	9	1.4226361552642552	2.4114444651969604	1.917040310230608	95	9451	1.0051846365463972
0.5	10	1.43425840585485	2.4797992310032404	1.9570288184290452	95	9451	1.0051846365463972
0.6	1	1.3968893759549035	2.441928045341521	1.9194087106482123	70	9451	0.7406623637710296
0.6	2	1.3366549448604466	2.4812360829474334	1.90894551390394	70	9451	0.7406623637710296
0.6	3	1.4084520037862913	2.481370652786608	1.9449113282864496	70	9451	0.7406623637710296
0.6	4	1.3981662688604144	2.508181268839613	1.9531737688500135	70	9451	0.7406623637710296
0.6	5	1.3499495606734646	2.469496425491632	1.9097229930825481	70	9451	0.7406623637710296
0.6	6	1.3867783877789344	2.4738055296188572	1.9302919586988958	70	9451	0.7406623637710296
0.6	7	1.3686625641948607	2.504522328140337	1.9365924461675985	70	9451	0.7406623637710296
0.6	8	1.4299316598993979	2.4476975642536654	1.9388146120765315	70	9451	0.7406623637710296
0.6	9	1.3969719378571455	2.4350390847490413	1.9160055113030934	70	9451	0.7406623637710296
0.6	10	1.3958995975334103	2.4440941876326785	1.9199968925830442	70	9451	0.7406623637710296
0.7	1	1.3837042952097116	2.461827580873215	1.9227659380414632	50	9451	0.5290445455507353
0.7	2	1.3897853565298743	2.4672442063340454	1.9285147814319599	50	9451	0.5290445455507353
0.7	3	1.363615654853811	2.4831672726545126	1.9233914637541618	50	9451	0.5290445455507353
0.7	4	1.4615055187099613	2.491688535552281	1.976597027131121	50	9451	0.5290445455507353
0.7	5	1.3847902587637506	2.46000382480198	1.9223970417828653	50	9451	0.5290445455507353
0.7	6	1.3782107764222733	2.4178002508649685	1.898005513643621	50	9451	0.5290445455507353
0.7	7	1.3689894383781607	2.4706690882257343	1.9198292633019476	50	9451	0.5290445455507353
0.7	8	1.3854732258051372	2.44087876264373	1.9131759942244337	50	9451	0.5290445455507353
0.7	9	1.4280334646759083	2.440306335865798	1.934169900270853	50	9451	0.5290445455507353
0.7	10	1.3380170832814409	2.4710529499747134	1.904535016628077	50	9451	0.5290445455507353
0.8	1	1.373180804806943	2.424716461711925	1.8989486332594339	33	9451	0.34916940006348535
0.8	2	1.357324680966761	2.4620214971043373	1.909673089035549	33	9451	0.34916940006348535
0.8	3	1.3223196994351971	2.426701297847617	1.874510498641407	33	9451	0.34916940006348535
0.8	4	1.291803998288684	2.4542843860788515	1.8730441921837677	33	9451	0.34916940006348535
0.8	5	1.3672298623849588	2.4261680689477947	1.8966989656663766	33	9451	0.34916940006348535
0.8	6	1.3163572321588493	2.4617982198084563	1.8890777259836529	33	9451	0.34916940006348535
0.8	7	1.3418819337280998	2.4270161225845635	1.8844490281563315	33	9451	0.34916940006348535
0.8	8	1.34155228629801	2.462309243306443	1.9019307648022266	33	9451	0.34916940006348535
0.8	9	1.3064943111610163	2.4589336362798244	1.8827139737204204	33	9451	0.34916940006348535
0.8	10	1.374971852952432	2.4513875774518423	1.913179715202137	33	9451	0.34916940006348535
0.9	1	1.2930825215045028	2.4049327001126692	1.849007610808586	17	9451	0.17987514548725003
0.9	2	1.277201884880293	2.439124818514771	1.858163351697532	17	9451	0.17987514548725003
0.9	3	1.288778112299543	2.4228967741204617	1.8558374432100022	17	9451	0.17987514548725003
0.9	4	1.3116026958886902	2.392176761507918	1.8518897286983043	17	9451	0.17987514548725003
0.9	5	1.3342630495327916	2.389838454856338	1.8620507521945648	17	9451	0.17987514548725003
0.9	6	1.25605135366782	2.4296728926253905	1.8428621231466054	17	9451	0.17987514548725003
0.9	7	1.3030967560148934	2.4634012842276896	1.8832490201212915	17	9451	0.17987514548725003
0.9	8	1.2739522213209133	2.4159823169810597	1.8449672691509866	17	9451	0.17987514548725003
0.9	9	1.2845430790209766	2.4568119441862373	1.870677511603607	17	9451	0.17987514548725003
0.9	10	1.26326259961878	2.436549434560799	1.8499060170897896	17	9451	0.17987514548725003
0.99	1	1.2221403548841938	2.385829435039655	1.8039848949619244	3	9451	0.03174267273304412
0.99	2	1.1794315227241554	2.399299158001691	1.7893653403629233	3	9451	0.03174267273304412
0.99	3	1.2099676163133979	2.3713226409875268	1.7906451286504623	3	9451	0.03174267273304412
0.99	4	1.218151884361929	2.3793450224024233	1.798748453382176	3	9451	0.03174267273304412
0.99	5	1.2138102094322558	2.349744625115911	1.7817774172740832	3	9451	0.03174267273304412
0.99	6	1.1805312592235802	2.3937833531785317	1.787157306201056	3	9451	0.03174267273304412
0.99	7	1.2155644273334127	2.3574818622631453	1.786523144798279	3	9451	0.03174267273304412
0.99	8	1.2055381327062031	2.3785846803940234	1.7920614065501133	3	9451	0.03174267273304412
0.99	9	1.2215450305836617	2.3454335548040546	1.7834892926938581	3	9451	0.03174267273304412
0.99	10	1.2418240480911165	2.3649623835519598	1.803393215821538	3	9451	0.03174267273304412
