# Supplementary material for: The origin of septin ring size control in budding yeast
Source: EMBO J. 2025 Oct 2;44(22):6466–98. doi: 10.1038/s44318-025-00571-5 (PMC12623784; doi:10.1038/s44318-025-00571-5)
Supplement: Supplementary file 7 — Source data Fig. 5 [file 44318_2025_571_MOESM7_ESM.zip › Figure_5/5k/SBER_model_SPR_ring_diameter.csv]

k19	index	median_inner	median_outer	median_mean	t_tag
0.8	1	1.0660557039840448	2.3090205911297383	1.6875381475568916	max
0.8	2	1.1362597595823138	2.301765020820906	1.71901239020161	max
0.8	3	1.1835463488567801	2.3604932302817714	1.7720197895692757	max
0.8	4	1.11507419003466	2.336334407699153	1.7257042988669065	max
0.8	5	1.1281559947735977	2.3416283991900766	1.7348921969818372	max
0.8	6	1.1231049766621046	2.3279495565726247	1.7255272666173647	max
0.8	7	1.1422850713245398	2.3202942624627143	1.731289666893627	max
0.8	8	1.0993789544189776	2.297915287750333	1.6986471210846554	max
0.8	9	1.112034024758554	2.3069831834713503	1.7095086041149523	max
0.8	10	1.1364713447030796	2.2899363352838535	1.7132038399934666	max
1.0	1	1.256631468817396	2.401984651417017	1.8293080601172065	max
1.0	2	1.1727751653755059	2.382829142632231	1.7778021540038684	max
1.0	3	1.2454672337650383	2.369448081957857	1.8074576578614479	max
1.0	4	1.2294249797911043	2.3705883953155684	1.8000066875533363	max
1.0	5	1.189552592530878	2.4086936355236346	1.7991231140272563	max
1.0	6	1.2102101564591015	2.431061990342139	1.8206360734006202	max
1.0	7	1.2102101564591015	2.3715870301284228	1.7908985932937622	max
1.0	8	1.2444303695582728	2.384566493404546	1.8144984314814092	max
1.0	9	1.2004154684111592	2.3792733586169335	1.7898444135140463	max
1.0	10	1.2138419021397358	2.418923484934909	1.8163826935373224	max
