# Supplementary material for: The origin of septin ring size control in budding yeast
Source: EMBO J. 2025 Oct 2;44(22):6466–98. doi: 10.1038/s44318-025-00571-5 (PMC12623784; doi:10.1038/s44318-025-00571-5)
Supplement: Supplementary file 8 — Source data Fig. 6 [file 44318_2025_571_MOESM8_ESM.zip]

Archive with 22 entries (18 files):
- Figure_6/
- __MACOSX/._Figure_6
- Figure_6/6f/
- __MACOSX/Figure_6/._6f
- Figure_6/.DS_Store
- __MACOSX/Figure_6/._.DS_Store
- Figure_6/6b/
- __MACOSX/Figure_6/._6b
- Figure_6/6d/
- __MACOSX/Figure_6/._6d
- Figure_6/6f/SBER_model_PSR_ring_diameter.csv
- __MACOSX/Figure_6/6f/._SBER_model_PSR_ring_diameter.csv
- Figure_6/6f/README.md
- __MACOSX/Figure_6/6f/._README.md
- Figure_6/6b/README.md
- __MACOSX/Figure_6/6b/._README.md
- Figure_6/6b/microscope_quant_cdc24_38a_cdc10.csv
- __MACOSX/Figure_6/6b/._microscope_quant_cdc24_38a_cdc10.csv
- Figure_6/6d/microscope_quant_wt_bem2hz_cdc10_ring.csv
- __MACOSX/Figure_6/6d/._microscope_quant_wt_bem2hz_cdc10_ring.csv
- Figure_6/6d/README.md
- __MACOSX/Figure_6/6d/._README.md
