# Supplementary material for: The origin of septin ring size control in budding yeast
Source: EMBO J. 2025 Oct 2;44(22):6466–98. doi: 10.1038/s44318-025-00571-5 (PMC12623784; doi:10.1038/s44318-025-00571-5)
Supplement: Supplementary file 8 — Source data Fig. 6 [file 44318_2025_571_MOESM8_ESM.zip › Figure_6/6f/SBER_model_PSR_ring_diameter.csv]

tag	condition	norm_value
k20=0.2 WT	0.2	0.9950084003871513
k20=0.2 WT	0.2	1.0144543073367072
k20=0.2 WT	0.2	1.0272941706457095
k20=0.2 WT	0.2	1.009641670990836
k20=0.2 WT	0.2	0.9924892989242601
k20=0.2 WT	0.2	0.9959525085554266
k20=0.2 WT	0.2	0.9943362699035629
k20=0.2 WT	0.2	0.9802160394923782
k20=0.2 WT	0.2	1.003011057674233
k20=0.2 WT	0.2	0.9875962760897355
k20=0.2 mutant	0.2	1.1360203661420434
k20=0.2 mutant	0.2	1.1400191659062646
k20=0.2 mutant	0.2	1.1637413368258902
k20=0.2 mutant	0.2	1.1447875154372287
k20=0.2 mutant	0.2	1.13920197810867
k20=0.2 mutant	0.2	1.1321039846498782
k20=0.2 mutant	0.2	1.1239201210833976
k20=0.2 mutant	0.2	1.1427823623508047
k20=0.2 mutant	0.2	1.150590337279233
k20=0.2 mutant	0.2	1.1536393506111104
k20=0.5 WT	0.5	1.0130913413239186
k20=0.5 WT	0.5	0.9979293275876946
k20=0.5 WT	0.5	0.9644246218480826
k20=0.5 WT	0.5	1.0032689287774286
k20=0.5 WT	0.5	0.9939504153925801
k20=0.5 WT	0.5	0.9940556381810675
k20=0.5 WT	0.5	1.0194369854268301
k20=0.5 WT	0.5	1.0005646467433973
k20=0.5 WT	0.5	0.9989232981837133
k20=0.5 WT	0.5	1.014354796535288
k20=0.5 mutant	0.5	1.0997911426531424
k20=0.5 mutant	0.5	1.0855645260451818
k20=0.5 mutant	0.5	1.1019883779684123
k20=0.5 mutant	0.5	1.0848336135956442
k20=0.5 mutant	0.5	1.1295531531038825
k20=0.5 mutant	0.5	1.1096935901335137
k20=0.5 mutant	0.5	1.1079154562808995
k20=0.5 mutant	0.5	1.0953048981252926
k20=0.5 mutant	0.5	1.0916757972817035
k20=0.5 mutant	0.5	1.100002018541772
Cdc24_38A	Cdc42 diameter	1.188817921903134
Cdc24_38A	Cdc42 diameter	1.168494750479356
Cdc24_38A	Cdc42 diameter	1.168494750479356
Cdc24_38A	Cdc42 diameter	1.168494750479356
Cdc24_38A	Cdc42 diameter	1.168494750479356
Cdc24_38A	Cdc42 diameter	1.1787001385712776
Cdc24_38A	Cdc42 diameter	1.1736085374957363
Cdc24_38A	Cdc42 diameter	1.188817921903134
Cdc24_38A	Cdc42 diameter	1.1581994418612345
Cdc24_38A	Cdc42 diameter	1.1787001385712776
WT	Cdc42 diameter	1.0030301393007872
WT	Cdc42 diameter	1.0030301393007872
WT	Cdc42 diameter	0.9849560437859909
WT	Cdc42 diameter	0.9910173689575875
WT	Cdc42 diameter	1.008982892684918
WT	Cdc42 diameter	1.008982892684918
WT	Cdc42 diameter	1.008982892684918
WT	Cdc42 diameter	1.008982892684918
WT	Cdc42 diameter	0.9910173689575875
WT	Cdc42 diameter	0.9910173689575875
