# Supplementary material for: The origin of septin ring size control in budding yeast
Source: EMBO J. 2025 Oct 2;44(22):6466–98. doi: 10.1038/s44318-025-00571-5 (PMC12623784; doi:10.1038/s44318-025-00571-5)
Supplement: Supplementary file 8 — Source data Fig. 6 [file 44318_2025_571_MOESM8_ESM.zip › Figure_6/6f/README.md]

# Fig. 6f

Data is provided in a tidy format in a csv-file(s). The plot uses the file `SBER_model_PSR_ring_diameter.csv` (testing effect of model PSR value) and the file is produced from numerical simulations as described in the manuscript. Plotted variables are `x=condition` (which scenario is plotted) and `y=norm_value` (diameter normalized with corresponding WT simulation).
