# Supplementary material for: The origin of septin ring size control in budding yeast
Source: EMBO J. 2025 Oct 2;44(22):6466–98. doi: 10.1038/s44318-025-00571-5 (PMC12623784; doi:10.1038/s44318-025-00571-5)
Supplement: Supplementary file 8 — Source data Fig. 6 [file 44318_2025_571_MOESM8_ESM.zip › Figure_6/6b/microscope_quant_cdc24_38a_cdc10.csv]

...1	experiment_foldername	position	generation_num	Cell_ID	max_cdc10_ring_diameter	cell_vol_at_max_ring_diam_fl	cdc10_ring_diameter_at_emerg	cell_vol_at_emerg_fl	cdc10_ring_diameter_mean_3_frames_emerg	cell_vol_fl_mean_3_frames_emerg	cdc10_ring_diameter_median_in_S	cell_vol_median_in_S	start_frame_n	delta_frames_to_max_cdc10_diameter	ring_diam_CV	cdc10_ring_q05	cdc10_ring_q10	cdc10_ring_q15	cdc10_ring_q20	cdc10_ring_q25	cdc10_ring_q30	cdc10_ring_q35	cdc10_ring_q40	cdc10_ring_q45	cdc10_ring_q50	cdc10_ring_q55	cdc10_ring_q60	cdc10_ring_q65	cdc10_ring_q70	cdc10_ring_q75	cdc10_ring_q80	cdc10_ring_q85	cdc10_ring_q90	cdc10_ring_q95	cdc10_ring_q100	cell_vol_fl_at_q05	cell_vol_fl_at_q10	cell_vol_fl_at_q15	cell_vol_fl_at_q20	cell_vol_fl_at_q25	cell_vol_fl_at_q30	cell_vol_fl_at_q35	cell_vol_fl_at_q40	cell_vol_fl_at_q45	cell_vol_fl_at_q50	cell_vol_fl_at_q55	cell_vol_fl_at_q60	cell_vol_fl_at_q65	cell_vol_fl_at_q70
0	20220728	1	1	2	18.541039220432765	53.24583309597048	11.486726697906578	58.691001187055086	12.651267950115724	57.99609958520322	17.566285786875117	54.13687094206906	166	32	0.1310139529628899	13.425836034846084	14.72850429734945	15.750046240838264	16.42269519441393	16.58714400634949	16.907824327312692	17.169486351251763	17.221438587324126	17.399797984543277	17.566285786875117	17.664295659251987	17.753595413318937	17.80752525830532	17.857275010663955	17.913903056510566	17.937062763909754	17.985543454989898	18.105624489542993	18.26537630962542	18.541039220432765	57.04867444306032	57.214351655237365	54.13687094206906	54.47089315988495	55.38739912728745	55.36611882130148	53.86519030092443	54.65989288428327	54.43834194353711	53.810655639228585	52.80165065472327	52.03067902483276	54.59680680711104	52.06224791413072
1	20220728	1	2	1	21.04827513631441	79.24955529848634	8.906885948308704	72.66910149556223	10.2216092287393	72.59260751584942	18.335557327138005	73.0172537124694	25	52	0.15986115524078126	10.962080854091123	12.842304527460929	15.035399936258765	16.36970649176632	16.71486961012257	16.9425165252116	17.132008198789855	17.532741228713427	18.038167218906867	18.335557327138005	18.58037148810805	18.7070944794868	18.94796956008458	19.03933120655085	19.150195240631085	19.307402233727917	19.443494320553604	19.810604860159064	20.379159339312626	21.04827513631441	71.89765421257387	69.65417433490227	68.15614626439358	70.9462549543309	68.91776510674069	68.64791986613665	68.42333922196293	70.07676109147906	68.79678894547588	70.98145845371344	75.09383622436515	75.19231709618754	78.98882501887678	76.70540579141371
2	20220728	1	3	1	21.198508748772102	82.97755883480187	6.540472681096179	86.75206263157365	9.29477627559009	85.32949451230421	17.34807115714636	80.70907614863945	90	50	0.16753474938838006	11.312201894825195	13.588419033934334	14.66310089342208	15.94418502869323	16.279830214699565	16.413039794908048	16.66259811246301	16.9437889795188	17.160486512467305	17.34807115714636	17.80263690549158	18.042533274279545	18.1964374179918	18.30598532774475	18.64239600452735	18.86681597726936	19.348384879403184	19.95828991998637	20.4566248685907	21.198508748772102	81.99864407887732	79.60215900797222	82.81613664979355	79.03618352296608	80.82016182755461	78.94661080644346	80.32028144257879	79.67991277904198	80.70105208768459	80.3350163483271	81.11563029373362	81.12206712098155	81.70737893844337	81.08616048223699
3	20220728	2	1	3	18.822907005169867	70.77438908173956	9.339559496900376	68.70993055369637	10.003118088591563	68.76729155988663	16.02469996543368	67.7591413722528	169	28	0.1813445191317786	10.33489738443716	11.839328618947333	12.521141996639148	13.319877140976764	13.64035328303685	14.055442024416443	14.82185528693448	15.179369805207848	15.466324159885216	16.02469996543368	16.31914137210046	16.44568013918718	16.504623050222406	16.638918146031074	16.79581514195024	17.13471855109253	17.22646088024902	18.08084657319991	18.28218622819535	18.822907005169867	68.32737103933131	68.89875449325419	68.5778127356289	67.67693610860434	65.89582723302996	68.43386563182382	67.7591413722528	69.12091551079975	69.24610533809434	65.8895041489141	67.49851966563295	66.83905766633177	64.65714901411862	68.57270463496948
4	20220728	2	2	1	21.923097994193924	92.79636233066928	7.267137657458658	91.71946303658964	9.684156595947831	92.61141944464892	18.164438275182963	90.4006424408346	10	53	0.15757319754826837	12.327470452053744	14.140353011577709	16.029518709928453	16.930276582360083	17.127454785032654	17.358963073967484	17.469314177920864	17.51878751480487	17.909232174815024	18.164438275182963	18.23333113376209	18.61095455139639	18.79975353567155	18.828555315011677	18.944541278605413	19.205639502383345	19.66599155656353	20.53058684953803	21.627732574037047	21.923097994193924	92.8485394074454	89.88342139835709	91.8065695952028	88.79913914097621	90.96172697116076	90.18727066531434	89.58249843198003	90.50488285125476	89.2532224048578	88.8061291734575	89.39340564501909	89.71793548144765	89.95800587215538	89.41737442503634
5	20220728	2	2	2	19.560161254733625	79.7197487259861	8.688214125490044	74.73076297658442	10.095589220335576	74.78806021768548	16.90729235544431	75.08886771754966	75	50	0.13538448451661217	11.628505703765384	13.973617698403697	14.503279739921265	15.390205177948935	16.157675392143116	16.39422761783158	16.522975975333807	16.77389054879003	16.797237248392424	16.90729235544431	17.06690800322833	17.199769646057973	17.309676815438884	17.391803651604658	17.567604590316517	17.792430087980296	18.397866597049703	18.687107261030285	19.41830960356654	19.560161254733625	74.42307746399024	72.7201463111598	75.08886771754966	76.68079074360048	76.04885975240796	75.48538144616549	76.11583377664081	73.22566215131654	73.91263964829932	75.58796224088557	73.85674523916073	74.53035791812268	74.53396667749541	75.53166456064228
6	20220728	2	3	1	23.51796478602635	89.65751719773722	7.615773105863909	97.63737343536134	8.99186101361603	96.6083979142699	17.716959660128293	92.33893915481806	99	41	0.20912881522351087	9.774314805809068	12.158274923463363	13.198242155833013	13.85301557378369	14.765828988523795	16.270490150122587	16.587706834452796	17.006564505041965	17.453755498074855	17.716959660128293	17.949478422564642	18.19659168185557	18.714350945945466	19.20742477572624	19.266709465302217	19.447584146948813	20.129809603373197	20.621617318318417	20.796727728054044	23.51796478602635	96.13333765942124	94.44246327859256	95.76100468665972	95.9727530374765	96.10263735404106	93.27259448445464	93.68501674113628	93.6182908837371	87.67992740175826	92.64863068265096	92.33893915481806	89.83856524317382	89.51455242098204	90.04628088294368
7	20220728	2	3	2	22.061539323652077	88.95380912005214	6.361304611965728	94.3260420127538	9.563746356521266	93.20701639866112	20.09121551994379	88.04664559990832	174	25	0.20621734183698093	11.15239863796257	12.707339495698246	15.982863926458371	16.585612303725433	17.269658333019102	18.360948485596083	18.798482990816034	19.14386146797263	19.758925161295547	20.09121551994379	20.20867911112591	20.43086740160166	20.52590550724328	20.817441777342324	21.00891774150199	21.112827059963188	21.213111152923386	21.318937931892343	21.771991296166767	22.061539323652077	94.2824266917388	88.70568364753534	87.36758876103305	87.8919859611171	90.66647048081884	88.25745298481412	86.35443732234873	89.9693801853646	89.38717045332349	89.05683971715823	87.19159711483218	85.53364620060184	86.82519946550894	85.5877931016201
8	20220728	3	1	3	21.331722686707728	58.86198296530153	7.502722050058007	58.674704898311695	9.427736774027403	59.62105465084209	18.134412881238973	58.677739771881605	104	50	0.16676411359174442	11.831368210106085	13.456142606012698	15.612439233728	16.005951665884897	16.42335594035494	16.580500172664333	16.705831860903544	16.93330828456102	17.65730228870261	18.134412881238973	18.238049602293135	18.474670859876376	18.77459899689779	19.175449703948445	19.358570199252416	19.92598019802409	20.211710497803672	20.41924839302753	20.99833454706761	21.331722686707728	59.82991633883682	60.75254375480282	59.91433442341871	60.983390611526346	58.585033949084085	60.69435380245292	58.22017700218646	55.88659188332835	55.55296776647478	55.81196087824876	55.324106244420506	55.73168924784586	56.32212467639418	55.99461683796175
9	20220728	3	1	5	16.898637933602977	51.68507568811293	3.4641016151377544	52.19223563354265	6.020954788930676	52.309877052980205	14.90391484486022	51.11624628451976	169	28	0.26457904335511584	7.299381375827138	10.411754385196671	11.37192954399058	11.999513072162689	12.883952449382598	13.708913865198978	14.199223192340128	14.354259424458602	14.743858053986642	14.90391484486022	14.961010634114542	14.977366739643672	15.199473888893802	15.256739862652632	15.320062040111411	15.601200902937538	15.7290585121502	15.817332022362946	16.270178012465326	16.898637933602977	52.4889501040323	51.70401908974865	51.91240684802632	51.904196661946216	51.33526385550569	51.04295434631343	51.16633462377927	51.11624628451976	51.66161358204772	50.56464896543856	50.10523528477572	50.60834700873144	51.1050219054392	51.402765234260045
10	20220728	3	2	1	19.48598820023548	66.1865650189424	7.509278745379168	62.74275386830164	9.520083007513994	62.62002847553572	16.033459110653144	61.57175798312754	34	45	0.18336949442824657	11.042855778892108	12.93906021077928	13.128038186375218	13.797558148491424	14.512841432829363	15.07951627159197	15.185100760526446	15.437538147159216	15.73668240874056	16.033459110653144	16.26205085339707	16.513291661047877	16.65505588681566	16.819603793392552	17.06488161098629	17.300138467095064	17.896704304965617	18.40402462563421	18.773771435355876	19.48598820023548	61.556583615277965	59.35141449255197	58.66694968475995	60.448094751330906	58.16607663244951	63.20852682407689	61.57175798312754	61.33617527599509	59.39835421510948	58.744129570026885	62.43991277910612	59.86169720397185	63.58665035629036	62.184021752752834
11	20220728	3	3	1	21.36992978657446	61.842539019500165	2.309401076758504	69.60970594039658	6.8899516225009	67.91396645559979	17.282451631143054	63.10488098002904	105	45	0.23943358806760293	9.42553735562872	11.1859672202949	12.596903720974682	13.363403089951763	14.145454310290894	14.861587121724057	15.521932792873852	16.261933565102172	16.66111284953264	17.282451631143054	18.104879021136835	18.35322431046008	18.443984012785453	18.52157660515576	18.888671879832824	19.062381932882847	19.944080827629584	20.55069314732068	20.81003172979208	21.36992978657446	65.62392944590589	62.596624964417344	64.22818230185993	65.16175490921863	65.14881404287196	62.77883629188671	60.66246436432816	66.07059872563201	63.26471593133045	60.17560239783453	60.43774412631051	60.99190583600616	62.39084812803542	60.6748468552991
12	20220728	3	3	2	20.90299931248758	97.89557034521069	3.829708431025352	103.0136080182557	6.291809398280549	102.43333536622174	19.11146125254276	99.87593133749876	75	30	0.2273402775428209	7.843563080434882	12.2751574224085	15.465343849277165	16.138807814504048	17.097063369847955	18.098931128576385	18.52615558818363	19.026936454896557	19.055216924584048	19.11146125254276	19.201654232743824	19.361137601233988	19.487452385277702	19.546505886721196	19.66883972890901	19.97388665855584	20.17207804350386	20.251923695779293	20.64099889691695	20.90299931248758	100.96386371539135	101.69799291076872	102.46723771310836	101.80439444069862	100.35535863926746	100.432828052507	103.9077427796326	98.67595163421063	98.30069236086894	99.8490569374708	95.3536595097833	94.8563952168456	98.57283831482668	96.37045072869456
13	20220728	3	4	2	21.732292031877247	96.82923882213088	5.325521087973104	107.19816614650463	5.490947944952	104.65637594773251	18.19012661418943	98.13333485242234	140	34	0.27637307483679624	7.435737546075227	10.886465435724386	11.788519997452845	12.840416891299302	13.557696038314624	14.265575587298914	15.055520696128346	16.215079456566436	17.683455910080905	18.19012661418943	18.61722899837792	19.123997840746096	19.32661350872691	19.832616949466495	20.122926622469084	20.246429648057305	20.35056512260656	20.484986914066535	20.96828939898525	21.732292031877247	103.95212328171804	100.644410958768	99.42259257411814	98.51436400464654	96.99418704423408	97.64303991139649	98.12447322840389	100.52202334863676	98.30970908915845	98.7084511491348	97.89000727202288	98.62434327309496	97.4556429311322	97.38893775430248
14	20220728	4	1	2	20.46264594979592	63.069460334667056	6.410747983365109	62.40128664547607	7.594041342918911	61.40670980493858	15.887957742724335	61.56142286853425	35	54	0.18475540139829247	11.29001780855614	12.667620597780148	13.081044216837077	13.920600936163266	14.333675278416637	14.650218313450072	14.965030915632193	15.326510453073928	15.529462180958296	15.887957742724335	16.15404446620561	16.368054867736177	16.71508663018811	16.889943012941103	17.36372213765166	17.528540260233793	18.329920607797938	19.097207489652934	19.784360168607183	20.46264594979592	61.9719476829669	60.380438268305504	59.97706376076757	59.80588551711115	60.84640768949074	59.11960081920566	60.2369151161746	59.85552922412703	61.69007152107292	60.72063363610859	60.64370191767531	60.89927239520178	62.93679448150859	63.7472504886622
15	20220728	4	1	3	21.567232053244688	69.0943926804528	8.563372707571743	66.2543817763812	8.920340860282385	61.54462162921959	18.34799367463284	67.13478980977152	140	50	0.1830538133452407	11.332200657948835	13.088696653835948	13.950485094547812	14.650853386435161	14.990061859435777	15.721667681526954	16.980589045387518	17.408578945887157	17.67312287994311	18.34799367463284	18.712669850461864	18.825598556202777	18.96916723475593	19.110242822045873	19.412734069343212	19.588125355855123	19.840017895683278	20.24342664486821	21.07878826126221	21.567232053244688	61.06160969540922	62.7234278761307	64.37548482806172	65.65637208926401	63.59294241955201	63.864204279164845	64.75432701006432	66.15779834680781	65.51491699408022	68.04135359340069	67.61990426814482	67.67519894076875	68.0276268654141	66.91633061416132
16	20220728	4	1	5	19.52298244834048	61.99911678110984	7.792565554465098	61.89203796252975	9.841935718792698	62.08990965123127	17.974043865975496	59.14942737052566	166	32	0.19746182181436775	11.37788058529231	13.367575396078976	14.764362074533995	15.945765679301276	16.366678642455202	16.82939241438581	17.600919885837996	17.68182190279027	17.747645648621898	17.974043865975496	18.147080402771977	18.2349193356642	18.31134902345976	18.458333003063913	18.65127885482631	18.777649431561233	18.952854423244226	19.042299588727776	19.123331050096596	19.52298244834048	64.29029639226702	62.508158658361445	57.44960347325827	59.717326148492624	60.31593040198212	59.14942737052566	58.8620191562981	59.26377023913255	59.49254903890893	58.3410032293226	57.758219611478665	57.77973257387119	60.22752096749226	58.6155326189119
17	20220728	4	2	2	20.02618718561947	78.0016070143095	2.309401076758504	67.09318567413762	6.181010472482008	69.7375273701564	17.035428758337442	76.80612791995256	144	46	0.23723319577454363	8.975450384228479	10.49225966401595	11.813608179285154	13.208627983706414	14.087489700959704	15.224673175135065	15.92662523879359	16.161234362672293	16.403055582673563	17.035428758337442	17.387031387603063	17.573612455242838	17.59058876725012	17.73522283943047	17.877103752922945	18.156132959939583	18.976056618649576	19.442677462232687	19.790055582238285	20.02618718561947	70.63594300941386	71.43113158615529	70.59382702968554	71.04705204993408	73.66913111291699	74.75369255798574	76.16409705564448	75.86445628457464	83.10754655421381	79.23626803260103	75.65879836146718	76.65204992217772	79.08764194995308	76.96020591772738
18	20220728	4	3	1	21.244670907992653	90.25069797188286	4.976979969245306	92.19620186432708	8.93661177385653	91.3686723236941	17.211729012680355	88.14287228965833	22	43	0.1795544517380694	11.290144043929072	13.027910227373198	15.110970047998505	15.949494712959485	16.030057233439226	16.282987417543	16.542258376090725	16.601907352011818	16.872888919367995	17.211729012680355	17.351990234291566	17.862138826196066	17.954375699239883	18.079462529532226	18.502576552086495	18.589961790422716	19.414868596677785	20.130275401902555	20.94679603711121	21.244670907992653	89.72379842289277	89.26341792560716	88.06491688303622	87.75534943862014	86.90111783603813	88.67253269467282	86.15538684118735	86.43473480346347	87.00467578766573	87.02659719130531	87.04603692660835	88.14287228965833	87.45403354142313	90.6669461339167
19	20220728	4	4	1	22.57755924658248	89.75911049526503	4.618802153517006	93.66958903631068	7.166438471985184	93.42272163177006	18.7529350414767	90.81642529005534	108	49	0.21071928604440432	10.606062569506433	12.830502612731276	14.296397575960192	15.8929094080676	16.561171136241683	16.645626297155527	17.149193977711143	17.631927132791436	18.449315153074767	18.7529350414767	18.862717809385128	19.133902981054025	19.51991475292285	19.799101944404097	19.97257234773828	20.06327964453668	21.03327776660823	21.448823380141253	21.928962809593255	22.57755924658248	95.21901866224032	91.7661390818864	94.73594123995994	92.38745577079776	89.3707294005938	90.25850488685828	89.53287540553362	87.39337743116377	86.65229439430168	83.43680190076657	85.27213005935235	92.44064619547795	88.67357706343114	87.75947521222967
20	20220728	5	1	3	18.48149573244216	52.38084242712101	7.653484515692775	49.213525320169325	10.039138298969352	48.63615828814608	17.501203263906135	48.09976808114945	174	26	0.16074926365718412	10.90163096583984	13.09024568208251	14.167146026735605	15.139908381621767	15.888654417997564	16.35294290268052	16.545023385805784	16.66717145981589	17.413378237588816	17.501203263906135	17.521503134492278	17.550295213624885	17.579815566073105	17.786387067933198	17.891780793349294	17.978577335376876	18.10130739133104	18.187801192201576	18.331546601996173	18.48149573244216	48.5956571162173	46.12036873534176	45.96238986515041	46.87131123369931	48.5279696123377	48.10179477695764	49.10038709473415	47.92070020023973	47.1722135195069	50.404410743032464	47.05147001464864	46.67069936954285	48.10024373424729	47.77801978131478
21	20220728	5	1	4	20.01398298981896	69.00600909667477	6.92122125632792	63.04459712002017	8.385789768764765	63.34898408178368	18.070901471274063	65.39103779787588	162	38	0.19337381306681867	9.713049868676562	12.075323654198868	13.350718517875071	14.801938586929172	16.14766399744775	16.53697420348911	17.18956134615215	17.422805902344923	17.913914741683616	18.070901471274063	18.29115227833392	18.507271161632445	18.653128378744288	18.73334603888809	18.824542201515023	18.991685681181615	19.139713262347357	19.20673444334285	19.600658424858608	20.01398298981896	63.15760092175379	64.80093584351029	65.05806253388948	68.98695195190696	66.22171681690126	64.78320225518864	65.62877903944691	62.83865483908248	66.6569755924216	64.50704427075347	65.78000053356351	65.78048652694608	66.23253792487712	65.37572642125356
22	20220728	5	2	1	19.8190881258418	67.28450679245908	8.987573151930224	65.53613008821543	8.929143503058233	64.16310571987609	16.093823231495882	63.85654729831809	80	41	0.16877199782458802	10.437663929566462	13.754774172409006	14.744647006977532	15.150952461611444	15.31694138135619	15.468940108246668	15.490004114410068	15.686906829388816	15.995989235986896	16.093823231495882	16.13108925891032	16.523245686773723	17.021721010000128	17.19791841269668	17.883232093419608	18.169113332169623	18.908631110787837	19.0459673126607	19.59485544527207	19.8190881258418	63.4680783112266	65.10929864475465	61.93769548978003	68.34568368359815	62.94331920117679	64.02001685970407	62.64745263403547	61.74348426187495	63.86239989947847	60.36950858733992	63.65473079098992	62.74882878558383	63.85069469715771	62.49354783602996
23	20220728	5	2	2	24.601236310142685	142.07946225668246	12.60834518036214	144.21752293147406	12.964099325205336	148.90059308035214	20.97548212027325	141.0231401292268	83	57	0.15550380586396445	13.451568211710946	15.402401360593686	17.21504051286455	18.009758091860345	18.667687820664355	19.021860909719887	19.55412081797214	20.002239063709705	20.408786320432405	20.97548212027325	21.1462308713993	21.403832600644545	21.46751244481575	21.717431319430677	22.15167031422438	22.483487247120767	22.967018197812443	23.38865560668228	24.005035205284734	24.601236310142685	143.59701278477206	142.27603106950727	143.59685768050105	141.5365352663521	136.03084031856733	137.13914305738916	136.5801886257185	139.7774460271223	141.0862158661143	142.12107156245875	143.35258913419062	143.56589886800248	140.43822124258494	142.26738659146827
24	20220728	5	3	1	20.453870848382326	68.20905750138593	6.013500776362003	66.52527655588591	7.482693678219813	67.49623963284874	16.292319195080488	67.25007364428936	142	43	0.25946056451452887	8.087737942838292	9.684993444139868	10.440703740115485	11.042757458462647	11.868042890460869	12.917241593433994	14.155626881255992	14.80664248115158	15.395362599559803	16.292319195080488	17.28132690906212	17.58799043145514	17.80335551186418	17.911059405310453	18.113649823484685	18.498663396350793	19.07705372948358	19.346627241317098	19.502421022239165	20.453870848382326	68.76426874998224	67.01819275909227	67.40067472132182	66.97330558305478	67.08503752976591	66.36358552347446	64.72753016217186	70.39012859053548	66.75383820968285	65.90312747405333	68.00670329925151	66.28753272924371	67.21319501877963	66.3015800060571
25	20220728	5	3	2	22.52542973664737	142.97263537157897	3.0237157840738176	147.7477478416507	7.247716289896463	146.4339836451314	18.50226634348884	138.2396182006661	163	37	0.2220667822328042	11.451001220236956	13.561233271328936	15.27092028153583	15.661627873771046	16.344321120043602	16.94307527029335	17.005917605817295	17.105168446087173	17.922860354464476	18.50226634348884	18.734737449873645	18.857943707490858	19.156517945887305	19.22618107889711	19.788110953550067	19.955358661531292	20.0514373430155	20.63574099786586	21.739190148881764	22.52542973664737	146.0066610381457	145.60577853922902	136.316366600973	141.89400924994848	136.01939362336498	141.25412140965187	134.9622339328457	146.2943277594916	137.7492612179318	138.23482030854873	134.12284063885934	135.58519472703003	133.41585469091308	133.40274320986828
26	20220728	6	1	1	22.351946464239656	60.61155914257452	2	58.56777601386028	7.609231870734189	59.14125854558449	18.137617988402983	59.312971898975974	66	52	0.18401099030405588	12.91770945242737	14.773751195654697	15.933258471188616	16.164871650370365	16.611277751602028	16.7234124388455	16.93682020395039	17.48260325646933	18.088567041726307	18.137617988402983	18.266499656733934	18.760909538170026	18.92445379903877	19.076545924730304	19.34900293108003	19.551651309612545	19.992692545010097	21.054610547540197	21.255995115715123	22.351946464239656	57.93682217957528	58.355862218487744	58.46264116881049	57.3400636669111	59.06510751864875	57.81144622715545	58.89159237064208	58.94766773476354	59.9546563637454	59.20784997928212	58.91116652964668	60.04932167050033	59.691320332382446	59.53261247211723
27	20220728	6	1	3	22.125978708332607	62.483988242791845	4.780914437337574	70.99872672922199	6.396548395044133	70.67842262248872	18.27931913332865	63.87473068902574	126	48	0.22290116183147587	9.3638060591246	12.771266751346474	14.613495811195596	14.932706799834875	15.334585309447096	16.68585862900233	17.10421944870168	17.50319544175537	18.08253249009301	18.27931913332865	18.439080682767017	18.72483050943863	18.999348985666153	19.477411876483103	19.750003359384735	19.801688026289575	20.445376913318544	21.471972142657386	21.77206455075752	22.125978708332607	71.0786105989473	67.25083882535979	68.74408968432061	66.92017720008299	66.0893715125696	63.84406657464215	64.77042683339774	63.85350725460581	63.747390082506136	63.89595412344568	63.13358044031286	63.52775726457843	62.64178615800032	62.77958596253004
28	20220728	6	2	1	18.88027279322808	55.4708452251042	6.831300510639732	63.10174270361178	8.400198812139495	62.83493750672002	16.009472714090943	62.79699383188253	160	41	0.20631168167696975	9.58982761101249	10.724678104927865	11.338031529923	12.142912010431797	12.577613874551178	13.900443720056998	14.278471567430266	14.82905470387026	15.51519480597229	16.009472714090943	16.26309629512943	16.630413878356133	16.88569685177727	17.075402068473764	17.56199434166887	17.65588223776071	17.793941070314563	18.015596117586032	18.638003049224892	18.88027279322808	61.2716984305259	62.5536765917678	62.10322276782842	65.6099442108009	65.32085570030381	64.3603828422053	63.99426438056992	64.1812477494448	63.69202302788906	63.82808566458319	64.02882161215649	64.13220377894358	62.86638748274351	63.10411062881624
29	20220728	6	3	2	16.2145613212624	100.51243790468682	2	94.48014327616929	3.721584488700661	95.5716844134346	12.427122193526133	96.85474830457376	18	50	0.3361635222708083	6.665194819437401	8.323891018471764	8.430627664906613	9.031855215769925	9.384533010070726	10.01215420092291	10.6778056182124	11.508093226598762	11.753479241513611	12.427122193526133	12.744608224807312	12.94226205384816	13.164712642266569	13.494168411403892	13.703936498112723	14.125765867015671	14.499409199806893	14.800645663533835	15.621990163919792	16.2145613212624	95.11059043650224	97.49142031631756	95.07465794704584	96.85474830457376	97.59564004616824	97.47462769390684	97.15950751658774	95.6562472620028	95.20446988161726	95.51655001522408	96.56911861932072	95.06344907839238	95.328284451042	96.67610954548056
30	20220728	6	4	2	24.2222200088159	103.46528199579387	5.959061348019864	113.09850840151049	9.910446640391958	112.42969189128507	20.2738996084544	105.8888275918522	123	36	0.20081811427787735	11.370648275438365	14.26498988414961	16.11428564419497	16.878398416813294	18.09470116114848	18.27569251838879	18.58009598843927	18.778802090544534	19.80582214263172	20.2738996084544	20.8831899662224	20.914509958914373	21.125982490376384	21.472036143916995	21.625262218799	22.18362307549079	22.28222572641406	22.395201221673947	22.95654850523181	24.2222200088159	107.77575377126892	112.13885759604844	108.61465073158796	108.95652122551822	107.39372161142538	107.74992373999926	105.8888275918522	109.31792451731413	107.63809356058312	105.920872134248	104.364493836976	104.7356066561387	107.0637631255106	104.12600550983284
31	20220728	7	1	1	22.10709146630137	74.27329843959427	4.09878030638384	67.13043137975545	5.1546069682181885	66.88186644513738	17.08524298787886	66.68550185293608	59	55	0.24346664198215232	8.012245835066139	12.35866655724115	12.90577705932885	13.35564656571996	14.216666000154824	14.871281115605427	15.753994895179805	16.46588666690276	16.98919740192906	17.08524298787886	17.169266868321284	17.50606567328829	17.859512781413066	18.23465435019988	19.08318645800777	19.39503126374066	19.781307498207433	21.012928398856655	21.40567617834685	22.10709146630137	67.88483270335706	64.4375523871875	65.65829538222484	64.43116209122086	65.32742695125332	64.39815073220228	64.70156053705827	66.169369125427	66.76574504755597	67.49781135612857	65.84488582027974	68.08693356851546	67.7104489714326	69.2496313751892
32	20220728	7	1	4	19.35121345324413	48.4496109346109	2.309401076758504	51.165734887264605	4.331680693183061	52.0528503186868	15.629525015207326	46.46962219257328	66	48	0.30930815755092006	5.556514414120625	7.637783569635822	9.85082754514634	11.711172363978628	13.584982694782422	14.593936914836643	14.88830003341819	15.06852609427192	15.172526213387902	15.629525015207326	16.12239648727857	16.42642042499751	16.602337337778707	16.937789970243013	17.39713050196596	17.42455851605057	17.842210033362317	18.255300023624	18.929955328892195	19.35121345324413	51.15642863100251	55.64726082297923	50.58955871136675	51.14191604137602	48.98959094379159	46.83168726259228	45.83359127848309	45.10605918476706	45.11031938207815	44.85309445899397	44.3017504768888	48.36841901886653	44.71833986831891	44.24036537655557
33	20220728	7	1	5	18.706107452073308	62.26350752151582	10.279887465278415	59.39035600486645	11.107260619877604	59.71828434821146	16.658340333177073	58.828534729252866	163	36	0.14424514996256996	11.976448685489132	13.26778917953843	14.388273352178832	14.653694609809238	15.259715095686053	15.489412832867018	15.766602504321568	15.93357009664956	16.119592576730472	16.658340333177073	16.811541787937937	16.928622975369727	17.163064809370418	17.3411783420176	17.631767757829365	17.92907366235558	18.03750835476633	18.198658550849903	18.580106071117836	18.706107452073308	60.23351833263894	59.06644141537965	58.30182906060157	61.57566144061525	58.987813890249726	56.14007362333823	58.10443819514027	58.013081779500745	58.77438007302105	58.28700109229064	57.96457550380578	59.75422028442944	58.615310302790085	57.09443537315797
34	20220728	7	1	6	21.131118978325205	81.84188536228477	14.08107041814049	82.65954337775678	15.887222864958536	81.92176233848693	18.476386892036317	81.738099924393	163	37	0.05871687722636567	17.09719314803128	17.35474353501372	17.56587677357808	17.962587115991358	18.051772142523298	18.063659615474094	18.163122951792733	18.26590727164347	18.29793558367539	18.476386892036317	18.517677004043993	18.57312980802063	18.60109463384693	18.667956319185528	18.737872038309387	18.824027723109147	18.97293401530951	19.239092811934107	19.820948964447854	21.131118978325205	80.6935605513936	79.73551766020798	84.68593931768801	86.54098122912234	79.11420614143898	87.52447156104242	80.87976322877093	82.95876019715246	82.71646664522656	90.58680892721536	79.39384363168769	90.33181750563408	79.45972158573855	78.68283014283688
35	20220728	7	2	1	22.68533575813412	78.35399874795829	4.381780460041329	82.26016022012679	7.890359471603297	81.49597181702286	17.29663986099527	77.24833019667287	163	33	0.23070366606579207	10.10326746176038	12.992445485649135	14.379934801718546	15.199773786254967	15.350914839506324	16.08092193666482	16.69106301385562	16.89287917392882	16.99733089021776	17.29663986099527	17.831867430713633	18.353918665808155	18.95350430205553	19.409995014243307	19.78289483128128	20.35770858618748	20.827731908274412	21.629193762361613	22.06020991609055	22.68533575813412	80.21512074681716	81.66157147706441	81.37113872955167	81.84106847979066	81.5351304753168	79.57297872444819	80.17535201172383	78.70187177717759	78.66963076937182	76.35605927161957	75.67919974325063	76.85873670361639	76.6774611719156	76.81984689272558
36	20220728	7	2	3	21.435694156531746	62.743999872612285	11.182083197221589	63.5664764607711	12.19042007492152	62.44952924391027	18.150579858954448	60.94390106412087	13	45	0.15242127331079294	13.6607064842318	14.734827325647451	15.593720219545704	16.53010966711154	16.87661474866409	17.294890558412153	17.577833792689464	17.88898400440091	17.962904013397726	18.150579858954448	18.54404762166234	18.62234917609809	18.763456754474287	19.02686482169406	19.266579157053048	19.4907473201584	20.064496645961754	20.51869496785985	20.75629758891855	21.435694156531746	61.37591816037658	62.44098816871862	60.31114285014951	59.79415446407855	59.75525431290301	60.653752674438365	59.29260929326029	58.75453189647096	59.3003386561002	60.80186174284954	60.45839884506999	59.42009466376619	59.47972708583672	62.06345403273509
37	20220728	7	2	4	18.08906723310109	56.58893504342832	12.879271986013116	57.92053623111662	14.112744807287568	58.22341695807031	16.85865126164096	57.65768619313625	184	11	0.18793820654947643	13.67233800832305	14.404529901880515	15.038364525455092	15.355989108518456	15.604267594030905	15.800229764176036	15.934747243453796	16.153389677070013	16.458033456177017	16.85865126164096	17.006306747486565	17.29930892914111	17.654306566796624	17.72721680931775	17.768502597092436	17.80079404116258	17.842224080717802	17.93296532262342	18.019379806018996	18.08906723310109	58.880388672131	58.880388672131	57.06910167555561	57.86932597096329	57.86932597096329	56.86699564025484	57.193376387651085	57.19220276533359	57.19220276533359	58.01934799205056	57.65768619313625	57.65768619313625	56.8953176801458	58.07176289537559
38	20220728	7	3	2	25.821281174852235	163.84112917767678	6.702746950482425	167.13769467368178	9.781438143236928	167.73092370248952	23.283624886572404	166.71338108955413	69	37	0.1955131390955103	12.508465110470352	16.320090769830387	17.284387384770312	19.373760176711045	20.46630335019877	21.356985952094615	21.98957638910972	22.687404514496777	23.158834730071625	23.283624886572404	23.57136558247818	23.71900833635934	23.921327386999515	24.04005556224835	24.093481153103628	24.303227809659447	24.470083520839612	24.68104147289769	25.07214912736831	25.821281174852235	170.65485980423728	168.05121746893806	168.02236807452556	167.53095638274826	168.3809071074497	168.56304088278355	167.9370607254564	167.93011205411403	166.3495064697064	161.3399383835384	170.15149474330556	163.8542716795758	160.1973576008179	161.81865220566033
39	20220728	7	3	3	21.33488427439424	74.46716326796071	8.085482264119202	79.83294899312969	9.33653359027369	77.89997407902352	15.981784160766772	73.23964480135032	89	36	0.19482094348243295	10.583045536886196	12.768706753131337	13.200520807755082	13.564533833294885	13.863522425565751	14.474023581486092	15.244384149845592	15.6053278130274	15.857721126053614	15.981784160766772	16.189367376232088	17.45518548094808	17.737627257547736	18.206509499674222	18.583603738492044	18.9798374373276	19.41165871252092	19.72392323246887	20.177512265835144	21.33488427439424	76.8530443768694	76.38040547202966	71.95366753498692	76.22685224370518	73.26213750572157	72.38211206286645	72.61766891928707	72.44108787685627	71.31967882713201	72.68885143940733	74.55198979378966	73.24152931824341	72.48663683111684	73.37780910091698
40	20220728	7	4	2	24.7536442396269	168.7250214431676	2	162.8877859459035	4.16841529037388	165.67500969639957	20.988923781642832	164.16066982672038	141	28	0.3385920572888346	6.839453424985546	9.74710231558889	11.645714170417158	13.170938229381289	15.143113576357534	15.581339013383758	16.347336389368262	19.178716186151203	19.790714775574138	20.988923781642832	21.505255625606107	21.89270742404489	22.279971877468647	22.6925204565632	23.01969703891688	23.149520738213145	23.255563296678737	23.58409119280033	24.11584480382095	24.7536442396269	168.27982048387392	170.85094262367954	160.7512969943917	161.92813514044147	158.2099755551943	158.42967558497276	157.6785883226289	164.95729053289767	160.27038069162109	170.46535340588693	159.47910074250976	164.26179264129271	166.11623998635474	165.28699051169409
41	20220728	7	4	3	20.49524660161208	71.18905518020884	4	71.75083767975467	5.326450218200972	72.06681610070684	16.666765591474224	70.04661657640344	149	34	0.3044676295382795	6.136859732715447	7.474961777991892	9.150396171084132	11.766896774920047	13.319893303677755	14.286331374215065	14.58646052429484	15.167640599801215	15.870283439244057	16.666765591474224	17.659349741207578	18.07938789931049	18.27650530738346	18.41654100615731	18.472890847216213	18.52636005985025	18.857346971866953	19.65467171142444	20.283729139521835	20.49524660161208	72.8926584515471	71.35624207395729	70.11695894838893	69.24721691870343	69.02171598918824	70.39823537376823	68.47465805510599	67.58053363401382	68.31764600153743	67.94299163485276	68.09293610380452	72.0586265951962	69.77676358058584	68.31795621007949
42	20220728	7	5	2	19.574542177094106	170.1618970697496	14.076130089544474	181.37599790727697	14.77922006785648	181.80022532236515	17.702733138978182	178.54042298535697	185	14	0.1789038117681606	14.64593124314891	15.082638393120147	15.464385405043492	16.115294605028865	16.641794911350516	16.99255693339232	17.028382138398232	17.23620226448908	17.47075590534448	17.702733138978182	18.112039696886487	18.362133948098784	18.508996970094735	18.752927996924676	18.829269913990323	18.86922194575286	18.985788374021908	19.32175506172235	19.546604555376145	19.574542177094106	183.8916237389063	183.8916237389063	180.13305432091218	181.53343908266208	177.44528342900364	177.44528342900364	179.67750273659811	177.39325111621383	177.39325111621383	176.21929790960533	177.31148014452424	177.31148014452424	179.69144144042178	175.24954464595655
43	20220728	8	1	3	20.115245277619472	62.33932248919765	4.318667337728677	58.14805868629763	6.138921851944325	59.2096853798227	16.426688799157816	61.47825595840537	155	46	0.24319877648261173	6.3560825740894495	10.55600790452872	12.836187629096733	13.836258582042849	14.367400536926166	15.125662963099598	15.49481973375899	15.710282277975118	16.25418996670031	16.426688799157816	16.834138062455747	17.1551750124792	17.478162343487245	17.808114657541456	18.268290850735795	18.609746063257923	18.727467409520862	18.916670953831836	19.33710555889496	20.115245277619472	59.89626477584315	59.78941344352725	61.52147834860041	61.48788276349426	61.82619102933309	61.25893851916211	60.45645487153968	61.14793556252484	61.03895413155339	61.00781436407196	61.911234701141495	61.99745199526739	62.27550225180918	62.93166570027971
44	20220728	8	2	1	21.1434554676402	63.46623774054365	5.055959348388901	66.29917588985606	8.350924449482298	65.25887948035985	18.332931016273925	61.29623075606125	46	51	0.15685305680806547	13.166620183006028	16.086429245491694	17.026120838035123	17.251703545508214	17.542740412792334	17.6650289850225	18.069578301162956	18.177100663313468	18.25106121264035	18.332931016273925	18.3948678112314	18.467930731290288	18.656346298380093	18.85395185180134	19.26713437878148	19.528499639880504	19.910259199367555	20.16254579349374	20.754985077385648	21.1434554676402	64.77201923724702	61.88569419784442	60.81571255425295	61.22711112274576	63.161426827105984	60.502862069433306	59.43964297205895	59.12751630717081	63.48851071386425	60.26942497138351	59.38766753083517	58.10019867839865	59.28292561660535	60.35740528405683
45	20220728	8	2	2	21.81549733342651	92.15186272338056	12.936954703963384	90.03730551579312	14.294658445301588	90.36019469371033	18.74258616362157	89.15153604476735	12	38	0.09139288987645924	15.044670217518291	16.273917874378423	16.77049083601386	17.941820611084037	18.1541540623172	18.386598289830083	18.442283854321953	18.613992427242177	18.674286395264826	18.74258616362157	18.827328935114014	18.926262005644052	19.05690884919884	19.099764622032723	19.22653122343892	19.347335292882068	19.56742172275426	19.891844405746824	20.61989366754664	21.81549733342651	89.0444520560449	90.48237205138524	90.69949735026454	90.05197837983302	89.15153604476735	90.90048146467149	89.91311869611789	89.52035332071874	87.66432391209216	89.73108832363141	89.39586663278618	86.24239516709554	87.80604785467906	89.09600871573689
46	20220728	8	3	1	22.13400194192251	67.53277185881981	7.978849516476614	66.65714620711974	9.341394298982555	66.46424819537607	17.117272330519025	66.5769598840659	133	47	0.20906434035932803	10.908818863973451	12.131854107333345	12.47011730882253	13.370756753011914	14.390204884721523	14.672111681081216	15.384469750744126	15.65523684204209	16.6054886288884	17.117272330519025	18.149601234036545	18.416480621388768	18.555212684549392	19.09831592993495	19.357437745183365	19.634273831171814	20.115806120918336	20.9028465854829	21.3568121924225	22.13400194192251	66.65929698634476	66.4201158601243	65.78403324461041	66.12391323372906	66.32518170596623	66.48786540571231	64.51440138334289	64.15940906808308	65.41215524437727	66.11046569343034	64.23176521052083	67.14416844802676	66.47796458307792	66.48665559239824
47	20220728	8	3	2	25.38066529711032	92.5544513692786	17.36609720196002	103.8267473292982	18.258259834869037	102.88379608368427	21.042331870146697	96.41523450188468	84	37	0.15900101331638175	18.709945769043287	19.181131948672057	19.20430401071057	19.39090424797665	19.63158236438436	19.726864913729763	20.57104187775667	20.713759404235105	20.83522295438583	21.042331870146697	21.44268873496507	22.125162265666035	22.47512392251379	22.72913552159378	22.861328948917627	22.985972794574497	23.58511680904346	23.74914213270921	24.01839608372325	25.38066529711032	103.7663083650183	98.77113395520234	100.14237979456716	98.2171842213438	97.9068309152878	99.21387392672892	99.54337744011534	94.1785171704302	97.7041509941842	98.4492202108119	96.41523450188468	93.40916896524318	95.23518052728215	94.6900200354489
48	20220728	8	4	2	22.45089456615502	99.59245243147076	3.265986323710904	108.47953423094714	8.162406878869298	107.25356594535673	19.04250986923254	100.73005953723344	164	35	0.20385497461244087	11.882483303292572	15.181923929099694	16.320381299392373	16.9370181177578	17.27839389365047	17.664437951497252	18.23039991732316	18.371976108547734	18.53641268621359	19.04250986923254	19.50337201625622	19.667020811708735	19.993823217773883	20.389866547634377	20.545314617191384	20.699402146960036	21.207323065985623	21.39260857892609	21.74908895076449	22.45089456615502	105.55115525352464	105.96677265818958	106.21216829553616	106.9976473449108	104.0648323853367	103.5865942163126	101.14382603093073	103.27571355573512	101.4821084460577	100.85641781670314	102.06874381996566	99.64311982667547	100.03419973566272	100.60370125776372
49	20220728	9	1	3	20.032620243455863	54.59471289945207	8.200940479116287	60.17852352827235	8.700395762771715	58.25239732942277	16.665016076752657	53.503334621671335	93	50	0.16056570045704965	11.324666356532475	12.646702349185428	14.101980398620146	14.807795480630874	14.979451211812522	15.07805526251778	15.826416849335164	16.354447753096483	16.49784247595565	16.665016076752657	16.964175448776636	17.2700860618183	17.45983221415633	17.639401742502983	17.93252836648545	18.053413924493235	18.443063908813844	18.881846635596276	19.05379633360432	20.032620243455863	57.99319741195408	53.528365865945176	53.790481743709314	49.82146685077512	49.04371199409802	50.97120311053271	50.83998489723724	54.69315758027788	52.40797016412501	52.900333162098	53.41294243758341	52.20836647773027	53.478303377397495	53.593375236078245
50	20220728	9	1	4	17.699132810541734	52.06533965926668	7.67112010806443	62.04575146526764	8.95037553074539	62.06952033311333	15.74249299821949	61.08283829997151	161	39	0.149906306268405	9.751814476721984	12.352028709320685	13.29953383810909	14.300701848134022	14.80411723762711	15.23957580059132	15.376463763852083	15.57167744589955	15.690558690731994	15.74249299821949	15.803023762425264	15.893494948426405	16.078231046228467	16.335793982089516	16.620760832907106	16.93880660675355	17.055435140415057	17.36344783651663	17.552726442314615	17.699132810541734	61.37155456021814	61.45674816615521	61.66590627564569	62.12465817808543	61.23252426180487	60.26888727657725	62.808978221891145	59.5510336893738	60.74622584082934	60.91404349194666	60.49271307996526	58.42093880047159	61.82263397138402	60.933850307357815
51	20220728	9	1	6	19.239222462701697	56.70809131457965	10.628607079227477	58.76966490318159	11.98158352975363	57.45585072861939	16.75306014325143	56.711154623932586	156	43	0.16854640691467115	13.48919801737695	14.287674698729024	14.706433652093567	14.897812066163295	15.040454723000977	15.52487227260862	15.95902252505297	16.02832099461745	16.52166818335867	16.75306014325143	16.882609296108534	17.051536092668968	17.072218599201666	17.672788549139344	18.140523365556803	18.3554488800462	18.53929669218676	18.848413659572604	18.950724061619297	19.239222462701697	58.61421940275047	55.18922240018624	56.115236259403176	58.47604734797027	57.12378627138012	57.53095566341605	57.2158251458122	56.97747124237059	55.25450061772244	55.16995327958134	54.92510567732575	55.571471706009234	55.455934534515386	55.69245303741641
52	20220728	9	2	1	21.8478432130055	64.91670050126832	8.159027059042055	72.24611663802311	9.077885638079998	71.74769250981423	17.65701096906863	64.54707668310756	57	62	0.16002563297248135	11.659738395243506	14.765000103208385	15.705198907042403	16.009810682973153	16.20069169761742	16.37880026022785	16.601806132142514	16.808933973878002	17.028973990230575	17.65701096906863	18.179544546742587	18.36559564980284	18.59334534160801	18.700567879296912	19.026702604775977	19.290777664286075	19.855524740552102	20.442412589783466	21.307605421282613	21.8478432130055	71.0281655198644	70.5960346804766	68.87721568014982	65.52857134007367	67.4121834582326	65.45372835915698	64.222546846679	62.89377889700826	63.32398644343523	62.457687728566704	61.24306101195051	61.45378050443607	62.47237093289134	61.930695117014
53	20220728	9	2	2	19.124036398723987	105.72219390333711	4.120404556321351	106.33355289804804	6.624971571965095	104.66269386170602	15.64459442504734	104.38036617404524	12	34	0.2327536249842249	8.35815394932012	10.017194807626105	11.093130683938163	12.158396727314932	13.063278126272486	13.475352789385893	13.9519793508773	15.028274946854731	15.55712300075906	15.64459442504734	15.709474406691136	16.017769867955312	16.4948465355524	16.717328756287085	16.856582828245287	17.042447640416594	17.2357696230901	17.77483891566829	18.237778536767024	19.124036398723987	103.3970154359691	106.79720092531012	109.42864828626354	106.13520555624868	103.98466415778115	104.25755461223986	103.68576788721228	104.15950803237637	104.38036617404524	104.01030806392558	103.01440422018035	102.04560226272729	103.64195610078733	102.7341928441288
54	20220728	9	3	1	21.927461894500777	68.55711148558811	3.265986323710904	72.7112588364295	7.459576189931354	72.03642945063032	17.803687216023768	67.74830475384984	143	48	0.1949726856210308	11.583606854339534	13.403265139455852	15.49339150387758	16.06035712486583	16.444782917093708	16.84551167269469	17.434268844890934	17.457927927440842	17.534217406009958	17.803687216023768	18.10574220233348	18.398168896638207	18.76321419941321	19.167208212430427	19.555108947504426	19.803546215993112	20.314107259466063	20.697003344032456	21.358424092521833	21.927461894500777	69.91204035564006	68.43457911147058	67.9097838104242	67.89260342733591	67.47999504552904	68.46855728711195	67.74368781671537	69.00445805396443	66.95564954686866	67.8522039348737	67.70701599690035	67.93560350140913	67.13385401400295	67.10508734186836
55	20220728	9	3	2	22.020048101661832	105.17131523404504	7.102346890132217	112.58487543783625	8.159159385321617	111.48050545397554	18.30575659537869	106.02824565094306	75	37	0.19252023403911991	9.498675542237445	14.169781887872098	14.909245763262676	16.93385241157818	17.40875858179594	17.574103499372846	17.753131264929667	17.944161543085357	18.23392261745093	18.30575659537869	18.376468004533024	18.59390354103068	18.880809889210653	18.97282441596156	19.08327088806866	19.550863232869624	20.253386394839065	20.62518014687091	21.84212428992443	22.020048101661832	111.80255017530595	111.18118178497092	108.20098764073803	111.01681261881292	111.88126042271378	109.13010358537568	109.8831244809651	111.23677115570982	107.7188822052228	101.63280775579514	100.86094686141736	100.28816746905515	97.73032225485017	99.99656109922492
56	20220728	9	4	2	22.056123065388828	104.7012975913858	3.098386676965933	110.09785083378571	5.912181236137999	110.42721992347056	18.56569855868481	103.73944430527509	137	37	0.24947288696559763	8.442076735307461	12.035091127570931	14.373664419382791	14.622564912864055	15.492554325513485	16.179403401170738	16.49382043902971	17.481272366506598	18.286617358821378	18.56569855868481	19.1365918630397	19.460437627594946	19.683215932108357	19.9366822273131	20.161098651939103	20.7750717018142	21.399026111405338	21.66731111762357	21.940176245034813	22.056123065388828	109.77779834064768	107.14473789527553	102.62358281831148	105.90918761249672	104.03002698691648	102.27335737431484	102.24291557605304	103.14776287241612	102.99531605455832	103.27457612441418	107.03433467515292	101.45422069812562	106.29676216495858	101.83290260571482
57	20220728	10	1	3	21.64459092736601	53.77567445596786	5.327693424801688	55.459315807623945	7.253339974281087	56.57528414419645	17.614437046686874	53.94450028484691	127	47	0.18785815912775325	10.784540386232209	13.803287968846837	14.998754812248812	16.154679471199035	16.47140370372841	16.780991277050845	16.964913782899124	17.016504039168296	17.428143094557836	17.614437046686874	17.814929600290487	18.108993721261957	18.414088451810535	18.706563620579814	18.84589398559112	19.207999474142316	19.50585914233188	20.21805535846484	20.6113668205719	21.64459092736601	58.066711666282224	55.1430581989839	55.7986787825058	56.19215246740936	55.0722530992565	55.46207666364836	54.01456605421572	54.360386536915	52.067195740376725	52.75635503743873	52.18866306516648	52.69287085930417	52.08198234754872	53.58824645484936
58	20220728	10	1	5	21.318504599213284	69.58469279162102	6.501352992060355	67.33384546107527	8.863966528847088	68.42617590674207	18.53297748258271	68.23644374550832	108	46	0.17458745752714266	10.924580986168662	12.914163543146602	16.07690581154614	17.104626385949423	17.34268423998545	17.76523465494498	17.86971982019924	18.0658190755344	18.357662893531213	18.53297748258271	18.765824963172992	18.941662593060293	19.283019943064527	19.46812578136168	19.52953936459096	19.902267161552103	20.26689533477271	20.565728113684756	20.967545809724992	21.318504599213284	68.95451964883358	69.85811577074361	68.13260143605049	70.02615573798276	66.15306766654123	67.24710081242785	64.33049424917688	67.7526011421575	65.16910685166569	67.16010799694678	66.0087793333399	64.98207178136714	69.71075637297578	68.4894394921356
59	20220728	10	1	6	18.03293823528262	41.85604565064197	11.951999678932488	42.37341662724815	12.855031186195214	42.4062565098782	16.923575693539334	42.144362517390675	172	26	0.17474033630842745	13.285887683820649	14.08451323822705	14.57709080175999	15.852183756094346	16.156560820502303	16.335581443963644	16.63601103635571	16.73253459485122	16.822150104203786	16.923575693539334	17.0162110754072	17.061812737019952	17.186036734411676	17.23967817959894	17.33635985313526	17.407863313149797	17.488551575252195	17.542312989480493	17.728718622331023	18.03293823528262	41.761357078246384	43.07829832725072	42.75889210190867	42.47009311938417	42.1538717017407	42.05306426585279	42.32175914977999	42.35329960329493	42.47344337163852	40.94547759174892	41.837826068937744	42.59032736521919	42.134853333040645	42.613192319840905
60	20220728	10	1	7	20.817654883166853	61.86310067569701	10.90518589745131	73.54007918927363	11.37350623089001	73.48643551544585	18.944344258539083	64.81732260974512	168	32	0.14511441720805207	12.006617767391504	14.6152514268497	15.95888677158614	16.513237785449395	17.49087509967927	17.960502950589586	18.690222013862257	18.71994947732624	18.820331231917088	18.944344258539083	19.22092069135621	19.44552597285657	19.531801156002775	19.60881674639209	19.757222484778005	19.851473972177295	20.09466689738857	20.343269802808113	20.43319291805053	20.817654883166853	72.67559519437621	73.08212348875853	69.61196529261132	71.68257629007223	70.86858907568138	68.48988929452162	62.31009050424995	66.14884366022673	66.69847632520815	64.02326887925344	67.4613101510117	66.07633241351793	63.20879050133765	62.5618557569937
61	20220728	10	2	1	21.09395829236465	78.62711668868117	11.903111498251125	70.29883938674675	12.80177219768421	71.80964287904634	18.79978611926479	73.57873634375788	15	45	0.1505274008362039	13.987364175648324	16.008105245931024	17.457749051569813	17.979254738317042	18.20730996656909	18.53681897279184	18.69044907874756	18.723361428969696	18.740013583371507	18.79978611926479	18.925068714952815	19.086902707964924	19.300402193497906	19.544358493782937	19.593647278175176	19.656880614117245	19.780926061789536	20.640917312505746	20.87083320335585	21.09395829236465	73.30098078533106	73.11455579183192	73.57873634375788	74.58735873772798	72.46715573467486	71.0170600540583	71.16120362327335	71.87378883540399	72.0111698584019	72.08587841561702	72.08601800946096	71.70810645308457	73.4611000944627	75.78344015367078
62	20220728	10	2	2	27.355133311064645	163.21347389422246	5.617789656021407	164.2598693483319	9.08047075540077	163.6146803887275	23.651353455981948	164.47433719403412	23	30	0.21884782994474905	12.20270890168841	16.465083792287295	18.559191434392524	19.543483253624284	19.929470860227365	20.468226855269343	21.64496076235119	22.486770059366112	22.72555485444449	23.651353455981948	23.710572681548868	24.119040031267694	24.399209269997915	24.96371771683335	25.324554625810045	25.55495981321396	25.86339136445338	25.951336681621743	26.91088426478389	27.355133311064645	162.10983462381645	166.30641850321294	166.38771382180465	160.6841885464573	163.01750481791228	160.76005521556283	163.4362449885674	163.78218955468353	165.0201698043752	168.87157429872605	163.5870373608675	161.61415239444327	167.1497100845446	166.459909689829
63	20220728	10	2	5	18.369633541903003	76.97208690488864	10.21865149100374	77.07803346229018	11.18849529093132	78.49926423806716	16.362130183098106	76.90908872013665	163	16	0.2743384080119027	11.16404529763036	11.810432267733251	12.908797603188184	13.797086636755909	14.310291648652369	15.150112677771768	15.237000389704258	15.44229836731809	15.93953113265844	16.362130183098106	16.627602214365684	16.78905434791646	16.815076369380048	16.84445793871732	16.867291786313835	17.12829516308253	17.382422578286228	17.528401915778815	17.73944484633648	18.369633541903003	80.11320690046254	78.30655235144873	78.67214345856257	78.67214345856257	76.68670538646927	77.71525350912498	76.33478930591832	78.22767665948514	76.02328305811432	76.50021835126172	76.50021835126172	76.5071463420346	78.06310585777481	76.5485126511196
64	20220728	10	3	1	20.973048760060987	75.76403143922195	4.120404556321351	84.303436674889	4.06381457245059	85.14916166989514	17.221922032199924	76.2008309171679	77	40	0.2496534116412127	6.066092043587173	10.929908472908652	14.321850709014024	15.608204106074457	16.60641566644207	16.78361025576895	16.84082657792366	16.9522139927522	17.05627707950476	17.221922032199924	17.497261742592446	17.656396358649797	18.126091552214778	18.202416817603694	18.614427572461658	19.10775256243847	19.66618274442139	20.0477598096517	20.574775842260536	20.973048760060987	84.6465221522757	81.94882458702094	82.20482418636394	81.36532231938786	77.44765728045093	78.36047693634518	77.67910387368912	75.99495067793862	74.43436388477922	73.17074489908548	75.87256823794976	76.45915191043406	75.01504325467944	74.5582508361971
65	20220728	10	3	2	27.192839883749368	159.38269826791924	7.397578159500546	186.36648816810768	11.447573613122524	187.97252740620343	20.94729722500591	167.11052557553887	82	46	0.20750037168643537	13.232588606991415	15.68919707569126	18.008592960066263	18.728887385089813	18.94263302568264	19.159906533681863	19.262172987197435	19.36932462041176	19.852835205888343	20.94729722500591	21.228003132309556	21.77742379224683	22.14331343238907	22.94284998851908	23.12005122929631	23.493187639336213	24.25607755695196	25.23906873806815	26.226477470233927	27.192839883749368	188.65481386067785	185.26882558227885	174.0419027916793	172.8128772285687	172.89297307413108	182.9052226168332	171.4860946135672	165.3800323937455	164.68949783881365	165.4788338143947	167.40338828996445	167.08702727847708	166.89682808104942	166.39751641173405
66	20220728	10	4	1	22.83343682290044	75.92028348186246	9.158740807595038	80.70092800426775	10.631882729888432	79.79474164103144	17.978734376558663	76.8077590998696	152	36	0.18585105499337276	11.49220782465061	13.61891433143992	14.147261208134198	15.696326286724064	16.493385924435312	16.76244939214126	16.998699557442073	17.16357984737963	17.692927764519915	17.978734376558663	18.88212713754788	19.411605234710816	20.131072733376698	20.5677157028811	20.7574178592596	20.91971768902552	21.40125400292301	21.550555698227654	21.85883804118508	22.83343682290044	78.47536266990068	78.62431964166016	78.1608784200928	77.00123616755846	77.57758295815445	77.69231875758129	77.8401486383046	76.64116160235108	78.52386894559564	77.42326971890189	75.91329344938114	76.42036550239061	75.99034408108889	76.42847228562337
67	20220728	10	4	2	25.273182916778698	151.62304873402564	6	162.31686780479373	9.513764343842332	161.612429013654	18.573407642762497	159.10313832980603	160	41	0.22315659187504244	12.16413744423428	12.805359748878251	13.882382517468905	14.357840848732774	14.607750501188644	14.985548795356134	15.953108550239149	16.695253728276533	18.40231510530796	18.573407642762497	18.723815494857423	19.01367825924169	19.31149576738421	19.993210561826498	20.513770854372694	21.266758527446225	21.619931682127863	21.83910000660774	22.394091463052753	25.273182916778698	162.02740187390376	160.48926383890546	161.53795483622622	161.00868736203168	159.3273260431598	160.4683661234547	158.84811588737057	158.93371276441232	157.55090648671305	158.9463175715051	159.37122055186265	159.259959088107	159.996880160363	157.8569272134648
68	20220728	11	1	2	20.89483043296799	64.67866714665352	11.378139278974125	61.59267637914777	11.294104997610097	60.74349772903992	16.45931562714082	61.59267637914777	90	43	0.13604233526541484	11.862683419282764	13.823288726219952	14.237055364599936	14.369009751096808	14.74855378778042	15.203872189945193	15.46231005856805	15.98846181008368	16.337850421459777	16.45931562714082	16.74965178710905	16.855065508410526	17.204324401141257	17.441285466335717	17.69399801259334	18.070436380505125	18.551771308894835	18.798972986540097	19.45173906303289	20.89483043296799	61.59267637914777	62.29845768392234	61.76569519348713	59.51106331872813	60.44495130477127	60.55766040838992	59.99254316701684	60.04425493097986	59.97858895276608	60.71832775261254	61.2848616129944	62.34776533168432	59.846502155552805	64.72305281888133
69	20220728	11	1	3	19.202094335973943	66.44520656103536	4.47213595499958	63.29013235121069	7.282517866166946	59.73251775015009	16.552113998618513	58.3954499985982	159	41	0.2192702680142207	9.000940321916497	10.090723105286605	11.43074493664744	13.019801958442873	14.154878957752402	15.715795630760637	16.04568260630983	16.13207539225202	16.385649857385847	16.552113998618513	16.62264232972398	16.819211104518594	16.99954138861831	17.385579379621642	17.451499659105686	17.83603027909235	18.207949379830666	18.29702349302407	18.548073204949315	19.202094335973943	58.3954499985982	58.4870028796477	59.39910905589518	57.839768267046416	58.44906954509494	57.44499170626617	59.20704860721511	58.00421498533992	56.746800170487575	56.16936247985197	56.278561056802864	59.739795587223206	57.81848279091807	60.230772987041625
70	20220728	11	2	2	19.940404590910425	70.25045202432624	9.462787947305785	68.69513360623965	10.225165119600268	68.6206215144345	16.769293436849495	68.71358584435043	141	21	0.20114497031889633	9.537811761318483	11.24895140482437	13.969539424959253	14.848342178736251	15.19695630468982	15.907972346464314	16.04331400850838	16.132965451968897	16.2793675774393	16.769293436849495	17.319493338262813	17.57944401447034	17.708284408741303	17.80994858933961	18.05251203724499	18.2722211535922	18.439811399080305	18.463375543203252	18.95762733307449	19.940404590910425	68.69513360623965	66.29111563790461	68.36486491178279	68.3657334957006	68.84964848104455	67.23360674084782	68.25112694983295	69.25014838942599	69.02229504513343	68.4907423680123	69.04868345177883	68.43653342528563	68.25430658738917	68.7320380824612
71	20220728	11	3	1	22.28125121458145	138.97342684721664	6.8335595840787136	151.00355193522776	9.762523905027969	148.87575226965552	18.5552664661151	141.25519679926438	80	40	0.15287626017875397	12.660051356093168	16.297621174107025	16.86315113695522	17.539806737195217	17.651717450776868	17.741895343691386	17.939290780099945	18.137228255044267	18.515267540745135	18.5552664661151	18.87400387822102	19.07783272324415	19.23709901267955	19.750954062300742	20.10297338493701	20.363412209820588	20.563704057327428	21.121859077440423	21.281411846338745	22.28125121458145	147.09552404166445	146.04404116746505	147.4734924696069	140.9347203544522	142.1375022749037	144.12976493492255	140.88845792054488	143.79338513218693	142.93832630682604	139.70047294755008	139.15450591350745	142.48891685164497	139.62914566344352	142.5850401385476
72	20220728	11	4	1	22.840727254708117	134.61841946538513	6.491019437140313	145.97837001910892	6.536276590271229	144.40229692617706	18.296767061951144	137.38173647757236	155	46	0.2280091359700979	8.036879673414647	12.83947700464874	14.102219261364084	14.775864055558335	15.602006289355124	16.054607231015563	17.142960601275178	17.562131892370726	18.01742033376797	18.296767061951144	18.73518242336239	18.78748423364859	19.26872272879686	19.666415265534148	19.8907135287313	19.95125681549378	20.057195347547527	20.222514747404823	20.680612250031807	22.840727254708117	143.38289650875083	138.063791999021	142.70813088804087	143.18004080280673	140.75896653480024	142.06721935955545	140.3925895660465	137.14987627294477	137.15047600945942	136.24517374056802	135.98330602963753	134.5890840775901	135.39261726411317	136.02745904545878
73	20220728	12	1	5	20.46095854026533	65.29616827049743	9.289004364848642	59.92489702427618	10.377030128140047	57.8753836544376	16.58862034781975	59.06933152496327	80	55	0.13913636810491217	11.838672518044833	13.802427127099248	15.122665463954943	15.763771391201251	15.865182296425374	16.00965061040154	16.179814283617418	16.308091486498743	16.497277527054816	16.58862034781975	16.94640408215577	17.197586075696776	17.356872223205112	17.584902674798506	17.697598320064376	18.037770178608497	18.34775371711142	19.300949794165557	20.001431666851484	20.46095854026533	56.6168848330688	60.8603308828873	63.37518119316146	56.88044835069593	55.10707917824619	55.22823629449387	56.46186328431184	56.38531415641378	57.47004621618066	56.30910625791199	58.26002845955768	60.421365115289234	59.32950859933948	59.08523488288671
74	20220728	12	2	5	24.397152354233334	68.24371296567747	18.519636847255363	71.92782716343251	20.72553385054977	71.78791621743592	22.6505149648569	70.40738652575929	183	18	0.05943486312780385	20.313140505504784	21.083113629190255	21.261170218022784	21.51547500929103	21.868887259021815	22.06820351438857	22.11872962274015	22.260607358881472	22.45311110279601	22.6505149648569	22.685859737544764	22.779582244606303	22.933654915608873	23.105246049021098	23.220891541934797	23.263711096555294	23.303245546032063	23.47138738751313	23.887097999557803	24.397152354233334	71.15576980364476	71.16953272262792	70.40738652575929	70.97124742253698	68.3305868678841	68.3305868678841	69.85252167670163	72.75380910811671	72.26638876624736	70.07673524076722	68.03126664564105	67.62471767068928	69.43341959608075	70.58822259535881
75	20220728	12	3	1	21.427344617450128	89.33404207035169	2	88.83052190514891	5.411722737521393	90.84512992048153	17.92802509706954	90.10923253641435	70	42	0.25940846952875557	8.809111869498363	10.171718250472042	13.183567623225242	13.409898445262384	14.407805109626583	15.367907282637304	17.04227685116645	17.413070065026076	17.74377472861118	17.92802509706954	18.10330654741701	18.210637796988667	18.34225983614508	18.400426934863425	18.56737939066263	18.733412365488466	18.99972300391786	19.947555697254437	20.99742841343695	21.427344617450128	93.73955140283212	91.1275024160428	91.70354933838146	92.11931150703272	90.13325301785528	92.34606361100091	87.42472917448228	90.37456424273128	87.8774578610635	86.36147905625371	87.78761112699539	86.41820068817115	90.5210447162966	89.39325054074806
76	20220728	12	4	1	21.40114715221254	86.88576251320568	8.007207160720448	98.20418648343106	8.340096533576292	95.15600496706124	17.808000876427066	89.72087212231258	143	39	0.2452114011899931	8.190271026396552	9.714625854026842	11.547118416506766	12.58876063933782	13.684600705829109	15.536803881521283	15.97653418898725	16.7659385031965	17.158067592801963	17.808000876427066	18.476317554369203	18.623949765486543	18.993540547162336	19.079540368352465	19.196907481142077	19.315302394695344	19.95242354964149	20.66789061954238	20.73753626168277	21.40114715221254	98.20418648343106	90.53311182858307	90.83406581581436	89.65885109446812	91.40564573514722	91.35006670469306	87.12570882049658	91.91754153098589	93.443912321955	90.79934313967205	91.4620416480955	90.44287216369504	88.97035357562919	86.40489274171637
77	20220728	15	1	2	20.21736931009677	74.83356091728395	3.829708431025352	68.6683367583472	5.172806042223336	68.40356687416757	15.936327926586763	69.1630935322365	115	44	0.2538824009115695	6.9192396386175865	10.19151722445595	10.609237022352724	12.135711090654397	13.078032294623872	14.052941077417625	14.350551088370764	14.59134547230874	15.169088759197477	15.936327926586763	16.323725230525508	16.860905568911402	16.975311027714966	17.109153702511676	17.201528891499493	17.412211971713624	18.105296941452774	18.43477610946991	18.99534546417365	20.21736931009677	68.47008764925283	67.49586738259826	68.96019129501109	68.18861475846354	67.82613607705511	70.28486966206887	67.11212907577334	67.07709102094657	68.44024558750573	69.29427555453539	69.0319115099376	70.71983373947424	71.52699636593955	73.19905142854932
78	20220728	15	2	2	18.12970242997545	77.6647412181913	11.824242825956867	82.67331663702467	12.224599710630567	80.27803965605285	16.210977244475295	78.71304962497683	185	14	0.17926090799916908	11.788172034462454	12.496919735956244	13.474595584911794	14.389592401780307	15.212231862422806	15.591468993714102	15.718763892787944	15.785576656778078	15.954605057776837	16.210977244475295	16.51881274082733	16.842231070786827	16.944834538898547	17.405615181365278	17.879207215845437	18.02024485999746	18.02138794784762	18.06287430434714	18.11041033116631	18.12970242997545	82.67331663702467	82.67331663702467	78.51807321600131	81.2819434334219	79.0454535882316	79.0454535882316	79.78395155390979	79.41767798800338	77.80343545735064	77.83094061474749	77.83094061474749	80.2426931160648	78.90802603395237	78.42947765638621
79	20220728	15	3	1	23.19089092949032	108.51260246153176	3.0237157840738176	114.62135315538474	6.883720253785261	115.22124132756224	18.911143394134612	108.91449313821012	107	34	0.23871654740459028	9.142519658210029	12.980699977879262	14.394344016922858	15.352117758997858	15.839912456459496	16.232835301293242	16.629523891450386	17.03926831049888	18.54046957504653	18.911143394134612	19.463333450354497	19.577410662314037	20.047271764419936	20.18193568135391	20.614362647781668	20.83190813504416	21.30169303308975	21.979844135102393	22.87180072388827	23.19089092949032	115.2419150035104	110.9495180457533	113.36106891151825	108.98177220084268	110.41485294292671	108.5568381996309	107.33933171371582	109.70287263745313	110.15391585762244	108.8472140755776	108.26066142394752	106.5370910627847	108.99884401094126	110.10318642070932
80	20220728	16	1	2	20.361463438536564	41.49202368173675	8.467984301836447	45.20627722442504	9.440566383112971	44.31132558055401	16.568549002680495	42.14404843124183	71	63	0.1412948822415412	11.72016804747453	13.648659079367368	14.367975567139714	15.111810127521402	15.54729645199966	15.79435605449913	16.030622637954476	16.23391129318655	16.380967959080177	16.568549002680495	16.687128288879588	16.842230555961237	17.020347119911804	17.139472257373114	17.268112357560106	17.606784875694668	17.658241232160485	18.40631212707936	19.77659488896747	20.361463438536564	43.527986970119656	39.62481384023975	39.25228957221064	40.82936136430987	38.98841843111261	38.07817609118874	37.8864310211931	39.770991860476535	42.795894810835215	39.356023308678736	41.05085801856117	43.24651407933037	43.67766259166828	43.662338289690034
81	20220728	16	1	3	16.657861926249122	52.94773819746862	10.646601469955874	53.4014698916692	11.33707947676883	53.06425424925078	13.968778356407755	52.509951222330415	158	36	0.17405340328753602	11.925312839361055	12.370891480071505	12.71820466323545	12.91762427928777	13.211269853420095	13.302870207781858	13.413873234115885	13.639538739151735	13.86463290307981	13.968778356407755	14.132263423269192	14.30089919266293	14.619626764637726	14.838555877422383	14.87284622332594	14.999402442958212	15.230019525459529	15.38041274186681	15.706235472101389	16.657861926249122	52.95593804326399	53.47088422309966	53.01393153020392	53.583779451843554	52.53485579811624	52.48876914904943	52.40137823260603	52.36628847635558	51.360990483928	51.5515671017485	51.70291267928194	51.1082997757004	51.79424841435198	51.51769749909686
82	20220728	16	2	2	18.122462088241743	48.50114691373341	11.777426306669998	49.21461105006657	13.186268226931707	49.957071068179296	16.855961685476153	50.78706849010251	180	18	0.1011733346677617	13.55506644829982	14.296683816316088	14.60320286932267	14.65990048841107	14.92625077043942	15.666604188847318	15.736709693063268	15.826808469612615	16.30102422499168	16.855961685476153	16.998456794738722	17.07193223707198	17.11171585930238	17.169526879922433	17.2251970641785	17.30385663416492	17.477737308590925	17.775025984471068	17.899145537141784	18.122462088241743	50.81482698447538	49.84177516999595	50.48430495304251	49.86774479510954	51.41092371891648	52.58519747435178	52.15065734862058	48.31961287491424	51.364702646148096	51.55755412661045	53.27495650792845	52.39053127391832	51.85801178017441	50.8588093855985
83	20220728	16	3	1	22.949788962513345	77.08996098073276	5.991001117308388	77.64924113137255	8.842140082286726	77.78159677598894	18.245402786244515	75.68450947946239	53	57	0.1815904569553902	11.006725658364005	13.605963088961383	15.45039307955435	15.734593275807743	16.139830183645582	16.640460421168363	17.295013180798758	17.780405209863307	18.02987127839157	18.245402786244515	18.56537212096694	18.72348021121852	18.869506195576513	19.16848738813232	19.232887466783737	19.772092615147333	19.872812604378076	21.00973935994306	22.25353936677229	22.949788962513345	77.09146032201942	75.563507467485735	76.39549194745899	75.32388170902165	75.86120943516765	74.67797065286653	73.62417672502872	75.0584569401421	76.16647015099132	76.58050032194934	76.58101216604376	74.73653802560929	75.38889624929709	75.91074973933617
84	20220728	16	4	1	21.962543588753448	76.08557810350428	3.829708431025352	78.70407942796865	9.102641589861925	77.89840924926686	17.7881824087341	76.10070852514372	131	37	0.2132577556100257	11.142266686980893	12.616999773974126	13.79901482705759	14.400739363528666	15.483037426080967	15.939817136193582	16.33693498719998	16.86084222430561	17.2786024213135	17.7881824087341	18.424606409917363	18.85151133066348	19.015938577528107	19.429915361679992	19.776660365932663	20.22748889195373	20.363769208032807	21.209441812397152	21.431788510776972	21.962543588753448	77.56427501169966	77.02768661591226	76.77786533669881	78.96303634874606	77.92165076259104	77.74800636102516	75.69161842521815	78.55333875709226	74.60196956005946	75.7186892906561	74.94958925230274	76.00859468364732	73.50481881832505	78.82046450281084
85	20220728	17	1	3	19.93591463940145	58.33942633590041	7.953405435540704	53.56127899225877	8.505035495785505	52.441422708625645	16.526222108797363	54.746552225581624	97	49	0.168761205102314	10.268247817254377	13.03388115761894	14.505965369491545	15.119517465866242	15.666927307081773	15.766111941274817	16.106540714284826	16.184170973842782	16.413161564599577	16.526222108797363	16.69761709522559	17.364003898081084	17.755974020570907	17.979242277210645	18.19974251704977	18.30815977575384	18.562950438166727	19.156706432680217	19.684540053218623	19.93591463940145	53.5882878159883	56.0237609304892	52.10251298289136	53.64261567198944	52.79009538653118	53.308484881183816	53.532383066564975	53.481726011644994	54.39381150732301	53.77557622326287	54.75824450254647	56.02203927308071	54.46089410454557	57.86856596003522
86	20220728	17	2	2	22.95560243297149	100.09132980882724	8.725329242779184	98.98631528055137	10.703280821060211	98.40884829244231	19.18178330735701	95.6984976654327	106	51	0.15934501107668053	12.677018549350043	14.54628021339822	16.604439501566556	17.192982458702854	17.69157331145043	17.809669573150455	18.00159978505296	18.237042418463176	18.964785489465175	19.18178330735701	19.649140714762893	19.891035606789885	20.044301280862864	20.38677336237196	20.637999644249007	20.79408853242868	21.10389389931049	21.692710721412887	22.388185448000726	22.95560243297149	97.8040484850154	96.23167376725732	97.5781442843955	91.35619849354131	98.3565402387262	93.76006652774768	93.54733584988102	94.78179006247784	92.69237008708278	93.935179249746	94.83288140935672	95.01018627171902	97.0496730121256	96.37431799518568
87	20220728	17	2	3	18.250957894730707	55.23119361592827	5.8487650121869175	60.07257697087082	8.965914721330426	60.50574873225534	16.5732076125161	55.119503030356086	178	20	0.1955272173614834	9.974337695246527	11.8144272121021	13.15757433545059	13.512431024743384	14.06688162631289	15.6509052411024	15.826987283935384	15.978130738488838	16.33841025430634	16.5732076125161	16.775719147128925	16.831810620597476	16.98665704061484	17.127539653465085	17.345600144887477	17.44820135745315	17.549160104911888	18.02644808521662	18.246635769756477	18.250957894730707	62.10959238322558	59.33507684266963	60.52708418642658	57.48879832254878	57.78535768876739	54.63404217244413	55.09567384418276	55.68135791189505	55.1433322165294	53.47381052367985	54.49615447549416	52.388711383804846	54.42898398585134	55.48308295208885
88	20220728	17	3	1	21.6798948821566	90.06359051959116	3.126943839882286	96.65888263111096	7.186806142369719	96.06114523815847	17.261115151100668	92.19019415889564	70	41	0.2385192066804507	10.728279511253175	11.119027371569109	12.787438273907917	13.43952312791385	13.861188594188109	14.272402668411155	15.07013834360238	15.837809360262316	16.555938746534704	17.261115151100668	17.382835339946883	17.663586522120177	17.93464742366976	18.178362466244753	18.442036943874875	18.73097262460054	19.84022083240136	20.391188870348415	21.297276473598895	21.6798948821566	96.18270217874924	96.05357270297038	94.83085471354852	93.63097841310774	92.6207739555731	93.38149836329058	94.66299053114987	91.541155166608	92.20065852704812	95.99954471522658	92.0836892261184	89.42169666405584	91.21280976511196	90.14636449890008
89	20220728	17	3	2	17.432367538647902	91.3019326792486	7.392028374815113	105.68383144696784	8.47946192694923	103.40066555648076	15.31607735211383	94.89688260172808	186	13	0.227633208745232	7.09445546347644	9.618324525693634	12.457840777372432	14.29750107977326	14.309455486267854	14.576498096097584	14.865945968676776	14.945116163419758	14.995975328137703	15.31607735211383	15.704106101210606	15.958745441290493	16.109203114996753	16.308071705388052	16.466623952982513	16.49613259829825	16.81567777798813	16.985611602331435	17.144864659745558	17.432367538647902	105.68383144696784	105.68383144696784	97.90970551444433	95.19478103481994	94.30825672300848	94.30825672300848	94.4585424213565	99.16322721209367	93.73400901021382	93.73400901021382	94.9756393804172	94.81812582303894	96.30847106198904	96.30847106198904
90	20220728	17	4	1	23.75812271807028	95.39514473214275	5.055900530816918	104.17284699968536	7.613807059299603	104.45151767331129	20.850609365933646	100.97130872040104	151	38	0.2196740129747821	11.146576046211118	13.636216730358672	16.79082208115713	17.213232848478448	18.477441330445263	19.41151261731573	19.894128198140137	20.444142679621596	20.60056917401336	20.850609365933646	21.068517009992828	21.29324485192145	21.463361092668787	21.530502644360165	21.723213501676454	21.843847542599313	22.061964254024453	22.34933799771237	22.82594254408406	23.75812271807028	103.44793099800746	103.65835579237806	102.59758734248604	102.29011897587132	103.33479794271464	105.37124463940894	103.38775054084594	103.41483174656862	103.1190789225594	93.05095048114586	102.66381686621791	100.35065380971274	98.29307157101876	98.12541419431484
91	20220728	18	1	1	22.61675521202116	75.13818570559637	3.829708431025352	78.10126150844938	4.347611919673959	77.25293248507064	19.764440212458386	71.90258652839277	110	49	0.23528015093621224	8.491210379005196	12.877104871121924	16.20361192224408	17.375580469526128	18.13903322847237	18.403520859218347	18.859493397330777	19.42052400712177	19.62522658234756	19.764440212458386	19.85094760313992	19.99704609670358	20.124123905438037	20.224437740301752	20.378151723765747	20.49178636074731	20.95980755519297	21.32708897040996	21.909964459644005	22.61675521202116	79.09716535219462	77.08966628261778	73.78604354228068	71.78755603085098	72.5290216582483	73.0904060568318	71.90804102859084	70.84689515830598	69.82511475200977	70.52950528848739	68.70584614122579	70.75921988403235	67.83012225682072	68.62526430228083
92	20220728	18	3	2	23.21600408361399	97.0083739148914	7.582113293666126	102.01197565676692	10.36101779817226	102.7199542720478	19.969378754643948	100.7435484386711	71	32	0.17827191306261173	12.719817699470685	14.75756450926239	15.620586725314215	16.012095483122504	17.111775172870374	17.796847943285496	18.370879362740435	18.768969895020277	19.236513961540027	19.969378754643948	20.3208051175508	20.41318335246692	20.58630522880228	20.81264750143977	20.91399687513575	21.01180455086658	21.08898381467099	21.234867843460407	21.422939157150584	23.21600408361399	102.14050539603112	103.97164573929896	102.984024463627	103.33722790962752	101.07656247872526	101.40461835224868	99.7892280499903	100.55070729849348	103.67508637308036	100.7430986362851	96.63538950419154	96.4037774663976	97.9542411208008	95.5324120120086
93	20220728	18	4	2	22.70929563029968	90.19296816220368	7.242310915499779	102.07723319373363	9.810596061220664	101.35077304286854	18.919139978333963	97.07008473419378	147	35	0.1799766690144948	11.126187660858877	13.605067372827191	15.14987322189861	15.6992744997532	16.667952151015804	17.598855156711238	17.759364325652957	18.394589936038088	18.611196591206333	18.919139978333963	19.0450771536917	19.10794101472757	19.368107645054774	19.50574271629064	19.65167290674052	19.91200926762673	20.20967816631113	20.914321193110176	21.55525037888463	22.70929563029968	100.36627797994832	98.92165748009928	98.04979569204298	99.8100740640174	97.04705692008748	95.66490208032654	95.53348740162107	97.07008473419378	97.51566828402268	98.34475231412758	97.62794309568244	93.76853522094618	97.75702087003762	94.79760035783866
94	20220728	19	1	6	20.45531933845046	49.17699826434063	3.265986323710904	51.44174293757111	7.043401901533417	51.37209077959173	16.763000534104332	51.22975159006305	91	64	0.16034664309680058	11.894720517665014	14.14374943389604	15.68850216926478	15.910238688376372	16.188446640516105	16.361289855260928	16.536261690365304	16.639756753326505	16.705864869613265	16.763000534104332	17.0978858753122	17.4764929069637	17.67980627213003	17.81463766367412	17.93989050336497	18.326205220463734	18.42896833217391	19.090223468276942	19.47181336653551	20.45531933845046	51.94002057841289	50.73537740670897	54.56558431735172	51.59873948071257	52.85635593111726	50.357646805315454	50.664587817408666	51.40277557454478	49.80312835579643	52.26324753896476	51.57422266560433	50.72548175421695	49.60884991604056	51.63637811715036
95	20220728	19	1	7	19.147393059020192	38.90596758570168	7.638847990013477	42.474922032355714	7.585574943782433	42.446756820116576	15.837505850605508	40.01803418816728	139	59	0.18101324580968395	9.957051492348588	11.519544511872832	11.760553657852908	12.6747968396759	13.896230315118302	14.182671848929685	14.887029979791407	15.18287327801026	15.337049732252371	15.837505850605508	15.93119630674539	16.016900541405533	16.160897822207907	16.331659725196868	16.69270541164112	17.043599762429373	17.212111021109997	17.324523505203878	18.08712849399928	19.147393059020192	41.31766580052412	40.69103679032981	42.14275848072106	40.854857921396814	40.91512627097858	40.14701631488867	40.61894432515282	39.51931191508185	38.40051378725335	39.78554839631315	39.17726563631109	38.04118630761811	39.92869671312239	38.52539857614823
96	20220728	19	1	8	21.84271657784584	56.44362819218051	4.381780460041329	60.87095035531082	6.639843643991778	60.283713521507394	18.70102869410261	56.69063691394586	125	46	0.2554823245824804	8.858594526316333	12.34283976352688	14.116940962115764	15.019376414535731	15.979779010229471	16.10434431892386	16.315736388605682	17.19364255212336	18.232804871857873	18.70102869410261	18.762276745920953	19.41656040712768	19.561749373227546	19.607651288610207	20.25169454386593	20.518286087486036	20.653636172949465	20.959703197312205	21.411051128856897	21.84271657784584	59.51262470172321	59.50439383507363	58.54300069163365	58.17216189001645	58.11665007141308	57.57237884406709	58.23301446568578	55.581998115870135	56.72499250998008	55.62037608266652	56.53456582628824	56.29486251568863	55.84344187512646	56.6629094404272
97	20220728	19	1	9	19.92522259195481	54.96801268883635	4.618802153517007	48.90110912730859	6.920973655505406	48.41231525095018	15.138633234744283	48.75336455393435	146	54	0.2127353145924724	9.663063308567766	11.360485381195195	11.675976462254752	12.307759867992711	12.614770714013696	13.386781071750768	13.879579450043453	14.359218788096053	14.650320979894389	15.138633234744283	15.433454847546075	16.442755822083225	16.593082333543684	17.08032084958177	17.298666394212354	18.000130711665832	18.305523524800975	18.430393945156855	18.76081672973392	19.92522259195481	48.80285057160801	47.5883220876968	47.02120917136975	47.880311048062254	48.76685087030083	49.09439489972984	47.55014058631039	48.59675318639928	49.25740431844508	47.353085780102994	47.83579095213289	49.73437580258906	51.02380930912536	50.276351486723726
98	20220728	19	2	1	21.7051607441559	82.17062369460075	3.265986323710904	88.12633817436601	6.943047327367776	87.91847432384827	17.45409053752008	82.77732439103826	15	42	0.22515826069268957	10.460945199049592	11.94813339948514	12.794042337637226	14.955844765309402	15.377031632693036	16.276375719968236	16.72707219422238	17.10797225574066	17.404277022019052	17.45409053752008	17.858619640764818	18.0520263582103	18.226760676514655	18.350741066078147	19.321875219238347	19.614489146313925	20.24696493463661	20.81169069597586	21.193824113582753	21.7051607441559	86.64342760014085	84.72242501237778	83.35432778971497	79.68612212002574	82.19810300128576	82.393384448661	80.7817063086227	81.29003470622756	81.99525246548403	81.24319321637503	82.07877611543628	81.44976108453923	82.27235141583013	84.1211839862807
99	20220728	19	2	2	22.06818953127446	66.56581564219205	11.192625559695689	71.54708236903856	11.785320417677836	71.56025589179178	18.897979294512936	67.37899114423115	47	46	0.14979776615861395	13.193144203528558	16.1767836711697	17.104107470380864	17.65619693017935	17.92866916449878	18.389527123127543	18.457906402420868	18.6236848707333	18.840081298955297	18.897979294512936	19.02116948392832	19.13975478297177	19.3408131618872	19.614979281507704	19.766275783791805	19.92749279973697	20.699621031592255	21.09054022315592	21.310079652382292	22.06818953127446	72.50222998049821	70.44341724792068	69.75163151853583	68.46175337975589	68.35275643835735	69.33002708900892	66.35693155024707	68.36886143183312	66.43255005251892	67.0714297150538	66.49174301248819	65.28761685502104	68.68233233373691	64.15008213125152
100	20220728	19	2	4	19.16275055755504	54.16406589092383	9.295690491441984	52.20737381039565	9.693137448777108	52.14397924806213	16.786959108194914	52.99380933610834	7	51	0.13115302403452708	11.53576389112826	14.087029500315056	14.95152156473696	15.762043198091307	15.933219623536417	16.04869257545728	16.250674506454626	16.551352935490005	16.708921372979763	16.786959108194914	16.84318605780228	16.892915806235653	17.01049751770654	17.164528895623892	17.24083190480506	17.703883995681327	17.954222226523832	18.175581425527024	18.477279305380065	19.16275055755504	51.88547040628994	52.57821261201285	50.84231146130276	51.01288479830214	52.5496475754306	52.24897277588719	53.12117062319741	52.94306955891047	52.87284868527063	52.823354912383415	53.0229017272121	53.17956738124202	53.070953030378696	53.74916196590564
101	20220728	19	3	1	22.35041511219378	76.59552475567025	12.114529041666165	95.98783951290582	12.888372028569266	93.35699188846706	18.611636227194488	82.55025432331445	89	53	0.1436475260392856	14.065966698194668	14.333664661217464	15.575789675632642	16.831779687214638	16.98544318409919	17.63370009597541	17.693219732592084	17.82898775648647	18.398635548762343	18.611636227194488	18.68603556658299	18.757684619334043	18.886246896377394	19.14195204903101	19.342953783883672	19.43236331479379	19.893263986480484	21.175401583711302	21.576858288068188	22.35041511219378	93.75542373990136	87.58577910924012	85.26125207981045	84.31111433630522	86.39058178764222	84.00870236892622	82.99671938241704	83.02062612072588	82.84421569299322	80.64821840282775	83.29470053778681	81.58003316178139	81.82513927115538	80.69812061696203
102	20220728	19	3	2	21.350128395169776	67.24562215171065	3.4641016151377544	74.98441016115007	7.685092861202364	74.87060671073023	17.713807591649562	68.07054938735182	123	43	0.20412268703599765	10.906807180003916	12.753406296393855	14.416685767822385	15.102184157810354	15.255396700911543	15.527346158154058	16.69139330219023	17.05330769798679	17.445479110635066	17.713807591649562	17.764358908204773	18.083191694864304	18.309961874280074	18.688896323146817	19.11449849052389	19.378245116713764	19.68159299921309	20.56289530286416	20.860471206546947	21.350128395169776	75.16896873325442	73.96309506766696	73.37759195493753	70.02980585849444	69.46053182265764	71.00834836416851	70.91203895214062	69.30579980187328	68.63259039401603	69.30475543311498	68.07054938735182	66.51079498711363	67.07576229435803	67.60553127236226
103	20220728	19	3	3	21.03432782023007	86.73368277545602	3.0237157840738176	96.40872012250122	5.963477363725985	95.56285725703196	14.733583693539316	94.70966657644664	44	-52	0.24542983004104071	7.628746812380572	10.977654105369654	11.552088726179052	12.487471064872317	12.9641105628683	13.572920045067413	13.773380704438388	14.057386860170636	14.41641077013909	14.733583693539316	15.60414547845719	15.90580866783615	16.324627659935476	16.676759919213083	17.036121008670065	17.41930366614658	17.782443993656635	19.016683866600932	19.63811295980721	20.218515015879355	96.24550906823364	94.728155005554	97.04675705183014	94.95200148951147	96.07792407352284	96.72243402109628	98.26126485517187	95.3310659876359	94.45504740511583	93.5957283824439	92.9025984160434	90.68439019426576	92.03133636450175	93.7312791750436
104	20220728	19	3	4	21.05304725868834	58.436283783019306	10.813092449984982	71.71356612342498	11.78577478382384	68.24646520479796	17.64828175614089	59.26332560688891	117	37	0.21547098341830245	12.5959482887177	13.1527880044758	13.74874612038917	14.70949513192425	15.581422544931852	15.967754268439744	16.23466655027048	16.770536997553826	17.155896864712922	17.64828175614089	18.241338548591507	18.381676732662967	18.525177217131052	18.5482658045325	18.60954655689971	19.529273578993525	19.796156755178764	20.036232632051274	20.421147974895923	21.05304725868834	65.19333413880133	63.81872770689743	63.838979154552206	62.626286071181575	61.13917734135374	60.67902950047468	57.69974530129853	58.16089614979695	61.370339576761694	57.404592213803966	58.73462684835482	59.25532222650352	58.19063480869669	57.64707706099747
105	20220728	19	4	1	20.28090378913189	78.51246878167458	13.060527858073922	86.68066813561632	12.785584884356446	86.30915893887209	17.98503199329125	80.77146684166323	174	23	0.17261104839422928	12.994094341459247	13.06936077966271	13.09034809201192	15.169071402087276	16.091382291617137	16.40506779296616	16.939627155823942	17.202813537996903	17.49812288782182	17.98503199329125	18.080056892564446	18.17912064192647	18.501398835394625	18.7330517146135	18.865943139530764	19.137550546295536	19.420441111963974	19.461812596513376	19.829238462986687	20.28090378913189	86.292891947602115	86.68066813561632	87.01533662122819	83.46675770564576	84.12082207631495	84.43423610665268	82.26716576303521	81.57885953946389	80.9849807960986	80.17456615008392	80.6394860323685	79.90079677142269	79.57178959170359	80.89836023086801
106	20220728	19	4	3	19.176954236823093	91.9270339123732	10.370956815823511	93.92605911860916	10.75535091113744	93.77481866730388	15.6315972281711	90.6457175293544	176	17	0.2573404557379913	10.370956815823511	12.397715453819668	12.901230218713794	13.255881225342415	14.562875748403563	14.616191257311884	14.997102160471728	15.170992464967137	15.4370808027307	15.6315972281711	16.01352006921646	16.203181104282013	16.874477522572906	16.929904309516644	17.01929787335072	17.364885230047687	17.53743960156373	17.869463147529675	19.11048607796049	19.176954236823093	93.92605911860916	92.94983283671588	92.75975772270505	90.9902144556075	92.51305920948175	90.6457175293544	88.79890131442728	89.0754522296824	89.84875042363844	93.74836132542691	89.32619379423733	89.85462370536828	86.66534900378043	93.01856470935378
107	20220728	20	1	2	20.131454672115492	50.73416242325253	7.116456281221612	48.59257571136608	9.4242533280528	49.28640192360544	17.053125333209003	48.46000292077024	54	48	0.14881862338403662	11.350291964126606	13.277240664451035	14.197340272955977	14.771728726024191	15.241566808896652	15.691028623003454	16.20651050924108	16.476078437898618	16.677396933982173	17.053125333209003	17.213853239916556	17.46255242336614	17.65927253812605	17.797944480363554	17.82189998484253	17.886858793779044	18.11196672252016	18.441234412612538	18.655040736444917	20.131454672115492	49.38898444170631	47.48289771467442	47.12901180988133	47.44466968200671	45.83869420900013	47.612192635009066	47.77975694915037	47.30024692510379	47.727285174259286	47.8902842526898	47.969651108178326	48.673550481131	49.45398347155464	49.20499975540478
108	20220728	20	1	4	19.902194260497907	68.82960383908448	5.325521087973104	67.5146970411019	8.318360288363278	67.85486828157393	16.68673937129323	64.52131386368868	156	43	0.1811157208115383	10.81493831867442	11.891900685049304	13.739634138953967	15.230260747134889	15.75531701661299	16.170594536215518	16.31377237593786	16.409629898537343	16.436916493836147	16.68673937129323	16.82949526666908	17.130569437388974	17.273906887118205	17.46313071412332	17.945809305505357	18.24702292447664	18.409921892635136	18.760348758144858	19.31619308930208	19.902194260497907	62.4549889142507	70.44886657797637	64.12214268189578	64.39211717605902	61.774008782414604	62.62751656506512	67.70146326399731	62.24381961937913	63.305720330449695	66.86036382302959	64.01145510394295	63.12303334988249	64.65051055131833	64.30785936589054
109	20220728	20	2	2	22.520525476885272	54.76078304244907	8.831414519157018	59.103449294448566	9.527014754127714	58.23972186371764	18.885792260262036	55.5435477670806	145	45	0.21639860097988012	11.54223409915173	13.205549248478974	14.488799624725065	15.830499265688536	16.306132727795255	17.235913256720092	17.525120505038586	18.082596517274386	18.39630438195192	18.885792260262036	19.50832402952723	19.645617932246527	19.862307268869326	20.13850233343026	20.35345625640502	20.62471500773678	21.15110833529778	21.740179222051005	22.41481436960987	22.520525476885272	56.71095557345142	58.23349528892599	57.01219391851292	56.11507081484741	56.65131798123853	54.46232623398146	53.583665708711465	55.75288683155395	55.87364584683931	54.23911567753522	54.754527170184	54.65144487165424	55.29048997874489	53.84141798631716
110	20220728	20	3	1	24.16988180245561	84.47129568714527	12.54102823588438	79.80117846827939	13.029183357770677	76.89151195946683	19.310425901158936	76.51778132488522	41	42	0.18976116754520847	13.582313902622596	15.901033323894538	16.776523816016404	17.37794487070799	18.02654256715701	18.42026822580695	18.60525943363182	18.830932482567093	18.970957046375204	19.310425901158936	19.80235681960499	20.32314362646912	20.483542783384276	21.00639090364396	21.173235622866656	21.75598368330406	22.75608737635249	23.145810684476853	23.424511903583134	24.16988180245561	74.94980639828219	74.52000212295991	75.82413434424795	73.76428241305449	73.58629509189964	75.84972137882633	76.39670176077307	74.4921557361668	76.718439720323	74.19918444875145	76.36853482515313	77.30533360134936	77.96711182443134	79.65038609597931
111	20220728	20	4	1	22.96076562462887	76.8873379311952	8.183486904432568	83.62165000084352	11.041754070067972	83.47604500471917	19.728028256165125	80.40656077841311	107	37	0.2007752423150603	13.181400382724592	14.860376738882229	15.72081389699358	16.84485817931426	18.03795574891718	18.5145266609239	18.93768194293753	19.00906602121184	19.23861200976076	19.728028256165125	20.84518977698744	21.089558681433225	21.50472937321693	21.668158291288645	21.73297385720775	21.905632030155942	22.26391329175135	22.524654692484223	22.86276623180068	22.96076562462887	82.61909218387089	80.40656077841311	82.78242215141294	82.3956799918723	81.83676692134063	83.26512215330047	80.86345142960043	81.23683911140498	79.79283385849772	79.62614846855894	80.71586971571078	78.11529844497804	77.13139450166852	80.61697523249897
112	20220728	20	5	1	22.30877919772062	76.8411685598505	4.3616645597524775	84.0244713031481	7.1339729516195645	82.78698221698137	19.38665111785659	79.60567470478234	173	28	0.2603135179004163	8.049312977235617	11.404496617375692	13.479428322481382	14.620529089779618	15.811450213518098	17.311660336620424	18.257365673507643	18.59111889428321	18.669683940249108	19.38665111785659	19.89850282008463	20.083741638918017	20.198611550338303	20.39232556960513	20.499715794557165	20.60058757190893	21.078086518835512	21.625677369482073	21.905327509935283	22.30877919772062	82.22769172605683	83.54161102684718	79.6926364994092	78.48388823466523	79.63296271619974	78.61901507559078	78.131729157423	79.20950220556279	83.19482889766748	82.01553493399301	78.08868772221082	79.60567470478234	78.83835319540351	77.38365091793722
113	20220728	21	1	4	18.867041348190053	50.89994303827694	7.994063900791544	59.59758565125373	9.352839115221023	57.52770709062827	16.809558739538666	52.20359960646714	157	41	0.17522535191871583	10.488485240880468	12.666307183327772	14.871257357077594	15.236443766279276	16.081699904881557	16.3523202079041	16.577816863408728	16.604240698985876	16.64789721252649	16.809558739538666	16.93228903178142	17.056613438834066	17.364683576893473	17.40926835393267	17.637448332399	17.875632436392408	18.328132289481864	18.408173713314913	18.6852489229957	18.867041348190053	54.98666139235711	51.59156849324839	52.210258749836896	53.5741784974665	51.262044299292505	53.0692158625431	51.66988580983625	51.51866948586201	50.61936975225965	51.6304893249934	52.13183286025932	51.57753155671974	51.459812585146665	52.95699275230703
114	20220728	21	2	1	22.75889562480457	80.13737214588977	14.212938178821664	85.02680680399892	14.440111298914486	83.67436649580668	19.95973580390468	81.19242241832296	19	47	0.126739316509964	15.35344118679541	17.306885206165248	17.9653204137562	18.763881111493948	19.10390610973557	19.244978974166635	19.543228428374807	19.715221619873553	19.83078303675739	19.95973580390468	20.06191328791507	20.219463138388623	20.32612573580753	20.5792477142094	20.90871110438735	21.008896406729804	21.588233302834524	22.133368803886757	22.49437657465539	22.75889562480457	78.7894694993157	80.28724940299074	77.52876647391741	79.50138259293851	79.74772953648078	80.35694809225143	80.6472309056355	81.33043419868976	80.99299451676873	81.27707315931141	80.7392490994981	81.00772942251704	81.92119534620726	82.51456224547815
115	20220728	21	2	2	22.185044443204028	71.61205554817505	10.22408558634503	74.41250452284804	11.32209182405939	73.62085921700937	19.151537165766747	71.10633807246596	124	58	0.16717703504968487	11.981510347890303	15.02656570880171	16.218255789626486	17.069459084126212	17.54102413344191	17.734133306758704	17.928512098902477	18.46942559304484	18.944987697655908	19.151537165766747	19.648695953485376	19.76116735806968	19.95211684012571	20.0459382337031	20.121047103098903	20.255314380076513	20.647471088430866	21.19540145119813	21.931690508192677	22.185044443204028	71.65015949742595	71.50167300862192	72.13307147515056	70.70960719787068	71.0146352572878	72.59113057851302	68.29567806661652	68.78936462103567	67.5461935484067	68.53668425309282	72.06416898781451	72.53939296383815	70.62517877300405	72.50287107815181
116	20220728	21	3	1	20.4993975747898	83.31968783585053	3.4641016151377544	84.22759068635297	7.164611351244211	83.90652484531084	16.71670386908487	83.03499911650844	122	42	0.20643826385284209	10.101432399310514	11.0543274540215	13.34515806235446	14.03709828409026	14.367229125872626	14.7058750036639	14.821943020441926	15.206095522871072	15.934532440538682	16.71670386908487	16.771817972609448	16.923089263923398	17.130714206190138	17.2322932218913	17.395712456990857	17.87010516681114	18.500932940415353	18.78641914864415	19.65942136632647	20.4993975747898	83.64371099832704	82.8443966479761	84.73801299161678	82.04952862006148	82.8957568422581	83.20923291430425	82.1887450436	84.18111627660855	85.61487947748515	83.82369399443587	82.15686594575996	82.42016061598397	81.25244777121344	81.49185121355572
117	20220728	22	1	1	21.32697908483989	60.67504332070908	3.7032803990902057	61.98226728713309	7.721083304892623	60.4417165190298	18.281205851491272	59.12951715226716	61	41	0.19795328220026143	10.911268761961129	13.139605381032226	13.979262023673408	14.883232008860876	15.847294102998438	16.37482826125468	17.25028572711022	17.54307898421762	17.923713679336686	18.281205851491272	18.521407914830483	18.608064181726675	18.63716443191254	18.789955205800425	18.943613975896636	19.346671429201624	19.509605042597023	19.814540181157312	20.39999157251707	21.32697908483989	59.16733157354545	59.96071060045813	56.6684208121913	56.412385021851726	58.93085960192573	58.11088536267295	61.26441887007201	59.56591852925078	58.64584516361448	58.95208820648804	58.14032932345773	60.591193951787645	57.94261790916962	60.133512268818045
118	20220728	22	1	4	19.92054418358895	45.47125736106096	8.001897863013111	46.94446874820408	9.447146205151215	48.246937907030464	16.251946304546927	42.97907941760532	81	56	0.14355578747628175	12.767623577259148	13.255552124906217	14.181062496472611	14.76612427577956	14.92343758859062	15.417176658977246	15.508740578117038	15.768165424398129	16.04730054209423	16.251946304546927	16.60394864711202	16.71807838380569	16.88417406139338	17.011440415822996	17.433066014336404	17.970108281817193	18.252371852889436	18.547474294381296	19.43161344345721	19.92054418358895	45.39448591704108	45.7940396893692	44.206842173442574	42.48588273417551	42.79441615011801	42.33477239811982	42.2536993956499	42.13274132988339	44.71874830956596	42.04498850347424	41.875896412263245	42.46354254900413	42.55956501813061	42.7780914255916
119	20220728	22	1	6	20.85785985231975	65.0169185409263	7.150719657197343	67.92802924284027	8.702581229819884	67.03814950863209	18.101234463229986	64.4952279103718	123	48	0.22940119274429577	11.274403581627068	13.51803691753295	15.39518463649419	16.108744384062117	16.423000280354408	16.688137445721317	16.925038156364955	17.59209516038011	17.911780975178644	18.101234463229986	18.318047266931845	18.641834999882	18.934875585468852	19.164446972158004	19.223613247077793	19.322045701942304	19.724217905937135	20.196622355785117	20.70448158985628	20.85785985231975	68.18688276077032	65.47023662373746	60.954991019499865	60.69415733704295	61.82219450928276	63.57956209110407	64.65291983766174	62.46473463261405	61.49093314749128	61.04742799489426	64.92211364032744	64.68851109772187	64.84722412812945	65.57083208378829
120	20220728	22	1	9	18.41360429850308	42.09458567920882	13.07616295354617	41.933316013400344	13.33392500112484	42.601119175721635	16.70777242876443	41.48157740908256	151	37	0.07091965841055822	13.796277140021967	15.608943372101118	15.790570354168036	16.011013641017104	16.20161046882909	16.333457970957657	16.367681692775193	16.46950425213668	16.635194688638865	16.70777242876443	16.751828515620545	16.883517708661813	16.89355815507615	17.005691573780126	17.069178783678737	17.157551943959366	17.230356536932433	17.810991925953626	18.2215583098285	18.41360429850308	43.09382943492367	41.53330726854386	42.90829112084061	42.46675579248573	41.18808135221688	41.41328499854591	41.48157740908256	41.38432961621489	40.87362812326321	41.69602198914414	41.82074908869681	41.058566700831605	42.43016669494861	41.061456810415216
121	20220728	22	1	13	21.714359980669347	63.34973375242701	4.363338213437162	65.85500895903596	10.456055115927311	65.13932855500778	19.043635174648855	62.21281427559927	162	36	0.16304878358387237	13.907910292998013	16.165014550511856	16.768348531954956	17.360300446797407	17.969921697585125	18.134513499120736	18.183058974543098	18.35774842886468	18.82846193926226	19.043635174648855	19.242735638457983	19.49844523223742	19.66000157417832	19.764930704484204	20.07487171975886	20.26624073250535	20.48990289592348	21.44018221179392	21.525075966006373	21.714359980669347	64.87891710084423	62.81154778264796	62.22332517503306	63.03409656087111	62.68750055681666	61.76373053938736	62.18515401393139	61.67397686788187	61.90102366996504	63.08742140925289	62.29941416026039	61.03313772138959	61.04393297865361	61.78321163582934
122	20220728	22	2	1	30.024414703611704	65.30731509744247	6.581077452882277	65.99249338488124	6.502095259843068	65.40992863639754	14.730139203314938	64.12654764319316	117	30	0.3290442391597438	7.986565701978519	9.826821649680994	11.583824984696127	11.825528786594576	12.037054062780737	12.491226137157083	13.099184915000174	13.710914761892486	14.677956419211933	14.730139203314938	14.901397236006652	15.458924294901284	15.489279037033548	16.578182419579953	17.256749688380022	18.054821061896064	18.533715489378476	19.287540878312537	21.41284464040223	30.024414703611704	66.17165432835358	64.96498446084146	66.29585665845592	65.12454539459738	64.98522039806915	64.19089523510316	64.33818225087784	63.98976118656754	64.12654764319316	63.67783098708938	64.3513661139158	64.06890055579188	64.61306838029051	63.63743666476954
123	20220728	22	2	2	19.203056991388387	68.04474003665162	10.573683342262674	65.74314775876563	12.17934544204919	66.40688029566265	16.883191586454764	65.89003150343562	10	33	0.11400949652656649	12.627101444966646	13.88536609290903	15.197151707928066	15.459487265729043	15.824206485442057	15.8463580007543	16.066188101748963	16.174119114712894	16.335066926661455	16.883191586454764	17.013231913691747	17.100314993580096	17.22629492202811	17.388465995125486	17.69911523948062	17.7564248241919	18.091604100789187	18.667045742904023	18.899543177731218	19.203056991388387	66.51603751147461	67.79289723177234	66.36328565521713	66.26196120509243	64.24767373858664	65.987261200805	65.32277382312228	67.483888162732	64.73011006321342	64.14668534771586	67.86845886247815	64.91734159892194	63.94923244054614	64.1335480159592
124	20220728	22	2	4	19.11794414750866	45.88891180181884	6.126119919905384	53.42291564221095	9.22445944371036	52.677344921773575	17.1196047472881	48.477178133716166	180	21	0.20422983444966425	10.347414679576042	11.521687066759258	14.01391802357639	14.192349040228468	14.487602007613308	15.016642402268918	15.838927985117763	16.334492720096044	16.89875500777436	17.1196047472881	17.338899051545692	17.669858067443325	17.926910420366852	18.157295982879035	18.290375319263006	18.334558820459844	18.43940576992289	18.5130696847894	18.822635461424785	19.11794414750866	52.84761839051563	51.761500732594165	50.93760235528419	51.15945833443006	49.96365610617512	50.2434280201254	49.61670853243966	48.5041869574457	48.34054678136157	48.08458854315751	48.067191014089765	48.06295666749052	48.24149719387872	48.52311484865431
125	20220728	22	3	1	20.19504237835516	67.42968956029007	6.592623207394591	67.96090100801491	8.62318851461004	68.71243634936398	17.286313380563833	67.98170566090306	169	30	0.20832501721761967	9.916923151614252	11.382955031982778	13.051031932280177	13.430397375136424	14.26668097407246	14.579630985409652	15.121744865133396	15.937956390241162	16.630652506053	17.286313380563833	17.50430272652275	17.648846315970918	17.892162733143167	18.014405961931203	18.045161788129047	18.27372833176511	18.648897259034975	19.478477037242552	19.679345381243827	20.19504237835516	71.1014626282131	71.47548106738651	69.7517504318103	69.29908895707985	68.73828361444154	70.28976061674884	69.75952115578913	68.31744436598508	69.07832904811596	68.59090353610424	67.09494352254268	70.57926273863536	65.55048757357089	67.11392311517497
126	20220728	22	3	2	19.620631774769336	72.19257981380426	3.265986323710904	80.52536030974106	7.571048325577404	80.81608775536876	18.05670584928936	77.3331618926442	73	32	0.212547776945821	9.897229720369172	12.51704286934826	14.07025720341465	14.68581809335106	15.518838071736283	15.962135499376505	16.728637463421304	16.864466338173628	17.701495749359058	18.05670584928936	18.192018932514816	18.449783712525424	18.501203959405615	18.56478231048634	18.701748366664873	18.847147106526876	18.974045123072276	19.035165991771123	19.331591622910008	19.620631774769336	80.89695912228632	78.09979835815929	81.13523030345004	77.69406109555925	78.91904877748057	76.53545287149846	78.13510009024681	76.50792703353214	76.97226268972915	76.466038540068	78.15105514959393	74.79638759365926	74.09620555306905	79.49048393282713
127	20220728	22	3	3	21.22606998788125	145.24819081250055	4.835764198615912	147.96425272344587	7.177767460735569	150.49275220957108	15.432154805282432	148.39754684486644	24	25	0.25954193523831415	8.535142216038	10.416304728921457	11.662415269488628	12.704741435431607	13.657071849517784	14.10183577426766	14.465836344085744	14.68621977111557	15.05628134524077	15.432154805282432	15.71213953626284	16.338410359106437	16.996896759898856	17.26340530135454	17.42646426659281	17.86756378047443	18.33558538429093	19.228347140483407	19.90092413691126	21.22606998788125	151.3716040301087	151.3926258289763	150.2974138906298	155.48778185540075	148.87421846075304	150.4126873848629	149.21514798877237	148.3001775536531	149.88435053629456	148.0614100388221	146.93958220756602	144.03630944148168	147.09456239518403	145.23531715800468
128	20220728	22	4	2	20.967303660320606	79.59379371762107	3.098386676965933	74.29803240068195	6.891300677947702	75.28573295187023	16.719499973730716	76.95065666477399	134	31	0.23753650057776188	9.476703343787774	10.594800567949621	14.263617249777564	15.060568882491378	15.336811865940152	15.438504418385891	15.965810540323606	16.362195119239754	16.651627078250428	16.719499973730716	17.65221653006053	18.37103432564142	18.53981821080841	18.865724585899677	19.03615547486245	19.170345155687524	19.816634881044425	20.062426752501818	20.514780760147463	20.967303660320606	76.00849645094233	77.82573428138309	77.39852541752946	78.16856642179377	76.21129011517802	76.1401179353425	78.9746329780771	79.24481427793505	76.1128609447793	76.31605788011969	76.95065666477399	76.83122637607717	78.15978234991083	76.578049674467
129	20220728	22	4	3	23.76655566866626	152.77638341287124	6.724839557731556	160.08421420524036	10.498017454811784	158.82868304559068	21.439384138264824	153.98951595834313	97	28	0.18898816216536105	13.022798816926567	16.458011774144722	16.60276925992467	17.544030153421886	18.24719155518781	18.882442575330504	19.78204718817844	20.26497506747997	21.058610071144777	21.439384138264824	21.839485905641688	22.034075605590676	22.127968291175808	22.21067815553841	22.400951285841153	22.639492545276607	22.89996385547433	23.24788449738621	23.293377990922863	23.76655566866626	157.9020005146275	158.9045945225967	152.9628084063704	152.65945547308044	163.62092247394625	153.80748558585665	154.9676448526278	153.98951595834313	154.01248173074103	154.6919211601515	152.93293532376907	150.94822107160726	153.5464140768508	150.37931928602094
130	20220728	22	5	3	28.0246253272525	173.9553959695808	13.520526504227195	171.2060383417867	15.953793606753118	172.32204459273655	24.248909228322248	170.11463162822295	179	17	0.23475843982058123	15.854606260648286	18.48624805538388	20.656689650338063	20.84226034994468	20.85700635880316	23.40754496069202	23.529925177854267	23.61921739115957	23.7157663480971	24.248909228322248	24.95859345928548	24.98899285414525	25.67584310915132	26.61641028243791	26.84512698272607	26.94695825169353	27.480742335777705	27.58429138873846	27.63155831185069	28.0246253272525	172.8911221631634	172.86897327325963	175.94348115456643	171.50603068253756	177.06653947970602	167.05385564504508	165.4295623576293	170.07187455084102	175.21730363815078	170.314281845899	165.98437033512093	163.36202242473487	167.62445323732803	168.91686474586822
131	20220728	23	1	2	18.971102444731763	53.69518567958552	2	48.46187451230739	4.1804189604311945	46.835402871573955	15.16084191191879	49.689442095270266	120	46	0.24704385637364112	7.871144014060633	11.112201531998386	11.61667768991153	12.416306313688631	12.594029871938204	12.77848324020849	13.692676071488693	14.47957034335776	14.783840856156992	15.16084191191879	15.24034611466432	15.528710837493891	15.897546052099258	16.33681450188318	16.872637147202404	17.091584953379684	17.497063871617264	18.16562176048269	18.427415407531974	18.971102444731763	47.69544226741583	48.59196563456668	50.62458642590878	48.79551930973043	49.689442095270266	49.63943647828863	51.56176262249786	50.35535643224651	49.47204794898783	47.50934299288586	48.82266255716153	50.82672865220612	50.234612927388255	49.93210272730427
132	20220728	23	2	1	20.755522154424884	74.94530320427981	6.4724250837289325	71.29886383395913	9.31288072099266	71.03653425697712	17.032114341394635	71.30859404189539	9	49	0.17179772354729694	11.348825897547924	12.67255299397062	14.574953238766264	14.843187354081524	14.919015812783195	15.563231794293465	16.158878777866892	16.607568518488854	16.890238248906233	17.032114341394635	17.36965136476373	17.76429951198937	17.809232566277114	17.969113808903067	18.332898833620643	18.820933336375	19.063473933507623	19.624715612580953	20.47368133838536	20.755522154424884	72.41441511238065	71.30859404189539	70.49190801318855	70.43580679835524	70.621849201319165	69.60989206552182	69.74299738078156	68.85589918316725	68.66548800990252	71.07736976477902	71.92511800883177	70.02743793328997	73.4663529591084	74.38152502978001
133	20220728	23	3	1	22.57015625264556	82.15223349819838	3.098386676965933	88.84645628392657	4.5172862205440865	88.10759123814027	18.580691277842767	80.69369497509516	91	51	0.23441868814166616	9.054612061817478	13.126492809442311	14.626492088754578	14.941697995125988	16.920657211551703	17.084423342892393	18.245546273800397	18.385468588021077	18.47853368014074	18.580691277842767	18.616481804023923	18.747124145684182	18.958568794660557	19.058928868308627	19.6743855696257	19.990696673191167	20.25833218670682	21.736877685175845	22.29005381404608	22.57015625264556	82.94647076874412	79.39637700144793	80.61961200510656	80.95653984293317	78.34486310639433	78.0348717103041	80.63156537426097	81.55818931027731	80.07749672712795	78.22888647279922	82.03495915886894	80.36254735643578	82.94279996766296	78.47630363581162
134	20220728	24	1	2	20.33004843926891	74.2178176418451	3.829708431025352	62.940806511986025	8.489523718963994	65.5723072977439	17.458885265835672	69.52185488128245	41	52	0.1651848559808312	11.386923156783814	13.529417312592852	15.125677458913154	16.102072654540592	16.296093647386233	16.564009766773097	16.739104650173417	16.893518131281617	17.056984418261013	17.458885265835672	17.607402620843576	17.760974585464478	18.05975879434615	18.230430934447455	18.30120988632964	18.8251760298014	19.11166129130537	19.46567858983244	19.696363153584063	20.33004843926891	67.48178908493067	69.86224154435314	69.56265247470698	67.91620512724505	67.91460755325339	67.71409909194428	67.82509170829681	67.93494172318606	69.3686635629237	69.00156794438081	71.24209050061802	68.30263707824362	71.94204505494405	71.09242004921177
135	20220728	24	1	3	20.07991525926389	51.25090781263221	9.304632514231796	58.543104094481	9.31220344644043	59.316198929503905	16.320514815570203	52.85780874112262	140	49	0.17837521075906063	10.432711801738032	13.544833960514262	13.882881495779111	14.62275270720969	14.725963388052222	15.337412439985036	15.692974576442918	15.96028911790484	16.148780722750615	16.320514815570203	17.441764917340752	17.61421128399623	17.86986439928341	18.262798722753736	18.37425890832135	18.649060193259995	18.871648523023033	18.939468775090507	19.37414577537482	20.07991525926389	58.108284781061926	54.983068143411465	56.8230184092741	57.92583045690128	55.36094350879128	54.95673143818975	51.59140304869262	52.30223558256056	51.77144808650986	52.64571916090958	52.49203667902589	52.196340726582704	53.27533909846367	51.95693211409806
136	20220728	24	2	2	20.009811751079244	65.60471719686703	10.292205329009946	70.34546373061981	10.797296913400269	71.08927315589055	16.30109347281524	68.11734693099422	125	43	0.15884312668493095	11.648279177578925	13.053352599537734	13.21945003824054	13.544875174758218	14.046982071496638	15.28288031723264	15.57923449880522	15.918768671633478	16.174872993526854	16.30109347281524	16.358670259425907	16.829070277968782	17.51833740995909	17.738901634168307	18.211262532562024	18.692493412929096	19.16282628253938	19.33961236529831	19.482238030706043	20.009811751079244	71.94297568057026	69.04790793042365	70.00390344523163	68.14488052417408	68.47411519015736	69.76775202243871	68.18714643803108	67.62048849423239	67.37681451429428	70.46758766349028	68.67111829494108	69.75816657848875	65.05332668348055	65.95924419931373
137	20220728	24	3	1	24.39029844140923	140.62849282200574	13.092907412885053	137.49541756795617	14.108762125155025	138.76628336986883	20.322910399217605	133.2884003412614	37	46	0.1351168776303465	15.264137086970278	16.007137289519456	17.315208633695747	18.544117475662073	19.18817535556527	19.35390159875162	19.585526368498844	19.9057062562463	20.0823290355153	20.322910399217605	20.72254448402278	20.909851609389275	20.994294040495348	21.146592957209403	21.444580775182875	21.703083830639596	22.079306965377548	22.938873144277288	23.99357000870797	24.39029844140923	140.36987196048224	133.21243026930853	132.86247367271497	133.75990698492257	132.03720520767754	132.67553166497905	132.44206871621742	132.2147065354498	131.83479413397708	130.2183594629604	132.1535127303842	129.7125437545463	133.38194889726486	133.2884003412614
138	20220728	24	4	1	21.876793178258957	131.7791530618145	3.098386676965933	138.69093026823853	5.771251575345911	137.90112208632124	17.277605099293968	132.3835427046136	134	35	0.28095002733280605	7.832623416710937	8.46864825406289	12.49710130121857	13.0064293404131	14.52082549067632	15.102657688452409	15.347810681927472	15.839727064774372	16.653464813483293	17.277605099293968	18.155825651851856	18.529864695079457	18.976117060547452	19.165666433692905	19.36446154363701	19.897245476139517	20.591931380910765	20.827384561011684	21.404499813784632	21.876793178258957	137.27174686883922	139.93637620350935	135.93133575855612	141.91048132353237	133.27487524882716	132.62939331448857	138.01433441713033	136.1357838683495	132.8821719151364	132.40883504107703	129.60452914019763	130.24947337972998	129.02716900169756	129.78935138956274
139	20220728	25	1	1	25.545328872136363	70.23145175112447	10.902310893222747	72.5777140590685	11.204079840700274	69.77933831148502	19.513592086106968	68.90053819237109	43	60	0.14471302618111606	14.45051686511393	16.046350965017062	17.39351576565614	17.52845650952074	18.32963413191913	18.42226480051736	18.620999489962777	18.89528259009198	19.09018304904428	19.513592086106968	20.131763159956066	20.31846741543453	20.70397492451807	21.108544366172843	21.368707586217248	21.506973928127856	21.78063637322816	21.927169480907	22.230354652668204	25.545328872136363	71.6640361595412	71.25900720644555	67.25352729939107	67.04140152818145	68.54111506510205	68.0847414281515	68.13182074455295	69.19207735035054	68.71480599794923	67.09663415909695	69.02637428746165	68.83547712081433	70.6648802962466	70.82721759645403
140	20220728	25	1	4	22.90495937468103	57.684343447184766	10.88067241329274	60.86367596499929	11.610962539823234	60.9986477016538	19.420457423070157	58.36738129568326	118	55	0.15116691473749436	13.895751764680483	16.36463945955621	17.22023245224515	17.840723160225682	18.144251478997216	18.35397591324831	18.459730176510565	18.720061759607855	19.129274910126647	19.420457423070157	19.665199411446658	19.73851029555071	20.20201081456355	20.43967083106176	20.46613805190177	20.950975157577652	21.639908432490024	22.277337175395363	22.76959191300267	22.90495937468103	60.65535541857239	60.054967465966	60.296930128780346	59.30684786534129	59.30890558200368	58.73148857193755	59.58177535589291	59.41145018572718	58.36738129568326	56.7323651329966	58.4690676557737	57.397597011180295	57.08384175144628	57.1532147217378
141	20220728	25	1	6	20.01472992887461	64.62505794044151	11.795987601924056	64.50835231677253	13.153006150012835	63.297522208035105	18.64795669805264	63.88825319638879	177	22	0.15919472706187723	13.63801831735189	14.432240868948172	15.897362191333212	16.83481476287323	17.416627986393124	17.818204837750606	17.877715092205083	18.535007557654527	18.608851617763296	18.64795669805264	18.676637068192232	18.84861747517235	19.023980334954803	19.175505277807893	19.248219228378968	19.39106285745635	19.484910874516896	19.501603646500755	19.920950252894677	20.01472992887461	63.21634407933705	62.16787022799574	64.17614481892774	65.04052024083543	65.05257184269485	65.54101070261066	63.57900888587072	63.13392683985151	63.02897811992696	59.728018002909295	64.44032875363902	65.86714845331562	62.7372476666799	63.24462992823144
142	20220728	25	2	1	23.183537187035935	81.65705277263493	14.896188560882754	86.57348591418886	15.03333128744202	84.968232537733	20.85642679520793	80.23846910975027	178	21	0.12640488464825017	14.968017578284154	15.89256772557347	17.2457601176867	17.675732548025426	18.455169870681107	18.953268125849743	19.578615064488773	20.609731189488667	20.78737641743229	20.85642679520793	21.08176090268405	21.19854072260316	21.474404505457176	21.50341197996402	21.62788061284077	22.063027627671495	22.36378592516861	22.45212581206669	22.57333594836305	23.183537187035935	86.57348591418886	84.28937905779087	82.03782341774073	83.25595032073994	80.30319929219549	82.47180516809621	80.91265567451505	79.42921774576837	80.17373892730507	78.32916655416561	76.81212270002804	81.06332913354066	76.84475663865378	79.0392028861089
143	20220728	25	3	2	22.59216962479299	96.06748038593985	7.03171383501796	100.45549395664756	8.24404444606779	99.56196582530846	16.351697040589283	95.92665604812494	36	37	0.2203671264841653	9.589163024585718	11.007481290100053	11.964675406348857	13.2757339730519	14.272007387572485	14.782067451541916	15.308407311680444	15.634764362969989	15.704259213411207	16.351697040589283	16.593043310380647	16.748373875762255	16.85792251272164	17.09635895793321	17.340019386858874	17.455472464543003	18.459861165789025	19.437220361456323	21.444654679818587	22.59216962479299	99.72037209393557	96.98647319182126	97.56562219958064	96.06632227404944	95.9075575422182	95.11615350969002	96.7944747848496	96.6581691514642	96.7381822747487	94.32668311040742	94.0982145191731	95.69207634861183	95.73438879375016	96.76626648809074
144	20220728	25	4	2	24.31162495450795	105.13214623546638	3.265986323710904	106.10506362624425	7.5903328428732975	107.1517313745184	20.060991026492054	106.22688769085738	107	42	0.23800934228470408	10.44160215487028	13.28995621259915	14.6257547075729	14.72874754977292	17.454981655366574	17.75538022829074	17.941465347143065	18.13564033291465	19.21876981656977	20.060991026492054	20.37189100652201	20.4977607863251	20.807461219184887	21.205632519817815	21.423636795776787	21.97761120720351	22.878881918525064	23.256405894085503	23.90570652983067	24.31162495450795	109.29885703226158	107.17012329430156	108.49202529490782	107.52845552153096	105.15041751859428	105.12361550055944	103.38162909228244	105.579539335124	105.86804361953354	105.45996428244088	106.54099969041476	104.84573068857344	105.46605471015016	105.96653483164066
145	20220728	25	5	2	20.39954319766221	109.37039112206286	8.37620905914647	107.34764530264329	11.552240120148609	109.09097594793596	17.731300699499396	106.9349128374196	180	18	0.24363626451452736	12.026546812458395	14.253964488840955	14.937146759607105	15.200452700313134	15.589184544394048	15.62121100551784	16.063577427029024	16.219271849955586	17.133197894704693	17.731300699499396	17.883782972599665	17.904548996474162	18.080468062539925	18.484500899479677	18.958559998397007	19.2814274337156	19.37377425632737	19.92872645816648	20.112040392169423	20.39954319766221	110.38884712681656	109.536435414348	108.55350862794604	105.015083871974	106.5543179771543	106.9349128374196	104.35672828313952	105.95716653367016	102.72721315193223	104.99174584932564	108.43367506814452	105.46169110999172	104.53998914950957	108.5819237303996
146	20220728	26	1	1	22.93754415455284	74.03361580956413	9.033182426283403	82.79197140436632	11.427665566018744	82.43942801320807	20.446820679669283	76.49620632078428	47	42	0.13300792628220778	13.766216233082282	17.421214822309107	18.82505031288477	19.363130811613747	19.884818018750757	19.98998439511339	20.120441524973057	20.272704628546023	20.34989901879536	20.446820679669283	20.543199179790005	20.680904326828525	20.815852904570445	20.94094189094787	21.172441862751555	21.46861444016491	21.773460139750448	21.80644613750561	22.21188439000487	22.93754415455284	81.37404434956238	77.20542577023346	81.79153851590686	84.49902316066394	82.00010205902505	83.99038972465938	74.86724439481034	74.25501164603925	73.10343998574109	76.6136305942424	82.37799293483197	74.69334665626845	72.74684492634725	76.78236853070119
147	20220728	26	1	4	20.508408505997988	56.78654305486907	8.625037819734743	56.25093181598919	10.043330258701646	58.511338739773066	17.061143336469264	55.8561319895683	79	51	0.16247883839089003	12.163186215611452	13.924682484372193	15.789962137724814	16.285801748620337	16.31735195816845	16.393256953645988	16.688707501130235	16.895491114913977	16.94142119946259	17.061143336469264	17.421202474278363	17.799390895271962	17.9952752092645	18.498564894549737	18.71780763967816	18.930329094774283	19.205878939394363	19.53942754046601	20.132664152990795	20.508408505997988	60.87051606335192	59.23735081163294	56.62795410787831	52.33106429640357	55.48607129437745	54.91730910263506	54.79527823232722	55.55395526366704	53.43468288624013	54.9409108025442	56.836522821138864	55.07536552496193	54.00453080787977	55.52614506787049
148	20220728	26	1	6	21.20964278558297	49.2978348317615	10.728046165333776	52.17657010216813	11.17636828417379	52.371212175270536	17.67253496716463	48.93154058528562	118	47	0.18622473812905624	12.737970840340775	14.549171246370738	15.189717554408835	16.621911625597743	17.037410464373778	17.087259548910808	17.228324438092578	17.420432693344054	17.53402882405606	17.67253496716463	17.852744795978314	18.19558871049806	18.433274223819232	18.769193506801987	18.994784004661867	19.29683188235835	19.966748597727463	20.552012385488133	20.936519156245904	21.20964278558297	51.98719295737696	50.00992371022482	50.01323777148259	48.72711832620407	48.44838561086973	49.02695039254152	49.37554207154995	49.74904866662895	48.03893101590722	48.26142809270669	47.96135302967796	48.73209717330429	47.97438178844489	48.390019873679314
149	20220728	26	1	7	22.68068244833284	61.146911874336006	12.884939455169116	64.98541169333676	14.231945201890047	64.66362203236315	19.74374260023073	59.726777168741016	109	37	0.1779492514721947	15.696362536747513	16.668077788871422	17.828674273822127	18.063474136028223	18.608663407384256	18.72359026321493	18.84310165945704	19.132359554019757	19.59385294102936	19.74374260023073	19.97182480807496	20.09539719668818	20.230834996752236	20.522332681095257	21.0374183376547	21.311075125402052	21.57909283865617	21.803075672053	22.22809536120029	22.68068244833284	63.886932225013815	63.20382716466454	62.34661238993629	61.36733572404599	62.19096008381046	60.36127772069034	59.91516164619756	59.96463473851531	58.24962613311361	58.41844162170793	58.31582463599128	58.77714609918784	58.71614358938984	58.26540540762022
150	20220728	26	1	9	20.32275314858858	62.05341361625676	10.771662504923244	50.453010081290046	11.040894248421324	51.02119838722961	17.677134243438438	57.13626699505606	148	46	0.1753804238988447	11.98870845064275	13.630682579627845	15.821367626023914	16.020500676821236	16.138486245327016	16.608232291073378	16.884079312780763	17.33042877957299	17.53143373839655	17.677134243438438	17.781172096706335	18.06431707030428	18.282217084678404	18.34454644839212	18.613948657323967	18.96700736885988	19.08972331955844	19.80734461156912	20.142082215262217	20.32275314858858	50.411540369357695	57.13626699505606	52.793450808927894	53.06245848646835	52.81777115862616	54.06760654476727	55.19959887591847	56.11271322992768	59.39501947328223	56.737132004259735	55.419578093384814	56.30415326152361	58.474439433693874	57.88639778106185
151	20220728	26	1	14	20.26821141913704	61.69363374916435	10.522356130380407	60.45005423528831	12.032384373171054	60.735149672496654	18.526278705890455	60.62419755559268	165	34	0.17243287948241048	13.1403889282178	14.751754766442364	16.431197919000024	17.326016657823956	17.483503545275163	17.768129825365108	17.927217578579153	18.02306930927612	18.148422250916113	18.526278705890455	18.56248667260781	18.58444141740327	18.87718217056306	19.010406018729647	19.210875773378017	19.2176156394792	19.39160979875706	19.64068119200233	20.123034490379375	20.26821141913704	60.77239710149529	60.85101428634048	61.93198248246359	61.40308725851952	60.880980431504405	60.69642702954242	61.00171359607793	59.07790362100913	60.30524888785018	59.89578395260294	59.48522811731609	59.61403704426816	60.13474793284395	60.81237264228333
152	20220728	26	2	1	23.926854013680213	73.17749193487549	9.728661794763203	80.37050420553987	14.342079865254888	80.02417187874617	20.613159929196623	77.58061783172437	121	31	0.1292491311901491	16.696925210348073	18.15867151455746	18.42153131142275	18.458476919939947	19.208923078916136	20.079400378715206	20.177460963263645	20.211288155064594	20.434330265675452	20.613159929196623	21.130948784142586	21.29978728664136	21.45833949366232	21.89210846774895	22.02566122830695	22.190742919563895	22.606442549151403	22.973893935957225	23.31179550503835	23.926854013680213	77.17438940559938	83.49279971275251	82.34776311240728	82.21575386732952	82.45179154699034	80.02231579763613	79.5541594062293	80.81664613074449	80.09091841671484	80.354187236227	77.58061783172437	75.9550681997132	76.70768065405555	75.65346277454358
153	20220728	26	2	7	20.69972154323561	73.30704019218615	9.884719144542526	68.74103930032359	12.314814770693564	68.81757636455613	18.622770199548253	73.79780820123868	182	16	0.1682188927426667	12.902134294319412	13.904996156390844	14.602812782567623	15.180791176456204	15.773599464238991	16.573123686842745	17.790745342293086	18.373105205484045	18.42579471194721	18.622770199548253	19.07319939980844	19.423031232428773	19.553205285216524	19.77228159730592	19.99452568492891	20.09816707376382	20.15886922394119	20.446643756688864	20.51097453383546	20.69972154323561	69.03712818358673	68.67456160975806	69.04349262884153	68.03772932360084	72.33696120956822	72.36144700382225	73.28105505664546	76.30838021870346	76.05004371501019	76.05004371501019	78.61564931290933	75.90973122128972	75.1663216203621	75.69916683307518
154	20220728	26	3	2	28.263630517601214	231.0454522321532	15.07707570656754	234.2684569425488	16.165050015655982	235.0261378597924	22.184310768183657	230.99610839339465	44	36	0.1856005814578156	16.12044673190903	17.523166789687217	18.556324241448444	19.55317639390316	20.575717057260768	20.985765790519764	21.739680964494404	21.79216198381196	21.930070470590444	22.184310768183657	22.34138667702065	22.586827701268884	22.83607561231368	23.041621991168583	23.1900511276228	23.726582995006854	24.079445378678685	25.123162108209467	26.573000887766163	28.263630517601214	233.4326724079352	241.9623732863778	234.25253290405587	232.5808811125508	231.75237613839107	232.3758953079511	234.9475241217088	238.07663904670457	238.8038299110243	230.49259856847664	229.32437387961167	229.3238775459444	227.12865577713407	228.2769650775981
155	20220728	26	3	3	28.28665551183532	105.43037038752745	11.592247212304413	102.39793712481	12.336701875422191	101.09297940412392	18.090000244507525	99.6988953225396	31	37	0.2305714357989988	12.165875003104023	14.519244996815733	15.86864639901396	16.12627657228339	16.33429758472527	16.72599189491987	17.152868366378883	17.390099049415962	17.83802174384094	18.090000244507525	18.64587389398599	19.337277657906423	19.49703732798009	19.67296868284061	19.91780144662741	20.09928927298704	20.937357122289995	22.643821254694167	25.142183329459424	28.28665551183532	99.5883680190002	97.96127251442104	97.20374325468688	95.69808405404326	97.30294794644075	95.45580084240213	94.70397941984204	94.52794641250225	95.76088060324292	98.30370138372702	97.68249843794774	98.29776606028877	103.3777618257913	104.2861351592492
156	20220728	26	4	2	43.0755950567517	232.86813422250728	5.258737584977436	245.24789535828515	10.12927306633542	244.51261149777895	20.672099742129603	235.8015075574572	102	18	0.3470313244593004	12.592241410419298	14.697215020621137	15.913472736923277	16.89275492048058	17.13634221494825	18.253728128233124	18.963082225557237	19.538740148707223	20.17017242032593	20.672099742129603	21.139093766698178	21.37223827073046	21.835749823408182	21.974797555720496	22.506797508318392	23.067339558459302	24.13189413097271	31.412848727700027	36.7798111880571	43.0755950567517	239.55097752488388	240.35921554096169	237.5204558113431	238.86181822782189	240.8402249062949	240.33522608037492	225.06297709549207	235.8015075574572	226.3690584604528	227.1557886842804	233.87978631990487	231.56137039875404	236.2365853779946	236.21760061522
157	20220728	26	4	3	22.300931792110752	98.5502241121098	10.973363354211184	105.7181611922902	12.693264959575863	104.61830301933584	17.970752673529034	99.34469920920444	86	29	0.18211211495546448	13.740585459806832	14.1623052838495	15.496228865648977	15.929110619794928	16.329126181749373	16.93620636722627	17.158718405987912	17.59790014812879	17.827210461764782	17.970752673529034	18.018738452870117	18.171237611146186	18.65421131990272	18.833513911991933	19.079705015675863	19.59342652167399	20.209917677778176	20.695031977934317	21.083413905591833	22.300931792110752	103.33474624129096	103.59202286579882	100.33645659877068	101.5292084430286	99.76605547189769	99.82444705979994	100.64240494352929	98.6200934160686	99.61894424096351	99.4507078083144	99.34180392947846	99.21468046893833	98.2107835850924	99.34759448893044
158	20220728	26	5	2	24.781576008417677	208.96135455253167	15.226905990952654	221.4589122120181	16.948228782076303	217.8576323118997	21.54956950684876	214.37133982480324	178	22	0.11279726654570588	17.58631178342765	18.262443102781084	18.625620720921567	18.73206155556239	19.231947533621177	19.39768295268967	20.288949435302698	20.70092126432831	21.02581159969394	21.54956950684876	21.88730128594065	22.28022221981888	22.405146500621083	22.461523157886656	22.669116708363823	23.03624698521148	23.131403046999527	23.26922724307838	24.075807088525178	24.781576008417677	217.1500948821008	214.96388984158	216.09373139350612	216.8221217308553	218.5061405029042	215.6219042010182	220.45706270454988	222.77440323608823	213.7787898080265	209.1492168456091	212.06081354090563	211.5059331814209	209.6789909937557	210.50292556206225
159	20220728	26	5	3	21.734805373901537	99.23310685633724	8.959410107574964	103.4842770988533	11.367492571135912	102.16244058671704	17.519540092834802	98.57051692090351	164	34	0.16335963493821734	12.948706703233464	14.323177894943258	14.81335886449606	14.9624609296246	15.406583110791882	15.77786462931834	15.90840109679311	16.05297754205711	16.85672768400775	17.519540092834802	17.898153609710008	18.37951017001361	18.517993487485995	18.764479182118425	19.03473049559902	19.270473042106858	19.841551555893993	20.655839930411027	21.5410509789713	21.734805373901537	100.73338910891832	100.29428891761869	98.36097622087782	98.27036430573926	99.60926573445094	97.31072384056196	96.17819381460453	97.1776236954446	95.08225805632654	93.79107704166992	95.17028490028116	104.94896809137424	92.52914869253046	102.89089985929768
160	20220728	27	1	1	20.91730959196666	61.81078400507696	10.588408392019732	63.26487103560149	11.54374937193434	63.439187555675176	19.151667961309226	61.35605447339939	55	51	0.14042616051765755	13.294771372542144	15.074912739590967	16.50470511228605	17.01137286223955	17.259270869467887	17.443654687489452	17.904971357844673	18.425261442856343	18.818169459251852	19.151667961309226	19.34677068987957	19.470432013405375	19.610469214304796	19.734045904687473	19.8275903654242	19.842888306956333	19.91514978139844	20.11902058316045	20.517035898285588	20.91730959196666	64.11468733660138	63.00515410389601	62.71408542887203	61.01974705265691	60.659641466595325	60.75119951778719	61.55307825875258	61.30765160055178	61.41729997988868	62.01165954649419	60.6175565077212	60.766663413609365	62.28157199894901	60.798640744154376
161	20220728	27	1	4	20.507936804610896	52.38175237217775	9.57826748518281	53.73164552356344	10.806796255997597	53.34821914866136	16.830646287884548	50.12934365863691	115	57	0.13696406243607612	12.232477596688003	14.754058431330698	15.180651737062536	15.579918757383403	15.885383540683032	16.06184558191067	16.275013274315018	16.401581344019387	16.618365485791294	16.830646287884548	16.975967692088968	17.296192999975997	17.716424876529672	18.24038919630464	18.589383844574854	18.937998431447635	19.319456921331906	20.083732597469425	20.330916019856307	20.507936804610896	53.28228259966367	49.94980012462935	47.88965866546329	52.31403901758631	49.96108654541831	52.12086698829715	47.20779960942466	46.00831106966146	47.44921423714802	46.46320087575244	47.589785237986895	47.29358261159167	48.85419525546291	50.14303936576928
162	20220728	27	1	5	19.95973520766371	56.88616135801238	3.265986323710904	56.49296686079669	7.423717188739768	55.25754238481551	16.883879495057393	54.30210093693129	118	56	0.16816083750873656	11.69508724462499	13.845642617811016	14.829802345637413	15.340277457151997	15.610298281540626	16.111633623185472	16.349572994988378	16.553310635532362	16.699025958404103	16.883879495057393	17.214771623946582	17.443053137145018	17.779995493103925	17.98172315521565	18.297019600030183	18.537324986090063	18.91756559655481	19.07094732880032	19.455935768897405	19.95973520766371	55.7121719604073	57.66907601677257	51.89612089956767	53.00321382507541	52.23613014224551	53.72131557911251	54.13116827503735	55.6793570667987	53.018760443175474	52.85981475636134	53.45927208334152	56.25368750187124	53.43587201898473	53.10257362110033
163	20220728	27	1	6	18.98908639112865	52.0928965180872	8.835874923807543	53.07877545578122	10.644045110258658	53.59351482992218	17.82328597663926	52.406687968817785	173	28	0.15924977762302167	11.45979109966921	12.092019174911297	13.9620110056479	14.71125335033507	15.535931849864992	16.136408189411533	16.36725944297423	16.958814157242504	17.5276399071413	17.82328597663926	17.942011332395953	17.999257424338385	18.02099716604951	18.08561951767244	18.186133974479137	18.264925830816992	18.463771625873328	18.52501652218831	18.603953951545307	18.98908639112865	52.25765861506515	53.22530246062783	52.52154268151909	51.5803492843102	52.64564677891643	53.48921754793598	52.73501268974434	52.67173531730449	53.84136628489348	52.085937506460105	51.69530222971649	51.93405940426279	52.44849374000404	51.18139007835439
164	20220728	27	2	1	22.26017613439096	64.35663965913099	7.020309963513199	72.76585553983375	9.004271379249722	72.24642684656519	18.687998597405677	64.91547000738478	148	41	0.2577468556890136	10.52806199081378	11.270024583960092	13.24050571039558	15.918470641512496	16.156896485200445	16.538688851485652	16.899445505715683	17.49487818495117	18.244137012907945	18.687998597405677	18.851507578090875	19.28481603776996	19.62095176931289	19.923430173234937	20.048318619996877	20.62825771586553	21.014165943757064	21.526935307633693	21.925304744713788	22.26017613439096	67.73919496299771	68.72600969646031	68.14195939373626	67.76181433585697	67.26073964799419	64.91547000738478	67.04058981582969	64.76590812896825	65.47149813847521	63.08948946620002	64.6757305057886	63.79040566700647	64.32719052820384	63.678358341610895
165	20220728	27	2	3	20.736557463278057	73.70023985954421	8.178074405990278	70.04300006181714	8.592810171954314	68.49976943658653	16.47289366322707	69.03944440736753	40	45	0.17419814563465205	10.192146942478942	12.77099676277695	14.02947094599176	14.943148707560104	15.069023926029123	15.356998368837774	15.698871419127029	16.234075832745663	16.44267404967274	16.47289366322707	16.716687873506753	16.801972256968998	16.967567787182652	17.364241712311337	17.677068787957964	17.969811017159657	19.048404742052263	19.43790844749789	20.11435159925938	20.736557463278057	68.20988472416478	64.25127215767465	63.25104607490992	63.12853438136186	66.5256332957093	67.57667670780741	67.00959998247694	69.808813293124	66.64591148775445	70.23614624039446	69.02220715271318	69.03944440736753	69.31694145867596	70.85719925204506
166	20220728	27	3	2	22.31788943992664	111.78369983623288	6.928203230275509	116.50468091571344	8.272920402177984	117.36428601959642	18.929623116559977	112.21795560413383	31	43	0.1972907559578777	9.72719204623677	13.337034944095604	15.500282160044488	16.223187100600686	16.736343606424146	17.09436445820688	17.72573688365381	18.26999582981977	18.591125774626928	18.929623116559977	19.123444731637708	19.211543515112428	19.84903286887352	20.097234734913098	20.587214536736	20.76784034650341	21.06751448952776	21.38683411496218	21.564787520061763	22.31788943992664	118.97092154744529	118.04148505398084	116.6160871434554	115.32738779713532	113.79781151789815	114.3795972982651	111.41867744477948	111.37218752460797	110.57704030900548	111.67418588059752	110.64932923959246	113.71180102946695	109.66532706357796	111.52856365066528
167	20220728	27	3	3	20.369371583057543	71.6263975231034	6.330541497244054	78.07395798660488	7.9040301478492205	78.18563650851155	16.9916861804261	73.69269145168718	112	39	0.21379075615310472	9.69083751713158	10.89014788967409	11.75969552326847	13.437915826032638	14.581121694381311	15.232935803270571	15.782447411128324	16.07229807762587	16.72785564536546	16.9916861804261	17.137321670309845	17.716277380932	18.13370583552202	18.310879741095462	18.546760401168907	18.83375479068043	19.159951703056116	19.374861050582325	19.551997098594633	20.369371583057543	78.67795469858402	75.26602264578328	79.5061908253406	76.45841258007546	76.45335618083972	76.71110845844542	74.44443015196937	73.81765379271758	72.8196043398897	72.72457195302665	72.02297846357003	71.98672542528682	71.56229809802707	70.1145031307642
168	20220728	27	4	2	23.749204647293578	112.50225656279834	6.35775531391221	125.95368480857957	5.641452376496783	125.04063766642116	20.601725707265693	117.16920448439274	177	22	0.3049717993369068	6.6890822891621	9.963239698306458	13.84807715380071	15.86065846845472	18.231514459447062	18.86145458126899	19.500692899541725	20.235689074516426	20.48871292119132	20.601725707265693	20.689922308571013	20.792091791913368	20.962502932400017	21.916473465987732	21.98910516559329	22.172134810589508	22.22401593628556	22.386899823713417	23.17827743362542	23.749204647293578	125.95368480857957	123.82126992925365	125.01280161991276	122.65638515235833	121.82755962937182	119.64504607050164	121.9033332359147	115.98235177257652	116.05048390869976	118.89282137683688	117.80379292876232	115.9679063948008	116.70570639125933	113.95873736923916
169	20220728	28	1	3	22.237103298676043	67.66365918300376	6.311263749976644	66.95038117179584	10.216529848871104	65.91918765962859	18.550870958410805	64.30091327961935	113	51	0.15239354720083498	12.469132139224971	15.56634882239556	16.17567742180224	16.45401663809675	17.195398938466667	17.679512504735413	17.88295156365659	18.029563481050197	18.19971304028518	18.550870958410805	18.594305075621733	18.881053606215016	19.11854384584359	19.457336984921668	19.52323654079202	19.897265512246	20.45672301134985	21.058835498674533	21.64510012333036	22.237103298676043	65.58441921793094	64.55938679208536	64.10472964240094	64.05957878910269	63.11666373448533	63.56618176265613	62.37150662543738	63.55742354148503	63.66510209657979	63.16610580594887	65.04415485092002	63.54509275193776	64.3602225677919	64.86351007658811
170	20220728	28	1	4	20.761860716747695	58.19223238268835	3.885753375057407	60.80118445419935	8.301760465659344	60.972926243373855	17.88175457393354	57.87819793526648	107	50	0.16856271020973307	11.166181615770723	14.507038173822002	16.106681741353754	16.464234210676942	16.80854598642574	17.139413272217727	17.29469736224234	17.56577793734949	17.826362908410154	17.88175457393354	18.171712819652445	18.267399394402513	18.4175511097691	18.693853982918995	18.819136068399583	18.96629093703246	19.26479603024916	19.57054561116487	20.53259271708588	20.761860716747695	59.4049719973403	59.94209291779158	58.367221021269856	57.783418885379454	58.55514535605567	58.15844033217223	57.491471286152944	57.27839420874765	57.6954902741298	56.98319976011414	56.75058471470083	58.033803710111	59.1589507727672	58.29448745843926
171	20220728	28	1	6	20.871542392887285	49.96252901513894	10.270589383827636	52.52732807082869	12.342604474768253	52.01543227499004	17.92563168137225	51.327482791242105	166	32	0.2148204888575016	13.139717316803145	14.59277836712292	15.616092792632008	16.010396825330897	16.085317012183733	16.56010695706031	16.998370049986328	17.3397334575893	17.73616380054327	17.92563168137225	18.08064312013108	18.157349094600335	18.627767812789173	19.26216335302393	19.61371155976546	19.7646885564383	19.926018624104874	19.971615471237385	20.167004510209267	20.871542392887285	51.52748974874153	51.900867090261336	52.30489303573762	51.74021008632344	51.89635872611659	51.60280321261368	51.06827770363105	51.2474851783847	51.09000781200303	52.02287210985734	51.17645776253548	48.74528103634225	50.63373240775747	50.937741949128124
172	20220728	28	2	1	22.410686804044847	98.81465621365471	7.693386705516578	116.0407537007635	11.074019668252395	115.66448452627928	19.761526479529145	102.74172574155872	25	34	0.15995733847335417	13.760318261967916	16.022136634788733	17.07459187766746	17.201543501957467	17.725134389031087	18.605973780571752	18.90988520258338	19.09548691385761	19.49599062755501	19.761526479529145	19.996559315784875	20.65726893681299	20.959662837326185	21.119466362756075	21.34184850709077	21.52497276656503	21.772810653979473	21.93784782209121	22.084187103407913	22.410686804044847	115.06964585981436	110.56693785081876	112.64766164675112	106.07998843576028	104.15179417996356	105.70398466191762	102.18220776437002	102.69458955359124	104.2208259208588	102.78886192952622	103.09842937394228	99.82005243878729	101.14105483462156	100.754876220599
173	20220728	28	2	3	18.93318303907354	72.19980250269211	12.012830897928492	73.12004131288418	13.381772059249611	73.26205650682448	16.460649547742975	73.33306410379461	182	13	0.15412812766944828	13.079187315354709	13.875437421022168	14.411637996991558	14.697845825323569	14.835209011432822	14.956666120665886	15.1301392392901	15.423550453572794	16.179123862739395	16.460649547742975	16.498420752253704	16.522730719941766	16.75904433764011	17.15636641918821	17.486200768444327	17.520051189266706	17.57087644218936	17.77550035150715	18.205682642156432	18.93318303907354	73.51553135331119	73.51553135331119	75.27220096591284	73.15059685427805	71.76487978642568	71.76487978642568	72.99148055276576	77.55248191695864	76.74483846725313	77.94858203418505	77.94858203418505	77.60936899343186	75.71311587718358	75.71311587718358
174	20220728	28	3	1	23.609293498590144	98.74754776572031	8.67062196979576	104.33729888812124	10.763205000932588	103.89725428414908	20.812718807589953	98.0402981405133	105	45	0.17161982027382605	13.533599726258878	14.48614046255479	16.321824385265856	16.850550849178397	18.386598401989623	18.96169672288546	19.327457565919705	19.637972989839984	20.338140993680927	20.812718807589953	20.923494652856423	21.204799048035863	21.449172478989524	21.48137819751764	21.826951695666295	22.182497620851567	22.488044846139097	22.650823242832008	23.01865718832018	23.609293498590144	101.69031007921012	100.95686334262533	100.2040492527306	98.81544207529464	99.4132966581408	97.13568350055678	98.07634954324416	97.98524129443828	95.36269691864226	99.7235465613494	96.29900970145592	97.09605952944976	97.33094943750493	97.95471677389862
175	20220728	28	3	2	21.76778708823574	90.22545733684312	13.675867485201683	99.0058790992712	12.6613714286946	98.4197986539774	17.82956744032478	91.3497254752968	60	37	0.1295327039950066	13.50625210813824	15.460811135939664	16.703954716560002	16.973816955396387	17.12625920739095	17.242723743140054	17.28082498699661	17.313245581120142	17.7340207803452	17.82956744032478	18.437256326744222	18.613198278427976	19.35614001746068	19.84836108209081	19.897340966074424	20.207493233063996	20.458590568669734	20.79424266435727	20.934772000217436	21.76778708823574	96.88481785258504	95.5373443278275	95.7008242294982	95.739010901027	92.40706095065656	94.71171395282433	97.23087616183324	95.24663756276928	90.1485669795488	93.63823729299216	89.76947146057016	89.89610892772774	90.24631369115494	88.1912648222212
176	20220728	28	4	2	23.08986600124188	91.65717316134204	13.3884035091903	98.54742189494642	14.10847608314121	97.68538682415056	19.08034561447749	93.90465472920636	156	40	0.21097637656241688	14.18462406306104	15.00490244156139	15.279710754930871	15.938311945796546	16.978453305705354	17.007992875937582	17.656580997256555	18.224456039531383	18.662303383635837	19.08034561447749	19.150086703028283	19.27987109347804	19.592092558154604	20.37780616292856	20.969113947214296	21.250751742183823	21.402526764608577	21.70956286487985	21.95286576069904	23.08986600124188	95.15874514251618	96.01332831477922	97.57177466899834	94.15655440565168	93.90465472920636	93.70896484058406	93.15435332850242	93.96442157497845	92.40578909563408	92.15557488560069	86.64915094774203	91.35815280735636	92.07894303542471	91.7037871649304
177	20220728	29	1	2	19.480510559462683	57.06600476027727	6.835263821247007	58.69985247078881	8.35523364124467	56.951897994838525	16.984790878445	55.77489095747143	73	42	0.19431152443498584	10.927491635874802	13.759484920791577	15.107920734174478	16.02580493440503	16.52978355021036	16.66142509643444	16.764513665322855	16.801212720445324	16.8466838574244	16.984790878445	17.214259725072733	17.272507887153765	17.34074464879979	17.542127508750124	17.690810020650893	17.964198956201464	18.21457372863733	18.358644589577448	18.721127885961984	19.480510559462683	55.843814125376944	55.5606144070368	57.70880856086933	51.64410230984789	52.55884008856059	58.68533988116232	55.07860720422656	52.290530380239794	54.3844587197796	55.77489095747143	53.97655516752744	56.266085503269295	54.06903350406078	54.4332648637319
178	20220728	29	2	2	19.63323047501291	64.51695543367259	6.602897716712576	64.81537088100126	10.399891636541543	64.79941926841572	16.21808226198277	64.08107107092576	164	35	0.152041962843613	12.589494743209968	13.484946399399483	14.1341416160586	14.553357875092612	14.741964202812436	14.856894521043156	14.984797031804147	15.071541791806952	15.733445699952387	16.21808226198277	16.426017603580338	16.69979620854107	16.999484887939854	17.25985264638242	17.461412274841027	17.73269813469494	18.004986866237054	18.501910312006615	18.63070324974201	19.63323047501291	64.51035316186888	66.94243983311885	64.04364958046742	66.40831242509854	65.9314960452256	63.75142796369541	62.37126362874609	62.61633871726588	63.82649326073391	65.16165150637127	65.469667908077	63.03388458503403	66.6550936605997	65.45367148759094
179	20220728	29	3	1	21.670357385707803	94.2398764200516	3.098386676965933	100.45328113571412	5.736601854988855	98.0914463589582	18.20230398867129	95.72797264707168	64	44	0.24844021873888256	7.5557197912676255	10.735185419326491	12.594899176853213	14.05635693722284	14.916027053031806	15.633035725470346	17.502813868463896	17.847820708613717	17.96909352412797	18.20230398867129	18.32293715469465	18.497334359213543	18.536226431863604	18.651646376884536	18.71686552447776	19.002252634512697	19.86429376649664	20.289319166468125	20.768100124331095	21.670357385707803	96.71420315444672	97.76356627027528	97.1432008875596	95.2115012752375	94.90575973617362	94.79882051143748	96.3246122464614	97.91738834600292	100.01350882590668	98.81860620242374	92.918925725641	95.38053390981128	96.60033593893766	99.57500837112173
180	20220728	29	4	1	25.051980111273792	98.89016097279448	4.507893913753563	102.99319629618752	7.620953783049242	103.8232143986802	20.530710666695335	96.54769354934844	163	35	0.22590496423207077	12.104504756612016	14.32314341517515	16.86451717333666	16.997043089209335	17.661192385891916	18.453738691755	18.7664923906221	19.27969613652521	19.893463394667094	20.530710666695335	20.812097651215893	21.330026392957443	21.545659851888587	21.89659490232116	21.950738541866208	22.324487005836957	22.416209471797636	22.6388560481007	23.141703749013587	25.051980111273792	104.6271163886922	103.4640101407714	104.25915735637388	97.05035547091816	96.68058688877107	98.09448640267048	93.82360757744829	93.08264345386064	97.43791968309527	96.54769354934844	96.8351638052844	90.44156928781833	94.58407347804736	90.48307519074726
181	20220728	30	1	1	20.171809866576048	62.68630108378732	10.03150818089071	64.28937093678317	10.0778626897164	64.34626146001796	17.10406147462451	62.40027588264316	95	56	0.1366037411985339	12.070596010217963	14.009953689318912	14.975882853801584	15.401666288580618	15.808688733017233	15.934651908889377	16.281712831017668	16.62361317517335	16.776725516557818	17.10406147462451	17.368703270345517	17.694123266344178	17.832934228054686	17.963146468339623	18.245734431614483	18.536305718819808	18.64742560179695	19.128955423917645	19.576981134947637	20.171809866576048	64.43791946729561	63.87462728617838	61.17793789868534	60.543566600295215	61.70645570223656	62.882999150171344	62.49491275361507	61.39203866427947	63.50242873711844	62.3760666910058	60.630859284033626	61.63722749593134	61.73489148525962	60.74168645583038
182	20220728	30	1	3	19.08733143020313	56.82552592832249	5.606119105813881	60.57972657601581	8.698241425132165	60.75219563188339	17.11476264178399	60.213721857512525	169	29	0.18253388968012735	10.295959152907646	12.410525971142969	14.081751011601156	15.166763187075716	15.629243583789824	15.757556514075755	16.4919463687336	16.825711854570297	17.068720553827756	17.11476264178399	17.635148295632735	17.802191144315245	17.84804597819519	17.873198573592962	17.930690197507992	18.034870090521817	18.21999808463656	18.243636100939717	18.622768551293472	19.08733143020313	60.756586806134464	61.48584572740134	61.54921616240381	61.25044914539413	60.213721857512525	60.68738445054109	59.993499643354895	60.3725331206251	59.44870106148738	59.53714668697382	60.21559861919205	58.14425863165727	59.58464995504942	59.49660760066768
183	20220728	30	3	2	21.158098575319457	86.29747269374	2	88.89765103365279	4.590627270368867	89.50746587917654	18.402849242360688	86.90354780295101	66	44	0.2467239183196685	8.172064641933305	11.760053662955428	13.977039726982094	14.70214201556525	15.8803073293978	16.50835489326425	17.240234538071796	17.91049565786314	18.214113590074284	18.402849242360688	18.443994141151485	18.773545489486352	18.81369202131923	18.83647961066524	18.940026312543992	19.1453835924474	19.84414850792492	20.350949578469265	20.889227814582856	21.158098575319457	89.09729091104411	88.59191983487366	89.3296991507627	87.60880692334642	88.93252881406616	88.10158353270884	86.33866838812686	88.75747813377625	84.86724587024301	85.97165549186185	88.59795856115927	85.80219373547155	85.2166647720303	85.83086734504353
184	20220728	30	4	2	21.378782539933592	83.18162435406005	9.764241852362092	89.19355896193306	10.937618889134503	90.67450143529688	17.764408472049404	84.20603119267912	138	46	0.15737025968684992	11.744055593416448	12.752697724278024	14.91503327854046	15.746093731549662	15.997100585949216	16.584395522292645	16.94427778492196	17.20183490728063	17.40106785402144	17.764408472049404	17.9078766576805	18.273031346594298	18.91330291734782	19.012565008332366	19.072455425729608	19.36459230129331	19.65630779472982	20.197347717373123	21.19424162775573	21.378782539933592	89.33000935930478	89.6967482380243	86.57509899860763	85.27791544866196	83.415707719905825	85.28949139742352	83.53766103807816	85.24837842531456	84.96548891551647	83.55624252974813	82.28389117359512	83.1177834361021	83.10410323939684	84.07261566887732
185	20220802	1	1	3	22.17905312327535	70.16710415921449	5.982402637583357	70.29548396435003	8.533111578051018	69.44516443615966	17.545424413947323	66.9493264627528	81	36	0.21604238459261907	10.354423850626144	11.893039231534956	13.714669733420262	15.418488467961614	15.63399898145308	16.411233116042087	16.56679154731488	17.037224577332584	17.381766436904012	17.545424413947323	17.607363583300327	17.80716157215134	18.191182032854243	18.853073649149888	19.36720504739619	20.142644125511445	20.78185926475215	21.228411342125145	21.822165253148498	22.17905312327535	68.33249465041783	67.9485133469016	67.9844148155038	67.15516534084314	64.53610564100303	65.15950072714627	65.79636403415768	65.55850129424103	64.20395501472429	66.06909421420298	64.63821078262526	66.74348758466246	65.67730082556898	66.07680806661578
186	20220802	1	1	5	23.19257287586951	65.29900150851499	6.372167003623255	59.64968000575196	9.369810374227995	59.449505880315975	19.975390437435568	58.27555956723064	98	46	0.17090406313605505	12.615543476635812	15.523659279937592	16.32737062214703	17.7619253388175	18.12470499307962	18.653195717251013	19.33951152994385	19.64056682394712	19.871772198354353	19.975390437435568	20.029121087288836	20.11598272404375	20.48815094323024	20.701013467449933	20.71510641251853	20.84592136013656	21.098893186067883	21.887302089486457	22.514522988437463	23.19257287586951	59.80618538536849	57.964120531277416	58.27555956723064	56.46159443690871	56.36976236817135	56.76160745822904	57.035542281446034	56.644162504201454	55.974070692192	56.9984568502416	58.20311553237263	61.35625610895173	60.39195734550103	61.8309785811657
187	20220802	1	1	6	24.44020374519185	77.6311869942241	6.488432109704299	80.75436659578163	10.48355133350186	79.10005373839745	19.876877623083125	75.56515157275871	107	35	0.18717690696168104	13.926286221410276	15.737985333642982	16.598073428274308	16.710453503006434	17.66543665303452	18.072225853070496	18.885232366144994	19.230940301902947	19.376486085525723	19.876877623083125	20.517034414073866	20.693199269392196	21.094883354237417	21.439053331710525	21.868558258708187	22.246907742164165	22.427281432182973	22.846169735242984	24.061942584740017	24.44020374519185	76.87696662560535	75.78720918745692	74.55941928837224	71.79722936722118	72.65335841205219	72.84711466742891	72.84532062802728	71.4959548311631	72.78129875508645	73.60748750546537	75.23138269191884	79.1933661912328	75.9054244926973	75.52898642689576
188	20220802	1	1	8	22.482975482980716	54.33005848178532	8.456305284350096	59.19651702721184	9.74317588075744	57.83179073737285	17.877147325574832	52.23310043881796	155	41	0.2367586248705313	11.65526812472262	13.488869551125497	14.278034693868335	14.614172721176889	14.940761650720384	15.53575756238525	15.846890726327375	15.980323396713567	17.411864346861883	17.877147325574832	18.602033830848168	18.804983923701997	18.96701278097713	19.507537683907945	19.973514422205604	20.118208472160752	20.7821196791808	21.201275286221826	21.87447451970523	22.482975482980716	55.82450881377547	54.315830249989055	49.470269420013295	50.88784490513622	53.79169672716576	54.2312777417056	49.19132989898424	52.95701860301887	50.395233740329566	50.17297966022138	50.72679497037838	49.87722683621215	50.75649743828155	50.936346010688816
189	20220802	1	1	10	19.802103645405595	54.09172525891319	6.081140986576509	51.18485407374083	6.940043267947348	50.514908749098474	13.72544808263951	48.80548217407324	159	41	0.3264348897924723	7.349903431393834	8.032346298352442	8.375266815912262	8.538482401120875	9.627296750880294	9.87698919801335	10.290531560151534	11.964034592114508	12.685124424513589	13.72544808263951	14.180537123899878	14.50025279594584	15.730388871423957	16.068000509057182	16.150369175746203	17.58757505105507	18.227885115027917	18.83334350226884	19.39985827151075	19.802103645405595	50.31691642374171	47.83890854798069	49.21835423314088	46.629503675156	48.507775036248965	48.88628115899765	47.33186751582543	46.79405896643922	47.18165419947056	47.749635699715405	47.53350306817072	48.59302551375208	49.3114788374702	49.75508222277221
190	20220802	1	2	2	22.483717842702053	78.6222257340012	4.972652484064489	77.83959543307124	9.164963924110152	79.29952989461377	19.48456127296479	76.60523686810822	33	32	0.20709612134311117	12.13299120164536	14.051223692091384	14.629906492166088	16.138542692183307	16.7044468141477	17.799561808187807	18.262953738753136	18.707558001661376	19.104353786864824	19.48456127296479	19.634117358403437	19.794621237160545	20.067858930194735	20.470500486234855	20.576612276932742	20.741479329672465	21.176309201538967	21.32132997825185	21.691501603308605	22.483717842702053	78.18948998795636	77.59227650276382	81.48096289372907	76.38022968718916	77.70020322469223	76.30312218391538	75.7603761485679	75.91389318589582	76.36364904061554	75.59486438094662	75.56888441554828	74.48351125812778	75.29135117324327	74.86308760034662
191	20220802	1	2	5	22.739541555860654	66.79472886567001	7.20569705374342	70.83995682724836	6.738046125581527	70.56081222390539	16.723558249759495	65.62231119134475	162	34	0.35978336963745783	7.127286622087659	8.211662186042822	9.648803639950245	10.633287578485824	11.06040984300114	13.144573745922989	14.04991346281316	15.29261899921232	16.267253415543337	16.723558249759495	17.04396088043937	17.694553450741132	18.293615337098966	18.655087685970784	19.742270285000384	20.486732284837025	20.87442119729107	21.630744837420735	21.90736656810452	22.739541555860654	70.83995682724836	69.97301701472622	68.33161055607293	66.92475794622088	66.30859588925024	65.27832610918605	65.26358086315301	65.62231119134475	64.5926152970834	64.01460889078733	63.19007458596612	62.39378993904272	64.53676741922611	63.87586812034666
192	20220802	1	2	6	17.254905760881172	79.86663764079846	3.7032803990902057	84.20882823970011	4.008871997008004	82.3048509307543	10.08126158428345	81.18423291281232	159	24	0.454224178185588	3.819365372784571	4.835218501555936	5.87570417731105	6.013934515175302	6.126293196233165	6.7091670562624355	7.728009411014481	8.391522480297471	9.930131985504811	10.08126158428345	12.336698580208948	13.50642782046516	13.61173702764296	14.603776873548355	15.513666305662282	15.63575878845373	16.173145080856788	16.796746388779503	17.131328852040276	17.254905760881172	84.20882823970011	81.8277553631935	82.63268965829828	80.56081714609962	82.32729451877304	81.91782441338343	81.3957227565107	82.9812658268796	81.66586786537208	83.70044297052922	79.58275029352339	79.22435602458555	79.00267066013782	78.41972676788048
193	20220802	1	3	1	21.3788733204733	100.85649019869628	3.919183588453085	101.38605754114818	7.376248968769718	101.12181845825164	18.67311618721923	99.55401759310834	40	30	0.23044492585613513	9.157682902304796	11.37657585254904	13.285309878544291	15.424097669397325	16.392216459074746	16.665896991096563	17.356945576587428	17.822256049718533	18.482282773094234	18.67311618721923	18.76266444381324	18.966176002326197	19.080896943027764	19.231422124100867	19.509888942147647	19.66231113527493	19.898869560884012	20.29342306397892	20.940906912791633	21.3788733204733	101.11050963351242	101.6314945396337	102.91475489618284	99.48917366753103	98.59471835732732	100.07292410199776	97.39239140940418	99.38071442093872	97.9462997821238	99.30460992528432	99.23282766864938	100.53161913287146	99.55679912970224	99.7224711717369
194	20220802	1	3	2	24.310924376104516	73.12460654859497	5.6785120651297705	80.82950427481327	7.47339306578251	79.45768282626484	16.518226795596192	77.49369222809408	80	32	0.2397937210221467	8.41498412321767	12.089341350827212	12.53901565224629	13.344572274601308	13.642939144308029	14.254990894989987	15.12723248876409	15.601204480815449	16.344880732433165	16.518226795596192	16.794637740713412	17.008079317693074	17.09366816472683	17.38605487673796	17.67397305424381	17.91855200142613	18.334444732721487	19.67105872569703	20.82009722173344	24.310924376104516	80.03102231738355	77.724699359231	79.24004223652955	77.64061216376064	78.03026511345436	77.83555238173959	78.56881299319917	77.92924570172937	78.05338599012329	76.27790222944512	77.49369222809408	76.44684697159863	75.96880009784215	76.67738878992245
195	20220802	1	4	1	21.80823437608284	92.84138393040833	4.418071998329191	100.80118001564529	8.595670788880371	99.84378339225562	17.72871608550701	96.0818171907258	92	28	0.22510720746513352	10.917382713860803	11.720553022804786	12.077733070188817	13.845815865016109	15.02268221264702	15.725335913670069	16.228816069405468	16.539891141368724	16.89504365396436	17.72871608550701	18.26785448139353	18.498260529730924	18.787152583659527	18.928401041449533	19.13680981747651	19.3716486210212	19.8535340340955	20.30530071580023	20.706368294893505	21.80823437608284	98.38616515449388	98.9898723385004	98.78613770835378	96.45506527868643	95.95395439982708	97.3969824958268	97.08925562209367	96.8341711379498	96.95096465403904	94.46253377126446	94.3488940420196	96.45656461997312	92.84155971524882	96.08764394117436
196	20220802	1	4	2	25.16993520273279	82.10432178887572	16.437373220709166	78.67658978099891	15.647186798800789	78.80321863125255	19.5151039304555	78.35242443960728	130	23	0.13664685789067726	15.501530750536723	16.57362750191315	17.231698255388533	17.864506179171247	18.16999708783206	18.340339986607063	18.522614912726112	18.816173390673328	18.95141436437646	19.5151039304555	19.898772982422457	19.984982659064183	20.64365628509822	20.79127004871853	20.967980853908635	21.54124469464903	22.51821621791255	23.58720229146465	24.614624539411015	25.16993520273279	78.56370489253976	78.67658978099891	79.74569767053022	78.05203141282293	78.09573979640054	77.32216241475665	78.36342391749483	76.31016908796272	77.68851870294094	76.52938312435863	75.81910896586642	76.09686969443561	78.34142496171972	80.25864300526955
197	20220802	1	5	1	22.93521049329661	91.50288577280132	11.392960937893726	101.29767912751254	11.8685320186961	101.62543168601704	18.820170648203696	95.9229025247659	142	37	0.2138183078505316	12.851795216328146	14.203197978933597	15.486393999264877	16.13987466354921	16.43251144837458	17.75304019593264	17.972427026505095	18.54318148247863	18.685945713190897	18.820170648203696	18.895319368240305	18.988245641970607	19.103761385740164	19.278095601329888	19.60358533244105	20.20804576717451	20.79734346945093	21.88040755730076	22.35809768189121	22.93521049329661	100.03681582770083	102.08626026230786	102.2191742823	101.01044669812548	102.91956312858493	102.81514693332426	101.80748618583458	95.66895547194292	99.8430802528936	95.9229025247659	96.75153158234242	94.6591646257977	93.2636811590125	98.19328782331968
198	20220802	1	5	2	21.352605136659	83.53191183976513	10.509544094987149	84.41225266130468	11.697519849380996	83.43952139565204	17.67427750985222	83.16662060090862	167	32	0.20663758162417867	12.33970131506983	13.330567839250223	14.083306443459378	14.716547543018974	15.1319199187724	15.790873966486233	16.284359803247316	16.4613021788912	17.074510963880634	17.67427750985222	17.880350888028985	18.21553024572163	18.590300957908603	18.74071635270908	19.19414789340032	19.435923825163155	19.718916036370523	20.332245055118666	20.824176952920052	21.352605136659	82.99726224736567	83.39383801768992	84.48387464352619	84.5658162299139	84.08189607442758	83.70589747072728	81.31239557196841	83.53393853557331	82.16871591206703	81.73737093431913	82.12797002006617	80.8615436470667	80.7083781794198	82.90313980555936
199	20220802	2	1	2	20.829321674167684	62.68529807616797	12.006912895941998	70.60743484439766	13.330847218008344	69.51751713183585	18.576597502015076	62.90534192041391	43	41	0.11527805708230916	14.885584839965926	15.461163577052751	16.556805192583006	16.854883123612495	17.764147491442536	17.859456816425773	18.086073304979102	18.44050236208986	18.454436478049523	18.576597502015076	18.63516325058519	18.66348161537399	18.84805683660199	18.98893337623883	19.131462019276192	19.631090196826825	19.746569140726564	19.99672047507335	20.36879681126413	20.829321674167684	67.47795800943611	66.15070491147914	63.91699660288273	62.11854189966429	61.72937494335314	62.304868660458446	62.24831764323914	62.81674377572762	60.139985287062565	62.23507173849277	62.26213743378835	63.02165202819175	63.38230564934433	64.37435256688316
200	20220802	2	1	4	18.7642203723063	62.353664464126005	11.065733815244032	57.612799017098766	11.748773662161076	57.084307064259384	16.57513297856035	54.167374782039246	118	51	0.14070234517522995	12.90690650156558	14.590429079462073	15.045360542580983	15.493290684427	15.778844373907315	15.97523097737108	16.191648476697253	16.38561641754157	16.436918506033596	16.57513297856035	16.6456587008034	16.816016819436378	17.191781449743374	17.325776511182912	17.619123276054943	17.767907735873244	17.878370248487382	18.03061361938782	18.50558552582224	18.7642203723063	56.7657590825504	55.10927131861015	54.36989959887181	55.23479203501628	53.56705404128363	53.55898344904745	52.61068110608281	52.30924629561133	53.0974034787325	52.11799238914064	53.01364717237369	52.255611238687486	50.737083553690354	50.494050671405866
201	20220802	2	1	5	21.258300411981622	45.721528442660414	4.47213595499958	42.37677463471605	6.560926635649189	42.95029163405605	15.800995224036203	44.89835388528194	140	56	0.21909927374237329	9.752242630946984	11.08754706340858	12.855114996878171	13.349856877528635	14.240764736636962	14.8001930693336	15.10285958145229	15.512373762688911	15.63117839169902	15.800995224036203	16.22417089432191	16.863247501321997	17.760189194305397	18.03561615349308	18.258929379508075	18.395004285926632	18.99426435706581	19.646447785870777	20.22778925542876	21.258300411981622	44.42958224693334	42.99020168637411	42.08921907143101	42.25468430777098	42.63238905845265	42.0733751701448	42.55568224121237	42.55356248284156	44.89835388528194	43.01470040598406	44.5833991525186	46.24455038487463	47.1854232332567	47.41496204396116
202	20220802	2	1	8	19.349662653385845	63.35872980014703	10.860573702275182	65.34285465607891	11.583024327865663	65.54482454429733	17.474192395434404	62.90206146508152	180	20	0.21094230170644435	11.279922067312562	12.60857721400925	13.617826233690336	14.774076710149895	14.911118800065177	15.942796531624731	16.352629477895686	17.049997663015773	17.13335470730659	17.474192395434404	17.751231803058083	17.807251657285747	17.816928878190225	17.827652277050383	18.07009769721452	18.599636701953624	18.609487104711956	18.802954336784648	18.81257308809268	19.349662653385845	64.8031331540166	66.48848582279645	64.53451323715375	64.50029723496345	62.670940590812506	62.57574792953606	62.922421485726026	62.59086025567722	62.90206146508152	63.36426185248061	61.5104400946451	62.71941584565326	61.760049398021465	61.80851948271985
203	20220802	2	2	2	22.045909670964395	58.82820642521251	7.918656396329729	66.40642532313429	9.463027833050512	66.30044774487855	17.595033039418517	60.98664004600453	98	38	0.19429056988063412	10.348424907582226	12.229248041633044	13.6555457204349	14.262874840836965	15.492758078262376	15.847429833630576	16.793177241154982	17.142326815287806	17.29175562084005	17.595033039418517	18.06933350265977	18.458005544808703	18.600743450379294	18.848612364797415	19.12121944118339	19.70160137239585	20.0023380775619	20.59586947342299	21.07050763385996	22.045909670964395	66.00920328501405	64.53203156881719	62.5771231874059	62.59185809315421	63.22423371659036	63.75861963172906	61.65454747286357	61.591492416545535	60.98619799883208	60.98708209317697	60.93766587242527	57.937411575805214	59.933417418898365	57.05179203890812
204	20220802	2	3	1	26.040400509868167	122.69157314131375	10.002069967581548	128.49183178036316	11.004500743048863	128.85687140562445	18.633818853611075	122.9770735730076	31	45	0.17825310184667092	12.900345314707224	14.482554066243749	15.451602515044511	15.780151752282832	16.686758424919557	17.549463494223335	17.89949975425226	18.164259868495417	18.40824205040868	18.633818853611075	18.866062048450196	18.99623244129988	19.124361898363972	19.341429234345927	19.748640364888093	19.81984423035876	20.977263590793868	21.703958365539386	24.066857402567425	26.040400509868167	129.53093733373396	126.30584388582182	124.08428541178981	123.72028670852524	121.9552414652877	122.65085310002476	121.61662816104916	122.82888178231852	123.0352635253575	121.21926135894265	123.8284460868602	120.70180248991622	124.27007964792006	123.00109922459087
205	20220802	2	3	2	22.61153057101511	71.89431430060425	6.585670706008096	72.11904487890664	7.835266678103288	72.2550058361342	17.87625839894774	73.40333409378695	154	41	0.21631582103053315	9.741370142470531	13.167084727335206	14.25194618987648	14.7823814774712	15.500823718273148	16.010905322158532	16.513569939417717	16.731161541793753	17.34057939206077	17.87625839894774	17.978306640927276	18.820043786496857	19.2075347744842	19.617455576349627	19.93624897244448	20.71668368235452	20.82036954123117	21.15578720851817	22.010280207494237	22.61153057101511	72.99831548097605	73.10623186261971	74.82182986425134	75.45790213948048	74.56216463396954	74.8897500245375	76.4537594519444	76.94683592956417	73.89574879318363	76.61156253729526	75.05395891628208	72.15096016774324	73.08346772577417	73.08120320341706
206	20220802	2	4	1	27.658489377919665	123.39809377644691	7.156138677580158	131.34190378148256	8.749546762207999	131.46270243452605	16.887855988553536	123.08301496026677	77	-38	0.2647824281150233	11.219349129651432	13.33924796465589	14.375006967040234	15.106804923110644	15.659007682440818	16.09292241736141	16.321688236325585	16.506237909521612	16.583120964414892	16.887855988553536	17.024971360769587	17.54784631106326	17.70940240215763	18.13829024687671	18.554418390959313	18.88271120271698	19.48862917629572	20.22382823853902	21.093001195223017	22.471177621754965	131.5163754058273	129.2628137505384	129.26653625304326	125.08520429363182	129.22295195288245	128.1996670351572	123.23604083406973	127.40618460539716	120.0030370683348	122.83058792929992	124.7241422312322	120.54601576008882	124.10856440034912	122.29378238753308
207	20220802	2	5	1	23.426289987856688	122.87189736681889	10.550916871847289	125.3212006121537	10.777981020463251	125.73182365929136	17.602054096161527	124.51408968711208	173	28	0.20154140746669563	10.86067457108816	12.76067342956977	13.664315116109414	14.170768573121045	14.465257676180942	15.929492536067626	16.612241579890945	17.119823297058538	17.340138237836115	17.602054096161527	18.51456653519306	19.296122111544015	19.48156015622525	19.751869417109845	19.924571387502706	20.445113437659476	20.905774230105695	21.062217674856196	21.673139343227064	23.426289987856688	125.60907413919436	125.9409042166463	124.9339879696576	125.02479635020612	126.47576578488284	125.05110203457365	126.17304360896178	125.8640241996367	124.90932639056304	124.56436415149685	124.51408968711208	123.4617692498491	123.96905327869564	122.12067568077346
208	20220802	3	1	3	19.393460028544364	58.23014503667164	6.449983629915197	60.87611015739391	7.192358350172245	60.88568353767835	15.860617097836828	56.57855339755372	135	44	0.20372588983834805	8.505675120198603	10.053014290840991	12.944382925502689	13.911517960637036	14.275285919097067	14.594952914922072	14.743789425013006	15.030357575145024	15.456535107383411	15.860617097836828	15.973735421764456	16.326053740921733	16.53053478194641	16.94406085201951	17.364774396251	17.97314162826902	18.19445185103587	18.28100243492759	18.354301439404217	19.393460028544364	60.58555332646435	59.8282308724249	58.06826270899257	57.06325424453759	54.4408029313042	56.55071735104533	55.86580791100968	56.92232650387533	56.42657706265141	55.60796774098373	56.04569784455589	56.57855339755372	55.518865507416585	54.66815994192943
209	20220802	3	1	5	21.20338652025065	62.16891459675404	11.14994072990775	53.316576153989466	11.094855041740855	53.10017122828008	16.901732832464564	52.846455108482864	113	57	0.1612826722481741	12.64438093209625	14.410974099943065	14.781546869572184	15.034817180876486	15.3350866676793	15.833521640948186	15.880924051460893	16.087481894299803	16.469971761013056	16.901732832464564	17.150448461907075	17.253646250284323	17.604562541115644	17.739270299951023	17.920316769241563	18.010172227155014	18.36637580879516	19.55240116852348	20.237305061512767	21.20338652025065	53.17267041132335	52.72093439207674	52.13152782185961	52.47421519828399	51.76843906365178	51.3191588620299	50.27913819345999	50.09994105899107	51.37517735458532	51.98652600901151	51.41245925119973	52.26371285177787	51.304263681868186	53.68982941209244
210	20220802	3	1	7	18.075544087066213	47.186162563615305	7.374269390775276	48.13897844086706	8.995853900389564	48.794011351539815	15.571554880738097	46.24344397440791	151	48	0.18664487987156728	10.770538486468237	11.709969803774884	12.443881070042904	13.24577923475028	13.636417842347011	14.128333736225713	14.47600108782944	14.9368653292056	15.10763826564678	15.571554880738097	15.737722424401474	16.0518018973606	16.227195395934952	16.472184463723362	16.85257572516987	17.089054207116497	17.471063361063806	17.696639323878983	17.85981740489301	18.075544087066213	49.431141782573576	47.14773289539524	49.37981260914578	47.14158559611989	46.41066705915294	46.01635581118581	45.02993917868553	46.81510661601865	46.2315216261077	45.95561180850619	45.71990501795691	46.80755303801926	45.45561251025591	45.52309837858317
211	20220802	3	1	8	20.05308222400206	43.60261797519925	8.836328330817274	46.91818374440604	10.127848833916904	46.31393886559325	16.421053813928626	41.55299258560936	161	40	0.1525867147322307	11.704685479039654	12.63628409286827	13.57769338577772	14.327864063208123	14.917202027574648	15.400298097024846	15.698532540601253	15.97481633563588	16.0945574155476	16.421053813928626	16.705952938299323	16.93697471633194	17.105214566319404	17.645227167817634	17.83556936940645	18.03399024845063	18.155050720688138	18.240407883583757	18.81285078187586	20.05308222400206	44.95730384855992	45.05163309606094	43.14542745575459	42.21832786664041	41.81854660804811	41.190211450872425	40.78144706991602	41.14897956548899	40.28251799113588	40.36305071372836	39.9309612354795	40.101687091678734	40.7544847774678	41.67709409793552
212	20220802	3	2	1	20.31433071236964	60.74185190038616	7.159236621073469	60.89230304328995	7.668373585579952	60.07959285406397	16.050419494798344	57.46673732506525	25	41	0.2291078439894918	8.035193031704871	10.664913606829971	12.982848259825229	13.881032624174347	14.31615782028444	14.723904399902302	15.166988425710894	15.67572536675281	15.911753886440586	16.050419494798344	16.42105624882441	16.84389173153362	17.45576067415262	17.595121631557255	17.761613049864238	18.022875228860386	18.556647637250688	19.10535039286924	20.102036064607464	20.31433071236964	58.51386176924856	58.82139734771408	56.8154803417018	54.73342264903852	55.91695612945461	55.83538679331738	55.645745971265455	56.57284039023727	55.73518943422888	57.68596687188827	55.43246725830781	56.11171022230832	55.69051423402848	57.87690539967452
213	20220802	3	2	2	18.930786193630624	80.19183442559248	5.00274675656753	85.13046815847387	8.862514500489274	84.08599599732526	16.07555304800199	80.19132775164043	10	29	0.1795976790498896	11.355153511112446	12.349958770901548	13.903597496765524	14.790924206508052	15.01631055795781	15.143691059305771	15.658551750401855	15.753375832325398	15.876831951400083	16.07555304800199	16.357591590621794	16.645156644633268	16.846527955163168	17.37843303157952	17.69255229317846	18.06843237858657	18.23432570124495	18.47472751413212	18.705421340024763	18.930786193630624	80.175775963398	83.47946591558588	80.5002023969792	81.41419050504858	79.95598287105689	78.75483988573599	81.00629729308115	78.8718763985165	79.93077325687136	81.2777659583887	80.34592534872321	80.28933297036497	80.3618700677856	80.60243679216063
214	20220802	3	3	1	20.19140527349781	66.68068069517808	5.385930481961369	77.45800273532896	6.708020660680215	75.50204309163621	16.758724875585852	68.87156471454178	72	35	0.2425973514233715	8.376826888113547	11.981159113579672	12.424536041331326	14.022563463991387	15.049311887445151	15.180414218913892	15.59957899268752	15.817008336214428	16.65553793458511	16.758724875585852	17.450128478657177	17.654238278041724	17.81254035611364	17.97148426174479	18.046709884292188	18.36072045588474	18.864966524875637	19.35099767901033	19.79422449901984	20.19140527349781	74.84556081771967	73.55497436943534	73.51772866381751	70.13382912293514	68.98534403763057	70.27387793939486	70.32102963778947	69.72763171766437	71.06036516653123	68.04753191353025	65.43366303662745	67.39759848661296	68.87156471454178	67.87822009126862
215	20220802	3	3	2	18.64489286400708	81.03507947564285	6.499230723708769	84.89834944672786	9.558277362724752	85.01416925267115	15.663928678790889	82.27564479651845	66	29	0.17735360955929877	11.177791951476475	11.70451636888674	12.261332324973647	12.546390838644893	13.217124285675752	13.590996933097024	13.832794060636331	14.888585671041676	15.416375562988293	15.663928678790889	15.732754395044845	15.885598149002671	16.0934727976089	16.165617159015373	16.96959489773785	17.047657768989204	17.199251282988367	17.53580855819655	18.070323308255237	18.64489286400708	85.25075152066138	83.1344985063773	82.71619779782344	85.53184699105783	82.01961417632123	82.03377002612434	83.45993311772023	83.85657609989525	82.347871685397	82.27564479651845	82.11673013055851	79.8821222171901	80.9113786493502	80.04851807915628
216	20220802	3	3	4	18.84852059831486	64.10923800654568	5.033222956847167	64.94908110291803	7.349788223139136	64.36557366514258	15.570652414171253	62.712935072195194	62	31	0.23511986489100992	8.13150149145853	10.158534387208515	10.924765569942366	12.56483440060121	12.860683584311628	13.220026436603524	13.64276478683854	14.005495857098005	14.746785073920435	15.570652414171253	16.025396254376066	16.15930824716797	16.430138427321268	17.02572028146254	17.085565945138054	17.649174671578777	17.77968449878445	18.2554353004112	18.472327122384673	18.84852059831486	63.79533281268301	64.08325287100497	63.902633947384906	61.42151364591846	62.18874726287703	62.80666716825273	61.83580232399488	62.97353351317437	62.30231978027111	61.743127522051566	61.180300653747445	61.343134287622185	61.9942361667146	63.21909976521911
217	20220802	3	4	1	20.40860955266413	66.22815881429158	9.03737100919248	76.50621054626603	10.448340534206286	76.16590488209243	17.19670696261295	67.72779996921903	164	37	0.17141402978792714	11.485644958691289	12.481510797410454	13.42877844395379	14.342041942669592	15.956825424717302	16.14384342023277	16.77397989279956	16.88200891033608	17.019939847960078	17.19670696261295	17.499860766921334	17.966258719223692	18.544558350693254	18.828129507888384	18.882416877551236	19.2555464476849	19.46412637592833	19.98179012094956	20.120105323856436	20.40860955266413	75.92235670895195	71.26164397905315	69.69943893133261	70.34043835223828	68.1207411294587	68.19548587767038	67.71966216513206	68.0870576519323	67.73593777330599	68.8182243557329	68.18125247573175	66.42309903227053	66.73151353493857	66.3142106638617
218	20220802	3	4	2	21.542926707454477	85.36865144721733	2.309401076758504	88.50447204686421	6.314073619635266	90.48839354386295	17.401272733905596	86.13951450411813	118	40	0.24603028619738915	9.967867472666104	12.256755196986187	12.915030213414116	14.272941172283966	14.906977919350222	15.569505325633124	15.991732484307642	16.41836989739772	16.582123084272496	17.401272733905596	17.756601408151774	18.38949086235248	18.61987230635398	18.78822706769417	19.08453212722156	19.544142228564468	20.543327519676655	20.96126947364818	21.365071162324835	21.542926707454477	90.87445496799184	90.76782595179776	90.23680062919811	89.94698312862717	86.25347995233216	85.6183744937258	86.12229275989088	85.5526774946578	84.97313038593613	86.13951450411813	85.32177893651061	86.85170161528643	84.69402025020894	84.76533202388839
219	20220802	3	4	4	21.32893634643328	60.939573654959005	8.945180811306603	73.00770445951602	10.194759630344835	73.69155746712784	18.24773224845069	66.20678803081415	119	44	0.17246251349282302	11.439838432279606	12.851930104154594	14.605716678667056	15.153370502225515	15.852677848607073	16.629514229279263	16.766011983868125	17.14008079197312	17.56587538961477	18.24773224845069	18.68742124019369	18.8297164637009	19.025646396516247	19.12320225671285	19.20950790719506	19.598318290438236	19.782497229050364	20.619736034722205	21.05248387836976	21.32893634643328	73.14322423126153	69.6508757840716	70.32172243686675	68.54672466957115	69.30502428051811	67.76219175624982	67.48712984199663	68.01024484677347	68.7633277840713	64.1046055589841	63.96623186865156	63.50813657429253	62.282254457741566	62.70387956783794
220	20220802	4	1	1	21.51268193844821	64.65447605051446	10.1272435940396	67.22375244949474	11.205399237487908	66.5647161252485	19.44865014187956	62.22221359442398	24	53	0.12585452444975948	13.399100528040622	15.717664102406186	17.39932265090086	18.02042512199121	18.661162065603556	19.09091981481133	19.26390563664955	19.330691702913683	19.40469722700201	19.44865014187956	19.58523959564143	19.675859321227428	19.81272312418551	19.849080760219756	19.87899169438046	20.097392678249477	20.240179138582516	20.75666116214634	21.265294472918917	21.51268193844821	65.15295015676622	64.32908797045283	61.91408861972853	62.24706646878613	60.6771940999341	59.79891616519932	57.76846166350933	59.78521528792457	59.163267841644334	60.27543784695729	59.50603277020423	63.42498000444838	60.13291253230337	57.86690634433514
221	20220802	4	1	7	22.08481189548072	56.289273591789005	3.265986323710904	62.16950399298397	5.866582198119478	60.16424187167163	18.364722894842146	52.904701932398815	91	45	0.2232173913400448	8.403422753264758	12.471105396336185	15.403488556342362	16.38211735923756	16.655614717203523	16.834409767875204	17.186978598091912	18.08188465470787	18.34681674517039	18.364722894842146	18.461229797274505	18.51491563338543	18.76956037295456	18.90150848088626	19.058511498848983	19.41884634348709	20.12182725075752	20.56372283357637	21.042053383896384	22.08481189548072	57.09050606495841	55.70131466143487	53.01892071758888	51.38114886902016	52.69046674310313	50.245971730170375	51.297656239922105	49.111182351998174	50.37602666143309	50.46022760003553	50.4366569209806	50.152195687902704	51.28937367184884	51.69308423864069
222	20220802	4	1	8	21.41934501929219	72.62201183887605	9.22444999947712	70.86742062350626	9.912435410583155	68.4801384060159	17.323572235049518	67.77794000990222	113	50	0.1517021323822667	11.48026962938453	13.915828564886205	15.559304896772398	16.033182194009058	16.45991943582959	16.618806760954723	16.898867665688723	17.108299909811336	17.217698748250644	17.323572235049518	17.7020809376768	18.007033558414403	18.139029322921996	18.481826647781613	19.012124286178175	19.285308527214717	19.524832011285152	20.019076392396443	20.6455916490824	21.41934501929219	67.01572660118282	66.69327516198612	68.91872158307874	65.59025630866422	66.85867835661767	67.83801706421639	66.60340257720617	67.26675769371033	67.68961846783262	66.1488953616504	67.96216769289504	68.0266962397879	67.94830654120689	67.91981388661779
223	20220802	4	1	9	22.78516122484544	65.21330122862588	13.820236174136058	55.00389347686908	14.88573995140321	55.4732562348284	18.56274896286405	62.9016943849734	137	39	0.15866326651637833	15.519538776449808	17.10325424042371	17.823976996362457	17.933066993960757	18.10627332938004	18.199868337696945	18.273615571839933	18.357387456716292	18.441194847161	18.56274896286405	18.74178412039545	18.86720328200218	19.11386581653729	19.59056412827181	20.033217715883666	20.2684828701433	20.879398510822064	21.4340416454989	22.182237885321452	22.78516122484544	55.198895736556445	58.75860079851444	58.911600821605575	58.08790924999032	59.95186965700914	61.17581814031453	63.60846318694023	61.24706787228557	63.44818877353756	61.54973834678296	67.03924040867169	65.32324430607774	62.72529946766785	67.45677593615511
224	20220802	4	1	10	22.882494494345877	62.72074974238416	6.952087390741842	59.9583530155384	7.403111946648724	59.95165768117206	17.21025213404226	57.08304554952164	140	44	0.21722622903664457	9.135296614975577	12.029694001526972	13.90621297148957	14.756287101682314	15.917314333175554	16.337261279238078	16.60010219544346	16.690722655745382	16.97735765801083	17.21025213404226	17.375182772277608	17.811715032498117	18.183776723532983	18.40690818802336	19.028558089388852	19.752396765375277	20.18833084309793	21.40539616991728	22.13178384253051	22.882494494345877	59.694732626345214	58.80924751314968	57.67874935314278	56.46317650047327	56.05430613159832	56.04267848141308	55.62557207574618	54.59642421657582	56.17460500421295	55.85076796686168	56.13132057230949	56.14787536817128	57.49950568739255	56.67496621242897
225	20220802	4	1	12	20.088512812206968	72.86853456725882	10.1647855537094	73.95675647312399	11.918966783407685	73.34591621603063	18.36094211623677	71.3741772978313	173	25	0.14468700184630703	12.708747182407915	13.3410704338402	15.500614670978408	16.53032976645693	16.594533168587517	16.82748979647614	17.366411979668957	18.27594237951414	18.32775894273169	18.36094211623677	18.838191708632888	19.04111142944073	19.09156562424479	19.158778277638376	19.46209693013801	19.471245528651657	19.5184527152318	19.90292292118274	20.055493537947715	20.088512812206968	73.42368894428908	72.43027710916515	72.85607452415236	69.94714045217525	74.67192158629616	69.4024607835822	70.62699866311752	69.50510362001069	72.19213518156062	71.19363592634673	69.677615760398	71.3741772978313	70.05703182820342	70.85895710045013
226	20220802	4	1	15	24.159467009639016	65.9802711683237	12.316813816320488	64.90852133604243	13.463774953424757	64.48325472233832	19.455412459053484	62.413397703972706	155	41	0.18146689080583375	14.519791285191827	15.683226374571085	16.91917420861443	17.096581286900197	17.181052399528525	17.50955923956842	17.923895198292552	18.459843154509887	18.898047744588023	19.455412459053484	19.804242009409627	19.858177641934883	20.09154400105721	20.311926313271435	20.793663949557896	21.235503317122507	22.081683623648868	22.589921477341427	23.755798411234693	24.159467009639016	63.58168701961725	62.55281834813474	63.99815232763053	61.83002727497002	62.35180838301596	62.08684375680714	60.88725698433895	62.78509216415178	62.33170686948984	61.77497042889502	60.334847952906	63.008948988394	63.19005907553901	60.91295259190706
227	20220802	4	1	18	22.67403282630176	49.74684101583789	9.746343888942526	49.22952691079775	11.580121441842318	49.66738626792911	17.75937582533215	46.061297273718154	154	44	0.15750630977858004	13.290780053708312	15.01208862134033	15.747360136407249	15.838987663093825	16.115945799313735	16.375458734437228	16.619593535431896	16.695885283910666	17.2989038113305	17.75937582533215	18.17828030172107	18.946116006148763	19.26074083594705	19.578673944938792	19.989579260430386	20.14177131931531	20.564378360446224	21.601771886481355	22.241085972578563	22.67403282630176	49.738072454382056	50.48402576535464	45.90612320576134	49.93881357209771	48.081098697059225	45.79376567182371	45.43785307122243	45.01322410841034	45.86771938825312	46.0534464125326	45.59323135980276	45.94103200702892	45.06343136094432	45.645682454124376
228	20220802	4	2	1	21.716544718084936	69.3298202833142	5.733826014124255	71.56868322385135	9.239475662826132	70.71517544120083	18.380257327893847	65.69805377703344	108	43	0.16918559540659198	12.080047177987202	14.333387728239424	15.641078862783043	16.730573791613335	17.133429204165083	17.447758636493823	17.63389446726058	18.07312862875977	18.28544860823004	18.380257327893847	18.602743562293313	18.67502817281695	18.6940667655089	18.817929550553863	18.917003575361495	19.45779316535193	20.306686493607707	20.96281059377826	21.3142098338096	21.716544718084936	69.81502780425014	68.3728993130224	66.63193659293421	64.92235146687636	65.79795643800698	64.42733618586867	65.69805377703344	65.01792154854566	64.90174844954056	64.66112485359947	66.35389667667715	64.46743581007354	64.9014692618527	65.6759617586957
229	20220802	4	2	3	24.289241198497585	74.19871913593835	7.156138677580158	76.7392340329264	9.73665735363028	77.00458641981281	20.357772914156456	73.3774368506665	38	39	0.23945750552298872	11.332899807373137	13.82781826259152	15.850568934308352	18.19496283670896	19.28964396123877	19.876736708227277	20.08233277400974	20.108859718844464	20.30493522097314	20.357772914156456	20.419027330167363	20.91272293002949	21.02521147441102	21.317587767364756	21.88053904231569	22.204417133302183	22.3648993660862	22.77771529940211	24.12197104269061	24.289241198497585	77.9132182603891	76.12445240396798	75.59348912307678	73.76107692478644	73.89889223974326	74.36966472318821	74.20687762059478	73.09589674802642	72.7771781516193	74.43400197481346	70.10704778546979	71.22431555115743	71.41546605478077	71.38109494831944
230	20220802	4	2	4	21.971673491847447	114.22060508016963	7.229404604477371	119.11143567671812	8.169520478044804	120.36751142469718	16.94797070891392	116.65560771171504	20	28	0.33175972090923767	5.336844635295773	7.876526161475894	10.231910564383188	10.839611976126449	12.813269748677437	14.428138345775675	15.259108869000956	15.798085882534108	16.622751956219766	16.94797070891392	17.18610417932093	17.972578922584365	18.33839645634117	18.44334096769229	18.5945041061254	18.74602965261404	19.1401049454366	20.271299625156455	21.06458791557903	21.971673491847447	119.11143567671812	120.82349730097016	117.10924634335304	117.97619649615991	115.22158600372008	115.45961935833488	114.7867046485926	114.0879392270112	115.4633004997008	114.5092851494197	116.65113036842452	114.84610958439896	115.2117834137907	116.6600850550056
231	20220802	4	2	7	23.09130697797385	69.88747183910814	17.702139671413946	67.97218225866152	17.001161453525352	68.81482757219723	18.92900279445482	66.23900577297928	156	35	0.18151009795589612	16.764913549661046	17.128168478586968	17.196578938639316	17.79936575392766	18.26442436894832	18.312366497673644	18.516699532327497	18.600792317406167	18.83798253735376	18.92900279445482	19.175938589746593	19.2276498992368	19.34808072773363	19.592553067183797	20.21076440817843	20.70334246188325	21.866437171189627	22.30447394702783	22.95006350713283	23.09130697797385	70.06053201458644	69.12679913281434	68.50030196125041	67.97218225866152	67.96504746219392	66.13987346321855	67.23479587359242	65.15442364734105	65.23083318139518	65.59954188435684	64.12918958594312	64.58222331092406	64.56349705526779	64.23318182952963
232	20220802	4	3	1	20.26316785821556	75.05857585341656	14.54471435837795	72.70111501710382	15.546950097043174	72.80647217827543	18.351746016055777	73.68563679242628	175	19	0.19688358749855997	15.274146571106762	16.50557118635448	16.761778032393195	16.80851538659028	17.02300219078821	17.099898949497785	17.636439389412676	17.963732255259963	18.06416220868692	18.351746016055777	18.62158032865114	18.807897577434954	19.051846282361986	19.177988975888073	19.352191680848065	19.56324152915941	19.665703078860147	19.842929453082544	20.17395920400845	20.26316785821556	72.30383610741754	72.59070662683885	73.41446541030489	72.39791201794255	72.96265700906513	72.3355652711289	73.88695438101595	72.59329686816513	76.90306033413577	76.52391828387584	76.52391828387584	73.13327687734582	75.52127257448295	76.64312108630848
233	20220802	4	3	2	18.540002037494908	138.12218358692323	3.265986323710904	148.7738039556851	5.104793844724573	146.52721509906965	16.0085120992417	138.52796738080457	24	30	0.29346263419500723	5.4725396189724025	7.118896981096247	9.950988104226308	12.074298313274074	13.098374117082928	13.58564902328938	14.489189989567292	15.369807797447438	15.77060970663602	16.0085120992417	16.21528715564994	16.377375519038416	16.7056987295439	16.827376364487836	17.028443099615387	17.16299572886511	17.58446322178768	17.83550874382768	18.14158979880492	18.540002037494908	142.00541547769043	135.15521466686724	141.65597589533368	142.25920742624237	136.02629059328365	141.96902801570565	133.31014596006048	138.30457586937547	141.6841738518078	138.4361870134909	139.7163659651888	138.52796738080457	136.1218968659495	138.43140980194303
234	20220802	4	3	3	24.55095395872009	77.78324605140428	3.0237157840738176	80.43890518906623	7.871897682895697	82.6350954978801	20.132307277477885	77.96165732423329	91	36	0.2243533104334634	11.894914357545028	14.415635747285569	16.968755692237806	17.877139055179523	18.203539789699153	18.463576539159217	18.89851532303199	19.141838408226835	19.485096902349213	20.132307277477885	20.218716904877713	20.39963117805408	20.535611204609033	21.004571078661716	21.27772656302623	21.716736633260425	22.290316430501676	23.707049057373908	24.156069598643384	24.55095395872009	84.0602590286182	82.76400093415637	76.96684955067003	76.53417584633361	77.60686147438346	77.05022326649363	77.68349849470178	78.26760566899188	76.29017097728396	76.98748358886003	80.43941703316065	77.85177628848984	79.02118493995701	78.0017672887229
235	20220802	4	3	4	31.24638463476945	117.97950538727532	2	132.56298800591617	7.593071042281864	131.1333057707486	19.709112648434957	120.4107544954617	53	36	0.4070082113990752	6.930374250069986	10.706228492919472	14.45196181424116	14.865958853862384	16.96382954547775	18.106979673544828	18.707820163777026	19.093630629763418	19.4599609411535	19.709112648434957	19.777450877445823	20.765929533242776	20.96520722328756	21.427522744236597	21.816400077508423	22.374605168723	23.163580539996577	23.74447248748563	26.128463800244766	31.24638463476945	114.48120093607766	131.0372686528854	126.31806610237936	127.91527818407246	125.0811922631544	122.6137521583932	120.9003049359866	121.91965020522755	121.45092509816028	122.2935859221231	120.53215977854305	120.0256926321906	118.23224262678424	118.1830228714425
236	20220802	4	4	2	22.939871069074066	121.30429986060868	11.295410748345958	136.9455005451445	12.022185995753128	138.60307231560122	18.76040932048208	126.73552407772726	88	39	0.200208132218952	12.430896605403587	13.59929017640026	14.53983538029324	15.251713015709502	16.23309202289483	16.528850943366287	17.208846050894437	17.577446442685268	17.807252938545364	18.76040932048208	19.016262718219405	19.310618298856465	19.44215294020035	19.84499102830834	20.174633658187204	20.713118285797787	21.63345269926388	22.1437235315036	22.70150532463797	22.939871069074066	138.78841847272628	136.7554254311337	134.93156464831975	134.3901163187066	131.24086885933048	129.6668707168689	133.28387129654718	129.54185667441482	128.78934245277745	125.08561790502124	125.79160084534816	126.73552407772726	124.59550908912064	122.17783677479215
237	20220802	4	4	3	22.80515369865914	76.48054078940976	5.1766982369867725	78.64853658851108	9.033253757248364	77.4568377299154	18.769502226841578	75.8762597196004	144	31	0.20784280663723512	11.140103335988275	14.045664485952386	15.50660926372379	16.208915066248405	17.113730010260266	17.620280985097963	18.03738220951669	18.332743712899653	18.48310916116988	18.769502226841578	19.053729408988197	19.46042152072492	20.00970904000336	20.21394646036979	20.30072378931996	20.839676446584757	21.84523860577702	22.17135752483258	22.34641338307101	22.80515369865914	76.6755637296666	76.92359096947841	75.96260109714312	73.50693340655349	74.8093336301483	75.82544756040937	73.80665689990121	75.75405306445204	77.01592971216782	75.48345815320467	73.1476964044097	73.722192284038	77.90020501204928	76.37266059876266
238	20220802	4	4	4	19.88973836432612	118.94934137320196	4.618802153517006	122.63408115818352	7.627064573695578	121.1419711773052	16.231833198964207	118.94934137320196	150	24	0.23756207985715563	8.038988885835527	9.729776503863906	12.14726572182564	13.908138023565945	14.172498746936672	14.65999166867786	14.789022733585153	15.00110779305918	15.909656390408486	16.231833198964207	16.39961759700919	16.452220019782093	16.85334187876569	16.939345195872924	17.334867957604665	17.51011943075566	18.473559826768813	19.05048100785386	19.218874661798218	19.88973836432612	120.50476836427828	120.2870640094538	122.57055044876763	123.24982443362236	116.27029768161032	116.48511709699358	121.1301074239518	116.8476267992562	119.08720838958249	116.37703010065177	122.46698215685532	118.49948728577724	116.70876711554108	119.37732575841078
239	20220802	4	5	2	24.764942769053107	128.54762795679676	15.0082746921055	130.74069894638205	16.173819581697018	131.83233314620998	20.554412117406855	130.74763727743968	140	32	0.1787700875183623	16.807555282248444	17.522138473363533	17.84308349167798	18.139229271917397	18.14511986625241	18.821123468995033	19.419801579798957	19.908920134079803	20.298158202712045	20.554412117406855	20.65770273610555	20.670424535592375	20.920883115528227	21.193877814228443	21.77762993831193	22.366242184283283	22.99104219202389	23.5167954039272	24.429279838303852	24.764942769053107	131.89600861961216	132.70090672372035	134.44369967420675	132.83952858088657	131.4165709775587	131.8599727273084	132.69504378227523	132.42163631357977	131.85532993946208	130.7982219503665	130.7545756084973	130.0385108905531	130.56962927571536	128.70516219474447
240	20220802	5	1	4	20.63584608258384	45.93269256738961	5.954182130506969	48.034732860304544	7.014406013872462	48.31007740900717	17.632731412598552	45.86008308797584	95	50	0.23489293853801185	8.907445023353652	10.794411360659028	12.02953108294523	12.521240290126038	12.905730890085856	13.539776108819003	14.207433198630524	16.792416194008602	17.456916110539485	17.632731412598552	17.729360207444085	17.851353540457787	18.131275242769448	18.222878885312277	18.32643661272088	18.622273072329204	18.926449799850133	19.510237372199686	20.087645364206125	20.63584608258384	48.46437169107105	47.78441007728141	46.93421118574631	45.97797267424705	45.05478171276295	45.21387733370575	45.29908127992756	44.1139036942385	45.78747360856206	44.11999929209017	44.93567714303529	44.9413487892128	44.863310660312806	47.74032427331095
241	20220802	5	1	5	18.345145724423347	61.43358075820497	9.371910871754896	62.77057440438292	10.638243664291394	63.35649457526333	16.64076042081113	61.95501546671226	174	26	0.152369940945282	11.206815069355564	12.193526036384348	13.265472756216097	13.815853152277583	14.476181190572747	15.181463466678832	15.470037610143082	15.834475240924569	16.108207987509928	16.64076042081113	16.85988128144606	17.071378570403606	17.08304616373175	17.11905860553519	17.306126950378754	17.788990180596493	17.946019086548322	17.979343388752447	18.101342305672784	18.345145724423347	62.93146406472736	62.5394069988326	62.952842603418325	62.20871435270158	61.6903145177642	62.75967574427154	62.14233489484104	61.905971496211045	62.1196327997039	61.44864138292245	61.57228016750669	62.00405943721348	62.87179028151789	60.81166433277894
242	20220802	5	1	9	19.296600376432544	60.09861897797757	9.918569133995176	55.71532057710932	10.62399190627265	56.57455687750339	16.982082276885308	55.53270080839289	162	39	0.152685904155298	11.112416049109545	11.921223064815456	13.670937781131682	15.05064625702338	15.660263635330796	16.115598866534324	16.375178157627506	16.641711520801817	16.81208205755371	16.982082276885308	17.099622765460886	17.39486831915886	17.864239569195536	18.02849320359165	18.345566697854466	18.681089421723915	18.713268369981034	18.824803407328663	19.045811621905663	19.296600376432544	57.41932194940991	58.18292095628389	57.1904345766438	56.56057164239841	55.54448873299154	55.29151883707608	55.02681788812803	55.75319186995365	55.30342050480682	54.86525610927577	54.928709266556126	54.55709494358375	54.47756264353945	54.19187608672038
243	20220802	5	2	1	23.2705794977366	85.71406348866955	7.458381420944572	98.96111600665056	8.888602746621896	101.09757738406972	20.08005419898968	90.04580522984584	19	39	0.21034490299934505	10.354863485114148	13.18171924502195	14.086577561613971	17.14120968835371	17.417661387545216	18.186396003363207	18.56675073921489	19.522409485587705	19.804531309769555	20.08005419898968	20.46668806611664	20.696021434773137	20.848779023241796	21.11345664324905	21.146974445996232	21.668818288200157	22.262569472433167	22.39086746448355	22.87524509231294	23.2705794977366	103.79844596997673	99.16955546635192	99.6695495944598	94.82325460426785	96.61392307308031	92.56339571557494	92.30338925589687	93.89102623392476	87.89773515943013	87.2120191771851	92.0702054948231	88.13595463917017	88.44893437754901	85.87026900002874
244	20220802	5	2	2	17.35969349330176	79.43477047867141	4.976979969245306	79.8650245563797	6.673516995824031	79.82296200145583	13.237328047755204	78.14425124223787	9	32	0.2225459180471193	7.869802914334695	9.401263292977866	10.344401074394725	11.01540401265345	11.685855235510653	12.005768379223454	12.310684941684158	12.589684958452825	12.963608423341311	13.237328047755204	13.565371464391538	13.724623244125173	14.08006693346506	14.735335063432936	15.230263745726916	15.389539440819728	16.03270778814946	16.283071840051633	16.818699412058436	17.35969349330176	82.45177603656325	76.29309210772179	77.72921289351811	76.3185292081715	74.82006684570392	79.22968127122442	77.84920672773303	75.81629123827595	75.96267864927864	76.86747941436037	79.82034418603692	78.14425124223787	78.38180894375483	77.03460426640042
245	20220802	5	2	4	20.91745649069213	55.18196352030181	8.33511596286843	51.05379613485877	9.843496295899124	53.87575117840112	16.96166435442852	56.31591533541042	163	33	0.20415306751503431	11.210223522866707	13.31716030612644	14.305015516445764	14.819809946014333	15.487584448304764	15.99401310485272	16.17015501683526	16.419477494760603	16.612014180319076	16.96166435442852	17.315970357434182	17.538504062730016	17.955071259877453	18.556616733129864	18.802196562639484	19.103207926484437	19.576644874218218	20.2657043622205	20.47788430888164	20.91745649069213	56.37771921727544	54.74309081526636	55.61271910181977	58.47001896196938	58.43924627459607	56.45890079273507	57.771072585405086	54.9609347639348	56.8924741018435	58.640949038792144	57.060891489475495	55.939027467222864	55.23924352759498	54.74394905889943
246	20220802	5	3	1	22.47978532540837	87.84006739145937	4.907725735659753	95.86614470185188	6.384480376894779	95.4878626186058	17.76848359251931	89.9302318673554	98	39	0.26494866379450466	7.120443507720985	10.26879618706112	11.975228449444623	13.41240503703342	15.15431129091152	16.077873477200434	16.420403623999526	16.967455413067917	17.113676079656873	17.76848359251931	18.209580743580908	18.75720158872676	19.140535419322223	19.585300005622702	19.89629970378197	20.008287438583324	20.42896581934872	21.03841243265559	21.5110927283307	22.47978532540837	93.72428914256233	95.8306775252086	92.99561961752536	93.96725481299602	94.145314516144	91.80197850878018	93.01183318399087	88.77068267738368	88.10794280782127	89.85837722872733	89.9302318673554	88.81847547343187	87.89301998959067	89.36208492255479
247	20220802	5	3	2	23.17041412317681	81.06662251422897	2	85.24864210257532	5.536278162735627	85.2034860791347	19.274600631167228	82.0562575603532	58	33	0.26056084219592124	8.349799402376693	12.329971813188909	14.920817033963916	15.484306911939257	15.872445161998703	16.97495918212675	17.978548622847164	18.743329669674484	18.928305731661844	19.274600631167228	19.518553284832993	19.785977151522587	20.38828543945368	20.51166223468287	21.173547183460663	21.29181748100944	21.981521671064588	22.026747763252025	22.403666352564414	23.17041412317681	84.71011490339998	82.77742262374325	82.92338608307178	82.47184652923515	81.98517068786676	83.60886423876788	80.90931576254543	80.94266835096029	80.57206220574965	79.71258290866429	82.02061718394059	82.98275999802391	80.67145302262877	82.01157977508163
248	20220802	5	4	1	19.095364592052636	83.47454394005172	10.259815344896936	92.99059423914385	11.749643797107176	92.29805711573486	15.8650179972838	85.91405493574187	175	24	0.2681911459926703	11.723578446840015	11.877793856023834	12.33756819983689	13.061839134897037	13.810662562487376	13.97744016282426	14.725936029294976	15.311481846300698	15.66145378082145	15.8650179972838	16.415060144645835	16.63569152965844	17.074066230534758	17.235551633243407	17.33989385255339	17.55734546227611	17.815043186597585	18.035801156408045	18.470299365355448	19.095364592052636	89.79155830876553	91.61963792775164	89.24824872789995	92.2839391803091	88.84804868777586	88.08494601456918	88.90953202081407	88.5544052818527	85.95281032293111	85.91405493574187	85.06494177410401	83.99583905471508	85.11034079423591	85.03457752797776
249	20220802	5	4	2	19.51869844358184	82.26633337011398	7.307485282834754	92.2596601917498	8.617821066790038	91.33731024009084	15.516276751047094	80.89540807957597	110	32	0.19796705461609407	9.290029018041654	11.132931697537304	11.753177980742183	12.430330842613015	12.654106183999994	13.82697877566904	14.513416565996414	14.768691380874555	15.373194728363494	15.516276751047094	15.748488923009146	16.02495927191743	16.44361009733929	16.856835258082466	17.059484748518642	17.254689713204677	17.387102984662402	17.731682066695527	18.35532359119048	19.51869844358184	91.53868383855615	87.13292633924206	85.66784241590118	82.28798592635044	80.92420577256478	81.2840011500843	82.06381372342379	78.60290491197263	80.42848218205269	79.34461353606123	81.29292481581116	76.59511114428084	78.80560034350333	77.88795177463753
250	20220802	5	5	2	23.57414603532161	82.48177837272374	6.2906103577220325	85.08465552695255	8.606530897453608	84.58169029036391	16.617230877361976	82.91629781788548	159	29	0.2693970498970078	9.850737951734937	11.97855143341316	12.59512154573649	13.150690536935247	13.68909718521809	14.401081900741032	14.928895827703013	15.208900953076403	16.1536580363874	16.617230877361976	17.74853001412334	18.132013088123603	20.2076271479191	21.047327055424244	21.10548115753774	21.71919112833728	22.55175123213561	22.57969553434558	23.003984657624304	23.57414603532161	83.9604649406344	84.88463822916839	83.88906010439231	86.03843305068472	84.19173574903208	82.8552436066638	83.92314168288104	83.0469628259476	82.35578200321977	82.91629781788548	81.78048475152445	83.13281303996538	79.52543409523365	82.17639874362561
251	20220802	6	1	4	19.615216036250143	56.00193258941223	7.866767533779577	53.806364421063286	8.09407532274781	54.23531734627566	16.082822359827517	52.36978349259623	109	56	0.22934063873137267	8.315364791233227	8.941660084906463	11.00769146884541	12.724707175908106	13.616027237898049	14.165803423136463	14.515212590968014	14.886328246903403	15.589826875603936	16.082822359827517	16.582365627644453	16.93177294925463	17.592237293400725	17.9486682886758	18.18547156040566	18.353390270305077	18.752791715518544	18.976092194598912	19.352230200800708	19.615216036250143	55.19823912847573	50.55480501437021	49.93642496632378	50.21248471805395	50.09077956671528	52.05905793628977	49.962803032684434	49.62612853183384	50.28161986179654	49.33488407196936	49.47254428265514	54.3563848467223	54.04853905971471	52.84026127792621
252	20220802	6	1	5	19.144431686871545	58.704531449631695	7.953937431381008	53.03402787358767	8.663850286559706	51.6244454285654	15.71922823079115	52.10015539797163	126	45	0.18218174124242423	9.71299156153337	11.37506780827862	12.24340086161805	12.854173497728976	13.230399110195156	13.946001352622003	14.432571127334432	15.322651341904916	15.551008676438808	15.71922823079115	16.113324102013134	16.400935573975442	16.65441579844024	16.884074036300742	16.91258896249979	17.03713529994721	17.316484203299446	17.938072133415382	18.67563099107029	19.144431686871545	50.674809188869865	51.29664806216038	50.46198027829823	50.11527570125405	49.013296046548085	46.632605760576695	49.77545258370145	50.2539854508405	49.97400673119552	50.90875813101408	52.10015539797163	53.817201039466255	52.64064208110437	56.77856552519551
253	20220802	6	1	6	18.886660288387244	66.58034891238802	5.420936446930496	64.90413188517213	8.355922999645289	65.18827084604243	15.96581135285265	65.83631372423389	181	20	0.21969996547304868	8.5545720057054	11.092260546299968	12.509518739750504	13.356359391479897	13.426523646673877	14.47612771140997	15.242213161627635	15.564028764254488	15.629636456164295	15.96581135285265	16.477784844890277	16.510049538166303	16.637620110911882	16.768923258528872	16.93086340214622	17.122105152096992	17.34801844219874	17.561514644825536	17.688835813165426	18.886660288387244	65.35357236120743	65.30710829174775	65.82216304457314	64.99497645671724	66.71846409560217	65.60256641764202	66.79941818479763	66.72097678479294	66.44011914094541	66.70654174730197	65.32419044213106	66.01385124300273	64.068817833514	65.53978537886948
254	20220802	6	2	1	20.981275860322715	81.3065636513775	2	83.89415269462464	7.337330988648585	86.0980258349971	18.227677555740087	80.71381975426193	33	37	0.22809437133564103	10.21254090196912	12.360954362207655	13.41806734334475	15.29411003737808	16.061578321493258	16.77038506306291	17.533731775837833	17.646838495983054	17.863188407977756	18.227677555740087	18.518702202738528	18.620169791115615	18.77721932027335	19.03583284740687	19.463105798519432	19.55423694652358	19.746270222808626	20.09115183942395	20.42579831015533	20.981275860322715	83.71201891929078	82.9322373668055	83.84677350996586	81.9558663209259	81.72071790575237	79.61947898490445	81.97034271955583	81.06742905643834	80.12628219051078	80.0657088025293	79.8322406836253	78.98169022240918	79.24902277382246	79.62403905047286
255	20220802	6	2	2	19.78101794678865	68.93851805820515	8.252063052320366	68.06475882789985	10.095384627212338	68.64978801091222	16.97429051499374	66.45450247701271	33	40	0.16926924587989142	11.381634536223808	11.840782921475755	13.012182504333923	14.238874287769328	15.14930377638524	15.463035766388606	15.72109349165204	15.845528279026546	16.36492515643047	16.97429051499374	17.23812162852235	17.540947614727013	17.790914344626227	17.906820424185426	17.979625636975726	18.56397353371994	18.655212906529822	19.050276264663697	19.291179512406604	19.78101794678865	64.90833004077481	68.21546847792203	64.43399015909606	65.32077814816829	62.96106829992554	65.9509254402439	66.59200758342747	65.11945797450744	65.52791473199295	66.08655378497913	65.97630566912757	66.3316805749226	67.07168822217218	68.22544168254957
256	20220802	6	2	4	18.69173757816323	61.036069192112144	12.668136936779886	61.36727885247994	12.951591665223685	61.50247462863706	17.228069217561494	61.12287846753916	180	16	0.18175752195787415	12.654945766168469	13.670905774583654	14.85636937726598	15.15287760535076	15.232035018836092	16.03946533739565	16.42670978856079	16.81470397342959	17.13351756207594	17.228069217561494	17.264506825566652	17.341477414003055	17.483729757979546	17.562499018667538	17.604570713871595	17.74750422926206	18.113003950914436	18.161917250776824	18.538850235283093	18.69173757816323	61.36727885247994	61.7651057972572	60.59006169060909	61.479765639976776	62.25609353736036	61.45676884672468	61.45285504895223	60.15802908392628	59.52376635852588	60.88578866390649	60.88578866390649	59.85808844459911	62.632645346294005	60.27181357715744
257	20220802	6	3	1	20.062999574901635	77.46412935403484	2	80.91459964804535	4.836923319485018	81.04436677471625	15.789829088736882	75.14599520564298	92	43	0.27853314205987567	7.033453573949836	9.450538207406607	10.576956177036417	11.559348835625348	12.302333895856782	12.816934141355691	13.955873334527505	15.115845481132547	15.279766636279827	15.789829088736882	16.39172381264147	16.800111233551423	16.947012168811625	17.447212938705306	17.758482509537203	18.145585463824982	18.53712559831162	19.248019264692658	19.84037482043928	20.062999574901635	80.96177202700942	77.76174859943885	77.76883686462514	77.73445024773672	74.72982718081585	73.85176639206051	74.0900427433666	74.00006158559692	71.72914376237925	73.7858315664436	72.3431033387012	72.20172062551057	74.6821688084692	73.15471228760283
258	20220802	6	3	2	21.766140525104696	68.29979349994132	11.684346258780732	73.98687772255896	12.34667075620525	72.41345346590025	18.353749308459022	68.73956580974877	100	39	0.13860556932171647	12.957572422638403	14.459948465502466	15.209492152480117	15.657702040250577	16.934315377073922	17.193437370087945	17.35385369096432	17.69016236501109	18.20882363013126	18.353749308459022	18.509310169533492	18.64049315478371	18.839935410795103	19.18892747469718	19.317936157066818	19.716139155985967	20.074866603550912	20.646092541585126	21.59079964555863	21.766140525104696	72.46818459300606	69.58269711666705	67.2202729436812	68.87390161889203	68.96226452210058	66.79103738401938	68.88786100328517	68.04315797308706	67.73971714737687	68.26721126273925	68.06435555679516	69.92618586515843	66.73954793617818	68.74300395442337
259	20220802	6	4	1	23.915306001367963	83.22711643675457	7.423948774605715	83.6278076404036	7.708151708583151	83.49282728684514	17.537628403523172	80.6854770338015	149	50	0.23619877511289628	10.571474103775692	12.278198790848885	14.362028570210825	14.83755114796977	14.9974384634209	15.642729109298848	16.29357824083595	16.552224586816706	16.752470863913594	17.537628403523172	17.93835388302959	18.277284735806667	18.34171661922229	19.04592437936672	19.609683046528435	19.932935476323216	20.734615384083504	20.969651055429825	22.186189912147597	23.915306001367963	83.04724201363547	85.07132172978592	79.67935957380863	80.07867551958782	80.05683166808375	78.75825217969876	80.75254153552578	80.17950880618757	79.23148565091078	79.99015234196587	79.939862367154	78.93995683321607	78.82886598415855	79.5701661670001
260	20220802	6	4	2	20.52952660265316	68.06049863058875	7.724986771857463	70.95556121059299	8.5660828777623	70.581423858145115	16.97261925155243	68.52361413318695	161	30	0.2144172955565095	9.787123553545298	11.761062068922442	12.616619175150706	13.372286593838384	13.874505912669996	15.40083146175058	16.10266585604915	16.421517136833952	16.827633382764684	16.97261925155243	17.524277825485985	17.78787115177079	17.976784332485654	18.404745261027212	19.04400475254666	19.23900786414715	19.474847217980283	19.529274903494755	20.14086358959692	20.52952660265316	70.36843467316008	70.77627101356146	70.2691317487012	69.62056323936902	70.50267224959836	68.28269066898854	68.64712883435436	69.90550012554476	68.12144426882071	67.85492342975918	67.57120152703989	68.9031387739821	67.74821169128721	68.60033387578315
261	20220802	7	1	2	20.94679717933568	59.72313738851406	2	58.774385243163415	8.213262537790213	59.415993017487715	17.70985941485139	57.00404577414123	67	54	0.16149385408417388	13.297040907322222	15.024429460783884	16.12767398981534	16.58793185347542	16.823491102084823	17.047799389127764	17.23569935805567	17.355484870298085	17.554690183381112	17.70985941485139	17.796439241935165	17.880460189164882	18.019648121533105	18.220737693196888	18.389977936531693	18.553762016377092	18.732124621845152	19.649591079513897	20.233925110522375	20.94679717933568	58.99136060791405	56.33282170095322	56.79923575438209	57.736773860936914	55.77047048574693	57.475480035809255	56.09966379059128	55.82824165656505	58.00215726867752	57.011728605699815	55.07308549217772	54.532402343635006	56.00733538818661	55.1642402722649
262	20220802	7	1	7	18.41846911808217	48.64761704701398	8.20472220064731	49.853108122066224	9.403498771859155	49.74880739331845	15.84086204213182	48.951647268954105	111	43	0.15185001198860737	10.714803415699334	11.58005003634004	13.274069643381342	14.077499029421707	14.54973054139584	14.968085312469396	15.099886032670025	15.435273936516124	15.72361762439084	15.84086204213182	16.015273589183415	16.144138737744225	16.38539747283516	16.500481889383963	16.786461466487147	16.966628996062397	17.435989543770898	17.76170242463387	18.088722248966413	18.41846911808217	49.44973878467065	48.74349216708298	49.500628495997184	49.148903710713846	49.54159153397749	49.39198829442201	48.57798556960408	49.50220538941937	48.976588035736505	48.87223905232664	48.71908909510683	48.64858903377913	49.19560560672244	47.75821296590363
263	20220802	7	2	2	19.09109175622291	65.7425893833899	3.265986323710904	63.388458118762046	5.851337377390249	64.44754454900372	15.043331291229318	63.450494657033616	145	34	0.24137688795098464	7.200939597030683	10.474808987261762	11.993690306234802	12.981233951710058	13.866123670888928	14.234532115964411	14.30457573169282	14.638849143731392	14.900743030158754	15.043331291229318	15.720975354188283	16.075802237221463	16.67305422470911	17.08240206392287	17.35045624186317	17.81052402899221	18.424809002029686	18.52064886289939	18.724030408364104	19.09109175622291	65.16122755469712	64.18880132744418	62.49344960332497	64.57653098417708	63.1726253554747	62.50017595854552	64.4828531746144	63.51253119530518	61.05586049709619	62.61209403038189	62.37072076379747	62.273129156462346	63.6659034686468	67.78960902122641
264	20220802	7	2	7	18.660107879246528	52.0091712325826	9.090222410657528	56.06301782148812	11.51664682025092	55.9132456906153	16.866130590891615	52.77251690248056	186	14	0.2192281983920034	11.086348891601126	12.57225355386777	13.57312297360608	13.959779122220722	15.079972890185784	16.128081657992475	16.26244030605283	16.39245898144204	16.586278602921187	16.866130590891615	17.52936094904863	17.864808994932066	17.96455038770564	18.12507226705112	18.22251653389092	18.305233567863752	18.414210132174833	18.54037543205292	18.6279072018667	18.660107879246528	56.05217086280041	56.05217086280041	55.62454838755736	55.08115091427153	52.48370240952895	52.48370240952895	54.5022862643424	53.33684828221372	53.33684828221372	52.95450591382811	52.77251690248056	52.77251690248056	52.48654081768889	52.45106847090322
265	20220802	7	3	1	19.92291948826134	85.36112371992978	8.696543527684996	91.61383702801491	7.646028901226359	89.0398747566686	14.440248432533329	85.83726281115253	16	-19	0.2566500556054893	7.903934617420869	8.696543527684996	9.661106105006368	10.409079027611378	11.960664723102363	12.651904911612542	13.546734580406316	14.241979447079585	14.3609529266666	14.440248432533329	14.690984502346158	15.129956220726273	15.409298744566344	15.662437709799583	15.851566339582796	15.920707591571638	16.050604016970833	16.141130161678078	16.69696758171988	17.13871829175547	88.94035640961106	91.61383702801491	86.79037338651925	87.17935421770517	86.92353557334503	87.9257986922027	88.06034647718306	83.23943171587473	85.91428759214843	86.11961462614435	84.12282809155366	85.67971306277771	84.72640085185864	83.74191785260393
266	20220802	7	4	1	23.327180609900086	87.05934487306314	9.847118139774492	95.2063414731544	10.590584808329206	95.31710660324276	19.57909770363397	92.10621036627263	110	39	0.21694561040559945	11.8669681220247	12.760131761800206	15.001264972649471	16.730058061084566	17.60213231884996	18.206431852785645	18.63203743393976	19.292391133581056	19.407484859010363	19.57909770363397	20.05216510784736	20.72105832932828	20.96749918939436	21.06513280794247	21.63249545076851	21.92930452483245	22.224292152801368	22.509264828404422	22.767778769244597	23.327180609900086	94.6542012891246	91.08936744593773	92.10621036627263	90.38546290284266	92.45120362619308	93.2366516547135	93.029939022563	90.16593865790468	94.09381989816043	91.77293264895772	92.47138786199709	92.69800554226372	91.1328380029664	93.14995870748976
267	20220802	8	1	2	18.20020068678805	61.529647173541576	5.9825936213138124	58.910975234379066	5.718161493063776	58.295497359581766	15.051438215838594	58.65776751191469	143	55	0.2148965926558545	8.663977852593499	10.79033916270299	11.563371177512185	12.50433666551419	12.931746002644651	13.19291955421055	13.414180378300191	13.678277049644228	14.492531847155703	15.051438215838594	15.362960679969198	15.770887858008702	15.915681688477882	16.38744421081066	16.608002731891585	17.00123429051648	17.113899257900094	17.417113440237088	17.745356160091738	18.20020068678805	57.6490158643854	57.43528734904176	56.52766885636955	56.67238114124506	56.81774486405891	56.338131437164975	57.519829517040485	57.06333696681548	58.33906959607704	57.72981484930982	58.65776751191469	58.41868978854159	59.37101967241077	58.69124935388874
268	20220802	8	2	1	20.357446781517844	73.95809553999726	3.098386676965933	74.05910978157989	9.029498787702831	75.42080292122975	17.78604160485098	70.82075233342306	19	49	0.15680945804935395	12.71610357573187	14.909133988654467	15.541021007251276	16.36180945214694	16.57013775025683	16.814917924820353	17.178911835050556	17.265752659521706	17.479939685589024	17.78604160485098	17.870724047771603	18.008846743084497	18.07596730073109	18.115267085397964	18.260161612530347	18.40823866238032	18.69977268499888	19.332557075271755	20.157968888814665	20.357446781517844	75.28777343472474	69.90256348467983	72.5676529620207	65.85717524868808	69.69612487007483	68.3367910387255	70.68772198522767	67.80560544171247	68.32672477153532	66.82638047724585	68.48209271983093	69.50404891096765	72.21486829755196	68.58259511731913
269	20220802	8	3	1	21.806292592725946	76.64446532332411	7.748303177257264	76.86888052294206	10.13322297579778	76.76358368009808	16.99676596997498	75.8183748056502	92	38	0.1970488155364341	13.21046672580712	13.617259876863722	13.88693474930138	14.172282959493634	14.269982094204623	14.506834813442662	14.889419762468636	16.007589769764532	16.350040064893584	16.99676596997498	18.13850539801187	18.486692131306253	18.880327825388168	19.38417719432249	19.493748274716644	20.231433861920028	20.391352972899277	20.64769052137469	21.173955009802693	21.806292592725946	77.31023489631406	75.89319193585503	76.13901669501814	73.5541936779378	75.18854806240138	74.36027574464823	75.71036536144389	75.87158074075751	76.96327698229386	75.8183748056502	76.10061287750992	74.9915708083295	76.78059517186902	76.86161647291526
270	20220802	8	4	1	22.319052389052285	78.65215051802619	7.537719086226352	82.38467792891356	9.52139744627514	82.2088155362719	17.251812154243943	78.7599479863954	150	40	0.22077565257492524	10.649079448718876	11.77751444553026	14.37314074113834	14.96604838223573	15.620984953219516	15.788789052724884	16.099802816098045	16.24775374390646	16.7885021042736	17.251812154243943	17.83658332871286	18.375071464327352	18.77148733891918	19.138723584190597	19.787642141398745	20.2855931727526	20.78205538898592	21.462097665669877	21.517353679322536	22.319052389052285	83.8508630925788	85.10761612920807	79.63925477946138	77.29438840995667	78.81761575436616	81.1434818506691	78.37567198476422	77.62254251618508	78.31478321809831	79.65163727043233	77.14813542265556	80.23914122825809	78.7599479863954	76.08855610550815
271	20220802	9	1	1	19.86196996370229	54.44849610314752	8.891164781029595	49.46091146232753	9.804879655043507	49.55394472747502	16.369868043439393	52.46851253125227	80	53	0.17390119959047745	11.043172488636491	12.960698175224133	14.349342190573369	15.009960905736516	15.24143898780978	15.3871210155473	15.554714748966903	15.710960113828058	15.906942542686052	16.369868043439393	16.791617157066725	16.953138342840564	17.37055263074733	17.426703002253124	17.793552552630867	17.987910956344283	18.22170326490107	18.62288646098297	19.132554881397297	19.86196996370229	50.25241889770305	51.17946678539356	52.68479509692562	52.45426878902891	51.12816863281997	52.821235154012605	51.20125376533159	52.341135733736095	50.949622936289394	50.546491425442746	51.48492913676957	50.962362167083725	52.83447071847424	51.62898998370673
272	20220802	9	1	4	20.68413002019263	59.93763625507051	7.667187125326487	60.07764888053366	9.215472974084689	59.46072336587338	16.470050861185882	57.26769201404625	144	54	0.16076666706108522	10.77030701955745	13.236864702318416	14.12660347400468	14.548078001639247	14.83762919790682	15.12789030917064	15.396636496660904	15.621008461995263	15.980918250194918	16.470050861185882	16.589957355119125	16.74768400584196	16.969902140210127	17.147114719439713	17.56573547917783	17.932948078738143	18.383474874247856	19.13104149117185	19.671563051369905	20.68413002019263	60.078491613739615	58.32654234111979	58.29747580072786	55.95702990294764	56.86914124933749	55.46336919924032	55.18131208236346	55.46219040678046	56.18059719921726	55.43670677504943	57.13178448162315	54.92555547971175	56.1301779708462	56.733771411720646
273	20220802	9	2	1	18.28663348344975	59.27234750532077	5.311578320742263	62.30376224999173	7.33052454127674	61.925504294076696	15.926797924459136	60.37662787338042	137	26	0.4162339598683801	8.25582926474868	10.793496894112076	12.335606192630673	13.33391795078922	13.63973025647398	14.510806086086234	14.939977151832686	15.226425125708758	15.590586024843306	15.926797924459136	16.281972629355266	16.72696749769241	16.759263685666333	16.99299958262288	17.0640638616347	17.210411168191175	17.736195782424733	18.02756771644695	18.19740886272274	18.28663348344975	61.716609861846976	60.85901766672588	60.90984533634399	60.94272744180338	60.47744564955306	60.038298926972125	60.400214062862446	59.68478527242952	59.73189560968516	60.66079957848572	60.379269816130375	61.17140283873241	60.37662787338042	59.61326669305535
274	20220802	9	2	3	20.454328799901088	52.29983663650189	8.415724564431189	52.75335635486539	10.486909455072167	51.716610109795106	18.074863638507267	50.268924577212346	22	55	0.12902061620117047	12.870864973766514	14.621442628814185	15.219316321828735	16.54451773457289	17.19023197645894	17.5600427744307	17.595540471340637	17.8004663182459	18.045815900625804	18.074863638507267	18.243915182429383	18.349783059595705	18.444294708437347	18.507028692121217	18.525421706007663	18.875938180497094	19.201149241455006	19.293401971645498	19.427903783406027	20.454328799901088	52.1428917947841	50.0836085792511	51.08005528794496	50.69593439058481	48.71181987493767	49.7462929807469	48.80404487449498	50.80030922470653	47.9796501635177	50.33132044037848	50.10666224406925	49.72263440927172	49.814238991744894	48.89990448413688
275	20220802	9	3	2	20.78457869411016	87.23578115150764	4.408856601084415	86.16625448044454	6.828950417336057	85.05164416793397	16.894955160169577	82.35514090556616	41	39	0.22046799433857925	9.340298762651011	11.368304857728765	13.936676342691309	14.670899082388043	15.360007189438903	15.955041904703046	16.23050802820018	16.40860524107859	16.54398118189383	16.894955160169577	17.108635123247087	17.27051758516131	17.485326415062424	17.64122657235752	18.239447551041003	18.88845139221515	19.342010200493352	19.920916024223004	20.466065187150768	20.78457869411016	84.23996283703917	82.04172170508606	82.04550624929932	81.32384226717078	81.99556267402609	84.1501884849642	80.76265950413962	82.35514090556616	81.16674749132433	80.63776954510237	82.23607769697746	80.32556532807871	80.10992386005897	82.22123421823942
276	20220802	9	3	3	20.83412590456113	66.32745656860808	5.876837803440551	68.6633217202504	6.931727176876591	68.57582223081728	17.57071007253898	65.4461747811576	80	46	0.27485634985742746	7.860774001225619	10.979870421363373	11.988821754477678	14.081311913616082	14.94086888206798	15.60368968894167	16.275119435280672	16.677653114844528	17.06360792984332	17.57071007253898	18.080871337368123	18.228940664497006	18.554281310971906	18.859898629022105	19.00341983012955	19.189408124188397	19.307912897465663	19.7876405454347	20.157183315986668	20.83412590456113	67.1845317494924	66.77821543094716	66.99541828196199	66.50849944390231	66.74989856119856	66.0171032625521	66.28506140119188	64.34208053822319	65.24812730761558	64.64795650098863	64.5944145066274	67.95345083286288	63.664243852946726	63.68819712253687
277	20220802	9	4	2	23.8754976538973	92.31843437018723	9.433767209981276	94.21790331498832	11.041315985934858	92.37864929496456	19.81152842921184	89.19609233169331	113	41	0.1637495949591193	13.110435826302137	15.27902026877384	16.199103124686573	17.76707409618924	18.40160893444493	18.95212779600312	19.281673771339207	19.5180043901539	19.768838291992623	19.81152842921184	19.980872170080424	20.23951858527417	20.550682000610248	20.804169679731036	20.894166230230393	21.174242006931337	21.68607358076874	22.42442685937262	23.44486718547575	23.8754976538973	91.07005179405152	91.7840070939096	91.64706036287058	89.55142587634938	89.38959007995163	88.19590761006751	86.49834306501486	87.15101149724472	88.13554102778075	87.59666742906677	88.8972477625481	87.16715268171708	87.67068318720459	90.07426169343836
278	20220802	9	5	2	18.371207551922133	88.7922938724812	8.330185362318947	91.07641106916392	8.538370649436219	89.51545202575403	15.468753581837268	88.53104657863486	171	29	0.19924521240893145	8.733608481672448	10.795517266781996	12.010698695577656	13.081400739319976	13.2927254182104	13.789483189227644	14.340635155823565	14.763567896131976	15.31520019327496	15.468753581837268	15.913609095880012	16.44309186307758	16.964464271107637	17.308157730860078	17.526179434259156	17.725301012856466	17.844796454312537	17.882043474229587	18.172280864214656	18.371207551922133	88.5459365886542	88.87721863101514	88.18021105783878	88.95848292875266	88.89660666489449	88.21313452443711	88.3656123631491	88.83185580187983	88.75679567498369	88.75767459918622	88.36100059615698	88.5015664268535	88.42604098714426	89.64360951476776
279	20220802	10	1	1	21.923671568986475	67.25226578465332	13.718397886225766	69.15189500386778	14.646182046933324	69.62615216326864	18.998821235413995	65.54797488438012	43	48	0.11263427070545484	15.656221477334268	16.565561892644237	17.090554245777845	17.835622914585493	18.264170313847295	18.435984949915262	18.519134909351905	18.7536730378109	18.913580960914793	18.998821235413995	19.255452067600174	19.339987001523472	19.496687402502147	19.60132642019296	19.76225998912939	19.851894910597185	20.89550557057012	21.27110268662853	21.796863702811436	21.923671568986475	68.69783759069801	69.57836970750517	69.86375639606692	63.17779549784253	66.54174862946981	64.61329586655471	64.70353553144278	66.30671912757072	63.331369406736485	62.39257495558628	63.49196436896596	64.6396842732001	64.25052765717369	65.12030070771338
280	20220802	10	1	4	21.5485523686551	63.61475008005951	10.236437198007348	61.728185810608544	10.781702780228308	61.0678638442935	19.272347934054295	58.73204953238446	97	48	0.16884856957679717	11.549632358973255	14.920288729392308	16.092874391544502	17.090881162434954	17.358426273956916	17.469746611983673	18.16391851746797	18.6109751866836	18.90397339859232	19.272347934054295	19.351305891785216	19.695869683662835	19.75285144027156	19.961931180656947	20.09726545935544	20.49053385033372	20.571157594536057	20.792619316664656	20.916646183988128	21.5485523686551	60.60533429116366	59.773013751936496	59.46624335454143	58.17396626970282	58.131819269120285	57.37845714413459	57.88009020737311	57.96473577821919	57.3483875961233	56.75022797487745	58.2868304775925	57.8064415293434	57.50857411710573	58.31563851086604
281	20220802	10	1	5	19.94217200775394	57.695660888827945	8.246211251235321	50.94445279392157	9.999236506908574	51.03362051595872	17.929129403554708	50.983135799117655	153	46	0.15186637780318826	12.140748307274864	13.777459417383623	14.89995335843377	15.803492976269428	16.51272488034507	16.936097124695518	17.067916081809816	17.4371300841344	17.848598862098225	17.929129403554708	18.139542521055823	18.600038690076712	18.82565671016491	19.137168991426385	19.20901741690982	19.33263912493276	19.456613794660157	19.49999844754479	19.68402848423837	19.94217200775394	51.19874107614082	51.22382660690952	50.39680546360939	50.968948928460335	51.89013904484809	51.00585857482426	50.93775228941286	50.16017838771864	49.58815900628451	49.796887993958464	50.05040592496491	50.528866410110815	49.82098085739254	50.81256246211827
282	20220802	10	1	6	19.4927071480376	62.57054159617166	9.738282539914142	54.18143239913736	10.771452005396654	54.5219069546283	17.22623801864332	57.28979954281108	162	38	0.16398690393191404	11.70722169695227	12.519783285098248	14.209155095884231	15.45124711998553	15.973582769247184	16.04982326073407	16.10762011837064	16.4256165618573	16.688221851819225	17.22623801864332	17.256919661691043	17.307829933117358	17.778029455658906	17.798230729164928	18.360449442442132	18.526065396709303	18.748824053012857	18.9401168274262	19.172057111768584	19.4927071480376	54.0999509554204	56.099942978279145	56.72112524348894	55.82233735398098	55.40426930183368	57.28979954281108	59.45058299330928	59.68927295600479	60.57099937569891	57.29026485562418	57.19951851678407	59.65892939044801	56.74562654817008	55.83011841824457
283	20220802	10	1	7	20.519225197816443	44.54161406190181	6.896539173435747	42.848992172952805	10.024481861947285	42.86863182042739	17.763530914601226	42.91135443019355	180	19	0.28167075343771103	10.835628850716107	12.34127756169	14.457870283469695	15.044086940375657	15.482263447208762	16.11460747999129	16.24923103563947	16.911429475049513	17.427252460972355	17.763530914601226	17.803658002968547	18.213747891092197	18.306095962859647	18.40550176756272	18.829955146292217	19.0117522549206	19.429348597308845	19.51057282266855	20.01110701774773	20.519225197816443	42.73434426594622	43.02255902238316	42.50030743138175	42.53992106220405	42.91135443019355	41.886926911005006	41.9179425950696	41.57986698563733	42.1371101001842	42.51849082208941	43.08887643853529	43.99707915729506	42.756831800175085	43.14159121011767
284	20220802	10	2	1	21.68159444958729	68.02076091634963	12.251242031793833	78.10898053100455	12.912416688369705	78.09874537249704	19.111649741185765	70.83809816106711	109	42	0.12811142179506463	13.653272915771698	14.567452387696708	15.688945241847202	17.1198666966612	17.54805869247173	17.874004797075166	18.009982964180214	18.14421407961896	18.61386353447116	19.111649741185765	19.233258842275728	19.4777501888158	19.565048820126073	19.72833217446739	20.000309052846028	20.1406104682413	20.652048775540116	20.9202707386401	21.200615415566784	21.68159444958729	78.46830025542623	75.25160828886179	74.27273489407617	73.75517262220238	73.7868759352019	71.73145481601767	72.07466954696356	71.59694839217626	71.05412480469326	69.28865560978157	71.07086572568029	68.97417653011605	67.64254432157354	68.01130989610124
285	20220802	10	3	1	18.736310780053486	73.24263055856775	6.593531101214893	72.1477857003294	7.313117299381557	72.82211358231888	16.19479768811864	70.67287333634727	175	22	0.22177729599032933	7.447020852322576	10.86070380420722	12.709606106143209	13.384686727394836	14.408227952902894	14.484179861922936	15.216409782564186	15.25831554975169	15.527955813469488	16.19479768811864	16.522430970716112	16.68410261231776	16.90500454584862	17.117295751449834	17.69105951952932	17.932859645132268	18.232088753516994	18.5508693414891	18.648915227306087	18.736310780053486	72.73005230393655	69.77642752133193	71.53174255663322	70.30866782738798	71.14369752121588	71.13622666549438	70.31652644378708	69.72375411088849	70.0944171276652	69.26836280098784	69.09864253747915	69.77308243921995	68.46703209511344	68.60178151564614
286	20220802	10	3	2	25.743654914565347	117.852309544742	2	123.99320818383814	6.6284265818869015	124.239427597202	17.68497192223675	117.68583613064033	29	34	0.28692841000734426	6.5126159386548395	11.418760127445111	14.231207927125077	15.562173527463491	15.874184318872494	16.52830506058903	16.864039950634762	17.014860869907874	17.211847507875845	17.68497192223675	17.98613693643747	18.0881119228336	18.349653190455285	18.552166188766048	18.910231324115195	19.175830464954597	19.72150223014626	20.23945560440335	21.73613357425612	25.743654914565347	124.18078094894294	124.54429365882493	122.06788852719794	116.53635320785877	120.3745634988869	118.09047732305838	118.931659486304	118.51131657151484	118.96629944016844	117.10502750718088	114.657213262848	115.97607521974196	117.1828071289625	113.86657441139026
287	20220802	10	4	2	21.9836068444426	120.34066804552344	9.1334998879732	120.99424642281004	10.037683601366568	122.8493141849562	18.033736289815305	119.69775050179928	81	40	0.18517929368917968	11.278916005820903	12.879693905486162	13.764689241673246	14.812571235663697	16.10905061806396	16.80170674391506	17.22561232151921	17.54746548220842	17.96186846269999	18.033736289815305	18.530566821050694	18.85898264548921	19.01454910653066	19.383316159513473	19.85748734562487	19.970971311371365	20.65432574809275	21.201083337977607	21.479772739215857	21.9836068444426	123.62980921708824	122.7171343251803	122.49610039867092	118.02357568081868	118.33658644005172	119.64716582887245	117.9141030863223	119.8173875961908	119.80390386489552	119.68453561790712	118.3522106102873	118.26287055017124	118.8512120710606	118.4581158065499
288	20220802	10	5	2	54.43533005923487	127.62258608434496	4.0171906061502325	124.5116907410534	12.836698854587375	124.0163394007918	20.436947714622324	125.63112996653552	141	33	0.38462300769723606	12.760957931221418	16.820753690294506	18.500899129618396	18.892461944487675	19.56276861313345	19.66343789098499	19.788803095884553	19.896417108150647	20.177455708098385	20.436947714622324	20.58199750221664	20.72778393935346	20.90005387431392	22.137030263151345	22.366441406683883	23.772104834246832	24.216015955200696	31.03945668616162	35.6645696807131	54.43533005923487	125.5450781169654	123.05154947381617	125.33401222494118	124.49175467208306	124.09849296301658	125.15445318050652	126.57787609664744	125.8772494238136	123.94976864766365	125.38033670055692	125.86781908413468	125.84631129188452	125.20515159656544	125.85525563818086
289	20220802	11	1	3	21.730560308143207	60.15679859004274	7.481288665623517	59.52131054090116	9.846553513016069	58.39971364267087	17.88071124735435	57.61233370428566	79	40	0.19199523368344157	11.828699919823904	13.955108954600131	15.191809391145997	16.185599660219015	16.956474451302746	17.17705120116212	17.390255192319934	17.62565130307655	17.704589733972313	17.88071124735435	17.95412086647238	18.035194705549905	18.168955994528673	18.67840897877	18.95878053321298	19.10433712735703	19.751703268517197	20.667420373820995	21.46754113558153	21.730560308143207	57.40622080864983	56.47897645554935	58.59525015040291	56.8094054244196	56.06305401248469	56.687219449840725	57.09907299086191	56.71608435468031	56.95088637031522	56.73455210321819	57.89539899892424	56.002744301763975	58.45455506614721	57.60303261816594
290	20220802	11	1	4	20.5492832373135	65.20995097637153	4	63.74481535160696	7.348022739964034	63.45859282336243	17.11968423134838	61.77901348022666	142	39	0.19908705955980616	9.951479106069682	12.869844326534146	14.242125352921654	15.34774380781128	15.539769795356422	15.853221740670747	16.09029595273575	16.691732212918858	16.755721877653112	17.11968423134838	17.208164434630795	17.453540683834902	17.88172332544172	18.09954349658809	18.29565234143024	18.870105866366348	19.228131653493513	19.38188871799091	19.644971317144726	20.5492832373135	63.89344660439728	61.639652292701854	60.40197708140988	61.245749485981776	61.3326544090426	59.80020870079127	61.64744886739254	60.14600333277871	59.29544253127786	60.61615539913952	58.29785322112071	61.09787307397716	64.39186900922537	59.99956939049472
291	20220802	11	1	6	20.12839312131032	51.55386781510219	7.207264785119656	54.043539532045024	9.060708318568338	53.63292682519213	16.966614888069333	50.93637703154302	117	40	0.1747022503134669	12.430302129160363	13.27066997540781	13.844127124614031	14.381397736970303	14.798174698103733	15.58875796463242	16.376449145758748	16.57243727568497	16.83703042122578	16.966614888069333	17.22956028906788	17.64606165556475	18.06053556864649	18.28924667309077	18.33383555875472	18.652374730540465	18.989666543623144	19.48332457022738	19.86220241011034	20.12839312131032	53.19171721580642	52.94342629873385	53.065053897937005	51.26057080871768	51.409031446809855	50.98282559057559	51.0428302628966	50.7804662182988	50.25392857927446	51.23441505847883	49.99802204249408	50.137341868879936	52.04249280014324	49.50439235964096
292	20220802	11	1	7	20.034462504906102	45.16245509771533	7.816479833123042	46.17448978564819	10.97977916464883	45.7106832073535	17.723558585253596	42.827256894438456	158	40	0.20557855816860576	13.353099907087811	14.16810527729547	15.137826376994184	15.844362281362065	16.08247364427074	16.487175186733904	16.65440720550849	16.924875225914246	17.20050490298782	17.723558585253596	17.828802265367163	18.014362737921093	18.25874783158991	18.620184350379485	18.740182093414276	19.026282866762827	19.129384492292715	19.41639315334719	19.61302329107547	20.034462504906102	44.85353909123761	44.09923600034097	41.58190402173025	40.70785009330999	43.89028986668757	41.212973002646784	43.540126464399314	42.12576163768682	42.77918749577358	43.36216499395631	43.40506166518218	43.04612970143809	43.04935587027561	42.23443286011619
293	20220802	11	1	9	19.235142837463577	61.12996414765427	11.977680446842296	66.04660409490293	12.423229276618088	66.22083272255635	17.51392315063408	63.15933291944701	175	23	0.1287502453173054	12.379573117722291	13.64454270360988	13.991112364135413	14.535092561485602	16.052139538780185	16.191546118412134	16.933823335138257	17.173184117714023	17.466307975681254	17.51392315063408	17.63504615396228	17.79298627017805	17.94302885791098	18.050298774663684	18.185060152533783	18.503357721688317	18.630754917983182	18.921278485727345	19.137136135648134	19.235142837463577	66.04660409490293	66.23087313903468	65.85910888193364	63.61304910322049	64.52731639897773	63.96629391035997	63.51424251242893	62.93664971752229	63.15933291944701	63.38016521040405	63.17140003173352	61.86223726192159	62.27925060502586	62.740520366798734
294	20220802	11	1	10	21.1540535611652	49.72191058934023	10.346214449886617	55.3629805448842	11.846826438311732	56.34843208414248	16.848989913751407	49.58304056534036	153	39	0.20849224890050033	12.713720377470496	14.159679221974171	15.012354994021305	15.644026389357425	15.836432834818208	15.883387914924311	16.090743303751683	16.252100273017884	16.563566243580095	16.848989913751407	17.234063383555913	18.21211352612471	18.374336718710175	18.66992730514563	18.73390569462385	18.98020418620443	19.519241577993096	19.99658169566677	20.107488638147743	21.1540535611652	57.0971290173316	55.302086608075925	54.56393504193639	56.642084106969584	56.12248479900287	50.319501494925625	56.046235539362144	48.5207055623109	54.23893472255235	49.6545953357111	46.00083504379759	47.96311087808302	47.506432202732775	47.120460394404944
295	20220802	11	2	1	27.9615197484468	99.1800818762128	5.433874815756726	101.5456494957583	8.008887411541297	101.983874209617	16.363636594586197	97.58648889417718	4	30	0.3040917316960329	6.568281361263001	10.684034764359929	12.050314337219996	13.655938425287417	13.944862520334045	14.671613647824786	15.23905925381411	15.837282273653187	16.132949961034473	16.363636594586197	16.917709768820618	17.3442739892374	17.461447502165775	17.765637677962072	17.8488422387342	18.144621835918787	18.50972473210127	18.88859507213028	21.793320632426532	27.9615197484468	102.9545029507067	99.43866137659737	99.86797965853704	99.99140129714183	97.60014841031298	98.13778117485867	97.57282937804138	98.09595472310296	96.31716724145171	97.8893454937998	99.61150957623856	97.4081706839108	96.6109554113612	94.80495230028572
296	20220802	11	2	2	20.56567397675905	69.35061459591762	6.851585677289306	73.80913856823777	7.278092376545728	72.7046841387184	17.368646251515838	69.19468051703274	21	48	0.19676970854353787	9.550567299083095	11.403620847235969	13.305871837697836	14.558062326828406	15.435798704766828	16.1222459251336	16.348663862239565	16.712423341404314	17.06083678129293	17.368646251515838	17.537513792666033	17.862217990990278	18.235336157879665	18.285474880913483	18.49813978310567	18.68400645012258	18.827967001206616	19.283708016044383	19.84999487029954	20.56567397675905	69.42937137460675	69.33481464084153	70.96538448109186	70.86470112862078	68.35269439664893	71.04963195097562	68.79703711230954	68.75128135235425	68.98530267649163	68.27775318302726	69.52895348675348	68.65981636372501	69.12683532381092	68.53510735967063
297	20220802	11	2	3	19.69547611613415	67.00449188181753	6.64389419578969	65.95781206987785	5.70585118110898	65.36118281077286	15.911445240935157	64.17302463800877	142	32	0.2569842942228203	6.5624918073068965	10.577743557811855	11.56998284053966	12.532632705353068	13.305052190792182	13.70384925073509	14.04761981688056	14.552043903478024	15.50625451453274	15.911445240935157	16.37203628167532	16.92452927693798	17.286729748620473	17.660762108290683	18.126503969758406	18.232197013802136	18.759543255932098	18.928574405587547	19.13236019161131	19.69547611613415	65.95781206987785	64.6390741964007	63.48643231663239	65.0109728772033	64.30115886138182	63.23637321087001	64.11793418600837	63.12151849816872	63.456967675278136	63.30412275645804	63.35986206132559	63.09654154038974	64.14931695018109	64.05804842696182
298	20220802	11	2	6	21.0298525356845	50.41049083045703	5.602338368222782	53.29734322438114	7.734406357480982	52.00636901541922	16.14759532388018	49.33961992237828	173	28	0.25934719977084053	8.706832512536542	9.728168616628276	11.281829482590055	11.958259510702092	13.131115261905116	13.7784236790547	14.441143652035771	15.203592823868192	15.662243420741763	16.14759532388018	16.725043373060295	17.599969547913236	17.991337945450105	18.313679282791504	18.66052922218823	19.120739994191247	19.32229595581975	19.56642358086654	20.37870079346251	21.0298525356845	52.31167626252421	51.0692496903962	50.79522180461658	49.307394424999615	48.79425779499268	48.318278978183336	49.33961992237828	48.63102089001325	48.60076004673435	48.28913488565589	49.11517370190614	50.2680637485081	48.12406775027824	50.25325129062428
299	20220802	11	3	1	26.399958668983107	96.2686713060415	10.716559658726618	105.79827771842209	12.065858533860558	104.37873930258016	18.021302362109076	99.2425010050196	50	29	0.3227667001783286	6.79410781229964	11.245209901413103	15.01723906861033	15.937328792826683	16.583868789965862	17.036058663977716	17.533824236162534	17.893113513536733	17.93891758300911	18.021302362109076	18.07268229654681	18.541835476799445	18.991503304136874	19.104832906218892	19.350842019270743	19.43996878899631	19.83611990365943	20.30872592192909	20.85511441708051	26.399958668983107	105.79827771842209	103.0425194543766	104.28417050514943	102.71970610521416	100.57816075446664	101.31355146458176	100.2570018508619	98.69574293919467	98.52918163267272	98.43934523888936	100.9189248379302	98.82431403959782	99.90259893183205	97.49439831832144
300	20220802	11	3	2	23.347729422876093	76.40267844535028	8.480424755502666	78.40164160987781	11.693614245412588	78.16451475355818	19.6371157106271	76.95321071510371	89	44	0.17167569282439515	13.31042415367242	14.568809768791612	15.846095610558816	16.07654055881903	16.39377329559622	16.63144830065413	17.40108220370547	18.78017660759631	19.245450894969192	19.6371157106271	19.96164279118898	20.19056650790115	20.31616480404304	20.51244079901432	20.67276529620753	21.033743485256107	21.92287804720756	22.62074327941724	22.919814422154055	23.347729422876093	76.63530383104832	76.73493764461874	74.7426594741728	75.21389210028848	75.0604164240995	75.71653851143108	75.34563249796311	76.70086123627239	75.42162325048544	82.05784220898896	81.76920350087785	81.88645198949546	80.61917254300529	81.10811807687315
301	20220802	11	4	1	22.90962925466453	99.77388306744258	7.274161531872654	101.49072190324247	9.42319034264858	100.002530890279	17.85417388483286	99.63929909146566	96	29	0.2306723034387736	10.804737721712996	12.08858297459603	13.1701076954488	13.62429593724904	14.173152791142703	14.454415092733448	14.856806179064538	16.34767385968091	17.076824877315268	17.85417388483286	18.01126872016505	18.22507788619213	18.76679955675218	19.24550021292764	19.91093443322958	20.94096691526449	21.493793740684616	21.79727733608115	22.033925239642628	22.90962925466453	98.37701400250282	99.0780025853024	100.28169445081063	99.6781010099362	99.68545295238326	98.73818980803456	100.73560192985174	101.19511384321956	101.68723901464364	98.10161085885336	99.59879102601371	99.44819511912362	100.28769181595732	100.1065196871039
302	20220802	11	4	2	23.636386522047555	72.96209863368941	2.8284271247461903	73.18920747748099	8.074213673981548	72.63461836934961	18.888461267160352	69.67853346066829	150	36	0.2154125778164553	10.899615769382503	13.84322617450436	15.409400492007672	16.475346927476764	17.025260680787433	17.57387589010525	18.112333523907935	18.19248477631503	18.43769751148396	18.888461267160352	19.00810702502415	19.246600019182583	19.704991115281217	20.07763565964022	20.282386770315732	20.684839891806384	21.38038443118912	22.35402711987106	23.17628402817903	23.636386522047555	72.54964535615356	71.85674804615962	71.8787831929313	71.26562498867636	70.57430974224698	71.13173381177673	68.95399229431206	69.03237165260833	69.02072332185361	68.8801574911571	67.87260014651478	68.34224553892355	69.37736491252876	68.96736228247526
303	20220802	11	5	1	20.86826427363611	93.8595710877589	6.45365354564035	101.82557134383724	7.1160928003086115	100.38278796790958	17.07913885581656	92.64188881700332	138	33	0.22319857234414475	9.100683061397929	12.01022980434951	12.801056690072892	14.314388625587773	14.85232285796971	14.93570336292828	15.757848528912016	16.347203045406257	16.791706942620383	17.07913885581656	17.163393499425325	17.547503168016018	18.034023359685605	18.249569115858034	18.580514123394096	18.736562460642354	19.233955517039316	19.63592198397296	19.873772830574524	20.86826427363611	99.70557514647884	94.35937909074156	95.79589280735784	93.93062952446232	92.91308346476536	91.23084322169096	91.54136197230272	91.14607356742803	92.84909778282112	92.12445062854634	90.53596574717014	92.80004347203516	92.4691026590705	91.88570379428478
304	20220802	12	1	1	21.11277074253262	107.85832094488312	4.093338188813542	115.5232741511676	5.872597243327341	114.24649025962458	18.18689183497261	110.32104070966248	77	25	0.3438565003191858	6.225354484628315	11.705050393459828	13.387963215355136	14.720295725730546	15.304919651040622	16.85533392559584	17.640321089066628	17.71520606583384	17.81033145067546	18.18689183497261	18.517513735419037	18.700811779425127	19.346777659091032	19.42995227245559	20.18649894638572	20.305817669035388	20.432250939630787	20.665235179468027	20.9184589396664	21.11277074253262	113.30430074831948	115.37005181195464	111.40498690778946	112.56004841418591	111.23640924574408	112.09284332897478	111.12859109680538	110.14919034749823	113.44979889483491	111.1960511144208	113.34001609179646	110.49289107182672	110.09366301846778	107.70410593833556
305	20220802	12	1	3	22.96003379350428	67.65935762455372	3.7032803990902057	73.21274713568171	6.297184160665008	72.54022363337859	19.25890163539229	68.1542152162192	166	35	0.2471904777726239	8.301053481395346	11.966719882389484	14.872329993192778	15.681726518345936	17.10571120309649	17.79364813840659	17.96658227462956	18.8283799855991	19.13970576979445	19.25890163539229	19.557716457239195	19.73260170585736	19.989274913814494	20.144271043469736	20.658240946354393	20.989151562595445	21.16039157939545	21.412801261596165	21.902673692265296	22.96003379350428	71.98730965137437	71.53727977910916	70.87551706645428	68.52133927054511	68.61910666272074	68.19703692038073	67.47785460658875	68.82602610056595	67.33685448393335	65.13605413150816	68.1256579348505	69.37137788766681	69.83324738595437	67.51062296891604
306	20220802	12	3	2	25.303821239056003	184.0255097456636	7.571877794400365	192.5425954767287	9.77530903258175	190.0782298832956	21.668484661348536	182.59451774109613	110	39	0.22061674432089223	10.591832513453321	12.4769933273848	16.428032452117925	17.533111148775394	18.384896593863115	19.250380556229018	19.78351571791652	20.67426425894656	21.57712169084218	21.668484661348536	22.15409139169633	22.55869388786788	22.632162517720538	23.091067546564787	23.47148838761636	23.78665617241164	23.968527326496744	24.680866419165422	24.95903453874988	25.303821239056003	189.23267033284523	189.73706942225053	190.72191950161331	190.0042623798199	185.1200909266412	189.6330668383793	186.69462676390896	180.78552628773207	180.4277524358784	178.0957700611543	182.59451774109613	180.2757916114032	180.61180950417304	181.8799006630149
307	20220802	12	4	2	19.828225265789506	185.1003203022266	3.0237157840738176	188.1409637510241	4.88709873271651	186.86004374558684	14.5331368140389	185.06007591403545	168	29	0.3253411751088484	5.855032165630284	7.562845544767415	9.141818485046835	9.63006998039055	11.088794984000597	11.681606728020164	12.065580675120408	12.721390461248095	13.723666576922408	14.5331368140389	14.85998134669415	15.351256906826425	15.917614447382013	16.87837362396287	17.265696897960552	17.49236942745157	18.23433543783679	18.99933763903241	19.30569379825494	19.828225265789506	185.84566870654217	187.3494976767876	183.97757218562907	184.83267237212888	187.9385423370389	185.31029012406884	184.89037116095383	181.0947214818977	181.5805080587788	182.67591646253524	187.2095522631752	184.7044942025457	189.0984534369764	186.1440066017353
308	20220802	13	1	4	19.005303171530624	68.23645408579306	5.485458865381723	61.16529173045364	6.806728110728284	60.70196425201837	14.956564927970115	60.27071233683309	124	55	0.1686789581472069	10.088412954872087	12.499848211374388	13.74590185789551	13.937648146363752	14.42539345623184	14.624133114417528	14.728276625777989	14.771946511879776	14.910286435337046	14.956564927970115	15.089052022793163	15.449408885509351	15.547003423900074	15.89908986984888	16.23109927003404	16.581433684570033	16.95285796829136	17.17272029541947	18.006526555862155	19.005303171530624	59.19472815795257	59.96437623139692	59.82978191513525	60.28038050306093	61.2167708380101	56.35836737439266	58.59573097364312	57.815825337741	60.27586696877382	60.19973145226518	59.65793155297101	62.50274034915996	59.40736060311424	62.11409040708559
309	20220802	13	1	5	20.94232088981893	45.896356806828514	13.413808403798864	52.849872572588005	15.613684012659643	53.07921491788249	19.23560483908288	49.52298419159568	186	15	0.10504113581002009	15.127157101091443	16.53118327729471	17.418906040158014	17.583344497430712	17.692563849851002	18.041576371508505	18.417983643232944	18.60938724585402	18.958193650160144	19.23560483908288	19.3992041053476	19.406574741679663	19.696809883423494	19.820906979977487	19.8790172846457	19.97129205073221	20.318075959640534	20.4586385535609	20.5982851058386	20.94232088981893	52.115598613224336	53.35159869838913	53.35159869838913	52.05358275552224	54.27217356783512	54.27217356783512	50.81973344958245	50.12638116706015	48.66662249035812	48.66662249035812	48.220997579390286	48.919587216131205	50.33275256981437	50.33275256981437
310	20220802	13	1	6	17.857694611127748	46.99548254294744	8.937816846363637	45.85705338454829	10.580380992706052	45.9685630151376	16.41619316766298	45.53144040329366	172	26	0.14082484195938474	11.368772043345745	12.551330432418702	13.153788186363554	14.83345338798524	15.072038012145311	15.205732985521252	15.50684728401752	15.640581702481374	15.986276574761892	16.41619316766298	16.66868260158236	16.79383834131224	16.835547740808185	16.943732283808526	17.087425918546717	17.1767353833674	17.3842737922362	17.58915349900855	17.67202899130938	17.857694611127748	45.52894580960118	45.87658618241394	44.97082894099415	46.523277930066605	46.69156089399704	45.36803546868728	45.53393499698614	44.07376787903705	46.23915792638498	44.80436069703483	45.87295157232936	45.33233563563742	46.68748165166882	43.98678540384071
311	20220802	13	2	1	20.676380044558258	54.35950761271247	11.454144614397212	50.59702956708826	12.274435609493487	50.81455641369147	17.592979819685144	50.53946778703605	49	49	0.12229251902836434	13.921702082207366	15.157218745718518	15.907349399164394	16.582906476531832	17.031023592544173	17.22353657152571	17.35761653585726	17.384121828803426	17.473895785955342	17.592979819685144	17.790470178226656	17.949232225369272	18.184963700590504	18.321116715667262	18.39882927105892	18.6301380434711	19.008468716649887	19.202836082800765	20.01575627743612	20.676380044558258	52.56528208595091	50.311379201265765	51.4583442647142	48.49816891172954	49.86337085466637	50.37450146943458	50.420717372060594	49.753448457783975	49.213003135790174	50.48190600698384	50.92909230094675	51.08058781260885	52.62972274042352	48.838602106081545
312	20220802	13	2	2	19.12884841212925	80.96729373905826	10.284552351318224	87.46764135613525	11.214604940572016	88.75597879248956	16.50432460310182	83.25388226379282	1	36	0.22966386082798107	11.989394511226145	12.660108297691831	13.176700461267776	14.19043064194114	14.525924921542986	14.860271436528317	15.317368356331851	15.514905121968892	16.063514590552668	16.50432460310182	16.818539652362094	17.016037051399874	17.112616132298605	17.54555390064283	17.671428516323047	18.082138347872657	18.236792722360097	18.296077059354545	18.391395226127297	19.12884841212925	87.17773079300166	87.03269795929936	82.15049116022043	83.2103186442015	87.1476095435667	85.79360612899859	83.25388226379282	85.96290244083312	82.10196937409836	81.9823994915576	83.54967644894099	81.94872118417358	86.04972981175843	82.81370668288066
313	20220802	13	3	1	21.24054302139169	63.38376362949206	2.8284271247461903	68.8998919245751	7.289088461850436	67.70174589844676	16.772706955359418	63.20620026001137	139	40	0.21727855023881304	10.555430207332234	12.78907186260895	13.865941204480304	14.307123128422912	14.741051066735556	15.04733526412112	16.02588818246586	16.352327118340963	16.679100059243204	16.772706955359418	17.48413918580286	17.781718424479873	18.052846959702553	18.18937229121681	18.717004731870095	19.017811561482997	19.705944965838786	20.641281722805953	20.850819760380073	21.24054302139169	64.89650592517958	63.20620026001137	63.10960649015324	63.04814900782687	63.48696484129627	63.31665518155765	61.9878251901785	61.40199635847991	62.065310113845136	62.038435713817165	63.181941952021525	62.40035601984986	63.55166400288727	64.84052879376311
314	20220802	13	3	2	20.66019964171816	85.87859809938331	3.1269438398822857	91.1627627869914	4.556484824986653	89.07470428241986	17.218285386141226	85.25070757445127	86	34	0.27028443283161646	5.5760991007848855	8.803550527494716	13.000000995830856	15.302559098310892	15.667387169878962	16.10057737900054	16.64763116815085	16.969449548741224	17.051665067505855	17.218285386141226	17.42283999589011	17.659494759493594	18.46711794571677	18.61521900782103	18.865943680935608	19.02818237937356	19.282950978125506	19.451662802870707	19.690237468591153	20.66019964171816	86.81147790766472	85.15166057203959	85.90405071026014	86.69868608176819	84.7906088499247	86.8511742607649	84.34487536596714	85.28769735802189	84.98780324997603	84.73479716306399	86.64859774250867	86.11980592141197	83.61985596144189	84.92084473617028
315	20220802	13	4	2	21.71410949592123	88.83347922658332	11.423195671624644	89.91078179176763	11.975256953592526	90.25289355900838	18.03863134678739	87.8790967961941	151	45	0.14514843112737144	12.96007575698541	13.76403455969976	14.954992672322003	15.989906798602462	16.50135176042622	17.08788198897038	17.43824479324393	17.68421538261885	17.843089200322677	18.03863134678739	18.327056776310098	18.450438854298064	18.747967618561688	18.87727892533154	19.14360674204739	19.49151596031443	20.518426443333016	21.067142123719822	21.19968012190358	21.71410949592123	90.34172349841084	88.5469809574125	86.49061887231733	85.4039945404438	86.36997877030643	88.20749906925617	87.9050354004535	88.13402100592461	88.93536205208373	88.35174604131858	87.27866231230641	87.13083760172546	91.03673539663322	89.50176148876403
316	20220802	14	1	2	19.640702435202545	50.50024450196252	5.966625902333649	49.09773998184182	7.604963135365463	49.03242729668984	16.756100049401567	47.3067225284195	106	61	0.15331996647620838	11.825669412909544	13.838771871744964	14.733602511656876	15.502162403972983	15.682355275280726	15.841075242770176	15.914305771836764	16.078739447729944	16.300727456737942	16.756100049401567	16.85272802427003	16.965917597240843	17.338907407233048	17.499983279919785	17.58286280660244	17.826123546625904	18.276557160592784	18.56074527797621	18.946943470699548	19.640702435202545	50.44072065288172	48.93503043138391	46.23504249306019	46.6418292945609	44.03143475332928	44.31284560241016	44.55571821028124	44.746734290203015	44.57966630972902	48.1713228515202	44.28591950095851	44.45307537385276	47.789109736693774	47.99157768196028
317	20220802	14	1	3	18.75662382536793	54.47312666138786	8.197261517205462	57.70511190907634	8.984431444271177	57.52340208541665	16.946561543605153	55.29333872718957	175	26	0.19228446863603457	9.010061171510609	11.083831721673302	12.82188463246343	13.345830214429288	14.462712236858684	14.837775026558813	14.970750933823586	15.429589403292589	16.06905679312081	16.946561543605153	17.01500206125699	17.218386720335072	17.33119184302409	17.35129634319328	17.466791931944734	17.729577561823174	17.95404500252899	18.11617739469093	18.42380239856489	18.75662382536793	57.97901054129676	55.47878139363881	55.81721891303684	57.862356619051454	56.6323435587486	55.89307007171524	56.28572687412468	55.02605270705759	54.09401563198213	54.6828224656846	54.74256863088721	56.87149883425722	55.72777545007341	54.7350667543115
318	20220802	14	2	1	21.01791644919273	73.460247020972	8.001897863013111	75.59754768483552	8.392432989472455	74.29428404746527	17.991549847896835	72.33548771899339	24	46	0.20733302604489265	11.08119299243975	12.561013920655798	15.159114517589453	15.92492930448708	16.433355342314993	16.834006403426155	17.280764704558617	17.484007856456333	17.625030317535376	17.991549847896835	18.18315532107893	18.318991070330437	18.62796539050329	18.645585230770333	18.6792243432111	18.967024613227167	19.374041551281497	19.8633668650349	20.61833580109371	21.01791644919273	74.69584900517448	74.47139244441759	74.8993458087722	72.60553976529215	72.55359017478021	71.44028790828871	67.72582497483452	70.73768107092798	67.00212912675542	69.69679181844027	68.91878362478715	66.29251157634393	69.40381536088256	69.14002435699125
319	20220802	14	3	1	17.046953632682865	81.62286779129884	4.976979969245306	77.9921249732069	5.015585872469366	80.00595402042275	13.154420809670956	78.57573064368732	83	40	0.2564599551850751	5.300992429599537	7.775462265616313	10.07926834937468	10.857216537814292	11.701828385545513	12.135995733645151	12.408312852229203	12.790634977701448	12.967727171072823	13.154420809670956	13.394107377241951	13.816396695892184	14.448668287079869	14.84446094289161	15.1536364059973	15.3538321295697	15.675151857557225	16.33408923327399	16.73604458194045	17.046953632682865	81.0643993530108	78.57573064368732	77.27061092520702	75.4027315502734	72.59008620975472	76.92232945474066	75.36404854507731	76.26640383281907	80.24112656292735	77.86113424617561	77.64062250404538	79.84152108917554	79.67122176972167	77.5018196918963
320	20220802	14	4	1	20.47547250123785	84.01069287373784	11.16777864848277	90.37168964357475	12.181603820731228	89.26721625686672	17.4598877451588	85.95179697502702	167	34	0.14382036614248506	12.809944970933005	13.54676795724897	14.81235198846188	15.308087042876837	15.428548847737328	15.586677499336345	15.870336797664622	16.776082031487064	17.051965004199477	17.4598877451588	17.88961273258016	18.043557188610624	18.17849773440009	18.72685101800402	19.018891397874235	19.19962956576097	19.68965178506714	20.11089867191536	20.27693769666572	20.47547250123785	89.19715738102107	90.14383112913984	86.73585940539287	85.68685302938768	86.01600497309308	87.78517081979777	82.7464638112447	85.28186026728861	85.45117208955024	85.93263125726949	85.29331730277572	85.20859934993649	85.16158724538583	87.72443198726053
321	20220802	15	1	4	20.229206589133412	63.44107465763943	7.416602075915732	58.24339611156038	10.28139300918192	58.51984362396814	17.82144480048393	57.85430153724238	89	46	0.1361506177432679	12.852590297191112	14.745014347756978	15.866437275316422	16.158482280895427	16.294562798158125	16.875602881490288	17.024136933043206	17.36295323823848	17.693182753369687	17.82144480048393	17.99179552956244	18.001930291980756	18.098914315407683	18.21716667960822	18.59639529305874	18.829993503103378	19.312701388558317	19.67768683099236	20.082940028225877	20.229206589133412	59.275072170348615	57.739958668635495	58.07323638595042	57.74668502385604	54.82586479457529	57.2284402931897	55.09894137415922	55.95204071556269	55.61313788335156	55.54460247612364	56.13720419432408	54.59102141780144	58.30822969685294	59.02559212053144
322	20220802	15	1	6	21.291370715219603	45.62134659399901	2	52.74682129491245	7.075863547539698	52.44019566150367	16.795212076209225	46.62418876880187	152	48	0.2137134123247021	10.438964659369608	11.530304898885104	13.047337494974965	13.83216361078786	14.72526413314502	15.37221041914227	15.529938903544284	16.125057685489683	16.312700014003923	16.795212076209225	16.943786162634346	17.117027236144956	17.56889876956765	17.835185517365883	18.37487286103112	18.52530083098542	18.6655414323082	19.09113662801621	20.418152225153463	21.291370715219603	51.99441564626481	51.03657439063153	49.75612659153051	48.30925190960911	47.98933384017265	47.99968446519304	46.88583933375291	44.34846788332449	46.65469260877205	47.34625085189273	46.0013623983191	47.139776046291146	45.08902873580744	45.8230131671985
323	20220802	15	1	7	20.51751109888812	66.85414931190346	7.662733486788702	63.87652989856974	9.728043371843418	64.84911984699767	17.191299439066185	65.99523873047855	150	42	0.1596827980196336	11.666359438662916	13.712646632442732	14.669446308344453	15.086933227526131	15.38373939478002	15.894592235688936	16.16936303854333	16.781125341940033	17.049757436682732	17.191299439066185	17.56368474604716	17.914633156359407	18.054047903627605	18.521193249201943	18.662965397070337	18.97746514446071	19.44513310109322	19.683893638853014	20.18794241797464	20.51751109888812	64.67855340352143	63.44788890528023	63.27349483307102	63.405348973877736	63.77070225444268	66.15518742491204	65.28249324393452	65.58706633082328	65.59499732921552	65.44949401255774	67.183823439988	66.61264679175984	65.82724012437835	66.90415492888509
324	20220802	15	1	8	18.485380853806284	39.117242868491786	11.497647911372006	44.592116012550754	12.426042310455486	43.897767615932246	16.75987094918725	39.52601241959056	172	26	0.19085900811491785	12.84703990206708	13.33878074430884	14.381989622019638	15.072504667700755	15.34697543962125	15.561828299444018	15.751214302399225	16.234219119427678	16.412371960839696	16.75987094918725	16.85851247857683	16.982315552607535	17.30712762282992	17.401402534249367	17.650106194487122	17.798262289962164	17.943990898886348	18.070918444606914	18.15794585654398	18.485380853806284	43.27351773291753	43.96799193633366	42.962394075648746	41.92139108002895	39.99137693411876	41.17167907555494	40.77475432062087	39.24255936427439	39.52601241959056	38.90830707512312	39.86747188720257	38.966833086726936	39.30011855925542	39.78682542147801
325	20220802	15	2	4	21.36342323750732	64.03788487172729	6.622348419446912	64.91600770219104	8.280375006413516	64.54662515734077	16.42320971144609	62.01742425523431	151	36	0.21503664714329437	9.614708569979731	11.237764456920132	12.656125370558408	13.690666440450968	14.823616351043215	15.159290491301045	16.11873808447517	16.26106987787754	16.34108711959395	16.42320971144609	16.99435205817182	17.27746616598728	17.822573228669302	18.238998581052684	18.379050195970528	18.79849361124768	19.477385536392188	19.967433417377503	20.762793524654164	21.36342323750732	64.28066958717812	62.34169041440212	62.42392669890479	61.23540403110376	60.2873757056846	61.5571730115079	61.10758260134394	60.7301932293467	61.39103565666011	61.40575505198132	61.28224552095627	60.58767308483516	61.57520129794451	62.54486149903065
326	20220802	15	2	5	19.793320763909435	63.55630679073358	4	66.01326701691517	4.884837454322439	64.20150436724194	15.57185413146016	60.38142576549777	34	42	0.2459096323066724	6.173767321795556	9.833246732635253	12.283489523994682	12.634193215581726	13.568810863864666	14.117760343480969	14.4397209811184	14.779114994336608	15.336160211500903	15.57185413146016	15.719483674189632	15.774413738042355	16.180971412085967	16.66611784817602	17.159653995035896	17.295301320885425	17.549060572287317	18.32476728146041	19.153360338922983	19.793320763909435	63.790933021527984	60.31568740529083	62.41268680939713	60.44928905421787	59.89868957261366	60.23483671894274	61.8317179115243	59.59679978961382	58.40895441046297	57.87590756219753	57.7813870194289	58.160017225594416	58.23056381820343	58.75496101828749
327	20220802	15	3	1	21.20941976616348	85.08547240944667	3.7521995422010903	89.53567762269698	8.70836528100081	89.45083213967935	17.094002071894344	85.26047914352645	66	39	0.18756501536270345	11.809511591474022	13.413824210307142	14.766645816585113	15.028903587851136	15.840551176801451	16.07395267772087	16.279718648928373	16.460253901873415	16.587543391956228	17.094002071894344	17.497491305692304	17.93903133360406	18.097975072228508	18.247863239062344	18.291667880212735	18.565902322809254	19.218031639781024	20.26385185155552	20.657750901666823	21.20941976616348	88.55288525999656	86.86240380998784	87.12272047820798	86.24412716478875	86.85989112079707	85.48509339362556	85.48965345919399	84.73518492374158	87.18497933260136	84.80299134089564	83.36943494571376	83.88100502258324	82.92846316287698	83.6479298344992
328	20220802	15	3	5	22.48014343973533	67.11978088647771	3.098386676965933	73.83012934625116	7.005042145755439	73.6123853536685	18.469603890403093	69.1828279656545	101	37	0.2409037085398373	10.272668050694405	11.55723810666628	13.789278971002714	15.63535849210725	16.07808914554205	16.447267313424145	17.181394556977388	17.536990617136208	17.888875038511056	18.469603890403093	18.95557384987065	19.098174149193248	19.45621734246905	20.22539117204865	20.305740592946258	20.41032220194723	21.063004119477363	21.941025995368275	22.255912183533976	22.48014343973533	73.26003325777786	72.7471603050317	71.86567171188649	73.0588733585304	72.20098646529433	71.2420129484825	71.09137568045347	70.74556036789656	70.7996452272064	69.22019258454678	67.95584460877919	68.59669926569858	68.52027939135971	67.02209104643761
329	20220802	15	4	1	22.8247997342231	83.83316569525373	3.4641016151377544	88.87340306594768	8.284263027415506	87.60918262035848	18.205011991746854	84.2554991148545	139	35	0.21305369732753815	11.446743697968222	13.849388886140654	14.833672809070633	16.157605032329624	16.807586690298397	16.989696155333622	17.535359528975512	17.623713248327295	17.71318614110378	18.205011991746854	18.32601286689282	18.57972032092537	19.26930733412016	19.433987210088308	19.95580872706044	20.456681475803624	20.92399970546014	21.75190651059858	22.57063759150413	22.8247997342231	86.59679291598304	85.97112296719797	86.762258152323	86.17869901312389	85.53396157928627	85.5521966714176	83.38079374849589	84.44715112228751	84.14030317275692	84.47700869446172	82.5949682995826	82.93408310763081	82.84268016070997	81.51670925806023
330	20220802	15	4	5	20.5600586721408	64.14155656648697	5.326818938165629	72.27028705359271	7.686938325538296	71.95462918146734	15.889357096880603	67.4141274317629	158	34	0.275004532248196	8.936362548970834	10.564590251391312	11.356211862364685	12.337846486917377	12.725587158876843	14.043804015386874	14.358826873519108	15.415468280759557	15.511652111605246	15.889357096880603	16.502189031392614	17.115796132398394	17.83054201592666	18.52569263011785	18.642086954371464	18.934552922761572	19.69227939210568	19.924223493491045	20.180771502096512	20.5600586721408	71.46039976209956	71.31706790523626	71.52655690383828	70.3817374494725	70.1846516224109	69.59634112237575	69.06004225456094	67.4141274317629	68.50192021581155	66.74370473064191	67.13867258668976	66.59670724283983	66.22495332602352	66.13769683328168
331	20220802	16	1	3	19.22937321947045	46.851432036295016	10.200389641246153	45.620705496345394	11.012090454963058	45.978913640158	15.20448762208944	45.13110335439683	137	46	0.15811096107890066	11.750465563584925	12.812757869176057	13.125357665203149	13.39464739650714	13.714107901076028	14.095004318682165	14.385925485033065	14.58944271613183	14.698882319248357	15.20448762208944	15.46257846548781	15.656592629551724	16.092233002605635	16.76512093140679	16.982780859659385	17.20789644861278	17.407407285830804	18.14829262687195	18.631999750119174	19.22937321947045	46.90682494162392	45.72468739964715	45.16536071772605	45.38269282230007	45.01945412996358	44.70687766268943	45.18314600747138	44.40913950401095	44.47920010323739	44.78147764691482	45.90923563146677	46.4889998861679	43.41414560532245	45.08239027300714
332	20220802	16	2	1	17.837924385892276	69.67651969021603	4	71.72762891066549	6.2938476151427585	72.7455989220366	14.28125016406624	69.17463329000148	31	38	0.2571752091678717	7.932954063972012	11.08701767170801	11.921783227318848	12.64211873904599	12.880995854070298	12.997508647001176	13.37365412893008	13.721572173572536	13.927888023780891	14.28125016406624	14.68284841478706	14.905495897182917	15.189686799907316	15.537729040187145	15.918377077987104	16.393059676644434	16.77653884940493	17.0160377046587	17.4692982071324	17.837924385892276	73.81971667952234	69.65243716706668	69.69428429939188	68.47378430104582	69.55688776596685	69.3973009814991	72.65418563483104	70.11578015592906	69.32991334587683	69.8800371743832	66.23854563030854	64.9159663410521	68.01906510965298	68.39336273651426
333	20220802	16	2	2	20.41139951559779	56.42028499938976	6.571391782099846	61.51963777791747	8.528432363270339	62.14938696903075	16.487878592109045	60.181457584066095	77	41	0.19144949654005697	10.00116799326532	11.45535420296488	13.39152709033338	14.123361754606613	14.759708355086484	14.880004476357977	15.225768901823072	15.612703857408253	16.200208170248427	16.487878592109045	16.723575207210942	16.87758521301554	17.073729550647712	17.725093324682152	17.89263088181842	18.268141379409943	18.64088579746221	19.01808597588256	20.136589073607663	20.41139951559779	62.38539879797973	63.25629893955563	62.19608886503934	62.15164115110313	60.81309646221482	60.95783976794454	61.36487990642127	60.90915770740907	61.99337275293917	59.122728755338194	58.002317543090925	57.88915346694391	58.055052995242775	58.59968613255451
334	20220802	16	3	1	19.23437027803738	67.8554507842807	3.4641016151377544	70.53955087510808	6.2958085238633394	70.17265516873674	16.113835638523728	67.8554507842807	102	36	0.2153012592257153	9.985125860035485	12.017634779716882	12.487407801651754	14.456367253755724	14.813248078643197	14.856238992824409	15.541734437491314	15.988462499782486	16.070164358783074	16.113835638523728	16.138467085172856	16.41604520149678	16.668096717269513	16.79844699058356	17.337644589459305	17.5907918068853	18.01922263510541	18.45843931222377	18.58016669523581	19.23437027803738	70.44214022275582	69.09968173609508	68.78112858424373	69.97334273369539	66.77209915252602	68.96526320467392	68.3421731569304	69.44151603902877	68.5707244704426	67.08160455523368	67.22225310820806	67.65273467218053	68.85940970983502	66.52243814772598
335	20220802	16	3	2	21.004588139447947	58.71950935207129	5.076029330140736	64.4771660180098	7.350488353946939	64.01972043820832	17.646225967856264	59.32965853346814	152	44	0.2077359777819326	9.763500105199622	12.58393408082245	14.12534667276343	14.343183210624153	15.35964561834172	15.892428538066804	16.76169788887224	16.97338055667672	17.35506173452255	17.646225967856264	17.91666646341224	18.495797789856656	18.67396004408547	18.79835104722888	19.347144544110716	19.754838891266637	20.261980399820583	20.274348198395764	20.53539278116607	21.004588139447947	63.16132342425863	63.30726620301768	62.285594369711184	62.94223347127954	62.00181559542584	60.70535069526929	61.46904793484827	59.67458975168016	61.50714154381443	59.01747499701396	59.31533723910926	58.70080894712686	58.44248278371833	58.88601895716956
336	20220802	16	4	1	20.829820688001284	65.83891947598727	5.485458865381724	69.77535213171942	8.290203851367634	69.54004861227484	18.12134015559213	65.70776847454258	165	36	0.2046888367498974	9.751879301571265	12.47628410761824	14.00339913897134	14.536821856415235	15.56810438582744	16.483966228374452	16.788165845502224	17.028702986691858	17.556947094513163	18.12134015559213	18.160498583417382	18.268455883612756	18.614583156738053	18.98478653965636	19.396042532469277	19.634215828738032	19.890740857305897	20.022028921036515	20.22801814099471	20.829820688001284	69.5633401036419	67.99679730647475	65.29108602054986	65.70776847454258	65.77691395856992	65.97036000540457	64.95458730453977	65.09341079725831	66.06348460973389	65.20237154766029	65.47270795178929	65.31207162842087	66.7700931372873	66.0164931857527
337	20220802	17	1	3	21.92938252222055	51.61877895253027	13.089722544657768	51.956792520254126	13.524034914173209	52.48604276064079	18.586481508615677	51.65087261127856	67	44	0.15358042082023765	14.742841699705409	15.529066495471394	16.190462816331287	17.304057585771197	17.47390199532844	17.603759710720286	17.901372190032188	18.26602240527362	18.436078136619138	18.586481508615677	18.756032613154016	18.893279105220515	19.026765439543585	19.13008668627213	19.29099629339651	19.5115757788384	20.201772260227273	21.21949123862556	21.359311191122107	21.92938252222055	53.79992759381534	52.96659370668409	53.29945264246722	52.72804850797487	50.87590187626654	48.39009742581484	49.62109798330994	52.29719986389429	51.17184599554338	50.90390853747306	48.8849886234057	51.69965031944784	50.93196690010326	49.64139079210367
338	20220802	17	1	5	19.493072114544788	64.09800328718039	5.542593461893073	56.168064774117646	6.179661085948567	57.07995035762411	16.39220404827782	59.00358023940042	78	57	0.19762855362202517	9.640414927400466	11.287995004855762	12.62645924626067	14.501704311281426	14.91740553517388	15.387646045161947	15.696247590161532	15.797062770886598	15.98751584273539	16.39220404827782	16.63627326877355	16.966727101881318	17.197455396833977	17.509646411151152	17.694774671856063	17.860774499984494	18.068058109620033	18.182798476802223	18.47603569624225	19.493072114544788	55.8996981942308	54.50707898631738	54.46662262228913	53.10856064596228	53.46503679208165	52.54124609408288	54.1140602739422	55.23724268249863	53.61117086610831	62.22027996117841	59.590802424467135	58.10347654865985	59.31272631721351	59.93616276449568
339	20220802	17	1	6	20.989612002678317	56.01086142528147	9.160905692946834	54.71806732620608	11.556623768376957	55.34561231328989	18.41221719467151	54.26675525863363	117	45	0.15039125799429584	14.026167930530532	15.355206983494655	15.800340937639032	17.033157991991153	17.33930675447482	17.779230105632358	17.89869583080756	17.983168278434444	18.30791305310132	18.41221719467151	18.666104019368753	18.74686336847208	18.94793636515172	19.005399832313984	19.120705928250512	19.341321013305866	19.582567885445343	19.975644769905543	20.25248426293889	20.989612002678317	55.43792692864824	55.39020651459319	52.39907751925234	54.26675525863363	52.18027192410349	52.88371115438544	54.982923379425166	52.71922824509536	52.788828701651056	53.12755574902168	53.3941593103611	54.756248827592486	55.25368890537069	53.32588241025156
340	20220802	17	1	7	20.86136964214464	54.45302514786174	2	54.40217679767415	4.809149917192266	54.64837380708776	17.240261286928114	52.979376883688545	144	44	0.24433381099202853	8.514799182570215	11.34954881765811	14.05424289616437	14.585242264787334	15.262034604768314	16.01759417614985	16.281719469683804	16.51248106803794	17.032708792450386	17.240261286928114	17.460923581806828	18.081790923605386	18.249777929316497	18.54927645796721	18.80193196505583	19.103701788126415	19.376572876975413	19.754801623199555	20.314739042913203	20.86136964214464	55.23867998207688	53.51337245307848	52.30646475901744	50.988471386041255	49.65862287661564	51.19385529160322	49.08327392349664	50.27222054297184	51.89635872611659	50.53686979049621	51.93780775747946	53.0117497301247	54.92313585308361	57.1235484448312
341	20220802	17	1	8	19.19671392440416	55.37884771181107	11.860843632204825	54.90089907075958	13.041729628854709	55.2670899143881	18.34677403984209	54.14917071076212	176	20	0.21046673760200768	13.205591012239209	14.44117044909515	15.109612321133438	15.721754674882654	16.47644992535964	17.15297652137489	17.695993145526923	17.913135935081037	18.211735740574586	18.34677403984209	18.44256621540788	18.527576957123813	18.57099696150769	18.65039970425938	18.67207245405309	18.71470327733236	18.778729587899996	18.850793820263444	19.03442130879363	19.19671392440416	57.821559025626925	53.078811646777794	52.37083820163927	51.67358763177162	53.78004839641104	53.27292981212026	53.33782026897888	51.76617454129468	51.39998886780853	53.85433817209436	54.87229784318075	54.52855058757097	54.44400324942988	52.27575411335254
342	20220802	17	1	11	18.011471309886588	51.13215998272793	8.77734414957353	49.118074151774486	10.879207040355396	50.68903397390455	16.701182971241906	49.57541460534782	172	27	0.1734848683500795	11.789559544903357	13.276641451669308	13.890341716597826	14.715586408680732	15.548014106877057	15.88566272923763	16.214152580767756	16.47073015129788	16.488702036801826	16.701182971241906	16.91288168923674	16.938703847054747	16.971414319484733	16.99272634488405	17.019063434432137	17.3399413156162	17.524191464640865	17.5618985182131	17.7111547589888	18.011471309886588	51.23315354374108	49.34996020711394	49.57541460534782	49.35860985529532	50.22614940433212	50.04082565115733	49.19449919625572	50.79279700784607	50.09272354024558	48.57313080592068	47.2452366103101	50.65394766441568	51.282331937943866	50.87070588318687
343	20220802	17	2	1	25.184923820943837	95.33705301249783	16.2438596178133	98.72393055538409	17.419880157538092	97.87837789845683	22.28648819979914	93.97552704078454	8	36	0.17051834905206475	18.72302950534796	19.14080807125601	20.376182981346552	21.356877977963773	21.815610797166418	21.918893774500024	22.042883916913382	22.130881102110635	22.2308344223012	22.28648819979914	22.40169397830163	22.545751598953824	22.691893473748443	22.754983676280062	22.858427924047696	22.92703291963556	23.463602633115435	23.905840593452066	24.578764871401564	25.184923820943837	97.05488451563237	98.1469530074192	94.72981979139644	97.30299964786444	94.50077214421692	94.9967542418474	91.88111270786216	95.6982701791685	91.71645401373156	93.89320803400398	92.7207645089669	91.93398258371556	92.51203552129294	93.97552704078454
344	20220802	17	2	3	22.33554886243112	59.44326207171643	11.511740121043504	66.87751318526367	13.12501160864631	66.25819906482944	19.46037655831364	60.17136805123528	140	35	0.2004818598704499	14.042550127829257	16.16390017042265	17.527345819905324	18.431873204384445	18.65163207108121	18.81511744904792	19.06491072640675	19.155202248051765	19.25620635648926	19.46037655831364	19.53594747628056	19.68771541386064	19.83040607648125	20.0934155803553	20.31145017991198	20.58028643685073	21.261271556688193	21.990581325810105	22.040187944895692	22.33554886243112	66.58508993293931	63.211080874406605	62.88701635079114	60.3192444632399	62.09760799321696	62.01692275142463	60.375252615510576	59.770071940929206	58.54993902269127	58.47845663431368	59.75621078924106	59.36601497459871	58.8186933632557	60.3982132177661
345	20220802	17	2	5	20.533795974894428	54.84717095127311	6.005960538612905	59.67679223232885	7.44653955996894	58.434401851197414	17.693545791879195	56.127799705357	157	43	0.22077693965122563	8.731140228325183	10.603002662234765	12.29085606369546	13.895290993422512	14.883717265451873	15.730109785865906	16.364509411579945	16.624630450289143	16.937428230143645	17.693545791879195	17.80266421618607	18.07172854865644	18.293634879768295	18.661762611741743	18.75439381229797	18.92249085447016	19.168421736674805	19.548717031405207	19.87048592299566	20.533795974894428	57.95371820483334	57.68160327172982	56.21335005111745	57.03191801164618	56.5761130903561	57.54146139270748	57.644192121556216	60.2489046763256	59.26232259926955	60.71471899323979	52.533568432666655	55.067331123722326	55.69466585834984	54.544939938876986
346	20220802	17	3	1	24.82391393413753	99.23001511120128	14.847066725682568	101.7264390340765	16.241034840344643	100.50242506230111	21.64691717048833	98.99079262384188	64	43	0.1394329170195263	17.47864261054988	19.094780302359844	19.520722072283352	20.013058132895463	20.51394203630337	20.65387379180119	20.871301494280154	21.28891804587878	21.453906774579373	21.64691717048833	21.830183965810832	22.03509053034694	22.19714911819717	22.55600824552744	22.75138918506539	22.951371405296378	23.61053630274305	23.932190262696384	24.13922365749872	24.82391393413753	99.79858600767606	98.68145266569	99.41701916064562	99.06342278382512	96.66848875563038	97.33893213732084	98.43398897139627	100.0183273985935	98.12388383217396	99.7406493923022	96.26054384223929	99.17334001056516	98.82551351262715	98.00881714363558
347	20220802	17	3	2	22.906876157041044	67.2563501971239	6.150039219685437	74.80311911902217	7.195599778750922	75.14168589197939	19.779758011532863	69.03467236596201	42	39	0.23292434929256675	9.061550017294657	12.092485598736816	14.063173314733938	15.836460163126477	17.19140725575911	17.57742498016272	18.05522474206028	18.36133183821713	18.953926676057893	19.779758011532863	19.871244856460077	20.13785663811518	20.44236546850163	20.499306407661585	20.744310630013516	20.8183686977388	21.20332188729379	21.584806585540168	22.38638672398807	22.906876157041044	76.50406493718339	75.7623356325253	75.90156756649091	72.74115259960027	72.46336085017688	71.45671862073367	69.5489102362933	68.46583779222648	69.38830493377908	67.43430132728217	69.00058561733093	67.19736404284934	67.42240999983616	66.24184935128159
348	20220802	17	4	1	22.872496923368	97.480842205033	9.353608741186852	105.9742900451924	10.989155303163685	105.37751085195876	20.02813781711188	99.92887359534537	122	32	0.1636386389032162	12.094648080588206	15.055834316917675	16.59118028328613	17.711218575964704	18.368935926257272	18.81824558498084	19.283610181838284	19.46630264818961	19.666696247212265	20.02813781711188	20.1630403851753	20.26685541881871	20.465529856950795	20.575261087140735	20.783895567777428	21.594521650030902	21.690405878827296	21.943464512386143	22.133291750566947	22.872496923368	103.31876016108964	102.6323100186284	101.01109813606382	101.77836794401895	99.4489085987704	100.67222632470693	102.07728489515732	100.22345796717944	100.31062656750102	98.29854158164392	98.26641431697024	97.288347464394	99.34345837503616	100.06975997486865
349	20220802	17	4	2	21.182716731972334	75.06927804811797	6.396357479416215	79.71905592690881	8.441521697019402	79.27794110346652	18.30052406012441	75.01571278811608	107	29	0.19410520721242497	10.4289619281916	14.242808339193784	14.840802352839674	15.238962747678272	16.164088371703023	16.997659655785256	17.171276267925773	17.43004638027896	17.937726278162458	18.30052406012441	18.608128251325525	18.72893574901721	19.076138908054183	19.57084165672687	19.67631033331925	20.215808633611665	20.33139578073865	20.600097159807923	20.79657790186561	21.182716731972334	78.57580819582284	76.2144439020224	76.66328464154302	76.1668579116689	75.13539899886011	74.8974793873774	75.6400721058109	76.67979807626585	75.45486726591058	73.7904433334357	73.86590156129415	72.93801094039769	74.31525414490919	75.66232439856203
350	20220802	17	5	1	21.284234835176804	96.58163036385086	8.827912190109942	104.31142749571262	11.142902932177856	106.19312493781467	18.94486274696098	98.4624144141346	175	24	0.26061527452917355	11.211181080307176	13.81681156118796	15.381401928148463	16.74873729713306	17.138330440841827	17.379904624474616	17.602786121320072	17.906810515686626	18.330071348495775	18.94486274696098	19.001601595863978	19.30102639315111	19.606491154390696	19.626783222865804	19.63038460824633	19.918837488925497	20.156963227410195	20.420633765222632	20.69338935552267	21.284234835176804	106.22469038035103	103.77068230546148	101.69681411830884	99.65877501776528	99.1408715164952	99.7567181947814	97.98749547651066	97.52526406825736	98.78966374544864	100.11336495559893	101.82078379200463	98.4624144141346	97.74398177098595	97.8305919959318
351	20220802	17	5	2	19.132451001881467	79.6525110244925	3.265986323710904	80.7785887127749	6.051600638442522	79.58438061175003	14.4183798692266	79.40414255528441	160	28	0.320751144920833	7.6483794147340545	9.096884048638106	9.79814381420642	11.402755656780249	11.887659690150116	12.393339080676764	13.212121057540388	13.33354226300213	13.84806806555233	14.4183798692266	15.063165162404012	15.58742118683934	16.08957508298077	16.780062804999393	16.864276998327657	16.93882552908423	17.314599991163547	17.687687526744455	18.64999312296473	19.132451001881467	79.04556216122133	79.40414255528441	78.84688393031043	78.36786506978879	80.1392644179964	78.79320751224763	78.64133975033506	80.5539098358962	79.10255781068426	80.89468942978685	78.03169724289026	79.62679990649728	78.89183314805632	80.93318113971533
352	20220802	18	1	2	18.65693575431718	70.65722331539985	7.073322178722952	77.03811479306817	9.78573652484471	76.80566174544906	16.713387595178446	72.86699127976203	67	21	0.4246145377825103	10.88795448251026	12.08346302444254	13.882309557381095	14.435624321166726	14.476302105519489	14.853092009003031	15.269998350099216	16.064792048160232	16.646147714592008	16.713387595178446	16.787148974838942	16.873462418809822	17.10285438429068	17.153863421874277	17.631462844168095	18.0927116472335	18.19965390225784	18.297119007669792	18.518503520468105	18.65693575431718	75.62424112988062	77.75462931339835	74.04622578679925	75.0310086543113	74.58440141629357	72.9371423564799	72.62393513183687	74.00547989479841	73.55142248162865	72.32920082587411	71.45841959757267	71.43634308966205	74.0289109800094	73.63347781114845
353	20220802	18	1	3	19.46483176879832	49.38266135759045	6.218285588473019	56.19423603478359	9.982452775277926	56.47128845384839	17.758071216008997	53.50332169631542	165	35	0.16326581301015974	12.384045952904414	13.171012978905008	14.584443071266127	15.389930150678694	15.63937407016761	16.205994791298487	16.345426643639062	16.654967896061923	17.529474654661943	17.758071216008997	17.86646193688717	17.95336970268734	17.99307784528413	18.184896718116008	18.53961176003845	18.75523110019898	18.867692622686995	19.048880792068843	19.25849835838893	19.46483176879832	56.91402842537497	55.60735766418433	54.43299084618641	54.33409119283223	55.71339211400611	54.8368875381035	54.55407558044094	54.4900743880696	54.84466343222471	53.6307140042587	53.21001951978853	52.846863549729925	52.05825139408039	53.83851236630644
354	20220802	18	2	1	22.031524527416693	74.3069922574054	4	77.78789400939296	7.525506409718317	76.30997434593354	14.803926039999814	73.71138668648925	4	46	0.24780833764420343	9.162357764566488	11.221767650402787	12.43836517863432	13.575222347960558	13.795559188367694	13.916495353564647	14.03083177265422	14.307038769208964	14.589299571854198	14.803926039999814	14.89144222723852	14.976836504905188	15.242137455399607	15.71633012329411	15.775397360221213	15.887963012555865	16.596729388352212	17.663547015213577	21.605814739151292	22.031524527416693	76.27725596164913	76.70409257525228	76.03962070799666	75.68881620805479	72.25885069867508	72.17217326187844	73.10696602283595	71.12570542577585	71.63270509679217	75.65202547496533	74.95825441091122	71.570265287415907	73.80782535207634	72.18737865058222
355	20220802	18	3	1	22.356583198608053	82.14452481592795	2	86.19140205292165	6.887041774821334	86.85245645607212	18.81719412322955	82.60688547774045	82	38	0.2131307320013962	12.143573142190569	14.716337843534967	15.939274083084094	16.435099633840284	17.606148135245277	17.642798147270597	17.7553756760954	18.16051789519648	18.408424860662755	18.81719412322955	18.997113341255854	19.305270623401192	19.704716457568573	19.914177735645488	20.03739466831021	20.8444445591399	21.181159403708833	21.26453470147761	21.758540398880957	22.356583198608053	87.47791959916249	84.14320362262528	81.19251548088558	81.35064945534796	81.34482270489943	82.60688547774045	82.05935189056036	82.78157941820699	83.83429795643228	81.59148502712613	81.73221113223605	80.78468948076895	83.05539015800716	81.64965429890657
356	20220802	18	4	1	22.544020652251525	82.38493643603196	7.602362683228612	92.60500502135122	11.33363410863374	91.74328015909744	19.96202098983263	85.72402635301236	163	38	0.15878680086635558	13.232647812865803	15.090826395501038	16.422406656195772	17.750086024049732	18.418910327582505	18.970874165760108	19.426539702315296	19.77940019215816	19.80549750424404	19.96202098983263	20.207943212317552	20.566706826628348	20.691097494877408	20.840301986096545	21.20288235293713	21.427961740283116	21.514568673089872	21.62704167046515	21.85324395922434	22.544020652251525	90.04160707424316	92.1877124905591	87.65553467006686	85.22244499119753	86.1381702671025	83.93219460216712	85.37002153494481	84.51130224878753	87.38276829902499	86.65779025563867	87.11539955661513	85.95569526237237	87.56114855099979	82.94861637782678
357	20220802	19	1	3	21.043999533234285	67.94596963685663	8.877589428453861	66.48903385788743	10.989101326859682	66.90188006624324	17.849318233957646	65.8750742815655	106	41	0.13839431926494472	12.57479672891794	14.65542060181625	16.18417147899586	16.63602833723994	17.198255157579723	17.371035744549708	17.634435310388643	17.724955273348925	17.80019660100499	17.849318233957646	18.123889055865085	18.43281518569459	18.907385421410396	19.004802729464043	19.13337461897177	19.245093708975393	19.95874719151719	20.35564365331691	20.615209254585324	21.043999533234285	67.40665140589903	66.04401902371902	65.36024701500429	63.84586061404379	67.18346670016463	63.88949144548589	63.21784342062372	65.56931723207451	64.97349451517891	64.08030071971295	63.905901477361375	66.32424591019766	64.86691203026614	67.60071786981781
358	20220802	19	1	4	30.831006396385167	137.43626079898348	8.439430196044444	127.78796859840706	12.161911445218797	128.64737723688006	22.137331741420105	129.60809653843145	134	50	0.19427625685586555	15.266198018257796	17.222055120607905	17.891095898237698	18.96291956429819	19.109022405946337	20.02721650364842	20.76568429337556	20.933413677851515	21.443104502130858	22.137331741420105	22.448756659364285	22.702528057495293	23.38638431376578	23.646817948431835	23.897281305648207	24.84958320008223	25.326154341948943	26.30848004959199	29.203205424457067	30.831006396385167	121.4842208150091	122.34501849839825	121.64031775337855	127.48851395246248	129.60809653843145	127.30505662068244	127.80569184644398	128.1458044919692	131.7054061510798	127.90675778945028	128.56838090826122	131.3636080391427	134.68282909900353	137.097802599016
359	20220802	19	1	5	22.53117671843618	58.067192489522434	13.399124415278392	58.82174891739509	13.84923594476203	59.45254075388589	19.84834086563248	58.31700084337996	153	35	0.14923106601673103	14.252165586407587	16.22373477662644	16.71038181073098	17.358804938236606	18.112120875795235	18.299474178076945	18.737135646396037	18.95006978428295	19.44104757275268	19.84834086563248	19.913702705638272	20.149456711460555	20.33365630448234	20.350431707984725	20.97268193642985	21.065488893589677	21.38426863828091	22.003269470143746	22.362543081002283	22.53117671843618	59.25860009676472	58.48802139769416	57.94086523090692	56.435092287131226	57.256028172864426	58.21746784758572	58.67123056264051	58.87830510475676	56.83584036234631	58.45147883143835	57.78188335309621	59.30295474813831	58.4165338391742	57.03903729768668
360	20220802	19	2	1	19.99117052615004	111.63519266685938	7.745855595000448	120.18424021804242	10.836242495302882	121.89934877952987	15.308707177843733	111.0825768297317	1	36	0.30433669439958116	8.813174273966625	10.684143885004174	11.09881100227859	11.969928208482807	12.600459332243451	13.251665870610626	13.728217117091862	14.134151146731808	14.573174994837167	15.308707177843733	16.16395237436586	16.8633729834057	16.965359185616737	17.236523948987077	17.776765265738028	17.933842604557494	18.37736550340965	19.43019895504009	19.8696495805808	19.99117052615004	115.26539779014507	112.9640123179538	113.82995946314132	122.01806903534154	114.25908127967102	109.889307971237	117.69725697513086	108.77160591359048	109.51443128843054	111.21143745810744	109.07369733214269	107.78223712979818	108.9267929069032	111.0825768297317
361	20220802	19	2	2	29.17136536266033	337.01870824887203	9.76930041450885	342.5442462030646	11.899834776543711	348.32580271378873	22.837232579209576	347.5849695671411	76	39	0.20733950625442185	13.60079160162094	14.485081727156716	15.68427793730106	17.642668536237018	18.39555878949285	21.07696472759854	21.732394318484676	22.41285854361204	22.541478788819138	22.837232579209576	22.93949909765631	23.031471797885963	23.220991791497745	23.497900913040112	23.771020973246134	23.93645746266528	24.766143196659588	25.748942533585645	26.686001472299832	29.17136536266033	354.46810418484733	349.2958937600722	347.60352003795686	344.8021507779424	352.943656686839	338.4533607142359	339.3576392949385	339.3015535905323	347.5664190963253	343.90337322871915	346.80376105536226	348.5529649823848	346.61366526078194	351.2126516609513
362	20220802	19	2	3	21.859824389550784	76.35281242221257	3.265986323710904	81.56620303094745	6.179531545238757	80.53469586347656	17.769189380454925	78.31431015007166	171	27	0.27670385975168194	7.392347398277295	10.391442866050154	12.883470235001734	13.693436045202546	14.60765477706314	15.643193719110618	16.339366191040696	16.76917594461936	16.954161345517075	17.769189380454925	18.342024056264567	18.956672937558075	19.067405037070788	19.26425958196212	19.633486979098272	19.891611425561532	20.393248446214223	20.931400138965746	21.299322162991047	21.859824389550784	81.29896354209679	78.57775216935315	78.31654106650338	79.74158740734781	78.65345856404525	79.44628955586694	77.94006163956287	78.31207923363993	78.88630626586512	76.08646219784917	79.85742444709899	76.06838738013126	76.33458767036598	78.06607351949394
363	20220802	19	3	1	23.163066649829943	118.89457922524194	3.098386676965933	122.25010502480966	7.52075264715864	122.1723839979749	19.1883223946157	121.33811259169428	101	26	0.24153276949497152	9.985028632854435	13.259391317943932	14.90010680534118	15.543273776793896	17.065550533244537	17.9557232218306	18.564055386637666	18.85261521961789	18.90984449720403	19.1883223946157	19.721097049530417	19.93924378630003	20.66323441236246	21.04281458001525	21.41980340382668	21.92028319777329	22.230878735033976	22.548450303974775	22.824199011561824	23.163066649829943	121.1338712875956	123.79929682419038	123.00312592039909	125.00891367285216	119.50221571744802	122.16178865288242	119.41116951035058	121.04389012982593	119.68629346631216	126.9231692248252	122.42673776866414	120.51391951626934	120.3551030830144	121.88037780380157
364	20220802	19	3	2	37.57028420130184	359.16445470608755	7.485727834717965	361.9808587401077	8.709919218766421	353.1336283980025	22.9878956797194	349.65540477976145	153	48	0.3075619493365591	11.66357544930119	14.331576428322023	15.69049027196612	17.883671881895115	18.20317792717455	19.760279249831168	20.32825008853255	20.819362562420302	21.861187713023405	22.9878956797194	24.00325234269168	24.710826760799367	25.356983875780767	26.010455194516037	27.90001940602814	28.4697210188665	30.123725096350633	32.882961429995824	33.56587300889615	37.57028420130184	347.0346802940789	350.65555848053305	350.8175287006324	350.34154471368066	354.1311763470207	348.5831586138129	355.682301779647	355.2391585370157	344.3732978088158	346.26447384525886	347.2444639907959	345.7188170197583	344.47134438867926	343.4234599335679
365	20220802	19	4	1	25.222548372417457	122.64856789709816	12.383311690221417	119.01510558412076	15.069029582047174	118.69147879922576	20.254272044639976	121.06387273007758	141	30	0.11860437222645694	16.521106222773433	18.400228237223295	18.960512862557703	19.197125554072112	19.6346533425779	19.722894412888124	19.86620789426824	19.994658191743873	20.19834502224187	20.254272044639976	20.45965613699995	20.621298105787027	20.65057045004158	20.681031011451047	21.308893214126307	21.481183718133405	22.45161112781759	23.09835714570906	23.88110269383087	25.222548372417457	116.60106270973448	119.66106317155716	123.6047133460348	120.80256856466518	120.0974335276866	120.71884327916057	120.55857920604264	121.33091575351824	122.92097235817428	119.91234243091834	123.26599663894892	123.07475307276296	119.47071921014322	121.92669193913255
366	20220802	20	1	1	21.379373407352876	52.79807291620473	6.259344135784167	57.55991880096062	9.73338672420214	56.272985919949555	16.66451043767059	53.26939601981185	55	43	0.20070533360074247	11.646219571759982	13.880435036315395	14.908972449391513	15.114906223838698	15.542873010527783	15.895643369781482	16.243655642260514	16.300859215957257	16.532687904961218	16.66451043767059	17.456490364058535	17.862023860319905	18.557292888856527	18.790605760676165	19.126961863257836	19.658580742968425	20.079853717522127	20.430862029718462	20.91270850319416	21.379373407352876	55.66943039345247	54.56568255005672	53.4207390122741	54.635965465404965	53.2777121938105	53.54421752244493	52.02531758719732	53.187849949315286	54.413132329351576	53.95932825315784	53.05305399750127	52.14845486797188	55.02629570374888	52.43069810997398
367	20220802	20	1	3	22.12794319974244	60.65329253176763	13.128876409271472	63.75516597662735	14.048447961238123	64.11518711703026	20.007227975662875	61.25159174685742	105	39	0.126627459950938	15.262651671272431	17.409211302507327	17.74246473873633	18.593037701992	18.83553709838298	19.19500270062792	19.268411043329003	19.411185879417825	19.541657644332886	20.007227975662875	20.036916215496465	20.16178331119361	20.63953617834029	20.834386846062102	20.947830262876355	21.018131512057646	21.167912526759174	21.483618567275073	21.830498387237245	22.12794319974244	64.50074186720708	64.23119132471801	64.42072874392258	60.771621580140106	60.9838145632005	63.18979022813589	63.4332212113827	61.75928421695103	61.2888943240413	61.47742873562652	61.16479539678632	60.59264159165064	61.25159174685742	59.96477950250161
368	20220802	20	1	5	21.74703391670216	52.47399805230454	15.027071085148084	58.74397963589822	16.071531586257507	58.88273591676599	20.14976063665698	53.38637049088396	175	22	0.16973466945856966	16.443584681692197	17.097313507494764	17.81994458363263	17.97500607593812	18.19211699646847	19.242083910408965	19.43648455558079	19.65647972845639	19.868280708810868	20.14976063665698	20.274618000444935	20.314090330744847	20.452639079637592	20.69247605098248	20.85652502418219	21.02589715367625	21.09835046726937	21.152956489926837	21.234077387962156	21.74703391670216	59.06705666232143	58.83717145207832	57.75387152174732	54.26474924339492	54.19157104832068	52.78152329048532	53.90926576461017	53.769542667119616	53.67176493465925	52.77256343376187	52.4845141218807	53.46249308203668	52.9331170348524	53.57230690592935
369	20220802	20	1	6	19.518878755101746	41.0166394312997	14.5034717799338	43.33698123048262	14.992780509094445	43.68359791510655	17.77524636347041	42.150028993425806	181	17	0.22567097618668985	14.696643647328322	15.440115702985498	16.25329938987114	16.693858779783284	16.862208187133337	17.27113612195227	17.371040255985015	17.576856258989153	17.703260253497618	17.77524636347041	17.847194490562398	18.032674929705657	18.474358566499916	18.56201754456564	18.7226904758599	18.79284325460183	18.841696437374285	18.889293209212667	18.99208147172627	19.518878755101746	44.26016702182436	43.45364549301266	43.40562004055791	43.40562004055791	42.48828685037656	42.25337626175192	42.25049649245304	42.13575810795501	42.9304529361003	42.9304529361003	42.16429987889661	41.6712001356362	41.92920058007555	41.776740836861855
370	20220802	20	2	1	23.101749999481424	56.80001127573726	7.677115981536874	63.99423852985808	9.288799032404862	63.86612067860252	19.15438151132817	57.48276993654789	147	29	0.2048248421500731	10.777830285010324	14.014488875637769	14.615241253464898	15.876845053759604	17.42616511166638	17.775997267061864	18.142368152712415	18.477892614687477	18.97714764499384	19.15438151132817	19.296275339191286	20.0281736859335	20.94541078073915	21.161942137797062	21.5649927711782	21.653722155745033	21.814736090503217	22.42967212671053	22.76057181931988	23.101749999481424	63.36730189619289	62.08926338343528	60.8287206324504	59.799396988439526	57.544584158697646	57.357600789822776	57.48276993654789	56.29121239517694	57.92518935924767	57.48598576510068	56.73529143357679	57.51685668517898	56.060949764540986	56.328830351045255
371	20220802	20	2	3	20.972472031699184	61.50566288309722	6.706876390460693	66.7708324676459	8.776575241967768	65.80964268313905	15.463256849043198	61.26221121928094	180	21	0.2411352039382	9.03469433015404	10.740660749844912	11.519680646201104	12.776181020057251	13.686370202238916	13.861647861659742	14.150044956359048	14.477270258021674	14.929321349551945	15.463256849043198	15.956730140865323	16.505203508565547	16.701151140672017	17.659145634736664	18.06397881745904	18.75567835490237	18.950580708647756	19.31264076883258	19.972069504880956	20.972472031699184	65.7130523600425	64.94504322172875	62.96418589577334	62.85211788980831	61.731820420693126	61.608512525220426	60.28238134815728	59.97196600039289	61.16322884364888	61.315706682360855	61.76884898033151	62.18721690073615	61.000772630166985	59.882739683408914
372	20220802	20	3	2	26.753971715774544	72.44686809602351	14.654592675588678	80.82071503278796	14.82450112010332	81.16701116858509	21.066282670370537	72.8475179385336	41	47	0.15851839127998832	15.232372209201912	17.33107338049235	17.935784017513797	18.59820360500992	18.96683272557797	19.385590681950926	20.34920046625859	20.45968364872077	20.8561905364415	21.066282670370537	21.467525134326017	21.5909610694314	21.757305474853244	22.167740605736785	22.7720590411473	22.9067207088006	23.254229971162065	24.256606656360052	25.525296816841692	26.753971715774544	82.15524769119884	76.48255714493321	75.02441155264995	73.66591011422183	73.50305579977761	71.99578868485762	72.84943089120969	72.58755801013685	73.29165901864187	73.00978285674789	72.54483712375148	72.06714181967601	72.55789173323025	71.0191022602936
373	20220802	20	4	2	23.965076937503508	65.7575517754024	7.44666030350869	80.7477177926966	11.128404096868044	79.81174968604081	18.183376862328355	66.93741962487968	104	34	0.16761808510679715	13.380696690076691	14.584309416004022	15.674907418954458	16.65682059985168	16.721310479499238	17.075015373724952	17.58346066906717	17.713298700753242	18.034554279547248	18.183376862328355	18.387538905258506	18.53037718999808	18.798373599178284	19.075282052216124	19.469043732171524	19.945397886671053	20.66967373584299	21.177849494674707	21.759255824890268	23.965076937503508	78.2200506994926	76.20005022567035	74.8581087532464	69.30043836423785	67.70737790686611	67.86256490017884	67.46369875678563	67.55871563322158	67.30346053437954	66.20403493000329	67.53746634808981	66.57623347906322	66.55918234953413	66.02588216429267
374	20220802	20	5	2	22.85817928345924	70.00063591525516	14.42182489097135	78.88818819768701	14.787146755209273	78.41974572506916	21.02371328331919	72.41116826297366	170	30	0.1506358405882744	14.969807687328233	16.186993607118474	16.7808071080401	18.16444720951366	18.9468856573338	19.29459569191068	19.539110365332977	20.076418573788423	20.691026381602743	21.02371328331919	21.09207617598669	21.135353019852964	21.394265704036645	21.520256140572243	21.77324514978057	21.984781868053943	22.21519453689368	22.51158795965255	22.73743197814607	22.85817928345924	79.56931826365177	77.0975559198711	76.67581706664262	75.26668442400637	73.54970082422017	75.40087029902098	73.7542213160067	72.3582725364084	73.02955865130482	71.513326509519	71.91249769131191	71.91302504583342	72.41116826297366	71.56980514474516
375	20220802	21	1	4	21.32861191241881	63.58738968664896	8.789373903284268	63.79591703877057	10.860272444631988	63.47129069301781	17.13782406144107	61.344607778197016	42	44	0.17535693069687505	12.425799122348147	13.212690169916256	14.020031883530809	14.93669515896658	15.535168654567066	15.725882690789316	15.954612091792	16.340685551243908	16.7646372957812	17.13782406144107	17.77902889016502	17.91153461267212	18.287892417429735	18.55891045082078	18.885855177009184	19.058464100929648	19.38577844789953	19.98302016128994	20.21546519052536	21.32861191241881	62.6788974399166	60.92866982470525	61.739942714352985	59.901010966536816	60.33609912735901	62.35738179648848	60.038433350673685	60.82765041298026	60.00112560334744	59.25809342281267	58.685060693474455	59.59100923016185	61.344607778197016	61.17913220157232
376	20220802	21	1	5	19.39784279484689	43.09713574096789	10.275883135150504	41.287637613651775	10.524640868459317	40.98827861534098	16.380829779139198	42.54211578763919	40	52	0.15347257931548552	11.699048369318891	13.55365018460894	13.97007366648902	14.748762843540415	15.244486368104718	15.385502245638742	15.51128607329474	15.861769513374767	16.097524528886712	16.380829779139198	16.790627584269515	17.064400906889315	17.223478459752847	17.307750077275593	17.79991800930568	18.054022091295156	18.399781071175745	18.6755059892209	18.81694781378047	19.39784279484689	40.49909266985301	42.48613865622272	41.83291184861712	38.35588511833425	41.51716091392913	41.46653487986336	42.09586528944485	43.26039591158799	42.26375273748415	41.39769701930691	41.67378003667774	43.494639551847165	43.59364777819108	44.23224825303809
377	20220802	21	1	7	21.92441708835557	69.18220237842799	11.11649515723116	60.99130092934912	11.907237953597637	61.5856811765241	18.069379861000584	61.941818678318384	101	48	0.15593867345439918	13.285126321722052	15.162415318874	15.929287731233655	16.32845311911651	16.587809009211277	16.999192295833705	17.144322423499823	17.45399510388479	17.976458199432933	18.069379861000584	18.58988690832853	19.04815449545012	19.315757772131327	19.5299292128649	19.73402085745817	20.1213587628558	20.501781520969818	21.13249116794366	21.77332951476299	21.92441708835557	61.60516227296608	61.64257342313968	62.074528477686975	60.72859565535504	61.09787824411953	60.959230536241485	60.76502447847876	61.88727626140898	61.32507498033136	61.21953686417689	62.46462605962433	64.88699286322279	61.98394758340263	66.80219972139152
378	20220802	21	1	9	20.972452855148145	55.92404956478327	8.712961648880562	49.48369627974255	10.53766776208363	49.086272606069976	17.391274236400623	51.95324063244743	137	41	0.2629930246591396	11.192999571097168	11.524302541809124	12.19849740911564	12.55407302084201	13.024054701963852	13.381862174201862	14.152503585225814	17.05741941701151	17.30278922052272	17.391274236400623	17.523671933948684	17.68372997144598	17.856722870850618	18.288594725611315	18.540391273588003	19.27836762646247	19.585937909129008	19.79855915455276	20.350202210294903	20.972452855148145	48.60448771938156	49.1929119625488	50.03502475142062	48.24543167222064	48.12880877082954	49.5471494370229	47.761056544205935	51.95324063244743	51.390563698271976	53.29812391587869	51.86291307513911	52.57606183278783	51.0171656761827	52.54118405237446
379	20220802	21	1	11	18.082163402565516	41.28865096155587	6.136349107676505	44.99734143105638	8.43844327699514	44.72341350136253	16.204909358112282	42.47256832504276	156	42	0.1526724517146056	10.76591171098428	12.86001961652271	14.002210209322287	15.015619583617182	15.292957720373664	15.389030543096863	15.614711739460915	16.022634204856043	16.090477187942362	16.204909358112282	16.43830537571895	16.708155058983127	16.81644244506412	17.001084696152173	17.149215893689508	17.332658830702723	17.473896076538118	17.646946544052142	17.90103405662723	18.082163402565516	44.60102416785052	43.37125927438132	43.84222305309388	43.97125429616776	42.49827815050238	45.041918398551786	43.793380718145	43.51328308522555	42.92385583443895	43.40365021631576	42.08021009835507	42.59689861616869	42.18591882920768	41.21015527505632
380	20220802	21	1	12	20.330157292254352	51.51540195588555	13.033203780263454	49.35695540973761	13.365680467416349	48.1884515331848	17.976058779342477	48.708319688554646	159	39	0.1812721104450896	14.290317428052395	14.908333399983588	15.831984395823772	16.604340885047257	16.903841498791685	17.110842352325793	17.24585369533341	17.41728390964198	17.591532202603826	17.976058779342477	18.20783397733745	18.47843656218748	18.635523107233357	18.77532243694112	18.891548638129944	19.162323765851504	19.227807053783305	19.63173576192416	19.737840441123357	20.330157292254352	47.95788903429152	47.73815798365882	48.34807967879149	47.23536163838755	48.17108502497127	47.93596763065192	48.2504673908869	47.80108895656003	46.58554712474472	46.55969641290558	48.74170846796608	49.1006197511407	48.8683562754084	48.708319688554646
381	20220802	21	2	4	22.275544020126286	57.83556494130137	10.372994250333477	66.71049690621335	11.730348516835312	66.53416230723542	19.105120265475023	61.288852962902354	98	43	0.15784531224180248	13.08135506599796	14.555837552320998	14.985866672099108	16.005878572447685	17.265334297600972	17.488272269134857	17.903624879235394	18.570136143889588	18.83786341210123	19.105120265475023	19.374286147295283	19.58225567153929	19.850923182732313	20.31874058147149	20.40354099970113	20.701418950505985	21.24313212359889	21.739680603134	22.05365617704209	22.275544020126286	67.56096981529396	64.50158977055541	65.6135943313126	64.86007710205587	61.91426440456904	63.314990395715206	61.16412844842088	61.916234228811184	61.01356356238499	61.1882936938481	62.168769832767744	60.73091187913583	60.65929506705668	60.4799945297404
382	20220802	21	2	7	20.07666529903231	72.5570645104514	8.080874252743074	74.91524916669563	8.90829490932363	74.20993662149574	17.176650358330207	73.58471819847746	170	31	0.20449980694584263	9.459800322206618	12.165629071091482	12.71530215028763	13.854373950868135	14.662447133190824	15.015097663705642	15.23540687142811	15.82924574022711	16.252403736002808	17.176650358330207	17.780974641093835	17.951380396882946	18.161686985335106	18.598164079927827	18.989328783740916	19.196597043472476	19.360241323734257	19.45052161087342	19.623238934597047	20.07666529903231	73.78461658298716	73.85262980583595	74.9909607315301	74.5076299722737	75.55077340683378	71.59458563711416	73.28771420001522	72.51228073726126	73.6519352194016	73.36842529251938	73.66352667859026	73.51750117755333	72.9003102622515	74.5969338413932
383	20220802	21	3	3	21.518463751087317	96.5870693536218	6.539718985047092	97.4037347017592	8.349022270088355	96.68139687774207	16.198110810601584	94.21730357847365	12	-17	0.19421075707669647	9.364046689493389	13.362527415281486	13.938599102085842	14.122818802780367	14.154350593329829	14.63895181878148	15.448973744673108	15.649977795930848	15.888780352172208	16.198110810601584	16.312037640350237	16.82415972668058	17.377115812333045	17.46487480980995	17.607646284068966	17.855858939681557	18.114642966990985	18.702364311071936	19.22383036494764	19.62642670762253	96.55824063977882	93.80343368192902	98.52663792262776	98.47515364492892	94.91167437904242	94.22755080064668	95.41812084482538	95.13011289408315	95.74929948433898	90.61596853016992	94.83645914787526	93.38577924117114	93.64419329699992	92.16530509353692
384	20220802	21	3	4	22.34581577163592	62.091326270240046	7.692139275417018	67.37393474499541	10.424609521580823	66.57868584992637	18.852045999794115	62.30889620136298	164	34	0.1708279245191842	12.082715460275598	14.87318336239646	15.679893289427977	16.57301046323743	17.24776136091033	17.797070222732984	18.021510971118452	18.315675123690937	18.762239444180857	18.852045999794115	19.05434536011487	19.216236569871604	19.78227053184513	20.03109444495912	20.430726753365064	20.683396581330737	21.12662670172836	21.36630255240488	21.740110624419128	22.34581577163592	66.03202429342565	64.67982008840154	63.41429332017408	63.41733336388637	63.45224733529631	62.86272702194709	62.408411101658935	62.570443363466666	61.34535744884035	62.30889620136298	62.50491697909681	62.319034850546295	61.76445952946122	61.41686051778741
385	20220802	21	3	6	22.216269626532515	69.30545857247701	7.266237858388312	75.81053686982057	8.630155982989278	75.98538246779657	18.726958279363807	70.56970314539726	42	39	0.2271075054532101	10.062328106831195	10.346021576431262	13.150174875401332	14.636747656916448	15.579421247634764	15.61745203738668	16.612708424337182	17.36554288653805	17.742083002645124	18.726958279363807	18.8885764125316	19.11729655844441	19.42540494130277	19.699368095870323	20.29659657720045	20.536353997236176	20.80151812134373	21.496281917991578	21.99873631619271	22.216269626532515	75.89798465783001	73.97913284929196	72.10443922671752	71.32067666460901	70.24960929112028	73.72879455584172	71.75105482573412	70.76555847857531	70.12653922219651	68.94652143859055	69.80428424840979	68.4852465066753	69.90182415432123	69.57067653566185
386	20220802	21	4	3	28.21388841199837	91.14929973626558	12.861553884658228	100.9958668966482	14.68987391110378	100.27335673455214	20.9152162838014	92.19841468526047	86	36	0.21226123056419977	16.05889410258183	16.56610481916796	17.80551902399144	18.48487682550099	19.937825511007468	20.08079268725019	20.33467972770192	20.400252642140018	20.51833219777541	20.9152162838014	21.66515217750293	21.942103268201116	22.056664326276344	22.56818801961599	22.824822236887808	23.140426998920752	23.81721570704721	24.594843776557024	25.598688965302504	28.21388841199837	97.23876579908654	97.21373196974152	95.25106320463613	95.65974227824346	92.03302183091368	94.6371811804497	92.3640350258715	93.50686397542567	91.6198654140158	91.18851009598318	91.99668607035258	91.04388053338556	91.6129064023887	89.05116290083835
387	20220802	21	4	6	20.413619353620767	75.31491668215584	5.0559593483889005	80.0159875433779	5.9782260248874115	79.60540241061763	17.507713919316803	75.80438957054521	113	38	0.2382443347889872	6.652876790111256	11.520039083491543	13.2682316671025	14.518208761908712	14.641136564216518	15.303430662131932	15.92243789397418	16.33079666697353	16.590574345465402	17.507713919316803	17.84121835169404	18.12936682871853	18.207721117325463	18.423750993107205	18.475987568953567	19.45952660419024	19.752702512274904	20.0565177237584	20.16802213612153	20.413619353620767	78.757988502438	78.8940873301287	77.58769575662592	77.13201491875266	75.05909286765333	76.37796516483205	74.50946020267192	75.80438957054521	75.58086363541454	75.57368230766562	75.88508515262228	77.4997464648068	74.19575664436158	75.36248716208222
388	20220802	21	5	3	25.04443088268134	93.5301916577893	8.047478161629565	100.02254623476564	11.122089143917783	99.56306189549046	19.77876548773913	94.4277697339832	152	32	0.1925518198317059	12.677001920473405	15.100807690597946	16.67360202974171	16.883087312475656	17.08755766596276	17.907116598653886	18.331462778346538	18.636067943427893	19.707009745483862	19.77876548773913	20.418559864281324	20.749452693992787	20.84431116543592	21.222571838230156	21.7869729228684	22.17876457716712	22.646066618382783	23.420196490948136	24.450229563121056	25.04443088268134	98.1178657864578	97.77141454638964	98.1086732733278	97.0501900263624	95.47430995207894	96.26262223947114	95.4749407094478	94.4277697339832	93.13325914764168	94.12710527472451	94.87830628020046	94.1080171091025	90.37105888620589	92.8075091576143
389	20220802	21	5	6	18.930388557221924	73.02582580851525	8.124487089090087	78.85859947291593	10.052878804283193	78.13870367947719	15.86624629004904	75.14311285127292	183	18	0.18698177319416	9.93960391489793	11.542549321681642	12.6249184888278	13.361126387845289	13.68736368897934	13.882505251376417	14.467824849126156	15.345959453651124	15.539538317942355	15.86624629004904	15.935834299340318	15.97825653913633	16.232251115639354	16.500136826961594	16.718895524564765	17.19870473187503	17.768445325485963	17.93451025478306	18.502427981057277	18.930388557221924	77.60845387823275	77.94905768728289	76.45106580777077	76.27535851940014	76.27535851940014	76.98964987851215	76.2725511320944	75.33389110464576	75.14311285127292	73.51669463534395	73.92277312734026	75.18864629510637	73.50549610697523	73.25722587047213
390	20220802	22	1	3	21.090188513654745	49.49218565351052	7.794899699091507	51.70682130691201	9.75743822612399	52.139027975054546	18.400522099177167	49.88082008515779	85	41	0.18385643582401973	12.11247528208042	13.696868417217097	14.970484792706936	16.01416809226715	16.748878428959152	16.962833376910336	17.186149456002568	17.383101635042692	17.890768760356156	18.400522099177167	18.442115915121786	18.566233164455547	18.717510990510267	19.079554801321976	19.253936104807533	19.328611569532026	19.508375406085985	19.80098052888467	19.99175105663308	21.090188513654745	52.76985427916113	50.56600871288129	51.03783073522691	51.40599140309757	50.1852535782026	50.70638841845256	49.38927913982127	49.40726606511895	49.10851455853637	49.470134996311735	50.13178913597689	49.512049340487714	49.59035631679084	49.44746392202881
391	20220802	22	1	4	19.612947861015368	55.67781119423072	7.289727410881446	52.0872558927639	9.151693288953227	52.35551562304181	16.639418420653065	52.37058486466324	162	37	0.16700170144341964	10.9114417702173	13.050562484430708	14.597404760443386	15.017185984532684	15.21254361401108	16.033113955660422	16.26402586858496	16.456031086513498	16.51881926381074	16.639418420653065	17.095085306114413	17.248118482870392	17.751765100591495	18.034587002776576	18.23326397025819	18.584862591116277	18.84399833031716	19.124280400315477	19.225515844755023	19.612947861015368	52.38275537979711	52.66555699717493	52.358414349529376	51.66452954234318	51.9278862542756	52.12975963316981	52.31732205798988	51.69427854152766	51.78455956755467	51.82418353866171	52.77930529940952	51.79040182843032	52.17127587638348	53.0016886330769
392	20220802	22	1	5	20.881701664441778	50.78011981876016	10.501451312889484	50.786236097181295	11.956555768488734	51.062700843396954	17.850094320075463	49.6784762233081	148	43	0.14210324095195068	13.5998447147437	15.65208755782148	16.002788921340358	16.3885598577517	16.719303711510648	16.784227744037118	17.04059308679645	17.31328942942866	17.570963070356452	17.850094320075463	17.905242859128357	18.20985315223914	18.91271923364473	19.09695407344309	19.25605690870021	19.39713161650278	19.61152317712756	20.278185685606637	20.66663265555357	20.881701664441778	52.27316904216863	50.17144412793813	50.99784485415413	49.63111771921879	49.47300959546825	50.63554712772858	49.761875789843536	50.45867138718282	46.2343186731287	47.49606089714291	47.81039004267975	46.46862952523866	49.098820541596695	48.68058187475125
393	20220802	22	1	6	18.195126858117003	36.65188374603366	13.199294692382429	36.213561661160384	14.050578542065422	36.95749861660952	17.109271651154238	37.477768750548464	180	12	0.31465727453120546	14.278361755006792	14.479194511952304	14.7381837104735	15.293631396780846	15.92087798077357	16.25192894431052	16.351374691033488	16.58290666519564	16.9261615907482	17.109271651154238	17.173205544287693	17.24432458088772	17.2757004109016	17.427484746024653	17.945051436923915	18.1349401762591	18.152118219718822	18.162045982112605	18.182741716166944	18.195126858117003	36.86100566452757	37.79792852414062	38.03185678571537	38.03185678571537	37.51279258748372	37.39669962568533	38.156296942366616	38.17239676570004	37.18848765224816	38.745199423702886	38.745199423702886	37.4427449136132	37.928466863714725	36.98980942133726
394	20220802	22	2	1	20.94501996028091	81.38989083591979	5.715172676462992	91.3191906144724	7.472155620025869	91.19295297165792	18.206549995869764	83.81357085567966	1	28	0.31951664400600155	8.645983558981039	11.334446898028308	13.08672768937008	14.069551828079684	15.059848592541256	16.89724890130018	17.377632582234863	17.66519226935339	17.89904819726524	18.206549995869764	18.416116114700753	18.69643665820211	18.847429549625694	18.94777338114328	19.54906089967597	19.80171727997826	20.116691853695365	20.242651237096883	20.35929482953572	20.94501996028091	90.6239098688469	89.07645523730176	87.07767819789946	84.97148628066316	83.78765810213211	85.55278606764753	83.68308680260041	83.81357085567966	82.31256995330948	89.0938372559424	83.39034300144927	80.03855521481347	84.96826011182563	83.8076820635227
395	20220802	22	2	2	21.49658511093044	69.11659844192262	4.155374705678736	74.20898703868085	7.987420204566113	73.582767331424	19.709919910832102	69.11659844192262	51	41	0.1880783056013057	12.629609345343086	14.804637312481344	16.728484097566295	17.401695642882363	17.96269685576435	18.31217808844213	18.65217914705161	18.933722660656837	19.32394530204861	19.709919910832102	19.78210074797416	20.06194200212903	20.122332155668712	20.196768191874483	20.24495800704453	20.287128154638083	20.59923801302491	20.92026073791592	21.349189008836852	21.49658511093044	73.08867405913857	74.44293598082507	68.90117411988233	68.07536796003863	69.46036637810187	69.09647624782703	69.35112126986967	68.32691606680294	68.09685507171933	67.32557323328675	66.94023218232779	68.8648590398907	67.51215333105692	70.83563458822886
396	20220802	22	2	3	20.87014104604952	54.99646915242888	8.491102439613849	58.51657092384931	10.7513106449532	58.141213417802625	18.776223760914668	54.55381965839373	164	31	0.24555291394678108	12.125213785437149	12.886363111282144	15.251441348671156	16.209281254027953	16.378889668212647	17.008298456550268	17.773094931088494	18.21685052422717	18.590273254891805	18.776223760914668	18.870470339593307	18.980990435860416	19.29797393886149	19.66341062827095	19.824293986932663	19.97460575624588	20.303797921890396	20.452690361937925	20.84339754147439	20.87014104604952	57.70378318248781	57.80330842306849	56.06309537362363	56.21947666982332	54.31502370777967	54.16195130269539	54.81007000964157	53.66880761322486	54.13377402679073	54.593756423114016	54.29173738655498	54.52403188314149	54.53548374848623	54.562477061788655
397	20220802	22	3	1	21.67376872002935	82.97894443295645	5.537749241945383	88.35046384601135	8.332705806382734	87.48537149769533	15.99585904197897	85.26262216753793	64	34	0.1996752053946081	10.47582463240307	11.833034195362522	12.553130525586615	13.840007119471563	14.145407831553396	14.56176942188323	14.657006188041953	15.40031704683158	15.643212574215148	15.99585904197897	16.18791939030623	16.693596690721765	16.774781037839503	17.035930551997115	17.15243510252857	17.332682207568638	17.953115353356758	18.23124576050626	18.778173642992403	21.67376872002935	87.13440499995927	87.6854180929529	87.41388221579457	85.17726828718745	84.0695963057345	86.95994371589927	84.6728123262161	87.28668637326128	81.40808973705454	87.18229085857008	83.55975822655824	83.9688198907008	86.88562808950412	87.13270919326261
398	20220802	22	3	2	19.93623149551575	73.183613383439	7.719405779452052	76.71451558226582	9.031706428605256	77.17106328067608	17.335966379671206	73.69637259305307	116	31	0.2017335370921342	9.81144515274563	11.055669985181911	12.118375613696594	12.876824406603248	14.44757183588565	15.182319775821618	16.16867219123818	16.648977360445855	16.939165736402597	17.335966379671206	17.609947532243098	17.895434600354854	18.077489748381247	18.415271567428757	18.595478435068134	18.708286478388015	18.770133908452543	19.05948716400631	19.605364789850345	19.93623149551575	77.74319295848072	77.01157128215175	77.83195396265158	76.74510731465625	74.42243119619427	74.58990244777294	74.00436314404696	74.69363618424104	71.94890066372379	74.2384051487538	73.50457582163376	73.98082348584623	73.12283318976282	72.68853089058052
399	20220802	22	4	1	21.61359837688222	83.58760461335137	4.47213595499958	89.7633913731456	7.24016338282433	89.22017485484264	18.713940548376016	83.03194356236907	121	32	0.22674907421813173	9.927506502377382	11.945086483559338	15.093171504262594	15.800681511394473	15.872052816145583	17.263633637579947	18.148980511851008	18.36703044516981	18.503044383880667	18.713940548376016	18.90355822638579	19.198598750499933	19.498774628704226	19.659162036914587	19.803445287452146	20.080239911707707	20.339371210621987	20.6066512974524	21.07720070192777	21.61359837688222	90.05521488895528	85.6131991812156	84.86855391626207	83.2533549092713	82.04638517350185	83.03612620754463	82.48080121581623	81.25489841869579	81.5109135284659	82.34666187208293	81.94627570683359	82.17398428713985	83.47136947263786	79.7972388197951
400	20220802	22	4	2	21.906273476682685	70.27574436078966	5.752469825293227	76.0969213958593	8.806812046558269	75.71958200190495	19.475865130379507	71.60541708537477	177	24	0.23414071332814307	9.99114432761249	11.791749902095244	13.46931538300633	15.138501083902913	16.97823456587025	18.03713993404255	18.240180081828147	18.60176970185317	18.760711245515452	19.475865130379507	19.7322909005317	19.963039582155155	20.084588437512487	20.5429379272784	20.70664620810956	21.01904563051957	21.168269991353437	21.36233813688851	21.62678658631869	21.906273476682685	75.79221388526898	75.26961072458656	73.27925067695908	74.98360878908305	72.61983003879682	73.77831417944078	71.60541708537477	72.3177593008141	72.2445914460246	70.99675690497985	71.37190243518944	70.70793724188587	70.54043496945297	71.1829389017877
401	20220802	22	5	1	20.09245967486857	81.5718022951318	2.8284271247461903	87.11526513291356	7.915975877612155	84.37921889833582	16.591538746096994	82.70271665159932	175	25	0.2420372187264398	9.870549909021928	12.273699984095323	13.23508488226348	13.85629418411933	14.04404764282772	14.519281655955773	15.528942927063476	15.83878921595928	16.01857933821933	16.591538746096994	16.93532394130971	17.214264909916686	17.813969023408823	18.34188864005021	18.621621345347087	18.99780473763955	19.209312647588572	19.50374035204853	19.94810988371828	20.09245967486857	83.08788450278895	82.93450705930498	83.79769851861043	82.35917878675544	82.80137072319103	83.38910216728098	82.31654579279034	81.80066381718609	82.15308140154671	82.92773934294549	82.25326842035048	82.86055334287556	81.97492346569372	82.65792512319564
402	20220802	23	1	3	19.175448000707284	62.07180898280149	8.49696105130758	53.316963914667056	9.920551637218836	53.55073879535155	16.01841127802251	59.311963721214255	103	49	0.15984574053464184	12.124024152812854	14.151815240009393	14.64400594998386	14.853246364162173	15.235589057269047	15.423760435396908	15.65738899081224	15.752178125931184	15.96344177704983	16.01841127802251	16.3459389119514	16.7675919274283	16.861849528983118	17.08227965120539	17.224913768015938	17.664165208531788	17.914400904364136	18.256427879727458	19.004306191451494	19.175448000707284	52.64206904039789	52.30052943557917	59.92779747414453	57.9534028261489	59.846145415729424	57.73109704461704	59.86691387762099	61.00918445179944	61.07102452466103	58.45103419919472	60.81868021597208	59.34322498704133	58.24255337835442	60.22890139550447
403	20220802	23	1	5	21.88866292197071	45.005773933258304	11.10212110300032	43.70490924194673	12.100427711264786	43.93301247645373	18.251564163640207	43.37606233664104	102	63	0.18421846300374856	13.364377327815737	15.046064421500374	15.48962345676345	15.949687381206294	16.474693336744224	16.647354153056277	17.03567272937376	17.586119826161706	17.790003450544656	18.251564163640207	18.399823489526476	18.499640725039615	18.90018458305026	19.07013199693764	19.153411079515504	19.631845873761392	19.96623927177739	20.72134266614578	21.476701569206472	21.88866292197071	44.24538558479473	45.25616909827458	42.45862574361232	43.40700563871248	44.92342907576591	43.4523374469936	42.42456226062188	41.65973017479317	41.90637957166396	41.34361991521062	42.22725153236728	41.48869669512305	42.561069529559646	42.990395566712905
404	20220802	23	1	6	18.04138233678606	45.52287606246136	9.798288034907936	50.65764948635105	10.766596217132514	51.31494002585776	15.94869986129579	44.914435613117064	165	34	0.15454775279124383	12.013037995114027	12.974844399294833	13.55240641799242	14.06372072787626	14.54079837141473	14.680866750230996	14.74357969253412	14.851784148871747	15.309439825313651	15.94869986129579	16.097644398644288	16.313362433060735	16.563564844618654	16.712310899896234	16.785946304051762	17.00816508498221	17.177012575807726	17.431359474021463	17.62632127665418	18.04138233678606	50.9028900194266	49.27829686375348	44.20026058220833	45.712946006329815	46.68156700880002	45.70120461301248	45.86043982779921	45.12824426566741	44.05488651910974	43.11854530051307	43.234010090013776	43.8393587942221	46.33373534071966	44.41937121575688
405	20220802	23	2	1	20.00392161978517	55.83581074499155	6.740677102073645	61.88379158545306	9.343187718760458	61.07139505153072	17.180159667511933	54.093653722016384	13	48	0.2213519230701593	11.799821415982748	14.124193828365897	14.906616861677966	15.22831085165721	15.292986057486464	15.46543756342114	16.0367064090508	16.609970391656006	16.844851423566517	17.180159667511933	17.4261763767838	17.555336187435174	17.617369878436214	17.76569136191174	18.149826454193644	18.7100203055787	18.91662230944481	19.14994071118486	19.236204398022185	20.00392161978517	57.88702336828836	53.47002080932423	55.30719987887771	53.3115249248961	53.297250161818525	53.6399220278158	53.102583961385065	53.57563647761423	53.11973332361915	53.66983647155605	54.093653722016384	53.318339172536895	53.78239564104604	55.16368189688917
406	20220802	23	2	2	23.77227458794721	85.80489254978755	5.942609066797648	96.81083311530142	8.989416772582688	97.29772610264926	20.33990331039464	88.0031750428796	17	42	0.22770791830506656	11.860672946725977	14.580631188108958	16.56750597449847	17.949871169569818	18.698480048098805	19.29831268774878	19.37243634537851	19.849653975255936	20.12976621759159	20.33990331039464	20.604955210384674	20.7065896037009	20.75688239533267	20.96122266332266	21.042445415214587	21.516012161453787	22.29348787445998	22.95534332645951	23.38934948793011	23.77227458794721	97.62470658656017	94.52980766375464	96.47836194019588	92.65761639008625	96.53783925799536	93.24771575938064	95.695943615103	85.30930338297703	86.58354701123666	86.33997126400355	87.55861518123956	85.17067635566846	85.93924386935794	84.90239766820187
407	20220802	23	2	3	19.756342294495653	55.02249564910852	4.155374705678736	60.76244974757958	7.454073070710112	59.58794505911852	17.096690006904616	54.9148119238714	172	29	0.2302872865748411	8.921507366628601	11.577381530732096	12.595398283281298	14.304169334178042	14.636195092328192	15.103651270639633	15.65405749111907	16.147135946430094	16.782976952944203	17.096690006904616	17.39540063440619	17.66944593782651	17.82158527988304	17.99702228215653	18.571411505562217	18.784272489518585	18.919466487277553	19.00418716736396	19.398127020397048	19.756342294495653	59.878448465243615	56.65414087897136	56.83901482976015	55.95242847624027	53.98781573760458	54.02231092748273	54.05552392205365	54.33246776812873	55.06252289132025	54.46225902213068	55.243705360458414	56.99614579660319	54.66640209352437	54.80712819863428
408	20220802	23	3	1	22.49793815498789	72.82474346140332	11.302589788659969	68.04849873015303	12.15652156456501	68.551150311438	18.17458768826302	66.53882749903198	109	60	0.1527758244753823	13.000270839263132	15.131074506259315	16.462056431433354	16.658737884733192	16.891497354199895	17.25448705847119	17.54724538246088	17.670818688062305	18.014076252331545	18.17458768826302	18.332005704764057	18.745087014568867	18.86101102928656	19.13959988519348	19.50741980278425	19.880413639734908	20.214023200240796	20.7209305411091	21.96525387283876	22.49793815498789	66.5329593874445	65.21312544378537	63.692390107997184	64.75840625239253	65.4215855840562	62.49397695784649	63.24792330891975	66.41246921956227	64.45016236442262	67.00929494407724	66.1724557004206	68.42079551191796	66.08927845000697	65.844074107928
409	20220802	23	3	2	21.047753776729905	86.81033013605906	3.7032803990902057	96.59169146089866	7.220183236365222	96.46412336811488	18.260834770837704	88.56919188902468	101	33	0.2169560807896405	9.918793972904432	12.876567835619856	14.094530143045434	15.64118248786164	16.530057779482856	16.832312993073046	16.996865571088627	17.38984887275877	18.06152374678109	18.260834770837704	18.427100581744448	18.54161966264565	18.707337349998195	19.172109089200312	19.344140734367414	19.633489506632383	19.83367101805927	20.102628340774476	20.449847951497187	21.047753776729905	97.10469366720402	96.58608702657192	95.78129232531109	90.01014158779256	90.05570088233786	89.83351918422282	88.56919188902468	88.18822477850891	88.80036963485975	88.37992331722324	86.66372557907694	84.7833447998979	89.6648484596148	86.40111336764548
410	20220802	23	4	2	39.28521804060262	91.82770513720249	7.942038778478168	97.61977427074126	8.216962944362914	98.70090274127776	16.33286652901314	93.83820805949505	158	30	0.39009827004661257	9.213545937536614	11.643704858635347	12.00280081903953	12.788357873754716	14.000777470131991	14.35621858712167	14.93714666438708	15.88404133606114	15.950546963641584	16.33286652901314	16.93974147146018	17.300711625761238	17.790353480741228	18.060681029382692	18.46415931941903	18.94861125345364	19.658605897346774	25.61899027227332	31.76134918938379	39.28521804060262	99.50722780467947	98.71232875591066	98.05961896254183	101.4120736975431	100.17280091225946	102.78891363094988	101.82760837993015	97.52732178491976	95.4929431451726	96.17616711879631	93.75667491435438	92.40479642829943	93.429477284464	92.5523316109078
411	20220802	24	1	2	28.911095342337163	86.59604841548207	5.887478237751711	64.46921433904808	7.918512297517705	63.8368921404164	20.311612108563253	67.30953545166174	43	96	0.22562617644061417	14.47599677689709	16.29889557599488	17.402015931514	17.98167341839273	18.152370771718907	18.35562047274519	19.089550772315096	19.37220609393242	19.730439237244244	20.311612108563253	20.64797114302139	20.979482628094363	21.4530974921277	21.850797145277458	22.38383227238339	22.801829569597107	23.461361288753743	23.94695647253589	26.87323689401063	28.911095342337163	60.44095478472094	58.8345708704673	61.17100473777009	58.96653875440612	60.45936566169277	58.94059498000435	62.04807802933316	64.66809420551131	65.01660833238424	65.11046192678741	69.55954521914391	69.17171732970603	78.48882055048414	75.60355539026693
412	20220802	24	1	3	41.47348693705718	78.23633147780889	6	76.5331159671482	10.270484062773097	76.10966752017679	19.53732547518087	75.03487592080243	164	24	0.2903448448897508	13.198361871601866	15.06895053418868	16.3868761436523	17.131465376150658	17.474074823043026	17.645166864138908	18.175044618702405	18.827646091312477	19.12194771728685	19.53732547518087	20.481176732512996	20.704781246829473	20.92277387916432	21.041780540686787	21.195508360830623	21.2974645998283	21.393111845594294	22.29989803371703	29.78260200232955	41.47348693705718	75.90372868600066	77.02628550733058	75.51603005012198	75.90969503029314	76.93033283512607	75.70050589994845	76.536791938371735	75.68057500112047	75.33262441976565	74.78205595901564	74.207446336255245	72.40914156716546	73.88813834361818	70.55346889836227
413	20220802	24	3	1	26.125688102661066	98.36191718678876	7.614966571330184	94.66842952092084	8.600139673429888	93.1035756369272	20.32193896282067	92.53660403782486	58	70	0.20929248074078485	12.555954857171413	14.428158747973836	16.67935334434961	16.76822262379081	17.840496573188055	18.58351187645719	19.08858728834437	19.442374207664244	20.012445879295125	20.32193896282067	20.72854763949391	21.186557246500087	21.706569508456177	22.77478095892996	23.20644820755031	24.22738018304515	24.74720390549717	25.246432582701388	25.427428760304498	26.125688102661066	92.5389926435988	94.30277637209858	92.57754122509331	91.91253683317382	92.87265295144894	90.76565449200326	89.17726267318967	89.93340633476926	89.06279572116595	88.91392664182672	91.29824119759796	92.62468258320318	93.42582716395232	94.64500877599458
414	20220802	24	4	1	28.845450027933467	118.20972148662996	4.312594463574638	122.54392421557333	6.65312159068134	121.45695348416116	25.421666089852195	117.49702253136724	158	43	0.23382406848814824	10.03960154844861	17.51950367729681	21.425878008693083	23.132033082136367	24.159330168846303	24.399118333274707	24.672575167121938	25.18781282988446	25.376823579656833	25.421666089852195	25.67294920270723	25.92856450523348	26.386286004668364	26.935825861744917	27.198417110066146	27.477664562808656	27.67788347302953	27.786860473318672	28.028270018318736	28.845450027933467	120.66044135097358	118.15489729696152	118.84618669267908	118.86618480335784	119.40455172811976	116.77249429036694	116.9206188692052	114.72926436688604	116.9642652110744	115.96178494623727	117.12552195152696	117.69024626208008	115.59724854816648	116.91173656461729
415	20220802	25	1	1	20.29451289196456	55.471517343612014	9.757170306794125	54.15549379487798	10.857734396548668	53.63346796675996	17.139764203708122	52.73085072513823	57	56	0.12930903520326864	12.851712647133803	14.396170221735746	15.64217626594743	16.114527338081146	16.443258510468628	16.59122233393553	16.649310004421057	16.831652246917056	16.978803957832017	17.139764203708122	17.24812333568023	17.407992922644926	17.591613129113064	17.701950857067686	17.744417347541926	17.826711342251702	17.957653435728513	18.655767116989963	19.46702952805703	20.29451289196456	53.860774999342304	54.56485532727786	53.77831122857545	52.794184969144126	51.05300510307649	51.25316716484694	51.32044622747949	50.93524477036446	51.19291949583464	52.73085072513823	51.19872039557135	57.13316490963536	53.85533600957135	52.84826465831161
416	20220802	25	1	4	19.118043711347045	64.38698322468777	4.907725735659753	68.80634336857163	6.288621342708129	68.71522133271945	17.193121566725615	63.72891199368352	37	45	0.2033580448823371	10.184294226713575	12.015154381219295	13.361816001704412	14.280358220867177	15.001408922721511	15.111737600643233	15.39365499879002	15.92919525213144	16.14175961768992	17.193121566725615	17.366472251290045	17.525011871208804	17.768136871047673	17.97103712393238	18.167175594489223	18.297684917832097	18.562377448132665	18.72003141160436	18.86270085251001	19.118043711347045	69.37907622965251	69.41269766547049	67.75358346920738	63.72891199368352	64.3381408897389	61.16979492445601	61.14651894351606	62.85273830689244	60.11017424616966	61.83583334484909	61.62845893447551	61.86090853533305	65.22821708935706	62.33206877945559
417	20220802	25	1	6	22.745657542491635	75.70672558121694	8.409642335643326	56.16452839673805	10.193816338343709	55.06400327541823	16.575977455901196	61.24594853646293	114	87	0.13600137669668771	13.708651544498473	15.32948070126842	15.713342440808852	15.898781228004124	16.016043605205958	16.115420188796737	16.224168768917355	16.30863100497206	16.422091287198025	16.575977455901196	16.736225906417303	17.260845244060953	18.208263965320786	18.438650955101885	18.787512264844796	19.01433258976421	19.803771230309053	20.100119303459557	20.490950484452636	22.745657542491635	55.10075092398797	55.23789412043698	57.11837830246337	57.98353958601098	56.537967779966266	58.35514873884098	59.33376879665057	58.68501933233551	55.53397783355775	62.081022176500966	62.442999354099705	66.74922644269076	70.74299080713975	70.48611228359421
418	20220802	25	1	7	17.690412671955368	44.4971973688198	3.265986323710904	37.10592047863395	5.103350426752699	37.578368949896465	14.313476502795083	38.732045288983535	121	67	0.24943215004649844	8.243416476019068	8.834721610041456	9.548996674494337	10.57431641642964	10.899212883303836	12.765829623968353	13.277612361080887	13.754931596834744	14.055090250577472	14.313476502795083	14.806355583626718	15.190745319796816	15.640710534996485	16.042998226169363	16.35028795701784	16.73498042267656	16.77679608839763	17.072397579829815	17.25957966990482	17.690412671955368	37.931250985379805	36.17900184450264	38.3770413409034	37.13248725519103	37.76114296119353	35.54399978874363	36.980813373617245	37.235243834751614	37.51451941503458	44.73591835236952	45.85187807203809	44.9005770465001	41.37163950177306	40.19706329300924
419	20220802	25	1	8	27.132359469250844	57.63264719364886	10.560065136298965	63.86575532187519	11.341332583184176	62.00231709923552	17.599514263034294	60.51584429691892	99	22	0.2097581930218935	12.3980158540594	13.654490860360488	14.838256879469125	14.908469676543104	15.581139763825863	15.924526105312015	16.233362844928436	16.81711227306597	16.99528355060994	17.599514263034294	17.930658590244285	18.12014836551042	18.210241696058585	18.39144989405486	18.469597743648254	18.61634377814712	19.344418175778703	21.238799223701953	25.94084641473348	27.132359469250844	61.5580571058528	62.16789607870758	59.4798098081146	61.83392039217299	60.6062907675017	60.51584429691892	58.33184690718918	59.40430504897485	58.036554225850686	64.63900181440755	61.69581554924357	61.96313259022975	58.58151825227396	64.24367721853632
420	20220802	25	1	10	18.05176832550712	49.4565943934504	12.328141919064157	50.30076489898461	13.328485536582493	50.646588828445466	15.964280607924673	47.929233520217835	183	15	0.22284087317000903	13.141314264953728	13.82865734534166	14.323036111778933	14.557315515816525	14.8216726390501	15.026691100643076	15.306177780433464	15.793939558259272	15.87689918825751	15.964280607924673	16.062320842902324	16.17725691883205	16.209086103357578	16.480039047296327	16.742313038404	16.74810536443629	16.81404827692456	17.10310053296479	17.540570945008476	18.05176832550712	49.91968921547912	51.719312370872686	51.719312370872686	49.67962916505613	49.82904110934399	47.44291700374401	47.44291700374401	49.31239912281167	47.51821495718905	47.61774019776974	47.61774019776974	47.66503149000827	47.373383759039086	47.373383759039086
421	20220802	25	1	11	19.10410248048477	50.472460156877816	9.42324357991268	52.05658660823794	11.620215395301251	50.827654107689966	17.09452707551031	48.17306001935578	173	28	0.13206445198031935	12.553387599616958	13.7035617848361	14.4757578125354	15.234083679341712	15.95318535764093	16.35175028711993	16.483225662160066	16.53073948095108	16.610189192178787	17.09452707551031	17.417417704611914	17.66422320033386	17.702716370184124	17.76213168823612	17.841802851869133	17.880891097636848	17.982102417458776	18.31630838161517	18.79283797579031	19.10410248048477	51.65302597557477	49.59191769978592	47.73158673270932	46.683660916459	50.34031131795613	47.97092813334318	47.23188730271637	47.33737888758954	47.22212090378355	48.051551333427085	48.6971418407554	47.9664249393408	47.560873801866	47.4725677702235
422	20220802	25	1	13	18.49300546942433	40.45129211859126	13.337373693287216	41.427231457583126	14.755374155394623	41.71241564890212	16.864515602631457	40.28342276605025	184	14	0.2617086320534289	14.701270008456424	15.428658909293024	15.658563147522642	15.767842774607134	15.928847021376162	16.167790686608967	16.549858278316673	16.73487107841527	16.834632569612292	16.864515602631457	16.903860761174947	17.170794821466213	17.549787085412948	17.57697851342754	17.670890555506375	17.770970589171842	17.819749987739666	17.98205162539565	18.20782658293919	18.49300546942433	42.75165390259371	42.75165390259371	40.95836158652954	39.80198686397166	39.80198686397166	38.961182121118895	40.76088541371917	39.599738649755786	39.599738649755786	39.5851924542039	40.28342276605025	40.28342276605025	40.5065195793644	40.17886956201685
423	20220802	25	2	1	21.76714812803887	59.86913703883916	6.622348419446912	62.15742654041273	8.425812977713571	61.504070479247936	18.50807247144913	59.4552723124369	150	46	0.19746942766796713	11.41363918628666	13.851168969054129	14.174887848334256	14.650905425913416	15.453166431356417	16.221088469733907	16.899808830596434	17.854833368897047	18.31439070079784	18.50807247144913	19.010097122392654	19.1558290488718	19.231141169760186	19.347561149601656	19.878202166536727	20.146010930106243	20.35669365411475	20.977890327092503	21.457637933642477	21.76714812803887	61.449060164454245	61.05893673180505	58.41742827380384	58.32526014581256	58.96768652601177	58.42881292729779	58.89742946137535	59.022035062582376	60.825835693009154	60.29430886659986	57.79840712810379	59.65149989586544	60.36223419702839	59.44008243416022
424	20220802	25	2	4	19.32393965548781	72.51230141783074	10.01643747482766	72.66579260444682	10.793669990880444	67.83576632890559	15.99844204011654	66.32301024617175	113	41	0.12143916408316784	11.377598206271765	13.306980665425929	14.405122506112102	14.648834661746598	14.861407877657925	15.08380919588595	15.249810246542996	15.509989152439026	15.876451282489828	15.99844204011654	16.036455056799543	16.128975317768067	16.218210744850317	16.27089311775042	16.443420145716996	16.71264858101774	16.995308819375737	17.15353848699043	17.23793343013702	19.32393965548781	64.69747095444531	65.16826411845973	63.889279469648805	69.9828402852251	65.8859367506803	69.45373825558632	63.94799677652023	67.47905407961808	68.5843839865784	64.81858153941168	66.13498767868094	66.19781524873478	66.88229556695391	65.12686678852053
425	20220802	25	2	8	24.674065239027637	65.42014828447795	5.502206890553147	61.40356808175972	8.210961819904957	63.662818617034	17.387825077605935	67.10862888939032	136	32	0.25989218538338976	9.773032893053614	13.662638114244556	14.551162824996933	14.877809087488846	15.426132889472363	16.233353314455883	16.592026633083297	16.800126265699145	17.295908501138147	17.387825077605935	17.96800959028199	18.269890473093653	18.85020262626941	19.04540874869868	19.44902150493095	19.98637210365353	20.387618081505412	20.53675985943496	20.856422400583742	24.674065239027637	67.10862888939032	68.42527802535086	69.5639656908684	68.58630727953924	66.726431284991	68.33071095130092	69.43686808104009	68.62718242509928	66.76826807703146	67.81505129181849	68.8262277361183	67.59176835337911	66.10617964540741	66.35117201164931
426	20220802	25	3	2	21.460400975827	72.48834297809822	2	74.39065033105922	8.54615700172038	73.37730070358414	17.559614151787738	70.93097976870516	27	43	0.1867217787098883	12.17976493368309	13.820596357459213	15.120109609350289	15.561740887870709	16.303736704915075	17.207537338277298	17.39526738464683	17.455933643363842	17.489962094943227	17.559614151787738	17.63704060987873	17.777863961441952	17.908713030997653	18.0260682203782	18.159687107420417	18.796485915975545	19.767759540881297	20.30970083202696	20.71599414631248	21.460400975827	72.22983068956445	71.81559888305408	70.75557493366304	72.9404202267411	69.75469224281758	70.91296440762446	70.18582524472839	68.39702836745305	69.17579657203424	69.87038968872484	70.45420733504234	70.04108193899867	69.04369943453624	70.37868706547548
427	20220802	25	3	3	22.356590037010093	219.7385369988386	4.976979969245306	199.18699360045807	6.018596203799125	202.73810933256237	14.037655987856004	201.27196725341688	9	24	0.3512931900018105	7.076711023692239	9.193055267094664	9.717057711595285	10.652257782974832	10.762844495904009	11.483310925433909	12.391897160914343	13.444781216724726	13.594627330066816	14.037655987856004	14.826726608332066	15.193653349160336	16.968730271141514	17.316044020472674	17.44096337462596	18.040916052341757	19.451582932595738	20.10106587255094	21.063266814667575	22.356590037010093	199.18699360045807	208.7444153787776	192.40676549644112	190.14989495003687	193.6298970972524	195.2425265434864	195.3102760890744	217.7382709584344	194.13903203706664	225.2335711130609	201.27196725341688	193.2577709301856	199.52319761835324	228.18872108766405
428	20220802	25	3	4	19.538153148075665	72.78878512123508	10.351482128253004	75.31224371855167	11.359293612391497	76.73882042153699	16.674755607651548	72.51938192780348	179	19	0.2382771034712854	11.53348710451677	12.077200523836389	12.731283050705988	13.875288141958828	14.644934735758	15.032961900867203	15.854595578413504	16.44011518385407	16.619461480291513	16.674755607651548	16.752718743151945	17.021709195560415	17.342905759147392	17.418968894428964	17.59074993772998	18.03180164986519	18.10822079949278	18.509846506794837	19.191351695837135	19.538153148075665	76.57497860990051	78.32923893615876	75.63353704585798	76.51276111664606	71.70390829748189	76.58939813696438	76.41250171584915	72.33119133068573	71.77184396819514	75.14508784565743	75.14508784565743	71.62971675450356	72.70757252492123	71.65514351466854
429	20220802	25	4	2	22.14960496976268	68.15159136896752	9.206490570359795	73.9759273610239	11.208539864700365	75.5136000832091	17.413352539553387	70.50209836379553	82	39	0.15395845881834913	12.576202122254092	14.335526609124187	15.640121820394905	15.90898633848842	16.386468351970173	16.824290861150494	17.040261711298605	17.238175397256327	17.370134136134716	17.413352539553387	17.816770063419803	17.954836025746417	18.293677556119132	18.533387880820467	18.7946728872604	19.19966413321982	20.02071309200637	20.854228681916915	21.266757490365105	22.14960496976268	76.83267401594016	74.74615449041345	72.9983206511184	72.97300763408552	70.61757866372334	71.40667681275545	69.24331346121572	71.22619231283694	71.05975508973182	69.89568202518825	70.45664764223996	68.08954966055359	70.00350017412694	68.39454669911649
430	20220802	25	4	3	34.02509269996879	232.5181983064832	21.55598304177223	216.94136589442684	22.750806571592424	218.68829495880752	26.812794497857507	221.9093039942491	145	32	0.11666379824644448	23.209849057664822	24.151173349149275	24.336994618166067	25.01964423403259	25.302908929567447	25.49808320851189	25.707289677479633	26.033147080529844	26.463661141451183	26.812794497857507	27.231621112470165	27.565733054276468	27.94300224041412	28.34694365560485	28.757636044700774	29.52547863939305	29.75649501774361	31.005152269608125	32.20294846374193	34.02509269996879	215.8661830876133	223.32156974316024	225.4870942142097	218.81738307344744	212.49959318337844	206.0556104583955	210.0899345897201	212.40098822813923	217.507889414524	214.21670086658148	215.9610241792088	222.3340725509051	225.9753831399969	231.3864127810268
431	20220802	25	5	2	20.88953877127875	68.79253908844953	7.2745169444043425	70.84151821024344	7.492546560233552	69.73385139893286	16.24125488006784	68.05641421811818	142	32	0.2383829460256975	9.191902405243216	11.54038978785373	11.612632028906994	12.042956859439226	13.678870172589498	14.518522056693822	15.351097307785748	15.547215384428934	16.036872313992063	16.24125488006784	16.510728308292457	16.751055537504698	17.625894846281167	17.71962389505803	18.0669529611284	19.06777783549818	19.428216523817767	19.95728684191415	20.140208255126737	20.88953877127875	69.76492395456351	68.20532465859635	68.75775437059878	68.00962442968934	68.749844052776	68.44370958289217	65.90585730922355	66.93802453153673	68.05849261535005	67.09968971323634	67.05633289933974	67.17359689838445	67.28652831812491	67.36460780816384
432	20220802	25	5	3	23.801501080080836	231.49159415735784	15.39127908250494	237.08848007622635	17.02414045474051	240.078711190176	21.275653033509997	224.75216881690773	186	15	0.1156085814076587	15.9263090629288	17.609261816199137	19.131135110400393	19.182926713617015	19.478099097389133	19.88191927059172	20.43741301324275	21.1876061053602	21.212982416553412	21.275653033509997	21.336035018458315	21.35454543362672	21.854055492797784	22.10813838219339	22.221643107609296	22.29941867484128	22.847843750506502	23.23082903943693	23.523629747379417	23.801501080080836	242.0873666482624	232.02242301454743	232.02242301454743	223.66362636221567	241.0602868460392	241.0602868460392	224.93721855253705	219.9008794691884	221.9867217060649	221.9867217060649	225.83525160125927	224.56711908127843	220.4758820227688	220.44568839134067
433	20220802	26	1	4	20.5198528525173	52.72916525872632	11.027679222828278	49.09830869750228	11.62888258582663	49.17908872523802	17.278319424566607	50.89716667182541	139	54	0.1238639572881016	12.86595134281708	14.80243834149997	15.806728409708658	16.23708588700864	16.388438538710353	16.585714742590106	16.76231619018565	16.833357250303806	17.00077611536927	17.278319424566607	17.674089624248666	18.040402676846817	18.390797709435407	18.66036946206935	18.86149218240139	19.055302342845803	19.285474839414665	19.78985487753366	20.323300131636305	20.5198528525173	48.39725290285191	48.74653738093763	47.49165593584552	46.613584806805456	50.3206130755347	47.374386766658446	48.06449736991613	49.593872013600965	47.715026766705165	51.574538044288765	50.413251686481445	52.44576390483383	50.81417037639467	52.05976624579416
434	20220802	26	1	5	20.306314550349995	58.85020538098762	6.887945464064673	59.119942048601935	8.405220457273687	59.1656357668488	17.56052649783983	58.85020538098762	183	16	0.25139979283797537	7.392553371823588	10.193000175927033	12.887263384095132	14.150003132557426	14.494724991177854	15.106028842375348	16.29729042043526	17.254047503754542	17.458964424475568	17.56052649783983	18.406230109066264	18.84413304797978	18.982529338093663	19.030928305064048	19.33775991152153	19.644237294189587	19.67005549962385	19.7781314160403	20.216553845216687	20.306314550349995	58.61046587939144	59.76649937255304	58.703269934893946	58.74363323635958	58.94397625311292	58.94397625311292	59.03253045158907	58.38636605845792	58.1118728598652	58.35458519332289	59.01509673152475	59.29754677922156	57.941713134255245	58.72661829782705
435	20220802	26	2	1	21.978351474949463	81.06206244866054	21.407872553455228	80.24370129382652	9.332972669491756	83.56334285859994	13.36508750488796	84.71848019375113	1	2	0.44132679198788305	4.038187379376449	5.333352743715749	8.21771927016288	9.906727505002998	10.007537242023467	11.642114133006055	12.102939252871652	12.49150430639795	12.909372615900915	13.36508750488796	13.760675379631037	14.354940904505652	14.959087119792027	15.065782178967735	15.603491824590696	16.14401417844171	16.485195332077875	17.015376533817445	17.65011051008405	21.407872553455228	84.6187843384723	84.26382821420907	84.65535792558231	85.27216108020656	84.60047686434783	85.23661118128538	82.91668557856308	84.74725203602809	87.41378915323196	85.45237156257957	85.71004628804975	83.31341128301598	84.63578893672009	84.58879234259653
436	20220802	26	2	2	23.376583958796747	64.93635221240844	10.01633541182542	69.14583042687032	12.257022468653668	70.16094996641598	19.56593478710976	65.29057934659781	88	47	0.13694118907251362	13.91766410034072	15.020346187444886	17.12317489683605	17.62062420089139	18.03771138026325	18.32399506507293	18.616670197027265	19.048909275046423	19.229839465527977	19.56593478710976	19.794579758274047	20.044643149590243	20.16411172267314	20.23786399591337	20.35253769111394	20.869309995035167	21.197879786916825	21.526207527984617	22.38860052435296	23.376583958796747	69.76996484337215	67.70773981683186	69.43919981524797	66.00139119989628	68.16922672458418	65.0574162660935	66.78455402549012	64.12927230822102	63.95241207810236	64.62997991597568	64.5913124212067	64.12469156208311	65.29057934659781	64.58365544035995
437	20220802	26	3	1	23.893671480703325	90.35851612082156	13.353610874823572	94.70813621430575	14.839010591293588	95.83184942414528	20.9325284776196	89.52072557096922	106	37	0.10913546326554296	16.742088206663315	18.011423907228792	18.569028473186496	19.13461619528467	19.238663497749684	19.47479682025434	19.72900208795457	19.91585998919243	20.325380495013693	20.9325284776196	21.12128169531947	21.328580900910502	21.560790304031688	21.841968978959624	21.978210930932303	22.24279447515855	22.31470316111417	22.396598467123095	22.97587477507439	23.893671480703325	95.79357658357704	94.13793155284276	93.50531293271531	92.35563871466614	90.17511049046522	92.09992347315335	90.0332107630378	89.56769114423857	88.91096932039233	88.85149200259283	90.01918933693625	88.76502654163328	88.1753718045825	87.19587799271274
438	20220802	26	3	2	21.185683574257283	70.44595061768092	9.786528095693791	79.64818878547298	8.994340781997096	76.46687093298921	17.668182728923195	70.24226251881561	154	41	0.21065232535134276	9.85316949004479	11.180170030416352	12.943262345616956	13.598168714143547	14.61881567412432	15.255547985307256	15.789599819302548	16.745055305600744	17.051044041311	17.668182728923195	17.771242846667736	18.16350434868085	18.36772901172422	18.57284088532171	18.78689163695542	19.469324605529575	20.12498862527341	20.836053923227848	20.964273928009316	21.185683574257283	79.64818878547298	75.63299418090935	71.96949334077485	74.52577200184241	70.09007937821859	70.78649238502264	70.9287385119887	68.62018722247561	69.94808658822855	70.25420037754292	70.24226251881561	67.888260507746935	69.80119250327382	69.42589186879319
439	20220802	26	4	1	22.378466800786164	90.78980939714576	13.453539008552395	92.9388514543266	12.94028881362017	93.11207535097992	20.469925316617257	89.45592300653087	166	33	0.18432294451687445	13.22802244480221	14.162424191347483	15.454424534433038	17.58411616637549	18.50383258774793	18.77104810472266	19.382849199596663	20.288320061296982	20.41637051662576	20.469925316617257	20.709474158850533	20.837012659505092	21.379739050020618	21.633459259817915	21.760661995344087	21.861831963654495	22.057002844909725	22.212426959478393	22.272879123318347	22.378466800786164	94.53403684021151	92.9388514543266	94.32234019081844	93.97990098122771	90.60002381110752	89.56165241795294	89.24362662062312	88.48144423275791	90.13479372028088	88.69515723767445	89.28989939481518	88.61346898826277	87.3924881666765	89.90790719261112
440	20220802	27	1	1	22.75499397479738	90.60606253739314	9.81183891016527	86.09124088482972	13.324349443399102	88.21957479844663	19.893757224568144	86.58438974444262	36	52	0.13072232835298203	15.816144571613297	17.071853584486046	18.055942150133596	18.80309566507454	19.042964071962324	19.12778625563544	19.385208956592606	19.505231578649187	19.826567118861412	19.893757224568144	20.01428039888056	20.0677823983631	20.139616186161824	20.29087323537823	20.330993585252195	20.36765805442232	20.693907260679943	21.482017214045207	22.21218800192151	22.75499397479738	88.68965620619508	86.71983713419498	83.27100577531506	83.6514455313093	81.01803868639848	81.8292185134836	86.31162854354312	84.0320714124288	86.84540438188242	88.59727610236672	87.75986814304963	84.45393951921648	87.43577259857996	87.77615409150829
441	20220802	27	1	3	22.69040756749789	72.56973135925257	9.222884981796172	76.92334280264475	11.568955149588064	75.47703338962225	19.0301597935678	70.067834840681	103	40	0.14636677235374543	13.82845349000235	15.235622376719563	16.88836533863369	17.139523894309498	17.59159201979844	18.01695547852669	18.378899790439007	18.527028206781697	18.903019515032312	19.0301597935678	19.14830159036067	19.356280390489857	19.98612044173488	20.037318176723012	20.296632272802224	20.39028358866886	21.036504027327535	21.444155352086785	21.965885809191043	22.69040756749789	74.05838079150602	71.1403214182497	69.58982674299229	67.90458781734453	68.16471836043944	69.4456728334925	68.39007452596832	70.41386471414619	71.75671613162689	68.81534975657638	70.10669621578879	70.9063828163902	67.82341141202727	67.83584043427953
442	20220802	27	1	5	18.988133041476036	49.53331413604659	6.365592936981617	46.37876728074344	6.808147715526135	46.585028387127146	15.267659270095448	45.45783050133171	92	52	0.2678425073838455	8.469697532606128	10.285683193885117	11.82473976798896	12.672020512068707	12.800843459894915	13.322593917595912	14.089633831726095	14.392606159219442	14.649786806799018	15.267659270095448	15.496623654578013	15.76996792144356	16.06768733106545	16.327460651027884	16.49173716678399	16.967423978857624	17.302035865123262	17.60468625114246	17.80015526869185	18.988133041476036	46.4947697650504	46.62152614548244	44.90813062449951	41.83856022915398	44.66865997030644	43.33882697130793	42.02323254439042	43.62681424148069	44.71422443499412	43.60202340882695	46.21837912420868	44.72972452181286	45.45783050133171	45.86816402049675
443	20220802	27	1	7	21.41373531274142	53.94908103098481	10.52173353965572	62.60615870694362	11.819511091847437	62.08912206621056	17.935938914881255	57.137156259543325	132	44	0.15789255429516097	13.474248619405676	14.51414833361413	15.445490460760574	16.51400921673646	16.921087838619776	17.169971353285238	17.39080629335063	17.677367715477498	17.892561546292736	17.935938914881255	18.312888173515447	18.577105204733016	18.834104260040036	19.065617655946973	19.379188340744168	20.11018748716173	20.557651230687384	20.92036296019744	21.342383672099444	21.41373531274142	62.141176782950645	60.26414625602595	58.86150214206132	57.24218253160338	58.04393718915194	57.00156410580467	57.072312333966025	58.235739130713625	57.14302437113081	59.01529319693473	57.38202454236839	54.95026876022997	56.71970345433779	54.70065428671123
444	20220802	27	2	1	22.64537469030041	78.40729257548585	7.24761791131988	100.07863193917184	8.41358143420618	97.60863433731936	18.188674437366505	82.81222285202111	105	42	0.2021054507544552	9.919770592753652	13.432113408415812	14.385167367164334	15.26020155072107	16.604903474966072	17.065686524019654	17.195142004566453	17.470289670235736	17.79805583500071	18.188674437366505	18.36433747815715	18.95023306952081	19.2160953144326	19.428865835264627	19.64221562598684	19.85734571082442	20.386199854632135	21.551994971951075	22.23348369874811	22.64537469030041	96.5007072955096	91.53672952474112	89.91840258161781	87.29051227861346	86.9961450527588	86.10562939103939	82.80115357721158	83.8653756822053	83.94322768598005	82.81222285202111	82.26084784906172	81.4913393694613	79.5661489663803	81.22029982597029
445	20220802	27	2	3	23.82035998570787	74.26895552000529	10.27679648790436	76.71891537342084	11.213062368240786	76.68415133613956	19.10930493165369	75.78301620199662	157	43	0.2028881078271469	12.597686385094196	15.048304013601667	15.872144784397772	16.758104507285783	17.000027106346842	17.111940688229385	17.911103125753165	18.241004432307115	18.448705467889187	19.10930493165369	19.32675646756098	19.70189205817254	19.84254970864548	20.13931576888338	20.269185121537134	20.94148219281827	21.525344978181348	21.752796139027343	22.96957498197481	23.82035998570787	77.00860879057498	77.17037220497959	75.9201955894422	75.38905135356812	74.08292862746848	74.23587177899356	75.91724343815017	74.79091241289173	76.08268799392066	76.38122235452379	75.18902888564159	77.23161771146887	76.06164034434123	75.86741360600904
446	20220802	27	3	1	23.16763061300668	67.27976060176542	11.294421033482196	78.87760491626007	11.314151996616513	78.88729376305737	17.746631773266245	73.70161253234286	168	30	0.21492501053557775	11.49327218321952	12.627204045657342	12.975085014868448	13.71601465007442	14.050445105927029	14.450637585162411	15.224781964039996	16.566430488443725	17.17448561420246	17.746631773266245	18.358875751645503	18.687882171045658	18.865063986289115	19.89678189598438	20.961484977201025	21.178843854263057	21.66538994487011	22.030898464552862	22.38982042266278	23.16763061300668	79.86869018731849	76.848334377172307	76.20530826045844	76.04700367129792	74.25086519186026	73.87598850905378	74.97644297176124	73.83086867660975	73.40248619043862	74.49908372693969	74.5307249982308	73.49382192550867	72.28616973094668	67.74296916692623
447	20220802	27	3	2	26.12707118640607	182.748525941949	9.593307684614883	194.34629270430813	11.049808712425593	192.4340224870043	21.025073267837172	185.4667696529735	10	33	0.2945078518181758	12.225780446610328	15.16726687080217	17.596874014046406	17.84258625281865	18.136633605774776	18.85142431848444	19.188780021651088	19.891885195243795	20.539445929203954	21.025073267837172	21.19036740357371	21.304572392245845	22.601659601152576	23.423642757155257	23.47297194557556	23.629048617804777	24.038543904686662	24.91742346520172	25.384722930921463	26.12707118640607	191.5675066261564	189.2488632187413	187.1050947067756	185.35547716836365	188.8574627609272	187.2348032384997	184.55003102916447	186.87742231746591	183.49279895665205	185.52514056030628	187.1014342459792	183.096000870206	184.88826174286777	183.55763254194463
448	20220802	27	4	2	22.71189008277817	190.70918027081905	3.7032803990902057	196.77663186743777	8.251029437594747	198.08323024663528	19.397655681909963	194.73215076950387	77	32	0.2298769902746776	11.072714519309024	13.209265340708884	14.672597293711702	14.975016023300196	15.556623484357097	16.217537587551735	17.46441123595231	18.46068472145677	18.859638750526997	19.397655681909963	19.765848770667866	19.986734387212255	20.174598908650065	20.471429370810625	20.635173610451247	20.93526060993998	21.351611897671383	21.707543068329983	22.174944954569025	22.71189008277817	201.37530805906505	194.73215076950387	198.29992125355568	196.42082266968384	196.50550960166888	194.3497877205488	194.1877347781716	195.8491910489273	188.35031315578223	192.12699875263323	191.93090559290624	197.3537645196737	192.40372545272885	191.5970591599309
449	20220802	27	5	2	24.64369123394973	187.30881899663748	10.516143153756556	196.84605653915293	13.069091459242538	195.65313925033925	20.08965089365476	189.03814889639807	120	36	0.2068380736788908	15.214055624945903	16.023736218653497	17.685406913774273	17.892598105567124	18.354989314496457	18.924639441028333	19.17079054108869	19.395587547071145	19.90271931026203	20.08965089365476	20.251289284177055	21.41453032826813	21.672256885802536	21.720821691490915	22.073928932153297	22.626931441042384	22.952383863533203	23.28882242106006	24.0606905097197	24.64369123394973	194.80368485930515	193.12841396814252	191.9024491293137	192.1952859930275	189.2424936033441	187.98637649422608	188.96737998766724	189.03814889639807	188.2191569841952	191.2320264281928	189.96453500586549	186.7689320500194	188.92974135122944	188.8696229357764
450	20220802	28	1	2	19.271562359110156	53.342980071061966	4.25044367047193	48.24055105782541	7.833468237510078	47.396028982610176	16.62283543617812	49.825884737428424	60	58	0.1897406251075288	11.233803122911564	12.434033743488603	13.44163965776869	14.096402988853487	14.662672336508546	15.127169241773018	15.491845192867968	15.910069842016735	16.257945607353324	16.62283543617812	16.929729842058592	17.194195729878004	17.32719540699465	17.4001926519907	17.66076050599272	17.96618566397381	18.296939173738483	18.52768475416299	19.00279254574506	19.271562359110156	46.93708061476045	46.8106964845789	46.49360131287527	47.68582580261168	48.53957658195348	49.181465267346425	49.47372307511501	49.11838953045893	49.522730854619645	49.78311990483294	51.46223738191717	50.75834317910686	49.94393718318423	50.33523940829329
451	20220802	28	1	3	20.242187915718404	64.77167800785075	11.03619801026218	61.63717579450767	12.429518980464389	61.69837304633486	16.945828981896657	61.080387652489165	35	40	0.21971303287470925	12.68891529700337	14.194043616524803	14.560911405761916	14.730682712933778	14.940510441738748	15.366729392921393	15.947130616111792	16.480963016883454	16.79281931834684	16.945828981896657	17.013086753778236	17.183696393024444	18.09273697526113	18.260462237784683	18.35295604929136	18.47182518100422	18.681360538014623	19.066227125618717	19.335158771508944	20.242187915718404	60.92046997890988	61.622792458440365	59.59693421331538	60.82136351986098	58.02556250317668	59.04497498426843	58.10424172973029	58.67080661096635	59.72676682845628	58.81682694186092	60.87609981710918	61.801214071554114	59.54745595085527	61.42038138473991
452	20220802	28	1	6	22.05237740544925	59.821173628092815	5.196736578748781	52.66402146489169	7.255283600672826	52.61310934961489	18.50504771845472	55.203398930558826	155	46	0.2061302806776987	9.71375248650232	13.568255444821231	16.01663761372393	16.45717393613296	16.947835402259138	17.52397887061212	17.72892586182692	18.15084909758485	18.293115202008604	18.50504771845472	18.561662488110777	18.917236960092165	19.157027576342585	19.404780870846217	19.919211765318785	20.214939103338985	20.54470813355636	20.610015409963445	21.053196183889664	22.05237740544925	50.67432319548729	50.58318909596959	53.77764945035237	53.799819020825616	55.649127244374014	55.203398930558826	53.85683535085802	54.76649604976552	55.97757604871739	53.73195056196314	55.1056625592374	56.15572881442801	57.75382499046601	59.5924155088859
453	20220802	28	1	9	21.59099833486484	61.8369087344616	3.677088528342677	59.73439278844882	8.417614366682066	59.87350753252076	17.122018238440837	60.91683278375411	160	41	0.19297753164917897	12.531910355600536	13.085477376325878	14.781678564949695	14.936994100251296	15.658899528088646	16.240298679131467	16.580498426340615	16.777620185534367	17.047445401635713	17.122018238440837	17.16137181735109	17.48931621389875	17.833845104438154	18.074548285115775	18.530914897866246	18.710344180316746	18.794117361326172	19.86162683459609	20.592098557265572	21.59099833486484	60.63741502455603	59.99616743681669	59.33265721604148	59.7307478380795	62.80278439133449	62.254025480413226	60.09483960390669	60.62849135882916	59.67249067387882	62.92174936721821	60.7626875741285	59.6948153486231	62.045534319288194	60.78085028426669
454	20220802	28	2	2	20.544047332520726	50.20305437837503	3.265986323710904	51.78299818455959	5.367838703350356	51.756926879979424	15.884377437568425	48.24758245144565	135	45	0.244781058183937	6.994454984627949	10.590462017966413	12.582489196639155	13.25805173484187	13.675650863974075	14.391899652797706	15.040215292835567	15.49325737675798	15.7911405577878	15.884377437568425	16.539070121263137	16.650860638520285	16.767980873694132	17.09761768001042	17.486256296580812	17.901084652488667	18.285124215463753	19.073602888853713	19.63053389146103	20.544047332520726	52.414872304186055	47.054375634659365	49.11065499747665	45.81923896327	48.24758245144565	45.78909186312319	46.113657890548325	45.71297185704166	49.83278946256066	48.13474409426781	42.8207580254821	47.0778170601551	47.276195422808655	48.7073787226437
455	20220802	28	2	3	18.99491139532137	70.53256601276914	4	76.79583158142702	6.090853963052879	76.34437819662986	15.61755504732825	72.52222033596341	184	17	0.2953117974232383	5.502902874141539	7.683544911050323	10.361442952093975	12.197677285081385	13.059408419675854	14.233959991584058	14.363743117157146	14.863973408570514	15.31035180438153	15.61755504732825	15.783448422726089	15.892344857281106	16.121271132916085	16.742241796634072	17.090634099497535	17.19466258116094	17.21267570225065	17.45477559168583	18.14209140774985	18.99491139532137	75.74902768607052	76.48827532239203	72.98099550404382	72.98099550404382	76.39130930228342	72.34581249330193	75.97061998795562	74.72559800435896	72.65075783044117	72.22585485008359	72.22585485008359	71.50899393021477	72.39368284148566	72.79535637218459
456	20220802	28	3	1	24.043468842259657	76.01321162078179	7.323585645767283	81.63149675891076	8.826957138281887	80.0456227994303	19.20462678852594	76.07958073835759	69	50	0.19745862222381577	11.620665518314256	13.226604848355027	15.399993042514527	16.87906779895719	17.4867047479134	18.146651256768976	18.38445142782736	18.71762280975418	18.93964083450409	19.20462678852594	19.303538573747307	19.63147822673471	19.84568679831416	20.11398972810083	20.776229920058864	21.149957047476743	21.98397910589403	23.32587229735228	23.829938548498323	24.043468842259657	76.90670011436272	77.31962387485405	76.30836470827636	76.70347732831051	74.50540164091316	75.63699070095969	75.4265142051654	74.41717316140618	78.04081220388474	72.22946360945633	76.56055391269427	75.82291936079152	73.74976465328564	74.17258923641134
457	20220802	28	3	4	22.98511624446158	75.49227841608418	11.808058907112423	81.7078545915412	13.112192687463828	82.01625530716294	20.28373332574765	75.86379450635155	58	48	0.17811469294230417	14.266925566213366	16.32850606833474	18.273408518086683	18.54107487740889	19.04666170553206	19.554243926516303	19.829470277468957	20.06334984803775	20.15612111338829	20.28373332574765	20.38775556464324	20.6564546196256	20.84491883609404	21.036915692027872	21.130364689166324	21.6582959122892	21.97830233678569	22.350023085075364	22.631573612214517	22.98511624446158	81.63543640739503	78.71136415856492	79.93738069881745	81.08496617935002	77.85000292965768	77.790199892889	75.8089082749747	76.69822963380716	77.1128388607104	73.06888792429689	76.15295022869944	75.04589866433064	73.37059675231386	74.53094214421024
458	20220802	28	4	1	24.025004713325224	77.61140602952479	5.571304993630558	83.92531314267553	8.141216459164186	83.19193534132229	19.681643869795774	77.08567234763863	146	42	0.2020662132584976	12.373221894726791	14.858805789306931	16.955352069779146	17.880390799941267	18.201631171453787	18.767017219686903	19.00281431624658	19.209597762359923	19.440213421836894	19.681643869795774	20.22951433226823	20.744376851974067	20.818759466236603	20.99156861065015	21.184774969259166	21.25786915896259	22.47475886251257	23.12916555221529	23.40309255115081	24.025004713325224	82.10249672861988	79.21765552007685	77.09500186954138	74.92903276624826	75.32631167593453	79.36141649875667	75.07159944204112	76.07000046455	75.70470922569349	75.6017303300111	78.0644087336515	77.90717436396112	76.8489961553954	78.48123078148816
459	20220802	28	4	4	23.725071908989747	77.9030796112058	5.661327482875315	83.1002359729057	8.325118860165043	82.10764619041824	19.942267144577272	77.2130853361514	137	41	0.21387163254892833	10.605341136866002	13.100137154723292	14.994851698694015	16.602566994704315	17.72731616154936	18.027571051461187	18.249678627795134	18.64322768987899	19.592307827824584	19.942267144577272	20.17329483500914	20.347444767621283	20.692083153041633	20.921662873805257	21.00907504133787	21.671847748543573	22.322931022986417	22.55771309493216	22.88023704622779	23.725071908989747	80.72296832118181	75.98183919689382	75.41444192273653	74.79909674826	74.13587088531503	74.44356673819395	74.0054954052255	74.41661478603045	74.40851317294008	72.78402859025667	77.79938723587664	78.09662389074543	81.27474142510351	77.51974457548556
460	20220802	29	1	3	19.464627054189595	54.57370661101158	9.720833397232504	51.93159324635334	9.812111195411235	52.54574067118131	16.976076549301037	52.476368562580184	103	56	0.21086145684866575	11.012618991158964	12.483627652016024	14.694024401142553	14.839215402925078	15.182252009014611	15.53035453921656	15.958682626069258	16.530734836821665	16.69724253803704	16.976076549301037	17.229020849067062	17.28694885426548	17.308661897008673	17.46564234967283	17.542890442516054	17.81609155098322	17.937753717407585	18.280593654919848	18.910952881374232	19.464627054189595	53.254937716680224	52.56089780522299	51.66031070617103	49.96733724754102	50.76681187230537	50.576767779148746	49.5539636846637	52.43653520070725	52.63317122538286	52.530445666676485	52.87310719238902	54.866429731593264	53.78296435670649	54.20845673329401
461	20220802	29	1	4	18.343869783040443	41.056969126839945	5.485458865381723	42.81647714760154	7.318212451237808	42.85086721125154	15.710965569137375	41.48612196422387	146	53	0.17131145303788017	10.219783354526424	12.153039843958732	13.80696136172416	14.314267069061763	14.495858271619678	14.864989855069206	15.048117703528824	15.242196982125105	15.561652002256691	15.710965569137375	15.84114783855342	16.172379148179953	16.39159398582654	16.707806530207996	17.07758810039998	17.299210565821827	17.501805693856536	17.74029854045119	18.068397166109076	18.343869783040443	44.106474199655935	43.45359896173135	42.34757625569375	42.65193736674541	43.092534314260526	42.12486203291482	41.191982224633406	40.99286711669243	41.90828218405532	41.17004014042434	40.64905781937424	41.60497578204669	42.15933137208113	40.9485977726679
462	20220802	29	1	5	20.23699323242719	58.64299641516981	8.405871851110266	60.6075936433784	9.591640718077535	59.72987925416171	18.25708986657834	57.56726040312293	163	35	0.20699371150373624	10.399355276423714	12.753881938307696	13.454325067348815	15.308034330940757	16.551124080717795	17.136278473968893	17.241962515107662	17.880517564869557	18.17058482850196	18.25708986657834	18.34174550534613	18.61834059467645	19.002504646594172	19.197309357964897	19.32438711887923	19.395013578854936	19.4942838604441	19.813147198448807	20.001475787478057	20.23699323242719	59.8844768512445	57.64586724768339	57.536187847492286	58.772777328887024	57.74803443101404	56.85166616813423	58.46843172826246	57.59833295875358	56.299220945704704	57.48285265882578	55.755042780921336	56.32077009909381	57.504805083319575	56.5023351587672
463	20220802	29	2	1	22.01630204086781	83.91769235282536	5.502816709244202	90.1847889969778	8.314781807589831	87.60390045823937	17.70906677232725	82.63876457558048	12	38	0.21875965475281947	10.010984051833027	11.305702555916277	13.38132526266262	14.777490561917324	15.819760167985716	16.552924018987955	16.95214022974331	17.053728929650376	17.215247940803962	17.70906677232725	18.03049373266608	18.661222149119457	18.895388917717753	19.267239950836135	19.465105256869517	20.474543402625955	20.906492498590342	21.14157110324365	21.5499832713789	22.01630204086781	88.6719743192971	89.37463802822387	83.45010984722136	83.53875710826013	84.96981115453598	87.78448836100522	78.46968068343844	79.79092090582162	80.13294650402291	81.72228962903218	82.48995236780728	78.38713936053607	78.38121437738253	82.71120861043848
464	20220802	29	2	2	19.822128899951306	52.06846759539921	12.09339602936881	57.3683650262326	12.85511811321424	57.70986844005474	17.529929575620113	54.18347202030148	33	57	0.17845093013861113	14.341901973451463	15.173722366910644	16.162597303877053	16.57136059343094	16.82098568883442	16.948573872275478	17.05101287662892	17.21777001078667	17.358351908197463	17.529929575620113	17.920822678414247	18.05494192009442	18.27328149563479	18.344254107966808	18.511905086416057	18.58814311954123	18.735093778685677	18.854783865907365	19.3923013778379	19.822128899951306	57.740930655400646	57.91753754854328	56.95810905920308	54.09822412786954	55.67852467387748	52.3492011558299	56.48716079091762	55.84301275330993	56.99897386447839	56.8807275383838	54.915804591206026	55.698786461817	50.744766385248944	54.64256256706632
465	20220802	29	3	1	27.16259421417056	88.40622900159075	8.70136727952272	91.730909731792	11.004870184847508	91.23850881944163	19.21218514617224	87.63445082949086	78	52	0.17719822985147066	12.929092720902537	14.252484668689275	16.263001971973633	17.01659956606894	17.521617981984402	18.19187093556413	18.340661157617845	18.533676957862703	18.826790564824996	19.21218514617224	19.37438787426126	19.87664854765679	19.974844950230416	20.046239101363017	20.17315138753689	20.337987192952625	20.521796964613348	22.053228499672414	24.84723620597565	27.16259421417056	83.67089560689708	85.11834934476369	86.6038863513117	86.0645681203541	88.66296793129234	87.22239048277497	86.92475572694384	88.52497683149502	87.8870846661524	88.51292005949324	88.07636357823858	89.22851946462431	87.16725608456444	86.40151663875018
466	20220802	29	3	2	19.397012479189755	47.26297019863176	11.92453164290412	53.06897286585182	12.831398131735044	52.37948440305906	17.194480272791054	47.339297010408	120	48	0.1944361724320639	13.675703669317658	14.125295278742977	14.848938450694336	15.276970110255837	16.038257070672387	16.28717372557685	16.46375177412374	16.66663413511579	16.856790092489767	17.194480272791054	17.526381390819417	17.571073237399958	17.654744566533644	17.873430730546175	18.135717042121648	18.333873461283687	18.670992871020157	18.755361530323302	19.14320482140234	19.397012479189755	50.847145544416684	53.25167018670376	50.586254990393705	50.93372991865069	49.91463798638575	50.04615089779619	47.55087991666899	49.11641970621678	48.06151936791226	44.91455711146271	46.43422739792313	46.44515707888872	46.09762010892332	44.763950864287885
467	20220802	29	4	1	22.573867391511858	89.58160916749276	12.258042063840252	92.68599013140089	12.984165201645324	92.61290499888928	17.54806762929394	89.48999424473486	147	40	0.1966307646407125	13.93254902899988	15.062073107923792	15.168851808737688	15.527546732441076	15.882961887922932	16.281434927360355	16.43200335394444	16.796884850222416	17.21492834717023	17.54806762929394	18.70981689097797	18.83288538118294	19.01766406687355	19.148313601259293	19.2473537242513	19.89002891416427	20.57531530234132	21.30465202203508	21.71834892939747	22.573867391511858	92.82742454601518	94.64888638277046	89.68804171827688	88.13780555013786	87.59731886700511	86.6600340974263	88.39876331601161	87.46372238822043	91.16314537752662	90.36881504441826	90.26015933241598	89.94078929807051	90.7310662395625	90.51287589135542
468	20220802	30	1	3	20.6545178405302	64.71618169967448	9.152778528536263	54.90435789600365	9.47698940929955	55.31096891266386	17.533853180330894	58.46553644853648	81	50	0.16798898566158468	11.672151335712282	13.961986506777468	15.013958050369338	16.050317330739688	16.26043937219493	16.474931947879508	16.64536339808725	16.81251530690161	17.099700353070986	17.533853180330894	17.754050826455753	18.00285529524392	18.256402034898333	18.455328325623626	18.744829277797173	18.967592588734124	19.1389025095292	19.68343962353971	19.90486367946798	20.6545178405302	58.13401657962661	54.10977939606164	53.84029606542334	55.31292839662126	57.43119259628644	58.44796313462823	56.81835494085831	56.94221604156437	58.48310976244473	58.41246493713072	60.1685037923635	58.34017083640138	57.95302540575605	58.65754519579287
469	20220802	30	1	4	20.669146799315183	58.97103160812375	4.155374705678736	60.42470502725885	8.865259837400679	59.929951700131134	17.348699945078682	58.045121151754174	149	51	0.17243744488322055	11.416777601452964	13.129747581535492	15.09833122969604	15.463015963470076	15.762894135228274	16.068052293801763	16.369676555038026	16.725152756415948	17.06241181788713	17.348699945078682	17.581525984367705	17.775023210300372	18.060611603952843	18.303145513371707	18.52672381210974	18.75259174514748	18.9690224147731	19.11935892167141	20.02704413716109	20.669146799315183	58.343469387232055	61.32950579234059	57.89350155667525	58.49669689658737	58.00899736703016	56.63426685170944	58.05589055830636	59.18124442665727	59.14748856713773	56.992759353352255	55.80778340321555	56.10141646885398	56.92405333142619	56.92003096066402
470	20220802	30	1	5	18.60457223482056	52.71843721331308	11.463630229492408	52.66765090483391	12.95397586360392	52.14583877593376	16.800764803137156	53.13293786722659	165	35	0.09795267389710824	14.060502414768598	14.786529736408252	15.042460536110532	15.2215265593349	15.594792526054238	15.837100501038426	16.03455489312708	16.297013915799486	16.624792091420687	16.800764803137156	16.932109213945857	17.12952018906902	17.330586150878215	17.615323097495125	17.708770934287223	18.012267247806115	18.103772601628435	18.19412373238446	18.484297671705285	18.60457223482056	50.7668377230172	51.639071761324	51.1063092708888	50.83137144005244	50.483420858697606	55.635984742475	50.96481281456607	52.22221728913368	53.54183408681337	52.9316538845623	53.04374774123919	54.59491970514678	52.13856955576459	54.1354336424908
471	20220802	30	1	7	17.893716224375954	42.384899513447095	6.622348419446912	38.48855614163509	9.215886604558598	38.99513272266764	16.623166705009897	37.92336264066209	172	29	0.16700757671750574	10.402817946130886	11.889711918987013	13.635110265327937	14.542660159438958	14.839398219334669	15.257423641009542	15.459699880174274	16.223267779152785	16.351672431696258	16.623166705009897	16.771795938541214	16.80047706278592	16.900937323126826	16.94798991314103	17.016900899251652	17.11829241993089	17.171261136272218	17.278073099359922	17.331530109648078	17.893716224375954	38.57480445661519	38.06073461591087	37.98835779290365	37.77992608841584	36.98545874653474	37.59819816925787	36.69339481910495	36.3446454507543	37.44127659318074	36.17252624118694	36.76154246565529	36.65027324668608	35.28468871321404	36.400327884055805
472	20220802	30	2	2	22.840934761181767	66.438707692079	11.54882468453208	64.68980880345619	12.680083294470265	66.23512816620341	19.375518822500993	63.63610535310982	44	39	0.16619228012223247	13.53385526430612	14.497025416968414	15.927126144204374	17.400577184875267	18.28664138510168	18.67827015445	18.75881909432062	19.031765591426016	19.246886560589623	19.375518822500993	19.53660586975398	19.642915221327332	19.73926932984061	20.031370611986112	20.20741074585232	20.94374411598794	21.365237342730858	21.9476384866497	22.491464516381928	22.840934761181767	66.54560555567622	65.96303391366935	60.67743192648302	61.694311037814536	61.11505345706545	60.2933058589805	61.30751200670785	64.4859552600351	59.338933768876025	60.56270646734092	65.04592303960982	60.97140622151772	62.85050480538954	65.39091629953025
473	20220802	30	2	3	21.594323519346144	63.192339108323225	3.098386676965933	65.83580705028184	5.902609335550959	64.54366783590638	18.000031514772704	62.915253083333035	149	43	0.2356989044052553	8.812496241790921	10.98275480040932	14.623938208520334	16.102680268973696	16.260830631469894	16.7970599273924	17.218749957639297	17.60380551381351	17.82576176101256	18.000031514772704	18.214636040889317	18.611427814595206	18.879955453194658	19.010851214108104	19.31691079818259	19.56348673549552	19.76827629639366	20.692612241661564	21.315191896756343	21.594323519346144	63.95454734690027	64.60220074103334	62.61798282253884	59.14040030195143	60.885385392801794	61.817867100120885	62.52267124798794	62.723598490828834	63.8300606589677	62.739946480995904	62.84751129295857	63.2085578449311	62.05112841333018	63.21725402439379
474	20220802	30	3	1	23.43222384866644	70.02151812027881	12.091967382995842	70.32323211843816	12.82129763751309	70.91994409982102	19.225637514192968	66.68830407009946	47	45	0.14402990345341696	14.233765592872125	15.786594096308502	16.78979702086878	17.492153367467886	17.90820708331575	18.13798246105339	18.66942401301105	18.85216945674062	18.921251315047904	19.225637514192968	19.524963899531866	19.731760087320048	19.917687815231425	20.063376337410354	20.168131387773947	20.269278421922827	21.084836084607403	22.11030993160839	22.3293486878255	23.43222384866644	71.87832822040293	64.75618826131674	65.78365065407519	66.2457838296235	66.15660404392084	64.19882623349541	64.9957054467911	64.18733300701173	66.135396119928	62.57481213376748	66.03407166980331	66.99795165172222	68.00704969879015	63.8061332400894
475	20220802	30	3	2	22.71111899010369	72.59295563876886	2	72.51666501798918	6.207354658847936	70.01893994261806	19.41817711974847	70.19634648444692	105	41	0.22948004671991065	9.448259033814482	13.713599921526836	15.724440510443028	17.46657515796429	17.73407785465298	18.287725245905524	18.858549626565313	19.026392702831178	19.237132330165068	19.41817711974847	19.810583179476737	19.98507368371182	20.2729608990716	20.355468234595207	20.778384457272928	21.187632502131216	21.49837787534216	21.839088187297858	22.33467245903649	22.71111899010369	70.48329455600374	67.86997371419193	69.26848171426231	66.75279901106693	67.30983531991907	67.16022174007887	64.99034917929804	66.88039295456255	66.69253066148515	67.87905248418984	67.2479280352067	71.1966139283506	72.91005598061484	71.19881123885693
476	20220802	30	4	1	20.712728348954847	74.87476695195554	7.612279217273137	84.36994538630874	9.289914258705934	81.52344250680393	18.71577820374287	80.10824356378943	94	22	0.23245716689128937	9.204900673153208	12.84801579223392	13.971751572045584	14.852925123016297	15.407608890049604	16.21441908055224	16.43238868691428	17.101094781459164	18.455238078584284	18.71577820374287	18.865525589125895	18.94451314163399	19.125389608417116	19.19759032506026	19.280638245977485	19.481131202977096	19.670587513478445	19.711614712340474	19.863601921044623	20.712728348954847	78.76728441841536	78.43059957728002	78.97322669935305	78.41640753648034	83.9728526017477	79.10693175112745	79.14760526113514	77.94247092590628	83.37633191563245	81.72635853107566	81.19095926803287	81.24905098767778	76.79448217426902	77.39640565915866
[truncated: 34 more columns]
