# Supplementary material for: The origin of septin ring size control in budding yeast
Source: EMBO J. 2025 Oct 2;44(22):6466–98. doi: 10.1038/s44318-025-00571-5 (PMC12623784; doi:10.1038/s44318-025-00571-5)
Supplement: Supplementary file 8 — Source data Fig. 6 [file 44318_2025_571_MOESM8_ESM.zip › Figure_6/6d/microscope_quant_wt_bem2hz_cdc10_ring.csv]

...1	experiment_foldername	position	generation_num	Cell_ID	max_cdc10_ring_diameter	cell_vol_at_max_ring_diam_fl	cdc10_ring_diameter_at_emerg	cell_vol_at_emerg_fl	cdc10_ring_diameter_mean_3_frames_emerg	cell_vol_fl_mean_3_frames_emerg	cdc10_ring_diameter_median_in_S	cell_vol_median_in_S	start_frame_n	delta_frames_to_max_cdc10_diameter	ring_diam_CV	cdc10_ring_q05	cdc10_ring_q10	cdc10_ring_q15	cdc10_ring_q20	cdc10_ring_q25	cdc10_ring_q30	cdc10_ring_q35	cdc10_ring_q40	cdc10_ring_q45	cdc10_ring_q50	cdc10_ring_q55	cdc10_ring_q60	cdc10_ring_q65	cdc10_ring_q70	cdc10_ring_q75	cdc10_ring_q80	cdc10_ring_q85	cdc10_ring_q90	cdc10_ring_q95	cdc10_ring_q100	cell_vol_fl_at_q05	cell_vol_fl_at_q10	cell_vol_fl_at_q15	cell_vol_fl_at_q20	cell_vol_fl_at_q25	cell_vol_fl_at_q30	cell_vol_fl_at_q35	cell_vol_fl_at_q40	cell_vol_fl_at_q45	cell_vol_fl_at_q50	cell_vol_fl_at_q55	cell_vol_fl_at_q60	cell_vol_fl_at_q65	cell_vol_fl_at_q70
0	20250129	1	1	11	25.901420274367027	98.19957595902449	11.714671251734591	90.64129638134132	14.449887567894834	90.22461178559912	22.726346926576973	93.05465681289648	51	31	0.29281471687936983	7.423869281231298	13.052286022489968	16.704245595322377	18.567111749958027	19.78294996526475	20.9636605056416	21.494751865269865	21.90917666619111	22.334321049633072	22.726346926576973	22.908549378141963	23.105575557423396	23.58226333523999	24.286503571081106	24.40874142829592	24.60209156837401	24.961904827340323	25.012709858151705	25.18138591984758	25.901420274367027	97.29818873618984	90.64129638134132	89.31582444502523	88.484140026109	88.00856635782176	90.07585348658384	88.50765226460614	89.61203593754517	90.38429907205882	91.05765215829256	92.19996863814956	91.87069560265635	93.46215482179798	98.64185418231187
1	20250129	1	1	266	23.466074439623316	98.5573647024528	17.017342833285326	95.5647509869191	18.372167568593166	96.2773758844258	22.37828530300648	96.06984715882103	87	25	0.15023667136247174	19.384800211987898	20.30912726388456	20.91120401049088	21.54287530176272	21.7029134190216	21.830541760124927	22.030442463593616	22.20013076761353	22.28195794067891	22.37828530300648	22.394020767370225	22.500674239539652	22.54915530374213	22.773009310852423	22.833126091219334	22.921024288289168	22.964233841903336	23.033724870386067	23.170720396575287	23.466074439623316	96.38896071063836	95.08796712988568	95.65393884661628	95.60967034567422	93.89881939644766	94.8164984039157	102.36311338923024	93.74768817832224	94.35251814042375	99.45872141632744	100.20429938050526	100.0251304281512	98.48999074914676	97.36697627130862
6	20250129	1	1	1610	26.13227895398	119.3223222009697	13.462779648393852	92.10387558384186	17.772296579577006	95.06841427641804	24.72210018141659	101.71643530367902	149	28	0.16410226736244626	19.671541345926585	22.441908948992477	23.667911811980694	23.983778849806445	24.308262337222025	24.55850434197687	24.67069208645439	24.683659486548773	24.70865572502646	24.72210018141659	24.756814742774143	24.785774574953987	24.832037817163528	24.90248943680041	25.017088931094985	25.019778174678084	25.037811912518233	25.14686981630352	25.313251676330353	26.13227895398	96.24076852232508	94.46872676901668	93.9692239064458	97.0678155793232	108.9469164456017	97.72964644833496	100.76632527174412	97.7669182277865	96.79522819148704	115.3817340807002	101.41125417692272	99.00977190045607	111.45955303295662	104.14381968717515
8	20250129	1	1	1864	26.878203038485644	117.7692025748792	19.58334180544171	108.93342131563384	20.731239684600713	109.14520434621468	24.99162716287364	113.53174193462338	150	27	0.2732593918757302	5.258735113430163	19.70388627175868	21.46010927085085	22.76636188056091	22.89440166440145	23.58875343802779	24.06043897322135	24.227346677924672	24.74978585913269	24.99162716287364	25.081458712474316	25.35759767841415	25.59029434074723	25.82709318929983	26.03155341849947	26.181490302816925	26.30252016881377	26.53676422050351	26.66736705686141	26.878203038485644	121.84568777258691	108.93342131563384	110.25983902970955	112.16796091421617	113.1365390365969	112.85864308972288	113.45145252158926	114.60404035130875	113.33798969939524	113.15794615685488	112.89908780101317	113.07277531022277	112.47675226790432	114.647078324198
10	20250129	1	1	2326	27.694438829299408	99.70570161708068	22.58730679921678	92.45909140497788	23.442227834402797	93.98665808213651	26.236125920623323	96.2732198860986	182	13	0.20034352607799744	23.291688961430772	24.05116701441847	24.37310574754015	24.446075810652957	24.508130373064144	24.613826757715422	25.164926457227825	25.449273013656256	25.86215139368353	26.236125920623323	26.59837113542191	26.975494744048447	27.177126180237984	27.272148729107133	27.30834039556664	27.336129535357976	27.385350450528374	27.47642356544257	27.601873842514344	27.694438829299408	94.113460099614	95.38742274181764	94.69905924726996	94.69905924726996	94.56105705159256	94.4117156924531	95.72920445090575	95.77776454555276	95.2023757298393	95.2023757298393	99.59258456309986	96.76867522664443	98.43698651599492	98.52498452625258
12	20250129	1	2	3	22.76614595762894	114.2568890652628	8.791372968868627	105.09316699511037	13.115621315920114	105.36523573062676	21.50649861368576	104.0243008364236	28	28	0.15169887114995514	15.246651785165849	16.20059204083759	18.125590973487668	18.551205524633396	19.075454440722417	20.220545648157223	20.445120019500752	20.5947862318282	21.20005313692928	21.50649861368576	21.77149280236113	21.99366384208996	22.036340416058987	22.195970766366212	22.32819341406734	22.34133996914261	22.359673869799312	22.459014727759175	22.52261229691641	22.76614595762894	105.68238653935155	103.16046505850709	101.94994071377106	100.05269018867338	101.45489215935837	99.92093216014013	100.26936482250557	101.37111455523232	102.7587942609632	100.86256070119845	102.74059058150392	105.95089589620272	106.90595854930896	104.02770258546222
13	20250129	1	2	11	23.93988129512236	124.64661369251832	15.125115743268797	111.21908141033408	16.408193586855994	112.49189488171152	21.657840931008344	114.17179449103062	99	27	0.22358214660543901	17.04397326303781	17.366283693952123	18.170964955539777	19.33457211425935	20.021721438346955	20.564314627591408	20.89203926954871	21.15253862074005	21.41637982706016	21.657840931008344	21.881929020364076	22.16442332652034	22.232429680436237	22.300701027553227	22.371403163809873	22.430682883564288	22.4844550946099	22.77855748397709	23.08038041063644	23.93988129512236	111.2254171043582	113.92190068459858	113.13342712267816	112.12478056618032	111.80970436673468	112.7594279518431	113.04484944218072	113.6702729522739	111.5312999371942	112.52187501972604	117.0294009737924	117.64279378399708	114.42168829746268	119.28385040242529
15	20250129	1	2	735	24.385549258525227	145.2898912889512	19.006388043494677	139.07905009877524	19.651821542224187	136.5716780019604	22.650826324550305	139.03638331823254	164	26	0.09373332700389209	19.95213808806951	20.708792004733738	21.071833890759592	21.57660676667072	21.873557835252974	22.122113071243565	22.38833689443482	22.506293212178026	22.6220204241727	22.650826324550305	22.741263193266853	22.784700922711306	22.822040155435985	22.84271589152462	22.98609109404547	23.080076328539754	23.123107649683327	23.39701960820929	24.159644435779068	24.385549258525227	132.8128046372617	131.4830309375874	134.97776111659758	133.16477633898575	136.3514982276141	134.39278231779468	133.77879966769686	138.20060561385128	141.9326446532986	133.36089810343958	139.59408202197983	146.0045840159682	145.42789348462858	146.54592483233543
17	20250129	1	3	3	23.835740463118427	137.31118807298512	13.790517331119812	128.57717453460518	15.63689590530032	128.48163742134614	20.84103812641015	131.99414754426022	70	29	0.20425838215787112	11.724929302942895	14.14684147542043	17.15285347625118	17.875209425966844	18.13171492924874	19.28467362267608	19.816856384530904	20.2210028325838	20.4699179075892	20.84103812641015	21.395279959747533	21.568054912301037	21.768624591255207	21.98570248415562	22.500054379409853	22.705426623086662	22.818996962712657	22.93091097473423	23.359729932998377	23.835740463118427	138.07080015875724	128.57717453460518	127.80078252083987	129.7004229144699	128.93120050630168	129.05291091734568	129.1069422854838	127.67544154355734	128.88558961112017	129.74025744656043	130.83816305032877	131.99414754426022	134.1593684345826	135.14205186613097
18	20250129	1	3	11	23.581633280922297	131.4070331182582	19.980932458211047	131.87935249748008	20.44706295370388	129.14075299291898	22.474600090776743	128.00777564470263	143	26	0.05477579934452598	20.658941692211677	20.967692608484136	21.137858648894134	21.69164225412733	21.856288044547135	22.019543043232577	22.1538130706741	22.247235913925607	22.312737667325585	22.474600090776743	22.576471103446284	22.595339229867974	22.64789868213008	22.674913645683237	22.804989323283195	22.848123300969416	22.87401771433433	22.903520538229483	22.92022065534147	23.581633280922297	128.59915115544962	125.31494297000742	135.0342026925747	131.8766372000412	132.60451996742614	131.57593072074974	124.3347104249114	132.47302634987946	130.93888329690128	122.88055169536749	131.002850416342	129.7701867363083	124.93606236557432	130.63979379248917
25	20250129	2	1	5	26.19954340585721	126.73497234297852	15.835418796950083	101.16289090331672	17.42840672821792	100.16389195794386	23.28771284547189	111.51585223378711	34	43	0.16128598524937018	19.20413026302	19.58991808125781	20.28873990800802	20.934061893782285	21.418420916584147	21.76679620945164	22.18053881575794	22.260294643397305	22.59896149103168	23.28771284547189	23.838165467443993	24.109623423375545	24.388238175776216	24.556848156020425	24.65414923780464	24.88578635696116	24.976671521729255	25.085132988656152	25.163955709623423	26.19954340585721	99.36831319823077	98.97482897161692	99.61746970479643	99.18511706315836	100.23382188411996	102.26570844964306	105.07628537058388	105.81705308873696	110.16997997289263	110.98270815800323	113.684825726188	114.3940573493672	121.23185766728903	117.44060073650571
34	20250129	2	1	65	27.221775339937064	140.7350662772507	20.34868717176972	105.52319078613608	21.39250137519137	105.57828318810486	26.15742091674175	113.50714154322004	116	40	0.07061575787726254	22.86898637327072	23.046300488776247	24.228553317965197	24.683862628556504	25.365368842803477	25.707884983673058	25.82765552427017	25.933649848340885	26.010104531608487	26.15742091674175	26.263234155225657	26.287666024068397	26.323858249808563	26.380813686780723	26.464989746400743	26.526037380629887	26.629949296256623	26.71296755253491	26.765825733086643	27.221775339937064	106.37288566109834	107.8239528160302	107.48757119285987	107.86388904465402	108.0235831108826	108.51252987329777	107.52374464975188	136.40867201863094	108.28848224080193	145.25336189419266	131.09013655086662	135.76708892939763	134.22386437599647	122.29508475320476
37	20250129	2	1	76	25.85303024635442	98.95360490511884	18.10282198793741	95.35114758839234	19.491454151537493	95.37239199419706	24.294109295261386	97.3054193597069	157	27	0.0742039494784894	20.439521553079803	21.723934012083593	22.90485529231468	23.114218036316657	23.40447376751889	23.508668583291985	23.698860439512497	23.799774952843812	23.948720301351766	24.294109295261386	24.68365160069849	24.82987411637749	24.94165550431045	25.241343290112184	25.312138731228057	25.52862318840305	25.585539173538383	25.66226982846769	25.73610909194756	25.85303024635442	94.95906677393792	95.62364344934856	96.50725411816374	95.5890157797626	96.44146663077709	96.8839279078244	97.3054193597069	97.53924002905212	95.79823605770446	97.43171628440236	94.74523964303792	97.67130314718528	97.04579827986548	104.69684543521768
41	20250129	2	1	98	25.200473283193784	99.2479350117729	15.828667465066754	97.9243037827094	18.733455565789058	95.8170261871724	24.370707726382975	99.67987069762448	157	19	0.12562397654832075	20.573056153971564	22.80579247990576	23.295623935827503	23.751203755435508	23.784999226227175	23.904674241508847	24.001587439723515	24.051981248583505	24.212946969811156	24.370707726382975	24.54758796293315	24.657620040815814	24.66862395843135	24.70947421372964	24.84679389464067	24.873243531313268	24.932490500591054	25.03387947873052	25.160189046748233	25.200473283193784	94.47373023845464	93.76672576935454	109.15385872119784	107.48480504715432	111.25753286957185	106.78132944775946	100.29415843732215	113.44054048356702	102.63279225621427	104.0986155781268	96.92506415554108	96.99698394388524	97.2019126281222	106.65767663292958
44	20250129	2	1	112	24.397051112797293	110.80656976234128	18.02663272856383	91.00774966940614	18.58270077464483	91.87340751021082	22.394322862920447	96.2273191557972	150	35	0.09745599984176098	18.778891364690903	19.1704151378652	19.991898850158822	20.152240929235305	21.44068268391645	21.917462988886196	22.045370357922472	22.227472167357448	22.359637406263317	22.394322862920447	22.60335103064961	22.78113197814013	22.81006241254545	22.97890183301484	23.080206978022503	23.238020300827632	23.3738375528318	23.415959435083387	24.03121176690249	24.397051112797293	91.1261752824248	92.9395668461698	91.87347191801524	92.83214479805332	94.72792072341828	95.30297394057186	93.63608640268748	95.67980027503246	96.53920716892412	94.50587651262828	96.63190355901988	97.49041552341858	98.62739293527774	102.10008547552351
46	20250129	2	1	132	22.80025759888478	111.64807806637354	9.30151892118856	103.5703122573276	12.760252958818706	103.98737313024304	19.155721283420604	103.5703122573276	177	23	0.16316796393718996	14.03591324296313	15.552496831659742	16.57681450176885	17.211384258161445	17.96782224133837	18.229676274049663	18.24328084227192	18.641279705762926	18.968243757617817	19.155721283420604	19.763799031492056	20.290368322818512	21.01467709940206	21.18069280618153	21.3278952965218	21.582682525160315	21.74995081229207	21.955059479966547	22.178121850761983	22.80025759888478	104.18162028859985	104.2101868448016	103.998627546594	104.1805626446536	102.46399635025602	101.3831147461608	100.31486385150043	99.5242546623809	102.02013166104926	99.87624670341155	100.99926118124972	101.21235609711	102.84824653164696	108.14276127824763
63	20250129	2	2	65	26.25804826728342	145.463894057414	21.94517184049648	140.94205940111345	22.580773938216694	140.81087087316664	25.082100878945564	139.3604291519145	169	27	0.1553286787409026	22.68991456262062	23.813923894558748	23.944877505456684	24.38647991850941	24.55770010729236	24.863005964009822	24.94699587945462	24.99553440517431	25.013768534024507	25.082100878945564	25.15988859890279	25.19261198467972	25.206773016881083	25.234216467847677	25.30071966583388	25.429327920439327	25.5407760333043	25.60260457022756	25.82265032601913	26.25804826728342	141.6813220105738	139.8749576772793	140.2721843363183	137.30722190818673	139.2190963947718	138.95352606773278	141.68591869387862	144.96571324977592	141.54884193665418	139.55942384343388	139.02907642231548	139.50176190905722	138.05309479231107	139.13013226744786
67	20250129	2	3	3	24.827754262317363	100.29276519481608	18.22839517580001	105.85535200317476	19.95455437109121	105.44116914215154	24.318436633091807	101.72048791053072	54	15	0.08890176943365097	20.656254247485087	21.33853484519385	22.12085329323684	22.636100430828066	23.275230094372063	23.409018911845266	23.770302883318266	24.193607877861613	24.28070384614532	24.318436633091807	24.351912965660073	24.358576902242223	24.41131349415187	24.446118403902453	24.467775836636793	24.471948887455625	24.56083127984254	24.63412168338394	24.70103644044065	24.827754262317363	104.1652776556998	106.30287776758006	104.77094152937433	104.90514027470658	103.77047137415316	104.07515418789632	103.55273909637474	102.18330374871648	101.39245048791702	103.19338422633372	102.04852533314444	100.47596132988848	101.1066933990195	94.9204119216336
80	20250129	2	5	4	28.568418375830102	146.79414573079484	19.21140360818059	157.17249051597494	20.58432255781723	156.43652287419326	26.211958611055696	149.1339592294731	118	14	0.20022108689226956	20.747924492332277	21.482061831207417	22.330754097362007	22.980526515674818	23.25922105025552	23.753086426358088	24.676951027064092	25.44163826895909	26.132102003479368	26.211958611055696	26.530345390538443	26.78832751914214	26.939974897367044	27.262032136590996	27.492422603796182	27.71417139870011	27.990462673732974	28.044539061722137	28.221565694288536	28.568418375830102	154.94608899122403	157.19098911538077	153.5517176536025	153.43899721610154	156.18558667829495	156.18558667829495	149.52054843112975	152.51608083716894	149.1339592294731	150.11268666587642	147.9505166715528	147.23948501973433	148.23294828381165	147.9147601704473
83	20250129	2	6	4	27.6443140831168	145.85895458029387	22.48275273766208	146.87409954526908	23.5477637987572	147.11267622248792	27.089054502118582	143.29139169530788	152	11	0.15514014742966903	23.094516591026213	25.248751269015877	25.991570708233976	26.506550884630265	26.67761815247035	26.775245015473995	26.9113586708274	26.971543207908752	27.03384418801312	27.089054502118582	27.179652847501313	27.229417309887832	27.24697536466946	27.30834436451694	27.393676721836595	27.43984952834513	27.48414220654067	27.596582507335967	27.63335570048429	27.6443140831168	147.32406602647336	147.13986309572135	143.2456079160198	136.38898356978558	143.91761860801407	136.67086602076466	139.66385601347153	136.29100912961195	144.39367025000777	146.28983262219924	136.13022691047712	139.29844003004632	145.76886162145038	146.07738856415202
85	20250129	3	1	2	24.86491584208468	111.89224127315458	11.801970776958417	96.3622043527292	12.718853951228128	95.8403858808696	22.293139079440564	96.67421948652272	17	28	0.30444713060390255	13.021027004070566	15.1443761000753	15.839673376586749	17.583445321952976	18.558583555109664	19.03890318911915	19.802249813630496	20.704947874351845	21.750812983764433	22.293139079440564	22.931575029687604	23.17571678314284	23.398528388075206	23.55676221869673	23.797644919859373	24.108213546026096	24.278414075619185	24.467404043761626	24.70401839971118	24.86491584208468	96.22196483331938	94.1248399416894	94.32367700358212	94.69082182807333	93.76353249820916	94.17780349622792	95.185005961953	94.9600735696175	96.5577261076366	96.67421948652272	97.34081992294588	101.71394373861337	98.75351697586662	103.9530573300258
87	20250129	3	1	10	23.04353922207982	127.17350813384078	10.332327350853523	89.85144991622147	12.0007185769077	89.16927296078241	21.554812071795588	99.06017778718234	86	37	0.2001942275056167	13.393199858522811	15.12851028040694	16.177319329748634	17.37360173972222	18.44707838118141	19.731288379377272	20.50432802661328	20.951669395060268	21.26106878650011	21.554812071795588	21.76359649985615	21.851172362612022	21.903048392185585	21.978114687260447	22.069011503542065	22.244941981316995	22.337684770527424	22.415183238805675	22.740654754391286	23.04353922207982	89.10452955780421	87.72457878860354	86.93869848828206	88.19965414387764	87.98590837020427	90.33611525458502	92.37340190602592	94.5214869304886	94.837142800173993	98.42863723061164	127.04384505389334	101.77784984013414	103.53957956496674	99.55664500823444
89	20250129	3	1	14	21.453303273325183	112.80553716003772	14.055416238049265	90.32783715677505	14.775008760042104	91.1155513845802	20.463458605675086	96.73381365503192	119	23	0.1734835174772634	15.227109425198812	16.86285048948863	18.24839730563425	19.12369459475216	19.495969853069035	19.736268061803024	19.83004839771845	20.21637681508144	20.291808564091987	20.463458605675086	20.696294739522664	20.790469911780015	20.92546995877588	20.986134793754037	21.01256212562143	21.06319025574693	21.15455254920796	21.161937111033033	21.21106134252266	21.453303273325183	90.72855200690596	91.6794451021472	91.1587995303049	90.99972581292938	92.1642934942707	91.249838266908	93.4469511900708	94.82973929255034	96.9807430075185	94.46183174405944	96.48688430254532	101.33166646996833	123.55187085093536	117.61812220502044
92	20250129	3	1	19	23.38275228556008	107.8400005289837	18.21753266576398	101.46187871119554	19.353338661904885	99.9975503283224	22.71723790346124	103.03635460927735	145	20	0.15933593616163144	19.94794384432309	20.316538023121897	21.036882616540034	21.591644404782613	22.105057234837854	22.25795768247724	22.48500053810846	22.605447683584696	22.662152278316857	22.71723790346124	22.785529878014252	22.79216031115683	22.83575362142244	22.867680317530517	22.887676094208373	22.988376936523803	23.12611288800695	23.18330871881052	23.203013184850036	23.38275228556008	98.73738790568648	99.19904948821936	97.02286571160808	98.19324026500038	97.72577181041652	97.24826590799672	121.88685452926356	99.02195514514447	98.21642707459098	121.34576795422954	101.29980494608787	123.11908091420412	107.81160685688852	120.42435668398969
93	20250129	3	1	20	25.2240467883704	137.26241441561822	15.68436800782495	90.29086029727004	17.51233721915133	89.77605210643871	23.220794865830552	101.26265520247628	161	29	0.2064609591742113	18.42632182481452	19.876300926847705	20.26357796600167	20.625045075916912	21.405985630892733	22.09551383956573	22.282775205182787	22.64440805591853	22.8274689999834	23.220794865830552	23.394551046653113	23.6235223319451	24.026491216631925	24.10964523295329	24.321025071720165	24.67982151681419	24.774900201002573	24.8248022525662	25.043371442883725	25.2240467883704	90.32254893704386	89.5438789209328	90.18906206744462	89.53393299997683	90.9565963131602	95.88536964742914	91.87232274718905	98.67309535733922	98.1362596973968	101.26265520247628	104.40848491506787	107.66813338772002	111.13820215740688	113.53260635515636
95	20250129	3	1	26	27.56680883619274	128.6187073988017	11.278194416374784	116.07455188340607	13.59714300845016	115.9160646160392	25.203702500310804	123.6542995992672	175	21	0.1964841145382063	14.453556741888944	16.2215695767204	18.785004549141373	19.771160127892266	21.17391049370986	21.97741238638994	23.326913680223747	23.376031960528337	23.642012655315344	25.203702500310804	25.341627045685435	25.584621276486807	26.023641885595485	26.392605502533204	26.894797799048455	27.210249246768292	27.328125489696315	27.366903877478475	27.479593699379752	27.56680883619274	115.52528890709536	116.81448568998616	117.01644483545095	116.72290796175662	117.90547592949063	118.35216778232292	121.92143135058288	121.65325759229158	123.53226375931663	124.30767948636236	124.17065357740456	123.6542995992672	125.4309990538004	128.25983050246714
98	20250129	3	2	7	24.615994951686645	116.13888511036666	14.935849343240015	99.7865808700079	16.261213991424572	99.60882549946662	22.434589167181745	102.4660099416152	125	26	0.23161206190439992	15.86967504995548	17.555640433094176	18.91851950207802	19.943930385991465	20.132301404190155	20.914337029233952	21.29296786425749	21.827757106993634	22.262300737883873	22.434589167181745	22.681277933928328	23.013736518381915	23.314904860883768	23.68115499266797	23.832030387321787	24.042213526846183	24.176025399112188	24.37135388969575	24.397128373805792	24.615994951686645	100.014991283782	99.02490434460996	100.26469695162744	100.13296943205415	100.081592343435	100.50859574742192	100.69386649177348	102.4660099416152	102.14636756782475	100.63673337937	102.44853847719564	104.30461207596332	107.1055685048547	111.72062837322412
102	20250129	3	2	18	25.30420295810704	126.08464335188212	16.999153138577842	106.41817112737333	17.78576266601125	106.16187891405498	24.269937807153	109.54156149989402	177	22	0.13166463014757035	17.3699919392024	19.744104522180923	20.726443507673327	21.600399583474577	22.561042151179176	23.397843179819795	23.592848407977993	23.73549664775248	24.23454600959619	24.269937807153	24.357171044113414	24.41032257306787	24.41746794371831	24.71862363946078	24.817860935795768	24.94677252989602	24.97106132113534	24.98342983450582	25.104441869890536	25.30420295810704	106.41817112737333	105.53659438922398	104.90655385651934	101.04648905131056	100.5450742939138	101.89479068376671	103.76406449255576	105.45516597501698	109.37980807886623	111.35385982590611	115.18560214659304	109.70331492092178	113.67404589365904	116.17897388379042
103	20250129	3	3	1	23.64168539215474	143.8999742594879	13.741629277832976	145.76401069681236	14.42538995991334	145.0247650367742	20.38949453923061	143.8999742594879	7	26	0.2766508570136262	8.428136746191166	10.719684499479296	13.28616734572248	14.576587454404896	17.165978630748576	17.98819366461153	19.210071290829006	19.582195090384115	20.289588428269955	20.38949453923061	20.996570948805488	21.31875711820124	21.455349272867636	21.732205407858174	22.15661677576983	22.442824345491992	22.686604149483255	22.863916252214228	23.104067496457713	23.64168539215474	148.38372356407055	146.7870676520777	145.76401069681236	145.53781726746405	142.54015940387904	141.7352110035653	139.99943423402885	142.22154416507485	141.7163361269863	142.35624122342026	145.36156700561548	143.49246608093307	143.9786975459093	143.38763729441555
105	20250129	3	3	7	24.67846501702937	132.6124421273696	19.64514508060841	139.91388711022353	20.80094234488133	138.759156873536	23.40359653945574	133.57694221876534	174	17	0.15841941722710284	21.23690069625784	22.000516663626406	22.504333092941376	22.57213337477009	22.821271756927565	23.164903422148974	23.210379639959328	23.225187554522364	23.323387183369206	23.40359653945574	23.496425940476524	23.507193228181023	23.740353532589715	24.090726277732237	24.34140631611692	24.34471580385721	24.402550807257505	24.54159464581695	24.61384372285482	24.67846501702937	139.01280497698875	137.35077853339573	138.29388167418682	135.13508565360047	136.18524473498815	133.29897508431802	136.03768306518128	132.7244710284442	134.82907061527118	133.8278682450103	133.05678479028285	131.6737119375101	134.27263803336336	133.42750933274593
112	20250129	4	1	12	27.46928368895717	130.51002901600842	21.82035843772373	108.912451490469	21.945409952289868	106.71237241841852	26.45968038629157	111.41630149734748	97	35	0.06293411127748098	22.1829098371467	23.19561580411978	24.009461817453328	24.862247158789504	25.14135560311945	25.37633509060943	25.626722489926024	26.01994815607321	26.149035029932755	26.45968038629157	26.542318934591357	26.65142571390234	26.70691260029052	26.808758740680304	26.89712908791608	27.035399331114057	27.126886159099353	27.19906417208484	27.351789708147617	27.46928368895717	105.37832407446146	103.68605308186736	104.576843525933	105.27501056629	106.73506769476488	131.9807439411723	105.3121908188616	108.44466777663196	111.41630149734748	110.16626804942749	113.07524653598176	122.50991867978436	129.1736145327101	119.87539879727883
114	20250129	4	1	20	25.95652695430224	146.81836984502502	21.55743872926032	90.21224887703524	22.154918183941493	90.15491576144956	24.912710616830733	97.57452364127782	138	37	0.06209794867853112	22.64187368563104	23.31238855517671	23.740429428113146	24.066059246120968	24.12431873170074	24.441964392264683	24.631265053806672	24.68434170941717	24.764217488142453	24.912710616830733	24.94307238117974	24.96699786050987	24.992558716087274	25.051178706136323	25.224806081229893	25.32349926524458	25.522654633715877	25.651598923181695	25.75082394358586	25.95652695430224	89.62971079503134	88.76116138279671	89.17962227798711	89.61350036762458	88.5793584902304	89.30961078684109	98.86528146595464	113.3140198264983	104.44510583670638	92.14155414942658	107.71082559239603	92.74368915339583	123.04239155844854	109.45070073222418
116	20250129	4	1	28	24.55366688536472	101.9837243021307	10.159335354927965	93.14554300469965	14.175111957566974	93.19750315344304	23.260918824231247	96.71774560277176	151	21	0.15679265350875415	15.170467632614203	18.197433806466396	19.555780024535174	21.12270311147463	21.5389678539796	22.21771441004554	22.691445427271983	22.897480678369703	23.154978835440797	23.260918824231247	23.48059278081324	23.712653207516393	23.779308043103303	23.928074581714313	24.012840553475463	24.07595803890746	24.31899208210061	24.361830240613067	24.374559539108855	24.55366688536472	92.59294438209696	93.85402207353248	94.5137885029184	94.99612499066956	95.72759764567977	95.81840248025628	95.96637093619633	95.36897499067844	96.25623656503882	98.0719874883562	96.71774560277176	103.86230334371594	97.14287779054612	102.51905485338038
129	20250129	5	1	3	25.76188714469445	127.72508979111056	9.545787379295325	113.24151019826104	17.10274411003364	114.36124326795829	24.194452150620116	120.3423485995429	34	28	0.12338939518054293	20.7231324923179	21.967779709964464	22.532259566406637	22.79077102916282	23.13376413733185	23.69811098907268	23.833782519264417	23.88484617165932	24.09506677074056	24.194452150620116	24.227242133199077	24.2933982838991	24.525026605320814	24.619742430408884	24.696345370728363	24.73543489129418	24.802228999260095	24.93793138952903	25.14196623158868	25.76188714469445	114.70878778059964	115.1334318250142	114.55515482775525	112.5650350284552	113.29975180287742	115.81860204841648	112.634656475147	114.47249588549542	117.95087326195222	120.08672419345986	119.06018921675592	121.19401638725104	123.1099892441278	126.9738574996817
130	20250129	5	1	8	28.057041088472623	109.28309467570544	21.65543682729204	98.60121624760836	22.78143607575335	99.46690798725749	26.959182627167905	103.26102259062633	32	23	0.10008548153566066	22.984272085224383	23.77533571322517	24.527258497593195	25.29849379892361	25.84671350926419	26.02086779065049	26.286719566929897	26.679222247601643	26.880426609199898	26.959182627167905	26.98714404311425	27.07328384535757	27.316836399279225	27.46969511474958	27.560182697410156	27.59128721738688	27.64075510549596	27.65086408909429	27.826803626880164	28.057041088472623	112.9590582466955	100.23962875617094	102.5708590674394	103.3146675119379	103.26102259062633	104.90906576089166	103.32847790115896	103.99754956334112	98.00951530795484	97.69772390653456	101.05330271904114	101.3035270392064	102.62009035920607	112.99041128790948
131	20250129	5	1	20	27.343852091167463	115.0701765813065	16.82663748999374	97.84711611394069	17.42825995249213	97.17582407744833	20.13018730040273	107.650122931674	65	24	0.21708546556834363	15.783325832690569	17.783604337470187	18.45723163490104	18.631439674532224	18.986024186524432	19.25610846274324	19.69092585621769	19.832391718943125	20.04534306716776	20.13018730040273	20.530053173720862	21.99867059850258	22.207598165102866	22.396253443861028	22.516442099297027	22.671687076782774	23.07729354351767	23.66325750367519	24.674286133997462	27.343852091167463	97.84711611394069	96.60635738985692	95.53260471274544	95.79641568975852	96.69333843478164	96.53335961825982	105.15543578244514	98.2062269123018	103.3931365570261	101.35935843598376	107.650122931674	136.26230019826357	119.50997264420027	126.16567514960929
133	20250129	5	1	32	25.02971237493938	101.6409459670163	16.324161470553488	97.37198991039992	18.700049960070373	96.21346978290504	23.878171807857665	101.32674944258363	66	36	0.07160599524695141	20.59353868174049	21.803104977272312	22.70651996786671	23.306888116743593	23.541286674491868	23.56600503513059	23.60531703297805	23.669254987809367	23.791854606239248	23.878171807857665	24.039514104165217	24.073287167996657	24.085149135002823	24.133118133475936	24.260973402189386	24.37806292161063	24.42917663934893	24.46695692709588	24.650628577954443	25.02971237493938	94.03695379761834	92.30772628482588	92.23495224560206	95.11240480683576	93.96405772255454	102.86472137004029	91.8940654660069	107.05921522498016	105.16822920633328	97.6607673863362	96.7941705475408	105.98662188834824	96.81446917558588	98.15541932426903
134	20250129	5	1	46	27.08306090737539	106.08429123892198	20.24636637650488	94.82740027228462	21.09261938299061	95.03537985252032	25.86518311522157	98.5999908043822	66	27	0.08849935288177938	21.368688763486897	22.29149839984423	22.84392496417569	23.490867630221025	23.641018226291244	24.22139633362931	24.693963474090104	25.195805591089815	25.5049549047702	25.86518311522157	26.129562016113432	26.208918707938448	26.289261873684453	26.361377592427644	26.37046019324211	26.38868960312462	26.510341525664455	26.53401961883353	26.67564200822536	27.08306090737539	94.86550596330918	93.85046269486726	96.78005506871985	94.70729666646665	96.65012757778584	97.90284581418474	98.3543987613084	98.56835809770168	98.42216933109424	98.20722353832804	101.15991119489128	105.1774632515562	105.31188572926172	103.39669593569133
136	20250129	5	1	64	23.962054785044124	98.1669618807977	6.928203230275509	96.43175461184768	6.585649884971971	97.72659894222063	23.262823418344496	98.96893057268596	88	16	0.4347494446940976	3.3353266757103017	4.999028459185993	6.940387677519134	12.637371543373456	21.94787034031833	22.544136942192388	22.706721852135946	22.95613911455957	23.065094549843415	23.262823418344496	23.369394588496863	23.53261191168654	23.590105188249485	23.628315866339673	23.70551127982152	23.74734219051843	23.766192128644175	23.782029581827665	23.808035777224735	23.962054785044124	102.53502120910724	98.41489802896388	96.43175461184768	98.33314418585034	103.93552484768624	97.87594708112898	98.05682453524234	102.6528874911928	106.1814317675226	99.12468898307618	101.7604597329412	97.31929076684794	103.09860305730548	97.9676875238118
138	20250129	5	1	86	25.526751008207302	103.10224379319732	15.996379401128912	73.55687879781264	17.255125167312176	75.56116153431581	23.326898906287404	95.2544392700582	104	32	0.12497008734786844	18.04213098376037	19.547298207328794	20.741301809095553	21.4947979390496	21.971651618566153	22.15238381874756	22.4403439872859	22.71420259491215	23.244307635102267	23.326898906287404	23.42090110422317	23.67439009379771	24.13955144748584	24.264504922913208	24.357252094921893	24.481700115784157	24.749072177973748	24.832854661439875	24.85151361121839	25.526751008207302	77.89804447789308	79.04757632678715	78.38180471711034	80.06533489266798	82.69010207763077	88.14660923211247	91.2441636003503	92.84951456593964	95.37143604678413	93.64334753516454	95.13744249333229	97.14410831859897	97.42197375651298	102.87187063633073
140	20250129	5	1	96	25.995130085912272	134.84699971409057	18.67172313031983	115.19636163981536	19.825178823739403	115.68214902992956	23.411139078936316	130.68979289308226	117	19	0.12976786468762894	19.885030875328905	20.00712775519628	20.985983009698415	21.37016572310355	21.478552387458848	21.717006057254036	21.821855645383028	21.992749159224147	22.704575942664533	23.411139078936316	23.51182096997177	23.592132938357548	23.60647064375413	24.338158189876772	24.786917644812274	25.029585492167467	25.192234695111665	25.361424292773023	25.56979305332489	25.995130085912272	115.47755255436805	136.39423111090343	116.37253289560527	119.26257548766056	118.16164949685346	124.90094655262855	121.13820532978036	129.89499889161772	123.41447883445773	131.33319126543478	137.14196504158704	130.52418517344267	130.62604442118808	131.5323334169274
141	20250129	5	1	98	23.553046227151547	99.99645200576283	12.416559634271426	79.418046627917	16.48728084346237	78.8872415723988	21.711433791590203	91.92872364455285	118	20	0.2132246003350162	17.461978657396912	19.566242551519	19.745344014945683	20.0978403223138	20.650987026604223	20.98364587095367	21.205704811608815	21.412477685910513	21.507278014703772	21.711433791590203	21.786530771712297	22.067414300106243	22.116625997322057	22.276702285523665	22.588637044477924	22.851441191514706	23.112498902106548	23.22318753496899	23.365641735026266	23.553046227151547	77.98373906167168	89.4005173179509	82.74924878139346	79.25993902760774	82.31177063447744	85.021835786739	91.92872364455285	87.90874104074221	89.54560776199877	92.39102591524546	89.62153439375466	96.80871315180156	91.96235468811254	92.46124737148368
144	20250129	5	2	7	25.69457196399648	119.93832861208	16.617785554207387	113.28729397754914	18.70119883503557	113.25836470371196	24.380256062840655	114.76119200420509	4	23	0.08591658810150499	19.6940290293521	21.28293362279132	22.578507409904045	23.07385316267036	23.247118563876462	23.6420289422263	23.952554372222572	24.074476657053395	24.18154885544543	24.380256062840655	24.42697879416818	24.51739102383964	24.64670981930115	24.752132840030157	25.15958936235987	25.242978768920832	25.32915267804048	25.452871945071223	25.54568749845384	25.69457196399648	113.53169108635674	114.1180529580124	113.51920275206848	113.81821089925394	115.21454497996798	113.76368121810272	115.72859044679964	114.59919959632406	113.89800199927494	112.2774677412651	114.6189490630894	115.03197936340196	112.93930877993016	122.10060030293693
145	20250129	5	2	8	24.00826794192116	110.45750658146945	11.378108058323877	114.75629023130038	14.0428828262842	113.09261969375248	21.750164395257993	105.78635599016276	83	20	0.16088984569788028	15.233702423783074	15.647079644783938	16.785348701181384	17.64994364734672	18.83044734214835	19.690061706771314	20.719640176058903	21.296028223637187	21.71407440190907	21.750164395257993	21.915128867054374	22.21778230010976	22.372590251127583	22.507672756208603	22.56786954381099	22.83664441083797	22.986849608945818	23.15447455559754	23.297831254084446	24.00826794192116	112.4829760957418	112.03859275421526	109.61663896559692	108.3231200800412	105.75141814615024	104.8454749186241	105.82129383417524	102.58494403730032	103.47625313368574	103.18207557183165	112.70097278450676	105.28524123753918	103.58904475876002	105.3516694130856
147	20250129	5	2	29	41.02846404399817	104.9388119968796	13.439203481010152	110.59248839010806	14.72780232926955	109.04436884357108	23.56326896786703	107.37785588791766	108	27	0.3476343658834683	4.453728004833425	12.55716334826084	15.260746517726847	17.42611105501754	19.99430708481803	21.737184101555865	22.38477216813606	22.82671055380666	23.139277455048365	23.56326896786703	23.787846539396316	23.84399282537586	23.955533573747807	23.983905851199236	24.040953400719275	24.192440807162676	24.39449735017301	24.59704715396265	25.098129588703554	41.02846404399817	104.14982995229272	110.59248839010806	108.27829224816604	108.291543306454	107.76893499151916	107.81356959998108	107.23515022757552	107.92436797300284	107.90571682879704	108.126276270201	106.81129941612063	105.89992559371672	106.20709997252554	106.07729451743148
149	20250129	5	2	46	24.551049337933005	118.4282367892254	18.91107457636028	108.24932907548444	19.68556941786471	106.95287455000104	23.699732391728325	116.19903860980897	100	21	0.2563394019195596	19.74001356838364	20.562988430841113	21.022261956118022	21.626237257529667	22.182230843375763	22.641071033437484	22.98302135644622	23.347917748581068	23.526618168790176	23.699732391728325	23.885128654163143	23.945791181475784	24.02905395142032	24.1642681022334	24.22092440683189	24.32134226287447	24.396588519622146	24.411294902888233	24.495905374608295	24.551049337933005	107.30686662285312	105.30242795166556	107.36337938640357	107.78416913220632	110.41252620479432	112.64758210452842	116.28155517692215	117.9095742997823	116.19903860980897	116.40037740642067	117.19925452369688	115.33450621063936	118.3007805240504	117.47470975377188
154	20250129	5	3	7	25.92878970130217	134.70053636684327	9.926217785235275	126.82288899600955	11.900474006726474	126.4627273334711	21.680660707124304	128.02335555360298	45	29	0.29804064306805006	12.887602117472072	13.762454892920106	16.120971101024246	18.147038899124524	19.300934724191016	19.98993957839162	20.861388536145498	21.099085104324224	21.368355560732468	21.680660707124304	21.82338758246736	22.3973788012664	23.26893761927632	23.509072203660704	24.056483012295807	24.36997858730148	24.59053647857403	24.875370988272277	25.23013696191895	25.92878970130217	127.21719696454308	124.71461816433076	126.46653417370068	124.760900256632	124.56820566535008	125.27644066250303	125.41659882468622	128.04039989258274	125.95687182745392	129.54000680285492	126.71383980336044	130.4138037562074	129.10989148494926	128.02335555360298
155	20250129	5	3	8	27.26270908184524	108.93327894048724	10.468133171299131	113.64943533260237	12.85849819361022	113.17368539032408	22.33015267201582	108.8273620010635	122	19	0.2039256673751642	13.130497944538629	14.680127343547914	16.18161965227669	17.701784958161653	18.463744449662812	19.153747575163152	19.93485920007278	20.93196260820251	21.88058683294016	22.33015267201582	22.518508447176945	22.686594454083675	22.77670499175595	22.953585726911047	23.03288508721596	23.11995961977825	23.35296673621417	23.8189373767411	25.25912170987729	27.26270908184524	113.0788872718736	112.79273356649624	116.42150994603878	115.8696130295158	116.23287304643524	115.15090328943376	115.40250051279848	114.03910593921776	108.72144506163976	107.57479630946452	107.57479630946452	106.20366262970026	106.55434278545148	106.10847467453884
158	20250129	5	4	6	26.596407930887224	139.1705973180448	14.68417560949156	156.46503858212836	14.74920055158212	155.6357948800111	21.770117400445116	143.05090481820537	65	20	0.18080041142862577	14.721667875133484	15.489862957330704	16.13199684131119	16.928079154894064	17.176470785121502	18.13886096955181	19.184908259992824	20.428528480107413	21.21759216862732	21.770117400445116	22.53834277038279	22.754404309016948	22.811846911972463	22.84859993073531	22.879110260836683	23.824974811633904	24.45715745817447	24.730122490372555	25.223463272437737	26.596407930887224	156.46503858212836	155.29914884585426	152.3076029439201	151.75258394382507	151.21786357177513	148.36012996834677	143.87679761955062	145.08009134076957	145.10616633190563	143.11401260193978	142.98779703447096	142.452303768768	142.5185997388211	137.50918105365153
159	20250129	5	4	7	26.81734956761103	132.99697705905376	17.615391946096818	144.72463144795364	18.678723874226023	142.5895974785968	25.766571919457572	135.01343626047645	89	16	0.1981147415257294	19.073291307899368	19.745273118441776	21.40061261115638	22.688097479398134	23.847292791671613	24.22171190989508	25.103360405270944	25.28115225428036	25.687136150988454	25.766571919457572	25.78682415098469	25.91290075259388	26.05765238481439	26.22698591713962	26.426887224246233	26.479589093738912	26.569009290107655	26.667853219366336	26.754053011357428	26.81734956761103	142.52979652713657	140.51436446070014	140.2642113281082	138.12043823665712	136.34693205326928	134.7887682791275	135.47969452631412	135.31717329646	135.6472497345662	135.23810424182537	126.16493276491624	135.49684056182718	126.90009700408494	133.76049429170428
161	20250129	5	5	6	24.86954639622218	139.2611174023281	19.626453003831976	141.80041882071222	20.16376693977372	140.95881559991554	23.724523353724493	140.57375523614274	100	15	0.1812252950600824	20.071331666307906	20.48239842290813	21.192534800641095	22.02508244374381	22.293843113681863	22.602662325399915	23.05895175345641	23.440401336564932	23.65169753962549	23.724523353724493	23.76335154480072	23.81457294802194	23.873004955202756	23.93423006881686	23.994595901997005	24.004282290147533	24.051762636506936	24.25037803920599	24.57650319439068	24.86954639622218	140.62611878113483	140.4499091978996	140.4499091978996	139.48289720213154	140.79144683530782	141.13775404012748	141.52571614498356	141.52571614498356	140.134832998454	140.57375523614274	139.8896121477267	139.9397078600264	139.9397078600264	139.62136720186209
272	20250129	20	1	3	23.305878471622027	143.96927027727313	17.70420047472689	137.18382333469006	18.664017030444988	138.28602392204778	22.376433971794977	142.9217502209244	30	16	0.08656120167025494	19.0925981664596	19.849171265232194	20.32849336372155	21.433786519318943	21.56074743243645	21.81405024328971	22.04132119440803	22.205446152082697	22.313957214658327	22.376433971794977	22.51462781653317	22.61873024906748	22.64163882148894	22.67451041276138	22.710245080985747	22.811786036080065	22.900231389284965	23.05443714765448	23.209809872316583	23.305878471622027	139.55782720786118	141.51739736856027	139.68854793175487	141.44397247152335	149.8126208747447	140.1782574181697	141.55766919574393	141.7183293790388	142.56871579042746	148.20429020072993	145.50859985344923	144.33906938128325	142.3383324639075	149.24722882825387
273	20250129	20	1	132	25.58332047830821	121.79684292764672	20.466244527473727	117.44456690130411	21.467026221861772	116.7844072453228	24.67839723992848	120.2643270192012	64	16	0.08804403304018714	21.938462440744736	22.787715903298796	23.421337859248055	23.818658489742084	23.89912789785234	24.187415159024297	24.38302100686237	24.580834913127305	24.60099513609861	24.67839723992848	24.795471643485044	24.880395080780797	24.99114080153771	25.129402120185677	25.165082703772413	25.192846494658053	25.23964359372337	25.419594942882657	25.51409230293214	25.58332047830821	116.209574370658	117.55675851683198	118.87555916056412	120.26403209925466	119.08619302031872	118.5853172545484	119.40779813720172	120.2643270192012	123.12724714582748	120.1383656930656	124.01444770226789	118.26490198710496	120.61139694802053	128.2518778335637
274	20250129	20	1	165	23.765363464654985	133.53049741201085	6.948654204359227	119.40503199149616	11.628754474095423	120.06625946107704	21.472664265993167	121.11552191802954	81	28	0.18033432689180232	14.058693874692583	16.46262245931669	17.29737947412218	18.016272783035753	18.79464331871089	19.36825338200963	20.285801785832295	20.810158324583963	21.2215871185119	21.472664265993167	21.645025918434342	22.140096566770055	22.49461856059729	22.669344890469556	22.90143957938764	23.097362767418225	23.13845481465712	23.23595061934754	23.533894303756806	23.765363464654985	120.89270989841316	120.63901772646268	120.94467682692544	121.549415262147	120.4276008034017	119.11337650366772	120.97670106525914	120.1221450960055	120.54516199588738	121.23043391582296	122.2586773942862	121.80433796215034	123.47923918685814	122.87061594406482
275	20250129	20	1	266	27.14190649993025	134.25675303486315	21.046256777014523	114.89887894062926	22.195742820274784	115.16364247517085	26.109587520113017	119.83071334055028	98	27	0.1667915171328254	22.728277202798353	23.949601038031258	24.486172596037697	25.25083380403635	25.312877784941136	25.38392480009332	25.735303413350188	25.89120938111479	25.987677432674698	26.109587520113017	26.24079353269017	26.26287318192873	26.289070714440424	26.30890651059294	26.368157185019825	26.41590967536109	26.62491176227208	26.915785769176363	27.03695727535584	27.14190649993025	115.3353197829057	115.83823964899518	136.43049609467542	117.91501506431342	117.32645654753864	116.63827610675092	117.979409309194	118.88375590114744	117.2330991299765	129.49138569028796	119.53585441192314	120.12557226917744	121.58674805951854	123.83767878809952
276	20250129	20	1	289	24.7466131790876	141.55825903563704	17.609921350309	107.15053871187648	18.842990761632688	106.30903040784422	22.87344167339124	110.88447947649637	116	29	0.15429226965651202	18.409523342905267	19.9515915484721	20.921262239994174	21.41925274455703	21.890421553079417	22.11791986569099	22.53476788259517	22.63252525474923	22.68364517303411	22.87344167339124	22.890223297717817	22.95335763939466	23.185413194285097	23.289654549988786	23.350628185096724	23.46792134390517	24.17796125197728	24.37970329208791	24.50914511215811	24.7466131790876	106.00418487964778	105.7723676320084	106.26854501794064	105.83984328184772	106.84508300448029	106.18881493583962	108.17893473513963	108.26734970118382	111.46568533391414	107.5913321657778	106.5038097780586	123.5472131497106	114.16987751137808	127.00450883481597
277	20250129	20	1	297	19.18998677213898	99.82468656103244	14.95218623243218	101.81584366497206	17.279130959181064	100.91284285714252	18.442603322555502	100.50814319784875	122	3	0.3779686246376262	15.438414531292601	15.924642830153015	16.410871129013437	16.897099427873854	17.383327726734272	17.86955602559469	18.218597734607023	18.293266263923183	18.367934793239343	18.442603322555502	18.517271851871666	18.591940381187825	18.66660891050399	18.741347255462333	18.816120508241777	18.890893761021218	18.965667013800658	19.0404402665801	19.11521351935954	19.18998677213898	101.81584366497206	101.81584366497206	101.81584366497206	101.19159983466508	101.19159983466508	101.19159983466508	101.19159983466508	101.19159983466508	101.19159983466508	101.19159983466508	99.7310850717904	99.7310850717904	99.7310850717904	99.7310850717904
278	20250129	20	1	311	25.604888702691348	115.74608225052587	18.26590786201526	93.90178893521978	19.70004930463804	94.3601080916918	24.28562742684589	94.36006402319404	134	38	0.0988655463541778	19.85565765981348	21.281324754627633	22.099442855086146	22.77278321634724	23.543861921626373	23.944154527594307	24.079992460481396	24.23732707735171	24.272299037963865	24.28562742684589	24.47290383845416	24.670999042733428	24.772910578162463	24.88082978536832	24.9604067773174	25.05528222708213	25.19947697478513	25.282227752575256	25.305383667801124	25.604888702691348	94.36006402319404	94.81847131666156	93.52415919814618	93.1031558896235	94.00321088787202	94.66632313320324	92.38391732756834	90.63712682347636	89.48501696746332	93.34360717293936	89.7550619419672	88.46998386867473	94.36717261087117	113.69005292799922
279	20250129	20	1	355	23.889541581571887	138.38210341681773	18.34993702519964	132.4752026556919	19.86612455839617	135.09697657269146	23.225417736603543	141.24768799261625	143	34	0.09423679998510702	18.102067104058865	18.78164209371744	20.789974302328503	22.427563095522338	22.67084273627812	22.783906110480444	23.117590094334982	23.154862715467377	23.19838158573581	23.225417736603543	23.28384224280202	23.41529218865659	23.553813414379835	23.593311409618178	23.64476235364781	23.670601753755573	23.684585869309373	23.694275547748298	23.725429939374035	23.889541581571887	132.4752026556919	131.3398727276721	141.47585433471042	141.47585433471042	140.6091456297284	140.453875362698	142.23973767488079	145.36514672358737	141.01952165052205	141.86772158644493	141.86772158644493	142.12318327807472	143.03605203951804	143.0253128856024
280	20250129	20	1	364	25.705278370155057	117.43072600312306	18.55819511607548	113.72520941955833	19.444962749834087	111.44260022085685	23.56526517096738	115.48577471908472	158	24	0.0912433688360726	20.016789876906493	20.515369248574952	20.937589201826928	21.69624037921702	21.78566971789433	22.368636157467513	22.79683954037295	23.06572434753833	23.397481133011674	23.56526517096738	23.641246681525608	24.19006441644169	24.47618135928561	24.728570946350033	24.96996336454209	25.08389651523612	25.225014797295017	25.334228482489397	25.536491991764755	25.705278370155057	110.064683382322	109.92506421176525	109.53331899587069	105.20787051501054	106.66579201628628	105.5247264037888	105.9579231266532	106.87901913763986	116.87492393972168	115.46393538856024	115.5076140496092	128.36032701666642	126.64220476530946	115.8244902776941
281	20250129	20	1	379	23.638549940642537	98.8803020439219	12.993636264780486	99.69639638428444	15.09855830513961	97.2475777614548	21.371468553639296	94.88984194372598	157	27	0.1649501077319725	16.029399817048105	16.915483302013723	18.750880901768696	19.20737489171841	19.481428680937235	20.119526240534626	20.426108623143232	20.692091608240663	21.256319060032737	21.371468553639296	21.635523794328822	21.686323321775543	21.824784616026065	22.19330866978222	22.320722237351657	22.52373332727428	22.774037743550164	22.836994079845525	23.07969786933016	23.638549940642537	98.15612103034876	92.82103953661785	93.01413074437956	93.5933433497448	94.0835206402128	93.3506852516565	91.9483815844382	92.78202874644698	92.69255613645656	93.23658174130274	94.88984194372598	93.03711416090358	98.343852830806	95.75419128913563
285	20250129	20	1	471	25.151403438044092	105.34389979794209	19.40564111890601	96.3335869482608	20.0599163657799	99.31519709889233	23.600476255453252	96.73919340164306	173	26	0.0908243244234118	20.239119198711133	21.430922828279005	21.89002183916677	22.111708709299226	22.88614259746599	23.373777850075037	23.49149340143769	23.52227903902544	23.56094994542869	23.600476255453252	23.702540738951665	23.748646248971745	23.798870433521728	23.842533532081923	23.923994626810348	23.97734948648045	24.207801776447024	24.35523825751497	24.572828400373425	25.151403438044092	99.83701218086746	104.58988102150104	102.91841713961853	101.3871927771458	101.9562967471018	88.73418129251432	102.05542035810164	98.11549326529855	88.77820572177647	89.80253388370797	87.99425765558756	95.70564136414198	93.07512832504818	88.70268587615375
286	20250129	20	1	553	26.521054347399456	123.93268368950102	22.680460892891965	123.99105749961068	23.41630490646601	123.77042009086456	25.30130820844919	122.02560927928732	179	20	0.05313709113339695	23.411241870136163	24.15721195636991	24.46479817791436	24.811681830699523	24.83199733253878	25.03688754940812	25.08538638363842	25.168436271845312	25.20956056375304	25.30130820844919	25.30716985186184	25.385752409921647	25.50297057719973	25.517379811346075	25.525265544364057	25.61334717799437	26.20217874201257	26.209365606397267	26.27876783855461	26.521054347399456	124.48936034308872	122.83084242989428	123.35617621192137	124.2537701540642	118.99954757395383	118.44021664084724	119.3912622808884	118.50076675676937	117.68589277480628	123.13259638347864	118.62382973170614	119.92606401016498	120.46159795448123	121.00082348295602
288	20250129	20	2	132	25.876004952084884	146.24627599699022	15.632557662012225	143.63199372460983	16.278049965034924	142.33514258264657	22.917627066767817	142.19625223724512	109	23	0.1380870117937046	16.565762615290133	17.42168952016434	18.29390014704345	18.96594154238697	19.813769505298968	20.944366997068876	21.81481602332988	22.419797831079023	22.806234654857807	22.917627066767817	23.247882295251667	23.471389159802893	23.913519686138397	24.13774298532536	24.331921818429063	24.47389243105441	24.94639115671339	25.159529874845013	25.509870366829514	25.876004952084884	141.11376382792386	142.25967019540607	143.45468581881505	141.54326896662977	141.34162508041817	140.9086927685403	141.19236507850533	141.14607281655077	141.37407644419167	142.13283427908414	141.94216344881477	140.64256311056818	142.33635955116165	142.27871795609167
292	20250129	20	2	297	24.40562976759545	117.92904918590774	20.463115486589448	122.44364304903787	21.289868369092847	122.8500257859576	23.091240832095895	113.41129764541888	163	6	0.17213269719580668	21.69216250866704	22.11139811917613	22.269546719022102	22.34895929468719	22.46460408003085	22.620824164719668	22.708690267885288	22.81876117909778	22.871789725750865	23.091240832095895	23.316182284079527	23.364387703568404	23.40255471847635	23.474502530616743	23.53861739408067	23.629810217991626	23.69906604671623	23.802498741810517	23.8952314236493	24.40562976759545	123.14242026859466	115.01451806863572	113.53920646016702	121.64683037138752	118.30617044031489	113.28338883067072	111.26013630082412	109.47784353695984	124.640796650814	109.91977599203403	109.63256464271046	107.89719465930716	112.07031190294909	109.98419057622128
295	20250129	20	3	132	34.056235347763305	145.05651808435246	20.66316584737974	160.18993852493858	21.648935028572424	156.84635312359157	26.28135019310954	152.2463053584783	146	15	0.11565943253686128	21.903698818667184	23.54541710168719	24.131479407778105	24.34873475547674	24.74008622113373	24.97197217201604	25.103121020281172	25.46887196057177	25.87698183127988	26.28135019310954	26.378848680335818	26.611870171099024	26.646700353812665	26.669621429232027	26.688362727313557	26.770221623611825	26.83386555435032	27.07660789545996	31.074640140903252	34.056235347763305	156.30659538325924	152.28143642590405	153.98064312206867	153.33890748803543	151.53839070540522	151.75880777166256	151.29285459542476	154.83773133500128	150.99258541122646	154.83744658470806	152.72590112465724	150.2374479729192	154.94654662562382	152.21117429105254
296	20250129	20	3	266	24.225845081760895	138.624914059706	15.046273398759078	140.8260033173205	15.57108790643314	140.9235438522854	20.395457461310976	140.21968858583293	186	15	0.15995204509389818	14.960897755951716	15.78988499837777	16.913131264752483	16.967933333379214	17.078219784537573	17.304663745029647	17.76601709632436	18.44420093186914	19.315306790536273	20.395457461310976	20.81906220135959	21.186637130142778	21.553876550760513	22.171237073079997	22.412518534186862	22.61423746194104	23.09312911752612	23.443095444213533	23.80931184422619	24.225845081760895	140.8260033173205	140.8260033173205	141.65444361682472	140.21968858583293	140.21968858583293	141.593720616796	139.70260239265582	138.1972699675593	138.1972699675593	139.62771306553952	138.5582926607463	138.5582926607463	139.05044286396017	141.0963737207309
299	20250129	20	4	132	27.62927503334941	146.0210588543615	16.731640208464466	149.99330510544482	19.117097930735117	147.7437574497166	25.82189309008448	145.68825694916308	186	11	0.24597623920318845	18.50823013774147	20.10178659783982	21.51131379307955	22.64031601047156	23.681479747430323	24.553078428005666	25.088602948055684	25.455814697171633	25.701302063296264	25.82189309008448	26.227894897631614	26.49451362450212	26.63980973245765	26.684393989968164	26.95178491005635	27.22245313648054	27.278507966167048	27.32498021081925	27.434218716436888	27.62927503334941	147.5497102945419	147.5497102945419	145.68825694916308	145.40054728682634	145.40054728682634	149.26138498568815	147.43225079858954	146.68505585953238	146.68505585953238	148.4448431805791	144.27013947101784	144.27013947101784	144.85908443461915	145.12711581776384
304	20250129	21	1	11	26.980040767611925	131.06537344501	24.348370464591103	129.4897890547153	25.148877504096475	129.8069568128623	26.250801241696344	130.60747463420893	67	5	0.06674547468454946	24.59593508491132	24.84349970523154	25.200021618774652	25.66550082554066	26.130980032306667	26.158415783725903	26.18585153514514	26.20981577702307	26.23030850935971	26.250801241696344	26.285343531431906	26.31988582116746	26.39469475804729	26.50977034207139	26.62484592609549	26.65393468419153	26.683023442287567	26.754062410590855	26.86705158910139	26.980040767611925	129.4897890547153	129.48455168325074	129.48455168325074	130.44652970062083	130.44652970062083	130.44652970062083	130.7530939002299	130.7530939002299	129.6509780599833	129.6509780599833	129.6509780599833	131.8113683649743	131.8113683649743	130.79945734975777
305	20250129	21	1	150	27.22022339441957	132.83108967394764	18.70669753434597	115.43692478931784	18.364351453609306	118.17459546554154	24.443478701193445	118.69456984026414	85	29	0.12195447260173135	18.947293096132977	20.47206194440577	21.164734431974065	21.88090426140803	22.987044273780477	23.592240487872232	23.81180124416941	24.00601549082244	24.317419650533232	24.443478701193445	25.01466044941123	25.147655044008197	25.372752827928338	25.516065126531796	26.090013058215103	26.534205017130727	26.6290714960235	26.834238802565213	26.88944471695914	27.22022339441957	119.93550144845447	119.7831193629696	118.27813270608624	119.48681634356969	116.68797520257075	118.63545364546142	118.00483344251704	113.48794123773447	115.49791220033312	116.56061046427573	115.13737765050593	120.52802613002764	118.51335678759092	117.5333072962548
306	20250129	21	1	177	19.040468749751387	100.906442755314	15.83038527200038	104.7021438246022	15.987912014981765	102.45304702350492	16.824082765651713	101.30726438680487	106	5	0.1109345329684494	15.680367361185162	15.7303733314569	15.78037930172864	15.83038527200038	15.998536299508157	16.166687327015936	16.33483835452371	16.50298938203149	16.663536073841602	16.824082765651713	16.984629457461825	17.145176149271936	17.48613100659621	17.82708586392048	18.16804072124475	18.508995578569024	18.641863871364613	18.77473216416021	18.9076004569558	19.040468749751387	102.00258900905638	104.7021438246022	104.7021438246022	104.7021438246022	104.7021438246022	100.65440823685616	100.65440823685616	100.65440823685616	100.65440823685616	100.65440823685616	101.51956098487882	101.51956098487882	101.51956098487882	101.51956098487882
310	20250129	21	1	264	25.4361325477258	115.6433179036342	19.39187499133567	99.55329919228912	20.34767227548325	101.89179741580352	23.485000029762073	106.68872458454366	130	26	0.09072470532797763	20.596232099127647	21.781802556477285	21.95076919593731	22.645395248672525	23.183654045215786	23.345566602760403	23.39714108444673	23.405508619259475	23.42399214863169	23.485000029762073	23.57749762612999	23.60188581935667	23.68394419725713	23.78517248505072	23.84458795473526	24.024646090863246	24.205519602122298	24.598139128790553	25.00062135163043	25.4361325477258	102.29087834163286	105.28021742879456	104.66605172493682	106.12107487501376	105.05203074739372	104.29380173447436	106.69967730117922	108.30029937797046	108.49437704210511	107.4336211819484	106.63709325459124	108.61663661442893	105.62157201244288	113.78692904561328
311	20250129	21	1	272	27.12802734310733	131.43936244619175	13.014356207699423	121.6342200012593	13.11791674284037	122.27753871132744	24.67029823022063	128.7934830609175	149	27	0.25049390994068566	13.847462769582274	16.16664766495809	17.933684631308882	20.81680414586115	21.46850573347824	22.126560538449517	22.61613748888068	23.208362699190488	23.67623551678945	24.67029823022063	25.439324557489503	25.68687930115564	26.001582183845493	26.43048127578998	26.479063485347197	26.64684356199822	26.721148521823903	26.875467130418244	26.919823349795347	27.12802734310733	123.20526872616918	123.6115463766712	124.65184089432952	125.37286931537062	125.15996762292356	126.82758737584766	125.4626876935742	128.41056510411272	129.59722127248506	129.8995243873492	131.54774044172115	125.65430430160322	129.76060692287217	128.4354502458093
312	20250129	21	1	279	25.551755064152864	104.58612841942256	19.7948910932762	78.79756048451516	19.90588481821969	77.63258940692513	24.05602700625591	92.46745086001448	143	32	0.1526771522617179	19.765422629108738	19.984311090736135	20.28440477089217	21.096275759697495	21.695431125411048	22.46123583376574	23.21594811726532	23.609025833540127	23.835982475152232	24.05602700625591	24.51701520847758	24.6558961360973	24.79852467271738	24.979055125099052	25.13055564578345	25.177194440128662	25.281081297334847	25.36393917601279	25.434690273757266	25.551755064152864	78.79756048451516	76.35541993403834	75.62978974486579	80.43611028339768	79.87298606959926	79.3990090368847	76.23687737000638	88.53592390086135	85.53811349247641	92.60825988001076	92.15739846931348	95.03058994580226	92.46745086001448	94.42232264087548
313	20250129	21	1	282	23.5466367340106	115.83836168483514	20.312502150600743	115.6678979557309	21.1185645106444	116.69419903040824	23.046250054650027	115.83836168483514	171	11	0.25839657873991134	21.011951863416382	21.47961975774331	21.752207185385668	21.89732999611978	22.08647417841235	22.319179839105946	22.61676782424364	22.739291102557335	22.868717119055685	23.046250054650027	23.12202020202478	23.16573924040707	23.182753252497445	23.183767097302336	23.18686102399028	23.19281105987099	23.203821286850555	23.396565591489765	23.53080026127901	23.5466367340106	116.34215614111092	116.34215614111092	118.07254299438291	118.0818380575258	118.0818380575258	116.5408304885504	112.0520777145298	113.03305264431884	113.03305264431884	119.93903031815972	113.827109345917	113.827109345917	114.4004235523513	120.84357013352644
314	20250129	21	1	318	26.474827958717672	108.23948485106176	19.48169687529296	109.32674282779442	20.774163685629063	109.27211483999434	25.20860594809856	108.85930488217056	171	15	0.19163336465543335	20.381750182481337	21.420397090797124	22.284444889896804	22.66070086943685	23.510558543610355	24.041944355441025	24.416813376610666	24.797120678801065	24.877379511773075	25.20860594809856	25.513715064522003	25.5156219377879	25.716552992234703	25.91150588546589	26.055359009713513	26.10299075720964	26.115172974063583	26.15861878620371	26.26720988422381	26.474827958717672	108.60680255965956	108.60680255965956	109.88279913252904	107.14044024612058	108.3262523332666	108.3262523332666	107.95573118387011	108.63289789010231	108.75083535976118	108.75083535976118	113.2302523920256	110.36354915436084	110.51386680021992	110.51386680021992
318	20250129	21	2	197	25.3593835272402	103.56559353818288	18.378553031705696	108.0642413848928	20.628016490894165	107.4256244445472	24.723022461768178	106.1728282408061	155	16	0.2769161815896293	18.99067133423845	21.69002748526461	22.92201984653226	23.90854649095398	24.170645999757472	24.3670239544634	24.49587246609125	24.607675354371825	24.675883266180332	24.723022461768178	24.805318971431905	25.010398101842185	25.05937960322097	25.09330065697558	25.13814845964391	25.15090359037384	25.21333876013269	25.25022987263551	25.328942323091987	25.3593835272402	108.0642413848928	106.85421535316992	106.03915831744696	107.5490670865416	105.80451390618204	111.51854719191938	110.0648969450419	112.55749931533826	109.49775571817844	106.47330081807098	100.2671885166931	111.2046710115666	108.5603780922117	101.01038678199188
319	20250129	21	2	264	23.71659228815969	131.98983561124862	19.72245988108284	132.9210911059112	20.62198985832677	133.26920511913897	21.746923348516752	132.9210911059112	174	14	0.06942139913558738	20.383299829744303	20.728258662708527	20.846340184001463	21.02462285590432	21.11354254387713	21.216618009133235	21.44444590152763	21.589982318164044	21.689793095540555	21.746923348516752	22.05963720557352	22.229914170640257	22.365974367213685	22.93769996678241	23.20364682471584	23.3320260179074	23.422264790879584	23.44249912904829	23.52815384972896	23.71659228815969	133.74104991453882	133.74104991453882	134.2481393384933	135.74847846380518	134.51343508489242	134.51343508489242	133.14547433696688	130.303849464412	130.303849464412	129.70110428124298	132.43681221437413	132.43681221437413	131.97806932234673	132.71509460807468
331	20250129	22	1	41	24.24377950597473	130.5072323613429	15.86208943639762	120.46121150765474	16.202622368391935	119.69145010786008	19.058679623060023	123.49644115546452	65	35	0.17677198300752803	14.61997676842532	14.79741615350476	15.600337419435755	15.854850214925198	16.586182262552406	17.110260316559273	18.09459729931627	18.337725524537596	18.75726846102422	19.058679623060023	19.375531107452407	20.02755049684874	21.28374406771949	21.624667562978612	22.198581289642284	22.591453198615383	23.01684452063381	23.607457758295254	24.03681878514617	24.24377950597473	119.76066476841868	120.39884102378667	123.41773312352306	120.46121150765474	119.24116836740258	123.49395467522552	117.10099533323005	120.51965650533772	120.3628506206546	118.71088196420418	120.24484196342245	123.7107716842043	125.6768605926874	127.02549899928744
332	20250129	22	1	106	25.07607182587899	117.74554796123545	19.05652179326781	103.32245746638807	19.9272659634604	104.3095613072502	23.982692755971044	107.70164239543976	82	28	0.15747732896394295	20.413239168663317	20.930518243789425	21.891851569352216	22.565011099855894	22.75363336089128	23.08789884861889	23.447602114483	23.857840737757225	23.951402135436087	23.982692755971044	24.064538580707563	24.281252953844067	24.38356602246465	24.63763494986225	24.68804221724208	24.770598252203396	24.827934975343116	24.876502001803612	24.91764993234497	25.07607182587899	105.35209653852544	102.77091648773164	108.19998591753112	105.97189623032754	121.73172663737978	104.0270720669558	105.33735054119806	105.69204771001432	106.15505168678663	105.56516094542572	106.6188997447853	113.83283486074134	107.80475251054465	108.68550550677432
335	20250129	22	1	164	24.12191467513843	111.05360081136116	16.88577666634605	99.81893053724812	18.748076393826395	102.9534651548754	21.4830725020814	102.73028872268142	127	28	0.12926338660825004	19.26183663421701	19.913093326020075	20.586446584147147	20.8526925444932	21.0290885560731	21.221227050198753	21.343777069698735	21.38810521702896	21.431729967946897	21.4830725020814	21.506320070734173	21.53651532588676	21.665657927728866	21.878276748089014	22.015227558633505	22.0818467383578	22.229761481882228	22.458894727371337	23.31059931743665	24.12191467513843	105.20772813986392	103.83373678751418	102.70761039575729	99.14510964696125	99.010015972136	103.80809909147123	95.60482959068952	100.43216063299955	102.75296704960556	102.75296704960556	96.18554730474747	95.155412270765	104.59297259611311	103.24997834711078
336	20250129	22	1	208	25.643903551091373	118.26998681376956	20.63904738452115	102.73725493521194	21.7799364686684	102.92419011282504	24.760059016814445	104.21421402751996	121	29	0.1471888060849001	22.422014259907883	23.59267790271117	23.911654699279175	23.989940349574976	24.05137972893865	24.35757756571787	24.478337521726495	24.602313864460054	24.709474586891982	24.760059016814445	24.857619156596716	24.96046329906125	25.066249961690364	25.11267500228122	25.38051453653496	25.401463055988145	25.44864151402531	25.46294422272355	25.56448431598882	25.643903551091373	102.21348727979756	101.89194318083456	123.72022946180046	102.26912545316168	101.1978338321559	102.5324991350816	104.7318392123235	109.3907913044618	102.3292586132973	104.15533173474384	105.9432991651658	103.78722079318636	104.21421402751996	102.93800389193056
337	20250129	22	1	221	22.594561084291563	100.0445137873967	16.997001734689135	75.92986570565083	18.57387458749209	77.77090855679795	21.36824062681528	91.42266135558464	126	25	0.1133026358634971	17.09679271063679	17.780309855693314	18.4063191476458	19.436570889735087	20.372585500681247	20.88087514045706	20.929514723310792	21.033506294157448	21.292291768000712	21.36824062681528	21.437226570859508	21.463230838982906	21.468766127304104	21.5230766817618	21.632003097355263	21.658665097735035	21.73559904411407	21.838380375403737	22.186905566778336	22.594561084291563	106.92332831719524	105.03185415518855	103.22263214930854	76.20664299065864	101.23765819459308	85.92570948981265	96.1070884293126	95.04800039230189	91.86560060633845	92.867504682679	79.8515484403813	96.64636480605402	90.56753588574456	90.60606870220894
338	20250129	22	1	229	22.613058502611217	99.39223222286108	15.938939234223705	85.61798594972404	16.180839183110123	85.32789319862384	20.414239595731587	86.47111816751158	137	23	0.09811202546115488	16.106596867976663	16.917552465055714	17.58933584363665	18.02717431284608	18.45549689526672	19.290210744906993	19.671278585844316	20.029759666126576	20.23534453612293	20.414239595731587	20.552693698235373	20.63922857129057	20.682533342084092	20.872215075212168	21.04113363465152	21.19069691897193	21.61702067838447	21.90776938849475	22.41470343106383	22.613058502611217	85.61798594972404	84.24888620062563	85.25382083365831	84.22360952727587	83.59372153937117	83.39305393987918	85.28204162164687	86.61800864019871	85.23093402884092	86.20434782137971	86.87113131156278	87.83206185463996	86.47111816751158	87.22738443733839
339	20250129	22	2	1	24.551534855582737	138.0102500428351	15.769434258221908	119.94547787837044	17.056626795282586	119.00459172200516	22.64930620726809	122.1937543274325	5	36	0.1256135536953335	18.393595772408077	18.62990771400837	19.023691519565748	19.684214581529485	20.03323269307657	20.697512693201563	21.091262074612725	21.532444751953783	22.148562163100813	22.64930620726809	22.95074109421351	23.29658091146469	23.3015672484192	23.517009383060763	23.684896610107565	24.00338966853393	24.048957801527692	24.24200090391524	24.413241429992382	24.551534855582737	118.25648151414836	119.2994506506323	118.27090208256918	117.04400459597312	118.58769695342744	118.57621541481876	116.3177388034675	121.61922993225204	121.4624138779156	121.24724435277616	137.57088034039987	124.82445042028624	122.31777324978223	132.57816022599684
341	20250129	22	2	41	24.350610506227294	135.0290263390301	8.172165640169155	138.97830951289606	10.083299080084869	137.79063976907523	16.44455640057675	138.63363453743577	117	18	0.3315897716809758	8.278396152814642	8.384626665460129	10.249676093844313	12.61724521243955	14.071298105514794	14.79453801817404	15.29193232440337	15.337635417772857	15.484889990748837	16.44455640057675	17.40422281040467	17.686907657878677	17.884969810058447	18.61955710801213	19.622406978852773	20.739546191685555	21.999547082008508	23.116654047656457	23.733632276941876	24.350610506227294	138.97830951289606	138.13121806918608	138.13121806918608	136.26239172514354	136.26239172514354	140.64407838891424	140.64407838891424	138.28895956197547	138.28895956197547	138.28895956197547	143.48528630568265	143.48528630568265	147.26407524148436	147.26407524148436
342	20250129	22	3	1	26.97537867745524	140.50873047275576	22.85615771927865	147.01542721758514	23.43890922814525	145.4740230321299	26.20257273860885	141.6065038710308	58	14	0.05311199659379638	23.65835373721433	24.47273749991021	25.332468392638656	25.42027921396525	25.590963754631293	25.72123791270663	25.85805944291606	25.929781319406153	26.126712083766822	26.20257273860885	26.309379270820628	26.34987749066647	26.36595568968179	26.43945591872737	26.49202375285415	26.537118056306383	26.554707278905596	26.595920704753077	26.71335266485745	26.97537867745524	144.8926951388722	145.7276440165071	140.39398627424228	141.45208785488006	143.62300375106682	142.18955043570116	141.6065038710308	143.77075864428693	140.8184167559369	142.71729442556725	140.97976847565818	141.98858791626262	141.58880867423798	138.11908567276433
345	20250129	22	4	1	27.37788740710699	143.8197967126404	24.318464414663826	150.112920567903	25.28210418435549	149.5440369404358	26.19156397121242	144.21492842309357	97	15	0.06190317061835493	24.319535243494272	24.966593353480473	25.234761052373173	25.335150302769915	25.434815932363836	25.565097529157587	25.64446102969334	25.882000061332366	26.03065367382146	26.19156397121242	26.48937498103115	26.5747787938938	26.64251970643735	26.727911249054586	26.821262545585544	26.84517854279806	26.968013954649035	27.07435611925714	27.271881776564246	27.37788740710699	150.112920567903	146.09372102739871	146.03892693526092	147.06535004577825	149.7526605987157	150.67247523338287	151.62550395582326	148.39952720534413	148.76652965468872	145.10331882897347	141.23602340024763	143.09704962018665	142.1989268560707	140.57462982632904
349	20250129	23	1	5	25.168424861991024	146.3283959476236	18.43883702569828	126.0217643853476	19.1429100560196	125.0013074714501	23.657659144902652	129.78917856390058	25	26	0.09814037297290217	19.45639784810325	20.827393191657123	21.668414470478453	22.18439011634875	22.54684030391107	22.683118099228505	22.93198256002904	23.369726775632344	23.576682040202684	23.657659144902652	23.67969471548783	23.880114859865095	24.047590035251343	24.37234982661822	24.621038614886864	24.723047633202125	24.90491833736687	24.984906485635364	25.103300538449556	25.168424861991024	123.72276170547944	124.26693985512554	124.83990829334664	126.98099659631882	127.5330663969484	127.081645655318	126.80329207404417	128.12168593164313	127.82743718221572	129.42415411212855	135.05859969091148	131.74132996249602	133.50462581394132	153.03791625845076
350	20250129	23	1	23	27.90675029159624	136.89573739518016	19.3486545695337	114.0824693410135	20.840802691444832	115.33458417798155	25.263107002780156	119.37671459180098	53	37	0.09611111851871458	21.853340386128774	23.2275762131241	23.381837321063756	23.98242525443972	24.14248114311752	24.171194913713308	24.46808492089662	24.824985069309815	24.99179397329687	25.263107002780156	25.635142812665496	26.001819702613663	26.259284178956584	26.67983936175287	26.808025972726913	27.015604842146217	27.275380401134417	27.331412883856817	27.541459869314604	27.90675029159624	117.52936147076308	114.85372567984756	115.41315830948749	115.28088162863445	114.10315441588511	115.7357193737834	114.64280706979972	114.29459813980752	115.25898636501664	118.65073863441522	119.03635154935226	122.59155048705794	122.23422954768276	127.21853935878254
352	20250129	23	1	81	23.53337790897948	137.25982115401928	15.485308563149763	105.14430001204964	16.55823858406146	106.29290472754856	22.00006194618337	111.8248571501952	91	37	0.1228103677010315	17.286195473657514	18.259265755606577	19.198350128753237	19.359462686681553	19.92336231466055	20.212225071235576	20.91217490475624	21.177682994295772	21.446973124347313	22.00006194618337	22.144986890872012	22.278948925861375	22.580880990035507	22.664206148203498	22.881672961527592	23.13262637016492	23.142896694588128	23.156175049189688	23.28509920172181	23.53337790897948	106.24507345805682	106.6285812547547	106.79318726354133	107.36329802917692	106.30178961467382	108.17086003039626	109.06234201088826	107.20973626390582	134.88458675279534	111.73792695353713	111.8248571501952	113.56089833071825	112.86271095105457	119.07937935258816
353	20250129	23	1	134	26.53952802337657	107.17416281656024	19.341134130498983	104.27373700845584	20.377433771165556	103.91232108867344	22.12203687202082	106.91218237714642	110	17	0.394789815037446	6.313315796603546	7.325164434826805	8.555835718772686	9.896368264920897	10.691790417765892	16.07947526352919	17.87178233065985	20.21569769875905	21.41039756676724	22.12203687202082	23.29705422555689	23.72647870981551	24.215654468533376	24.716293674229163	24.79139325994613	24.98113633250872	25.18219757742432	25.557022494612017	26.399338152751028	26.53952802337657	117.840369808877	108.09735377613272	116.90752784829512	113.5241248642798	109.44197516966771	109.16333683810063	106.72885403658071	103.37564475329984	104.08758150426462	106.07300292372656	107.07643244806653	104.87622795029164	106.06073832181151	106.56704468245964
354	20250129	23	1	175	24.129271829949072	119.482778991198	18.854984725667677	121.31456745781551	20.019253480359513	120.40871575716932	23.49509147234367	120.82231555806838	92	14	0.06918393513262147	20.466824428413428	21.60907075686178	22.17278296894563	22.270844837922493	22.50990409013798	22.80531564469586	23.058614854321245	23.149435255844008	23.356784027161204	23.49509147234367	23.57750256620916	23.678417856679463	23.757798656514577	23.791440778543738	23.820040782538427	23.8965986786744	23.95365373276923	23.982371665438333	24.03749716845616	24.129271829949072	121.19904019599568	120.09496161265652	120.82231555806838	120.10767367931804	120.18183079139465	118.01602006117916	123.90252049772658	128.84864326057516	133.17529176052815	121.55910694176974	118.36837820972968	134.75099818666283	118.59228346707891	117.21425476235746
355	20250129	23	1	188	22.757754143291013	121.1150388594964	13.686512096868537	119.82731667633834	16.241339284461358	119.5650752158224	21.35897227826587	118.31065525743308	109	12	0.14865704974672553	17.143900062313303	19.01000702342936	19.970061422984116	20.00485180511615	20.448855507617296	20.701759551279324	20.771551490572215	20.96970878038972	21.23898316208267	21.35897227826587	21.394558989891273	21.43346868977673	21.6191928509788	21.792638056362957	22.00941119449208	22.12461889654454	22.219692430939876	22.2785304927175	22.428141582455055	22.757754143291013	117.25108924671586	118.25463063724244	121.87071528943012	118.25516962886888	119.88208025951614	119.64218830713337	116.29710457686254	114.05325192699868	114.99104650875192	113.7413283200851	113.84157059295114	116.72692497482166	120.6046951464766	116.51487753325426
502	20250131	1	1	1	24.925017430543964	120.34264091105936	16.61463921876524	113.9292793474022	18.475797920353084	114.56381672975915	24.201664644846417	119.34432385807985	31	19	0.11718320885369518	19.564972663611453	20.58027773685922	21.409266179309466	22.255497186972388	22.99143670749031	23.15081588620428	23.684051905285408	23.730017007960548	24.114901472854463	24.201664644846417	24.20746354291466	24.22514356130939	24.300599990549102	24.436263652769735	24.471882279332085	24.565973369471127	24.725553351640336	24.76604677562313	24.80953308124764	24.925017430543964	115.5484354257864	116.22698242303257	116.35659391059096	116.4785521484078	116.6608208744433	117.82315817894016	117.81385906903915	117.84510983881712	128.77012384486994	118.5890694907763	123.79156144848416	125.82302607006802	122.00619406724532	119.78188606810136
504	20250131	1	1	24	27.294450445101557	145.9350874735276	20.88453919286271	118.84235708269298	21.505242133338243	118.5170836820514	26.312847298925988	129.92388210328556	59	34	0.07659011441242337	22.07441173398539	23.381518605750234	23.80092569257198	25.190411490569502	25.4255103999252	25.641358896619543	26.066362692379553	26.10308843454202	26.16183784444012	26.312847298925988	26.395775213433456	26.41333772091081	26.443294005366248	26.471857668850113	26.51873836218631	26.64156963781129	26.738742567409737	26.872893435441064	27.0062338112992	27.294450445101557	118.67298778565736	119.08697304889444	117.83749773557956	120.02627572853092	122.58106216107078	122.851363832386	123.47981496102824	145.31136819284384	124.3603089998416	126.8295827104709	131.3486518102102	140.08465123091372	143.9271792254762	133.10307702045097
506	20250131	1	1	80	27.624157025670257	137.81499978437634	17.690461594898096	120.40089407407864	19.0573203194846	120.24474652032411	25.740601045774717	129.7705033663618	100	34	0.15066980304634725	19.901423515146245	21.57777075405128	22.45095280308644	23.08474856279884	23.72161281069539	24.630051171969733	25.152438866230742	25.48832162990822	25.68913139489652	25.740601045774717	25.777809402327357	25.78895162276824	25.801328249473546	25.88822867398767	25.93226484867138	26.03214186522148	26.13406453624334	26.22597918527515	26.336449208105783	27.624157025670257	120.43491194624974	121.325054840248	121.38311255737334	122.11879147540516	122.55591136050884	122.84581934097378	124.33838819984264	126.72479285144254	137.2532574253227	129.01433863265754	126.93667677372252	133.80781376748473	128.46753245455108	136.41574090992353
507	20250131	1	1	84	24.7236702231897	135.81827309878335	17.713748247448912	119.03891393223788	18.781333200632407	117.92472832403156	23.655265240319963	122.02442196851146	116	24	0.1378603000628887	19.42133559775629	20.658869232235535	21.452058201589782	22.020404607683975	22.29249306789021	22.44237916779416	22.96316225102077	23.344622290556305	23.61029204475896	23.655265240319963	23.78316723224269	23.93455086846981	23.961672558390383	24.115716453737942	24.17056882911545	24.22479397783094	24.278536428415546	24.35260731984285	24.409313136921995	24.7236702231897	117.6065424087017	115.03549282046107	114.5877262774508	116.41740844348344	114.9338403823617	114.627617813066	116.1742634647995	118.23449977929612	119.09437941961208	122.02442196851146	142.2122752323147	144.17194949106764	122.1056554540074	142.52185124168534
509	20250131	1	1	94	23.23544124622892	107.87226708152262	18.94357762477676	105.47483516685423	19.42099420766524	104.41022766707668	22.604255133445022	108.58406045399012	117	15	0.15956776589413066	19.754324083288687	20.366825626780827	21.268760843289932	21.61354191471857	21.81962734302765	22.018399976779552	22.28946051363323	22.43323996214735	22.54508878325924	22.604255133445022	22.624878424825344	22.65584015005223	22.66281575688877	22.738222441061772	22.82026763629055	22.918943583905488	22.999850238411145	23.130680669741206	23.184673704978884	23.23544124622892	104.0221372703486	104.00111140681136	104.1529625797746	123.50210607956308	104.58902294240062	104.88090595505692	104.54131357102791	104.67616095121863	104.90402000367148	119.97034734298688	108.58406045399012	117.4648441355972	118.61588672474969	105.94396703205965
512	20250131	1	1	149	24.64478349166125	120.23649321739944	9.717756048013124	101.54261808022656	12.104474261061272	100.52701606669729	20.244993203432426	105.4139280543278	166	24	0.20741695198667895	12.822550697629447	14.246263508145905	14.758881120754074	15.290522722061606	15.806282368435433	16.808397280350324	17.509673785346745	18.75901195352813	19.162297931660937	20.244993203432426	20.46871533220857	20.97948587992537	21.722037887776725	22.081431548888283	22.274418228669884	22.58524516063308	22.728947507932943	22.812169712490448	23.605650594013817	24.64478349166125	99.93899480709736	100.09943531276788	100.79039826759204	96.34997042359754	97.64414112686808	98.089829771427	99.18433706410164	102.64481976914676	105.12968800478706	107.01199654941878	109.95896059808274	105.4139280543278	113.3448755512778	117.09045209582138
513	20250131	1	1	164	24.62638969871847	108.32258470778008	4	86.40668114279156	7.247581292527502	85.92042375973932	22.789187182298008	93.47126842504764	157	39	0.23356401272054833	9.609692532839112	14.403886367138554	16.537412763576004	18.571441470809315	19.4624398057485	20.97844030287727	21.212344178038705	21.462522161332345	22.17689187106116	22.789187182298008	22.88813529846986	22.927006223365403	23.33284113690225	23.65024541657963	23.78576379561786	23.80913374082428	23.885928028859805	24.031158485350808	24.045950377246484	24.62638969871847	86.29644965861094	88.02901578860875	88.63080398266756	91.12628801633645	91.97815437500098	86.81162446177755	88.11113392394039	89.0013591109466	89.47838081829147	92.48891621561502	93.47126842504764	92.50722640988914	100.42561393649716	101.28538042392717
514	20250131	1	1	171	23.083663192484604	112.22667815893276	7.118052168020873	87.361588634065	9.042276095262686	88.33856779585204	19.167832895455952	101.7194914709268	171	25	0.2583235967490225	9.99932475997126	11.075998878811651	14.02867548496994	15.644240567786888	16.192045716070744	16.950193917963116	17.30156730666464	18.02041205949383	18.70949699760573	19.167832895455952	19.79805621300077	19.962957672673756	19.985627680820595	20.26428708549656	20.37040716296547	20.84246294450635	21.660886440870584	22.43710454793006	22.599717755215163	23.083663192484604	89.73581392048483	92.48559363541808	95.40868242514372	97.51334667732006	97.17240674528551	98.31992102172111	98.26129754016596	100.38792373884526	101.51286915784412	101.92611378400947	107.2079053415259	104.2050026206919	102.8421481156414	106.31813276606351
515	20250131	1	1	177	28.97289734584469	110.45588692673122	22.43067850913503	108.23483978802822	23.641758819750763	107.18694119774462	26.07431415267921	100.31776894954776	149	32	0.04951837482664084	24.16248229721918	24.710813425609256	25.31709244744519	25.515142048565533	25.645154770010887	25.784298707635156	25.88848285394282	25.922593071690365	25.94038153566836	26.07431415267921	26.138831868225317	26.19032663104015	26.28434267876769	26.357313018824488	26.48829381269013	26.541804193145637	26.580199165236035	26.814176152225603	27.29439732503721	28.97289734584469	101.22137703697572	106.60874023709624	96.45098509088513	97.33501772904133	95.2781245679936	99.16957575579636	98.39910746864372	106.21873309905745	99.45126472208996	90.57672502246288	94.21823177179787	97.91302324379576	105.4282881842192	106.97981998330113
516	20250131	1	1	178	22.475053844166677	109.2080883334538	13.630160360575177	82.2606616781355	14.199591291514183	84.5336579925595	21.31906275609182	105.74936464145412	169	17	0.17709800929331768	14.30172704899748	14.981173087344782	15.87124175221272	17.021941540025463	18.160691983263757	19.27700709849756	19.820981516596277	20.814552402698357	21.18312710601865	21.31906275609182	21.382633198823676	21.585122222516887	21.71639661733446	21.825659685169903	21.97730632117996	22.046157909737275	22.208091038625493	22.25872803216168	22.38921452412241	22.475053844166677	85.70225299453769	85.6380593050053	85.28562406841944	93.18709009526287	95.17720248034	97.69275572132848	102.36002424180218	104.4987269394016	105.80500500147026	104.3865821427856	107.97276741751035	108.33456862706622	105.0538652845654	106.7490601023172
517	20250131	1	1	198	22.66618078905036	101.37136633063356	13.416152348238125	78.9661896867381	14.769509784216115	78.77123069309802	21.02008204024819	79.73067372921719	177	21	0.25695324281325405	15.064539990278645	16.06891195305162	17.89866242803355	18.445796501444665	19.72436459811672	19.987190302352236	20.507106309666582	20.809206379376125	20.91043951601079	21.02008204024819	21.2684613868584	21.489718550440127	21.51985580650435	21.52946784771109	21.696723411481468	21.7856518831316	21.96652352721104	22.35880724515317	22.510110036444782	22.66618078905036	79.22504234331902	78.12246004923696	78.56515014231785	76.63077069689083	77.75022305760746	79.34509755532648	79.25774352736252	79.90028733362024	79.04791693028187	79.56106012481415	79.24542014941846	80.91710488345483	91.36651159323732	83.74566472358379
521	20250131	1	2	24	26.415878656014613	146.52697993337762	23.926645090833983	152.13697657994467	22.45605488793261	152.24895336166938	25.453364911420056	150.2124311489705	107	26	0.05585134989251331	22.232337269302885	22.480398206466088	23.33378211132137	23.926645090833983	24.38861811679391	24.5786022465368	24.951337357607073	25.191201536703225	25.347393757394805	25.453364911420056	25.54670958186428	25.7356698621452	25.891071766536076	25.931943441408823	25.965117000758383	25.998136118147475	26.036428031395232	26.099352267519475	26.241677193477365	26.415878656014613	152.7399580226191	150.2124311489705	151.64144923243174	152.13697657994467	151.98965152241996	152.341546711141	152.05233822124384	151.59108591155191	145.84812433735152	152.61114889188846	146.17458069998273	145.13586806671418	152.09555233705598	144.97168322918088
523	20250131	1	2	80	25.10158116308088	117.31518401397123	19.703766802978947	136.69781048137898	20.724979330751395	133.55838708919214	24.5087671583246	117.74348826059574	151	13	0.05939139406985411	21.009864286930192	21.811231248791294	22.52445336455884	23.328962660773307	23.52165613060888	23.64336880359429	23.7189291632987	24.189682281189608	24.4415409698796	24.5087671583246	24.613876426338155	24.64928647008641	24.732384787328087	24.756290205928188	24.779375312131755	24.87186206028717	24.90022262896633	24.97215288307831	25.03873959965781	25.10158116308088	133.3562926059857	129.8153170525164	130.754300846747	116.32089931838244	118.9905359301754	119.11478808558952	120.37132002433816	117.52196576975686	118.02792375603045	115.76097769213015	115.02487702243248	116.64128657167558	117.09365123650636	117.09904142852862
528	20250131	1	3	3	23.14791812574141	147.6808924911832	14.666960092877517	141.55954766632027	16.160053209634935	141.21328954864543	21.146839500451744	143.6166465598879	61	26	0.2350493503802731	15.35299200629033	17.221335702976095	17.98262008478481	19.56972048896944	19.93391317760078	20.088170805462536	20.441243907139373	20.562842611639788	21.013036138558217	21.146839500451744	21.560546946025408	21.68629682288883	21.81908298364852	22.277600553324444	22.47902057978253	22.54392720343573	22.70368561211115	22.834289384210468	22.9742753296774	23.14791812574141	141.55954766632027	141.2289046469084	141.9805792683651	141.4136421631831	143.00985906559467	142.71903557541603	143.51301908959715	141.6500494018392	147.7163813508718	143.65785478363065	144.40451981822696	143.25731414057125	145.0753929924796	143.6166465598879
540	20250131	2	1	12	24.969688934346895	110.95642386110454	17.520389046455684	92.04576836767728	18.47542205359181	92.5365090052264	23.895831333793748	95.86654014825672	68	35	0.09108738368393422	19.39244639247697	21.112419208157732	21.697544210601443	22.2987435153139	23.01833102166824	23.32469696780451	23.45410331231039	23.650906123377847	23.78391466680022	23.895831333793748	23.952834560871104	24.03003565164523	24.140700964560157	24.270359577369813	24.35675216805972	24.593996909227865	24.64229060435585	24.67614643200404	24.752847194149865	24.969688934346895	92.75037138857309	92.00895253323507	92.7026208706964	94.83000827969948	94.64502388440086	93.46123896470088	94.74782842461184	96.1373664374978	95.73725783273022	95.208442963492	95.6514262254138	95.0953312240323	97.60220255267954	107.76990486622948
541	20250131	2	1	24	24.27764079959495	112.37840589238404	14.40306981337088	96.57119460228252	15.980264439866346	96.3117658946458	22.14691475666868	103.32629845480196	80	32	0.1528116761906848	17.06480940447479	17.987824698539267	18.97177564299553	19.406159062201528	20.117150622807888	20.429169639351276	20.93444504575756	21.301555941827676	21.682166416818458	22.14691475666868	22.25816362873268	22.45979431759825	22.552201455331428	22.85780535040819	23.128201806827768	23.414452991727675	23.543699114630705	23.721581551149505	23.90721622734354	24.27764079959495	96.6736802570876	97.29447813598831	97.05652790343272	97.20592057278276	98.16498386095888	97.27144638038172	97.871753300297	98.6200436218008	102.21364555386916	103.32629845480196	107.31843513786042	105.72454301292407	107.13879978808008	110.82903428476143
543	20250131	2	1	31	23.29868304243256	99.42977596038284	18.159643556055183	85.16365040066358	18.99745183460548	85.1506258177141	22.453820291763595	94.27180451998868	109	24	0.08017330429704585	19.640304814894332	20.257170505200307	21.180443106539897	21.6588170253456	21.840316677453806	21.98312618625796	22.16914668101148	22.27917381034402	22.42330411088846	22.453820291763595	22.499451390384312	22.642281680561	22.680583015295113	22.81385023673569	22.86539446231788	22.88215850828692	22.939811338002453	23.04429120263682	23.159654086179675	23.29868304243256	84.69335614672056	83.77727038195864	83.98689124651935	85.49124343546742	107.22639040844196	87.4320005890124	88.76228763615735	91.317691266257	96.12787188170284	90.09925070357416	106.96871042722468	103.73955336759332	100.77555466627882	106.49058805089815
544	20250131	2	1	35	23.508761249051364	102.42452138680147	14.291344947014505	101.79340602202608	16.344020556970246	99.72453237056756	22.131309620490207	98.91541380066997	134	28	0.1680439469856388	17.372992548932682	18.28489460995847	19.535026074569444	19.986775303063343	20.159101172910333	20.53338930201614	21.24504547311266	21.50972843577482	21.675754111985704	22.131309620490207	22.218764042220876	22.3201602855296	22.570709635808427	22.780366967596812	22.967021468396887	22.98050239933476	23.140067301563477	23.3252754479528	23.40161597119483	23.508761249051364	98.0206830714772	98.43696225231156	97.71574633043107	98.25481696578804	98.42943244208196	97.26793864091684	98.28491563345436	98.7831997967344	97.53294269984376	97.20371923481946	98.59150852128596	99.17536712623252	103.88344269203512	104.60883498407026
546	20250131	2	1	42	23.768224425002984	107.22889005855916	17.039318669485503	97.44013676010157	18.347442295119578	99.25059322214638	22.50961091566665	99.55313832264824	144	30	0.1529046736295125	19.067686524288543	19.724174399674908	20.197148542343857	20.493828042975235	20.673120849591193	20.82345658292574	21.42181451860258	21.755414753485468	22.29681364810292	22.50961091566665	22.680237102747544	22.82085826256804	23.250897722336276	23.29607448503341	23.331591285314296	23.367472016045703	23.494646590107976	23.52722620211301	23.69198618424538	23.768224425002984	99.41176407826264	100.7609682306155	96.86989764797462	94.63998343766248	96.69919108955942	99.55560196957444	94.7766515506546	97.703536105373	106.1793044616121	98.49652181683244	103.55058804803396	100.93590259231534	106.4468596037862	104.7448241797466
554	20250131	2	2	2	24.532769322429097	116.2057199670974	16.49965729583298	111.58395948003307	17.393306576859516	109.46301149890397	23.29263746214688	108.24537329304884	7	33	0.1510791911193476	18.05854774153047	19.608758842125248	20.731112526738286	21.323293932456505	21.666941100698303	22.039971957414835	22.424590364513975	22.649096352369767	23.022809989042607	23.29263746214688	23.64352061641459	23.697669128035653	23.780201306667827	23.866651983437897	23.97996231702936	24.023652440154375	24.076985744578067	24.19563987436027	24.279019505150934	24.532769322429097	108.35259079581245	107.19688836508344	107.49143561387288	107.24550295954384	108.98982670305584	106.61058154314964	106.9278313755138	107.52174001405916	107.38933056422964	105.77044193812137	107.32154169891142	108.23572443786396	115.0120290265626	111.63320155867927
555	20250131	2	2	4	25.291296817597196	103.0455661447261	16.60886239134503	100.2117961285298	18.299591894795256	100.4838602417658	22.905063111478707	99.35490989637889	86	25	0.21107635984021456	17.747312206869054	19.40415127064766	20.32887425310706	20.804380636591542	21.257951835520643	21.372667812051112	22.020729695905565	22.42400980035512	22.736519643093654	22.905063111478707	23.617719399276577	23.9015449180899	23.92545292848215	23.968435671303737	24.335239094985862	24.54192931034283	24.56398838068132	24.73663316445466	24.841807329096817	25.291296817597196	100.2117961285298	100.57121084085442	99.69355591081616	99.24448296630432	100.285983275218	98.9115151694172	98.33944503786287	100.04978176908182	99.68676673765836	98.32788287024258	96.4004983304933	96.7674942861775	96.8712451959802	97.88351091381124
556	20250131	2	2	12	24.74639896180585	115.29383114574212	14.449600951236686	122.67992692352504	16.252315147860546	120.74298610822484	23.574053955830113	115.79977884538972	122	16	0.1972724873518029	16.719930087976756	18.367615066241427	19.506557682106063	20.678911304197225	21.627087234266437	21.952136646157015	22.454446343095647	22.940857847124317	23.163804775855994	23.574053955830113	23.896629580055876	24.08090106536938	24.337287960466696	24.407147924144	24.48050664826645	24.51821077620398	24.55549488689502	24.57061092905952	24.588106401817583	24.74639896180585	120.56163289190306	118.92456779765858	118.55928970851583	117.17033803331174	117.84717745064243	117.4168775985746	115.32075124597549	116.40605200838309	115.28854381997984	115.88903589916306	115.47073025300736	114.71058973835537	116.518453970649	115.94989157855952
557	20250131	2	2	24	26.6925260359366	103.14517154425212	15.71329436589232	115.1116858592186	16.579948702844042	115.60273509554764	25.161643563456003	109.73407438054294	136	16	0.22089619892449733	16.609736577656054	19.88682202222873	21.372193065967867	22.686231938246156	23.504005255456697	23.669631341652128	23.93003224738512	24.159471838485953	24.620976892295	25.161643563456003	25.57629386407656	25.872559530217487	26.083451892040873	26.198487579555184	26.22496482730434	26.331544956516755	26.37481035712466	26.46378205595811	26.59025126630632	26.6925260359366	115.1116858592186	114.6189050408468	113.19133737165107	112.9327110208421	110.92830022562956	111.24724735128318	110.03408382773664	110.42081981870848	108.90858293093396	109.73407438054294	103.38765817887229	102.75194469227635	106.62916947632569	109.67679844699332
558	20250131	2	2	27	26.259670233504117	111.14712762045733	19.28546216532568	114.33955113865449	19.72679429331483	114.64747785899029	25.170787997200076	112.8414892215034	143	23	0.22123962224590457	19.516085750997153	21.07330377772368	21.756869294003515	22.219768914126583	23.25985728157592	24.531262281048136	24.98412301857637	25.02853091141271	25.0726871931326	25.170787997200076	25.282563077044415	25.36950452385631	25.499402132755268	25.58768866033331	25.678976510644578	25.70236312576103	25.739986695304612	25.767511878086793	25.86482590392376	26.259670233504117	114.33955113865449	114.87231607227544	115.84413477668748	114.6846160077137	113.33231558093584	112.79124934013552	113.23117747413627	111.3138635412378	113.32226554733704	113.17015720872388	113.43634422964044	111.82387445815408	110.41309456258496	112.17870133528416
559	20250131	2	2	31	24.339492397599827	105.95994216223252	19.84944376352619	118.135172118672	20.234629396733823	115.22343976404674	22.737034297022586	108.86771416584908	163	15	0.07220776806169335	20.42413507716621	21.318611601872473	22.1274682814681	22.329062076549448	22.442275158313187	22.502543556447637	22.567615636241253	22.618108569465555	22.67152367109409	22.737034297022586	23.04861495931072	23.23646527643918	23.301020566189187	23.320692223313713	23.33150113892517	23.55414172962472	23.759584265542394	23.854648462182496	24.02150681776718	24.339492397599827	113.53017883198233	113.39459081471983	103.7034575969709	106.47752403588235	110.61042290907962	112.32326957704176	109.33714434320837	112.31580148656816	108.86771416584908	103.84507357706744	104.9759543792664	102.9589733270859	112.25786720895476	105.6740562525323
560	20250131	2	2	35	23.87183277956215	110.313324577043	19.593272728761384	110.96850036002466	20.29424943548712	110.62737526872218	22.75250709726121	109.45776531964565	183	15	0.08860314064591308	20.235682820323433	20.6944282779772	20.93800779175773	21.01550824016653	21.05660469017156	21.271214781057022	21.586180087054284	22.04244443909535	22.522923966557084	22.75250709726121	22.770729047624044	22.810766539047226	22.952720386755928	23.16195065538058	23.28907665895685	23.29555623874951	23.502939952956368	23.67224375346849	23.7507150638948	23.87183277956215	110.02828217067449	110.88534327546736	110.88534327546736	110.72471761052893	110.66973559457658	108.9545435758872	107.13078650642863	107.13078650642863	109.60482292489444	109.72632855116744	108.8386133009044	109.44945372584031	109.44945372584031	108.8090289645379
562	20250131	2	3	2	27.69325598234637	126.60801907312803	21.68871232986953	124.90461552783086	22.546111433254023	125.08452175876243	26.482236752828687	125.26892667412991	58	31	0.07474483772902138	22.982625635027503	23.711782696857636	24.22682327587197	25.09668418242168	25.45890674232671	25.5821325212111	25.71934636140138	26.140175558209528	26.3568582113669	26.482236752828687	26.554073229701128	26.920329720015285	27.01504104856444	27.080441394894997	27.189175868533123	27.307640338583543	27.37270704058549	27.501885537017255	27.654298856217594	27.69325598234637	124.52095523803204	125.91321920680709	125.65631072253954	125.05348357925509	125.9720175610042	124.74709642394345	122.96640945753308	124.73296259982396	123.79048135275453	123.80839036861478	125.05027415194412	125.09274763068449	124.3892555653963	126.3003255163148
564	20250131	2	3	4	23.43949874955439	105.9565784355316	8.606788577675799	108.95548994547887	12.423439704243432	107.40639607675818	20.87709262284638	104.89417570259263	136	23	0.17456864651064105	13.314166882522402	15.136055946270073	16.497665024731706	18.44493598659422	18.91258288241135	19.27341616046106	20.030706607088433	20.246145701131795	20.684240299429376	20.87709262284638	20.96419286983049	21.047775727304604	21.12714661692206	21.51145871073205	21.61416638945298	21.99421065346728	22.081832213239664	22.272563663619614	22.428424633735844	23.43949874955439	106.8001023405128	104.30391881627614	105.41477155765952	103.24842869600698	105.11180984880478	105.78531639931258	103.49493740139184	104.01888669653364	104.933594053412	104.8289482071476	105.12942055251114	103.9790980271784	104.13199843599332	103.35029715325228
565	20250131	2	3	12	28.509588359755963	106.56624618510388	16.87196843709312	121.74221867091806	18.32988952172564	118.26947087880956	26.971809056805057	111.76160951099604	163	26	0.18680540406013857	18.799478650004513	20.90408509608052	22.327078931643545	22.791238485381076	23.82408284889735	25.791082858151594	26.43611502339439	26.74935825145036	26.843954029807957	26.971809056805057	27.154227735631757	27.214575860633023	27.2746466822284	27.293919349711185	27.310950108795687	27.32026433586862	27.425236391350047	27.50872054988286	27.832983494012897	28.509588359755963	116.46194953404914	116.84715281774749	117.347021121431	117.62352562822224	116.67654912559225	111.76160951099604	114.67348587838528	115.66529149710888	115.3870999836542	108.14808238437207	107.40231228623747	106.63265664253856	107.75629566003585	107.3440076900882
566	20250131	2	3	24	26.03289649648816	101.19198814650314	17.196907298153448	112.3542220346658	19.251881119347775	111.18556874180696	24.702975738252853	103.49469566568092	179	15	0.2787589045558844	19.278727540013673	20.532672208844957	21.33262640512008	22.134714853476076	22.982423478771437	23.570918527593097	24.49241358459741	24.58463121102011	24.61445402200402	24.702975738252853	24.937707367051622	25.241313390239434	25.29075872232303	25.33208958771753	25.542627212324035	25.671548934760743	25.75596350352014	25.814314343959875	25.855753792309027	26.03289649648816	110.54501025436662	110.65747393638851	110.03182077001736	110.03182077001736	104.72957940001947	105.43806047891606	103.75590910292806	103.52273186483492	102.26673483063811	104.00732452891336	104.00732452891336	102.0540485515304	103.46665946652692	103.28129446606644
567	20250131	2	3	27	23.957617980787205	117.05821380994772	20.944165353545134	119.91088035809996	21.67815660170788	120.23885571250334	23.40396826035861	117.24030766334128	182	13	0.138838015098394	21.57041182080752	22.045152225789252	22.35753287250803	22.49670006498157	22.875276139316433	23.102178631754157	23.214906325680182	23.250958004479973	23.31726174807035	23.40396826035861	23.47252775867297	23.48439046034166	23.518266998164545	23.545836004940305	23.57948826543334	23.63161456440806	23.747204301566686	23.827435187324205	23.89125661571844	23.957617980787205	121.15668334593404	121.15668334593404	119.64900343347604	118.03152407512928	118.30298813518212	117.42240151673482	117.42240151673482	115.37261641425084	115.40438151532864	119.09014132970144	119.09014132970144	116.35535951547136	115.48496694338678	116.07015252308692
568	20250131	2	4	2	24.37561127944574	147.3500025927474	19.237074435362302	137.93149582378894	19.925986818751326	139.94500685413325	23.388155111010978	144.66711680667066	103	29	0.12078498409926224	20.259557677464592	20.575874533364576	21.101323418223107	22.07671667290498	22.50436795404851	22.76592313995714	22.90157923476696	23.029611267617483	23.1896802787074	23.388155111010978	23.490414401609	23.52464885300814	23.572880041650112	23.630637799630463	23.71037767441072	23.73137089665654	23.80447902836186	23.924440002541708	24.156647344068055	24.37561127944574	141.09944745873997	140.1808003241049	138.13052146357305	143.08565092593835	143.32915593653215	143.96980700360652	142.0911913577076	144.91048809112652	143.6119044253034	143.89778004837763	145.69357806837715	145.82444452430713	146.22183745981155	146.7114191374984
570	20250131	2	4	4	24.9378161253202	103.14573730868194	13.035287027232494	108.78977240067208	13.680328926876657	109.473311840402	22.384561529575187	107.04232152285704	175	22	0.24617428681294257	13.311873682190132	15.694742055509254	19.157320926275812	19.525895338937893	20.513090942848542	21.570049672570917	21.76910330938284	21.954162334726288	22.263001240926524	22.384561529575187	22.52576983727992	22.696159183609893	23.143067342073415	23.16976385052056	23.18016224994853	23.3063818457657	23.418555063054843	23.73387340856384	24.025088329702807	24.9378161253202	110.29720543410616	109.3329576864277	110.28694966798746	108.47561884273291	110.78278561428029	109.04086894125147	108.71799232446712	107.04232152285704	108.76085669499535	104.444536993651	107.97491732234369	105.20105661595214	102.48844248074496	101.5082710360236
571	20250131	2	5	2	23.885332861636	141.12337415080827	17.28363203639167	147.06560824381668	18.14967608276149	146.70727019834638	21.66516391757164	145.57912906753788	154	19	0.07637014419964054	18.58263676995437	18.645056395463328	19.30893383361959	20.4323767071114	20.85782873382965	21.196480971300296	21.340996024376732	21.549661745261947	21.60312608984865	21.66516391757164	21.752932579497944	21.784768768997495	21.826178368061495	21.895217696831917	21.968631857620387	22.280542911871155	22.508280890492017	23.08945963994976	23.38965269180346	23.885332861636	147.07371410510208	145.9824882461204	148.19968818670063	145.57912906753788	147.8347186963378	149.5771908471704	143.23080550537776	149.78456922726386	145.10775471786522	145.8224180589858	146.7736840846564	145.4486329301438	145.1784444117145	144.64071103773713
572	20250131	2	5	3	22.783724831149936	146.360634904385	6.490943014853808	157.4156204299061	9.823043657794146	154.7517237554193	20.5936545707806	148.58006704280652	121	14	0.367800981991325	3.4683324870154144	5.7902725221012865	10.683473827867898	13.422183917261185	15.336506342621608	17.261070655862078	18.268279827953197	19.113424264565182	20.083981762342635	20.5936545707806	21.693271321519855	21.954770049429904	22.099006941465753	22.23721140674076	22.253259937210775	22.35311894588651	22.467553057077406	22.494340858307034	22.613215528592068	22.783724831149936	145.65403627804585	157.4156204299061	154.58203557297776	152.257515263374	154.0314027700005	149.96704368581928	148.2814051436184	149.48444662718418	149.77677196475835	150.48120011301222	147.7586593837182	145.82583321881668	146.176915764084	145.2190148646455
574	20250131	3	1	6	22.409636130990627	116.8380285804884	10.844930174431354	106.98064291338083	12.657251711785213	106.84172202929544	21.01689761640221	107.22116480243564	25	27	0.2282310598964053	13.730555259431023	15.937440937362922	16.93279074827846	18.1010071989188	18.57587223370144	19.606260854981738	20.430854713420825	20.621744033704935	20.81645139588189	21.01689761640221	21.322499739626775	21.614393784317176	21.635743421593546	21.824466042627648	21.939872152959357	21.96817730181729	22.00669630925106	22.079321783620816	22.265650114110088	22.409636130990627	107.5090874640832	105.74867543751236	106.26787231144368	104.44168759824991	104.85063241474865	105.44331694480036	107.83949389109716	106.83137368354276	107.129675550821	106.99772899916135	109.5139302975876	106.90350350503162	117.43314075427536	110.77250927490958
576	20250131	3	1	20	22.862015838334383	98.8953960264804	12.989565203996571	88.5596822505264	14.034517134876753	88.3442117246489	19.508294861791967	88.5471634266884	79	25	0.30375569966273525	13.627920299279348	15.062701772070184	16.019746531048824	16.26216682315248	16.747952796605766	16.91741454099359	17.126079035369603	17.56780205093061	18.41895391767767	19.508294861791967	19.62093351118467	20.08778858548274	20.322864767093968	20.404749263506805	20.90457943715834	21.449686733643635	21.656134711545096	22.049672195540044	22.1415764561903	22.862015838334383	88.53464460285042	87.93830832056986	87.28252562665438	87.43706160900277	86.78837668702502	88.59712556915437	88.65514213977575	88.53033450655781	88.08414181732505	88.13388794064508	88.17538418991576	88.6487232851538	88.69332609547548	88.52355562002599
578	20250131	3	1	35	24.662132490378827	112.3923031241056	22.04765238375528	112.40954350927606	22.31666971329121	113.23561786769152	23.903943687041792	113.16527106137544	113	14	0.07881539732599699	22.369032094580422	22.82142401594116	23.002139845801644	23.32891658119659	23.417405369061	23.53917519560655	23.634740673724625	23.685338665839343	23.84210477915439	23.903943687041792	23.931790129203034	23.96600225388742	24.00505988746684	24.08928637268803	24.18649919679648	24.29279914322552	24.39434714619952	24.540910891896168	24.54698766074267	24.662132490378827	113.9784905661704	112.29481676953488	112.1676740722157	109.88237666753732	112.47318686431764	114.39639503391224	112.38867194512876	113.16527106137544	111.33493055127904	114.43930055094444	113.74558078035317	111.95753887635516	115.19900902730456	110.780604849569
579	20250131	3	1	41	24.404201319537293	102.86183671779908	15.284685676464044	102.6162846686319	17.07802617919366	102.98095584684084	23.677477696451273	103.42174805742532	126	7	0.26127923589883273	16.737837213863685	18.36686471459641	21.012811241810876	22.768527242252027	22.956961989826738	23.20100967743066	23.229993764556443	23.37762006907927	23.542950099043143	23.677477696451273	23.745573602613995	23.77433937872686	23.87439722938436	23.99171328253396	24.0170222919684	24.057317179161455	24.097349887819185	24.1667139055681	24.30178657076431	24.404201319537293	104.2033876204104	102.1231952514802	105.5553897350344	105.5553897350344	106.85799547162225	106.67566502583075	104.9862615785151	103.56188276337836	103.78242802474756	103.78242802474756	103.02602155533238	101.88710689823	102.41243460125534	104.95092701821645
580	20250131	3	1	48	27.37866862582315	124.21962910271075	17.09175558696823	119.08941097925567	17.764882615869837	117.84390630357552	26.16419065666453	121.1897754217654	122	18	0.26281844989394415	17.90315481564015	18.29973744500113	19.302554802310663	19.866299594811817	21.25026596641133	23.54737463988799	24.497381140868427	25.66006910022518	26.05609162198391	26.16419065666453	26.312331714615823	26.31253970008613	26.5145216519092	26.558670115250468	26.63914942380605	26.791641087508744	26.86820702300569	26.890537835387143	27.275969785668103	27.37866862582315	117.47469872330204	116.9676092081688	116.5175693208133	116.9433121975646	117.45791094967542	116.98655717325474	117.96025833022416	121.1897754217654	120.9661544592232	123.31829435962813	120.92553257316224	122.34100317018584	122.06287337648712	126.85035140835824
581	20250131	3	1	51	25.354619371399096	135.02977235625846	23.454152422139767	131.1704668746954	24.07562751037681	130.16413996893976	24.553169013582924	131.28232364578346	125	7	0.05498801001196172	23.81787725281087	24.04330822060761	24.22282101607895	24.30229607836289	24.317875546639584	24.341923592824234	24.382615323592532	24.40307575552914	24.44449602693099	24.553169013582924	24.581932391977	24.693075362226608	24.73852262935448	24.772820501265183	24.803705277980747	24.83327207782972	24.93466292268215	25.116390483268876	25.147787282689485	25.354619371399096	132.2881087892366	136.26465094728405	131.2043715939805	129.6337272437967	129.6337272437967	131.28232364578346	130.95749257005974	128.3644604620642	130.16343704949665	134.94635810605124	131.7062149298554	128.72501698987443	131.7762771395189	130.1036511792039
596	20250131	4	1	6	29.89479706415199	147.58137967129113	21.220203504368246	133.72825700202628	22.59405386167154	133.9511338986214	28.20505022628528	143.88240154251258	53	28	0.23974998730713828	21.847739150531243	23.81398054257514	25.379288974803146	26.227972802870863	27.079477425901583	27.31189242706628	27.853523088391636	28.02255605801614	28.085315687516612	28.20505022628528	28.336487944767484	28.527007984476132	28.62684533771655	28.68119386500199	28.82070414274873	28.87703273881447	29.03352286512828	29.220253843985645	29.45635608228093	29.89479706415199	133.72825700202628	135.00180302017344	137.08823937108366	137.28606147562616	141.3148494071108	142.43049571620867	143.98524722922755	142.63558017870483	142.9705230077833	143.11638736441648	144.28408400105764	143.48985360785258	146.04133803344752	142.8150509424692
597	20250131	4	1	17	21.302239740826877	126.7037567012793	2.8284271247461903	92.87562134670888	5.2678972753977	92.99488791738992	18.145629104386288	109.8482456424803	93	28	0.28506926571296365	6.472006166216831	9.094113158745856	12.605126539986417	14.951580056859308	15.537481894007128	16.26917064810344	16.66270735069109	16.95191868345035	17.324068637572246	18.145629104386288	18.509046746548933	18.73572783961683	19.20885337894029	19.505518263379003	19.90188100920758	20.246137730972247	20.317655825832627	20.482221567265725	20.66006987435582	21.302239740826877	92.61710814878586	93.11126737504122	94.08164595181373	101.15963670774352	95.65809195905965	102.13588894796013	107.5165967010608	106.92114506861596	107.47101666126945	111.16608587216923	113.06744524814684	110.01044516119622	113.6255049950937	114.18531346846
598	20250131	4	1	23	25.50377541524188	110.0444733199933	17.669232819874427	93.91841777049812	19.276477130063927	93.2134547176924	23.2013614727427	93.85905365187118	71	38	0.14540754197879774	20.38540577518089	21.08377511338256	21.801963092065403	22.08007085283886	22.311903113479147	22.496599682671174	22.6406555078952	22.89575381914395	22.98260316041495	23.2013614727427	23.70125275276808	23.791599847001603	24.01066947970152	24.253192459712977	24.553608978681023	24.69295640784258	24.78392067197567	24.86019324408	25.052745708265153	25.50377541524188	92.2403398984048	93.26134924833303	93.99704873961689	94.54621055507658	89.96062813164265	91.65457826764886	92.53731479092949	88.78275802189077	90.11382685261148	89.58176140955828	95.41687057943707	92.03593435322443	95.79957421301822	104.15391923599228
599	20250131	4	1	46	27.865717988376627	140.82882690201885	19.35274560920548	121.31237143039404	20.191853735098174	121.8352509164322	25.051557743019	132.23809521364066	136	29	0.3407604736392025	4.699516840091288	5.791200449554835	19.41740248041455	20.97866388409352	22.525484259273465	23.25921643929753	23.997981718570056	24.507211123120555	24.69068720836516	25.051557743019	25.18384403838171	25.527186564680463	25.597859813396408	25.701381096042866	25.775558688205138	25.830022314101832	25.93080896905187	26.14197786313432	26.953569346887452	27.865717988376627	141.9117411671952	140.61854769339433	121.31237143039404	122.11338071013093	121.86442378775882	123.00885207639544	124.1104982875118	123.96259717893128	122.9202019335559	125.63038842502787	130.7447445711961	134.2365603390271	126.77182330549944	132.23809521364066
601	20250131	4	1	60	31.490949369156773	135.20271111251495	24.29552746323675	120.79190930146513	25.092189219802787	122.60376131577016	28.70724738411337	129.5029276509357	94	31	0.09035747821703675	25.52708084641192	26.198578548979658	27.330687283427853	27.82961492195272	28.089617143823553	28.235765564143406	28.40255998090129	28.64458422349528	28.679640513333272	28.70724738411337	28.820636076101348	28.898089655510404	28.98442206901975	29.018252835635945	29.036114692804972	29.088361949263454	29.172818948625224	29.30010462348389	29.72417572851643	31.490949369156773	125.4016858692433	129.41986828932536	131.44520208181518	129.58598701254604	132.17057380059833	130.881988735244	131.41903290527958	131.60449048537404	128.55603858462666	131.31452078515315	129.1621060151001	131.32755394029095	125.91505022623448	128.09532117948658
602	20250131	4	1	70	24.24241972787442	128.10713022613078	11.85884417088437	93.1209779499821	13.790874501565364	93.76709807321134	21.475078125343288	102.9175182243192	149	41	0.17573120933518166	14.54480010580206	15.89569843337355	17.760394943828075	18.562641256580488	18.957977710940053	19.835678772834104	20.082600474396887	20.658523293071195	21.16855758241099	21.475078125343288	21.71461301465631	22.038836083354973	22.22078438922908	22.329326206714008	22.50600249530904	22.708733867362337	22.780168447460085	22.91608907975098	23.107407012436745	24.24241972787442	94.41645505475424	93.96836962633807	93.46574450688745	95.67401565610253	94.40046963795535	96.71074297055372	95.8522828846253	97.21281261220054	99.25137500572212	102.60722215112882	119.32719662579534	105.39829238281284	105.76789085487415	117.3726348201628
604	20250131	4	1	77	25.12151508751195	138.8197048320998	19.128241298744648	104.53247735929676	20.132834093597555	102.91385618546438	24.361592889171806	114.1351353068481	132	37	0.05171171923240046	21.183141783835698	22.66588933872176	23.050076075524174	23.39548867597161	24.14797903719222	24.17240560352454	24.228696840639465	24.27598783032874	24.322665989629865	24.361592889171806	24.412478511208036	24.44192813888721	24.46630351595071	24.587142587562	24.64258002349195	24.698432683512387	24.773711940403484	24.845867145552894	24.914520317181857	25.12151508751195	101.43018525808267	102.12531429643552	101.16019218554734	102.017911634404	109.34307972640846	102.75541128523724	105.17549435035036	103.9255767121176	137.71964276138695	112.15386942012812	102.25546068854574	142.6829706646716	121.88736296373146	147.276484076749
605	20250131	4	1	101	26.59937075112574	142.27752330101177	19.85958226192547	115.03313718310784	21.760927022551844	113.97048757114496	25.29521851395939	117.10120161998792	148	34	0.0532128616592765	23.021644210528383	23.84426280271633	24.11387397937562	24.461490518654184	24.84697723684571	25.100667515223	25.138690484800687	25.175803400489997	25.238696996028644	25.29521851395939	25.347187704392837	25.397794859804364	25.459296930019484	25.560845966255386	25.60057868181205	25.68480925285556	25.775720697518512	25.947221194007085	26.14985267701186	26.59937075112574	112.99211628597304	113.7442023724696	113.97676241300294	134.73426845125132	139.5234232031599	136.63354992877763	133.17224429365277	113.41594585028898	113.64230305534632	113.52703112442732	141.76824273454127	113.48919691401146	113.6551510512162	124.92050836499575
606	20250131	4	1	105	25.20416062508729	99.91161180869416	11.552080075978967	94.38160396587742	13.851419447196408	93.4562739532198	23.91084663866907	89.44373546193458	154	33	0.1419921924134239	15.570843775322604	18.3357965837476	20.201349796174796	20.498467766187098	21.31024115262727	21.82244946122313	22.60643391759685	23.51350685866543	23.750485415534985	23.91084663866907	24.250398506871985	24.41989768043416	24.54370695353186	24.601920917332976	24.68281913151128	24.80630885947668	24.868434724565603	24.925762577898933	25.020101369818633	25.20416062508729	92.2948898760653	91.94422908246388	88.21193257208202	88.3494030419019	88.66730093170383	88.34974250055978	85.52831643555952	85.47967098122113	83.88623146782867	85.87268181405098	84.22746971201713	86.97463662394722	90.215006105915	102.600463837849
607	20250131	4	1	106	27.300070790034447	112.6177551060752	22.02920700930812	93.30397702646336	22.509187597078007	92.69825591239848	25.456051319401627	109.22170782627342	136	35	0.14010710164777995	22.422543295303782	23.271820023163393	23.887761022088167	24.26691184000178	24.68627985465093	24.787853515814355	24.95761767325012	25.30910760776997	25.420506495675166	25.456051319401627	25.51375903332097	25.565937167157273	25.588228427535796	25.60871659489709	25.66120186541644	25.859599038054977	26.069195435615203	26.267691444421555	26.47524588611794	27.300070790034447	92.53367332532665	93.08076752896102	96.69386261729314	98.84559847003038	97.24927870135885	103.120648227876	104.25332918962438	106.96635478987145	108.72620105201248	109.24446184297813	109.97163372131068	110.79438892840456	109.22170782627342	110.18132659225336
608	20250131	4	1	110	26.01321301777048	118.61142232906712	22.27269326704376	109.96028757283632	23.132630822619692	109.94210081807417	24.82621286029065	112.46411920350154	148	28	0.16708923691285377	23.560155281591857	24.21234979011888	24.434681117945168	24.49317328018385	24.625216860613097	24.65826852253651	24.725462812101167	24.766173009342225	24.788269744341125	24.82621286029065	24.91276433749188	25.015043171977293	25.043293025797464	25.099362815956656	25.17576084682167	25.35104797265655	25.43084733515501	25.523970726112275	25.66091450038406	26.01321301777048	109.33146612565818	113.194690811726	113.27219025198512	113.6485573239523	112.48536622949771	112.44287217750536	110.67288330213157	113.43689970744424	113.67248401602062	110.64574718275227	113.40241893710332	109.66358013258755	108.9825437718502	113.16809988352456
612	20250131	4	2	4	28.095585627471152	99.80530981564428	5.283365896051478	109.02002823698216	9.990633665064616	108.5203588080679	19.157053462397897	102.05117343956432	65	34	0.22228505871532336	12.845727583897215	14.138077364163046	15.120943298812971	16.104613429587904	17.306815804750098	18.039879448337626	18.899478053009464	19.11412697746276	19.137601338578087	19.157053462397897	19.289682085143863	19.39432916383841	19.63348473001578	20.017275932920192	20.3296882620149	20.6892767590686	21.71023083073224	23.383614580349818	25.753270620079096	28.095585627471152	107.51591778374502	107.08256280375612	105.43159019116412	105.3366652064666	105.31367459736398	104.89235496979124	101.22592372566623	103.17269855541927	99.6570383885279	103.68188654225582	96.52237427530218	103.02551751065852	95.09595870821808	93.41861118657056
615	20250131	4	2	23	23.93724273335768	119.73175933961946	15.12580311369678	117.07579365377607	16.72637799162972	116.67368944356517	22.07865638384147	116.2898182779334	125	29	0.1731687944601464	16.05750160642046	18.2655458089376	19.057301402404764	19.767253073644508	20.262689843238608	20.682255972087404	21.435253965661175	21.626026492400367	21.99903458895611	22.07865638384147	22.274857602812713	22.324408889832085	22.399967277351905	22.51225846585998	22.55910243302543	22.66950682967809	22.71445931540172	23.010564943845377	23.518575398253297	23.93724273335768	116.60583885849096	116.33943581842848	116.43578035751356	115.31597825151304	116.35264384620824	114.23777526104315	113.72354682746824	113.48703672255216	114.31934820519696	114.37977184630157	113.64968885281196	116.24020073743831	120.80175360254395	113.96406871652302
617	20250131	4	2	60	25.27479665669087	135.6091768521485	20.258618453992916	144.21514303362775	21.378741252947833	141.1235044480709	22.874497458404186	140.49836904187492	136	11	0.0901621072604608	20.91981954231891	21.55640233124447	22.082202772868097	22.450066890066505	22.541542439520775	22.58749083862771	22.59549994577852	22.7049197482024	22.852368561353675	22.874497458404186	22.908587005973043	23.187602974826152	23.59871435625875	24.362080171236645	24.792861077570272	24.82454009353077	24.86217821801116	24.90322154736005	25.07453467949381	25.27479665669087	140.44089766243138	140.44089766243138	138.7144726481536	138.7144726481536	142.95701666784964	142.95701666784964	140.55584042131846	140.55584042131846	142.5014734355859	142.36815876266868	142.36815876266868	140.97294253223257	140.97294253223257	138.538735929626
622	20250131	4	3	4	21.214410355939265	106.58433007360608	16.033099962033276	120.42501621204092	16.308631104465025	118.61735085451654	18.304207604996773	109.26147592237666	106	23	0.22299953662316904	6.837750126368279	16.080034822090333	16.33108535798832	16.680889577742395	16.954799172945325	17.22491106886192	17.872521050751153	18.187265546909185	18.25929703617983	18.304207604996773	18.48596967402781	19.277936467580417	20.022556134974895	20.14863340634161	20.41251385017355	20.484865340710172	20.90676283973373	20.940430039993736	21.051495422085686	21.214410355939265	110.86487288973392	120.42501621204092	119.27572234930786	108.00925407992064	107.8997529461858	116.85576272370672	114.64835565107536	115.75274839133282	104.97929753271532	114.60698284131662	111.24380133157428	107.2424375449968	106.96243558536668	106.73335242442025
624	20250131	4	3	60	24.77519634993914	121.7149693986528	21.50647819397649	124.368394287875	22.34872221392685	123.54819702177896	23.999945056796207	123.12231356113902	177	7	0.03308534142049201	22.39366384585925	22.800721016916455	23.164293739389137	23.52526083269511	23.528735903428977	23.72866816842277	23.81308388005835	23.88454356504258	23.96582936906468	23.999945056796207	24.03894960188233	24.055327882043468	24.07525877294722	24.100077960405837	24.10627794037624	24.223524341352732	24.27802926430097	24.395535791376176	24.59232107741573	24.77519634993914	123.94556252628074	122.33063425118117	122.33063425118117	125.5420983140982	123.16954974771586	124.0400760459384	123.12231356113902	123.12231356113902	124.41694716257942	122.6286480929315	126.88738326194635	127.30560661509408	127.30560661509408	122.8417252638271
627	20250131	4	4	4	29.67948155937672	128.59598155337184	12.698948062622392	131.57436095782973	15.25862828860449	130.67540585422765	23.38346545752669	125.54481398336134	164	27	0.26744971880898255	12.937791774078184	14.968996255659675	17.49259570615755	19.36835811430811	20.341287035702088	20.747229080310703	21.60544168712208	22.461750336856166	22.777728776712223	23.38346545752669	23.55453007261677	23.748313195025915	23.83082693506067	24.08172515339627	24.386077045005653	24.64256429942436	24.82523888812964	25.66529356619285	27.083727032644664	29.67948155937672	131.57436095782973	129.89945136654342	130.5524052383098	128.4793620744473	126.44024420312188	125.08727514565422	125.16254238807204	125.92850513303816	126.05630617442114	126.74962476659856	124.41800668505708	123.76331437349724	123.68534174844228	125.09992769563016
861	20250206	1	1	58	34.12194785863929	104.96652154322744	19.537379416423352	85.18614210840536	20.896467696961235	85.24263625837922	26.913144272375867	95.1411478562216	103	38	0.16586906820613495	22.65199598028808	23.79759675841129	24.76849838214669	25.13169254455202	25.715327272968143	25.945101059860367	26.034306313830974	26.643273886545764	26.807551734359176	26.913144272375867	27.326680906891202	27.44027791300493	27.601102195466932	27.745134429638135	27.79983771716628	27.891127489358933	28.049685935368643	28.534273517506595	31.779181171109787	34.12194785863929	85.55883171157873	85.23691689432506	85.32610708502943	85.43950685001704	90.91329313844882	88.05257216214117	91.8079930077636	92.3718338385206	94.70351363981808	92.7035775269141	96.7821630148488	96.67330993855174	98.0997666521398	109.49258554864448
862	20250206	1	1	91	29.076741513095303	121.27614193363368	20.81514374437112	103.65636542315802	22.515065413604557	103.3014939706486	27.551116866954025	103.46491074010748	111	32	0.17276870609669015	23.501478272675325	24.38339732408253	25.64891202737074	25.933938755991345	26.196063131515327	26.244819403255487	26.67338823785451	27.15009056168111	27.387937340748117	27.551116866954025	27.598652525697684	27.65694417030779	27.74332248140908	27.824646531367968	28.00337141226882	28.18060746116293	28.212941928427604	28.21680700703063	28.70546410931144	29.076741513095303	102.74149348026371	103.42799203940532	102.77434896369716	102.31108047530988	99.67844485722702	100.43000632579776	98.85753095618657	97.75116318373772	111.27045397953172	99.97110965345908	108.18204882341315	99.3470097676134	117.7358761573582	112.08423924875648
864	20250206	1	1	126	26.80583722651569	107.37217247206716	17.91777724630755	71.85949924427752	19.88519473867554	76.13106526478558	25.812482404532524	87.72843029035924	139	38	0.06789032557132973	22.129191559757896	23.62067117048033	24.48869852557032	24.86283118885462	25.25682856584878	25.52552856450222	25.597595018333216	25.668813981533877	25.743620142900497	25.812482404532524	25.869301502925328	25.90475458500223	25.92153930642712	26.02580941154901	26.063739046499045	26.166928097221227	26.304061724363876	26.43846679246337	26.63798158291863	26.80583722651569	81.15347097560695	78.11226085956125	78.63988248018386	77.92802224464738	79.83334197163373	72.65860035489199	87.72843029035924	103.7888160194915	85.83191591522606	79.8923254850988	105.01370629667429	88.1973769962967	91.49139123283724	90.40602875067368
865	20250206	1	1	135	27.760853092003124	101.42222340956124	21.028730428993967	99.99400768292772	21.80433013508551	98.52049994203075	25.973335732774423	97.71392559762968	145	36	0.07362190194458529	22.636997486458288	23.53270715905984	23.868206597001592	24.47950857549468	24.662192002790043	24.747799076404707	24.939776438049304	25.464275522629713	25.745465223647724	25.973335732774423	26.064841600518207	26.16413467127702	26.441204998579806	26.454610621275787	26.5459940067387	26.63058133284184	26.665428853805476	26.951488376101423	27.15220939044565	27.760853092003124	96.37863925025032	96.11188646490396	95.09916813552908	95.9438647158739	92.24043247803878	93.2724382311575	92.82690388598851	94.15912481882084	92.6001866490213	97.6231769830868	93.92446630658418	95.3189830464525	99.31054367845512	99.4732266685929
873	20250206	2	1	1	28.60843762862265	136.77922912614284	13.216992216843128	116.41240914324904	16.08047414951104	116.1234166724978	26.961998000270707	125.89396264294126	39	40	0.29627333596559724	4.73142167549012	14.471576086649444	18.78446335556503	21.66723341437144	23.417455836977357	25.12620267906836	25.887639121326895	26.437475357510436	26.713694709632023	26.961998000270707	27.182689790133168	27.25619395350992	27.378071697209	27.505591880555787	27.544580288524084	27.6013551725029	27.67548235904563	27.746415109055945	27.862933227044216	28.60843762862265	134.3245109912989	116.41240914324904	118.01413967719486	117.5072353213296	117.57024090555936	117.46455611006928	117.4420901188925	117.76799100371989	117.456059356996	131.6975330175142	131.65760033539502	133.9637178710907	118.27260144198787	131.6917107872001
874	20250206	2	1	53	24.08714416766933	133.8674144785096	13.505429554727275	99.11420284805617	14.52056632685437	99.12346424032852	21.024969817513053	109.89563612844704	74	34	0.20039974425722856	15.248502539855462	16.49271378349393	17.322782746706388	17.80260880809224	18.196764411183555	19.129042411622994	19.518791634730025	19.763472656249824	20.455977987783903	21.024969817513053	21.139196336227727	21.42180609884398	21.647144749953807	21.853875620428585	22.0435411238268	22.15861858992367	22.444694078528713	22.614511818599144	23.01120490322191	24.08714416766933	98.4439983044933	98.2072516071793	98.57336291302778	100.3099305405383	102.46248932335529	101.8680663535101	105.19768260262522	104.60440144826568	107.8667328767364	111.19455925292807	109.57198801471296	114.20488891773172	114.83279485519614	112.74753117964956
876	20250206	2	1	95	24.69557596723181	115.64589092047912	11.689568597811776	91.79698631794714	12.73051334577145	92.22566431198288	21.26377880074223	102.28489072552227	104	32	0.23541297441560768	13.45485342867346	15.622609861400102	16.734034419772975	18.581179575578204	19.49470568052463	20.055548481135823	20.40002707301769	20.555816609525102	21.1782640001314	21.26377880074223	21.393655297493467	21.74496190593798	22.186183359659346	22.760957579608075	22.845072250829983	22.953212436889107	23.283225778703468	23.297058491133185	23.607534550222084	24.69557596723181	93.2574609037063	94.45788958426893	94.48398675442256	95.41357885911812	96.70323373357613	97.6802163242385	99.61303220251402	99.672262595003	100.45997126732613	104.164205861989	100.99918591544704	102.28489072552227	107.33825746615604	115.42859623292487
877	20250206	2	1	106	27.345077959701936	115.88369714027075	23.22333263974768	107.90578090901988	22.901242911879404	109.22816096964868	26.827560559857577	111.99890139948788	134	19	0.1720007787981113	22.73205095425862	23.18316627425408	23.856723302587618	25.08879423702535	25.339758574843714	25.680438489331273	25.85156479008457	26.426021739985263	26.638691194955538	26.827560559857577	26.967772182743193	27.035067652054753	27.10190611711358	27.116788723472403	27.169372230301203	27.190335040886517	27.272842382108276	27.297402009229717	27.32527833350893	27.345077959701936	109.8061733421538	107.90578090901988	109.38586180392872	105.83621462474424	105.70779638580146	105.5703670624856	107.1561738993885	108.54548560650252	120.3805162679792	109.8158119107127	121.1402761774693	121.0483651741888	111.7976229886105	118.44429551649876
878	20250206	2	1	113	27.192669299151664	110.19017309061051	21.53736210014113	95.72920340457482	22.463265547818093	93.3970949938608	26.14289722360645	97.24211406635212	144	31	0.06222204123240594	22.95943489636095	24.160070646332	24.643969115100425	25.329336668161808	25.66893784989727	25.86577161050394	25.925645570139256	26.01342784628407	26.105373685750457	26.14289722360645	26.273639939769684	26.320831357939408	26.330360432699663	26.366977515140608	26.4089111833558	26.448193905402857	26.56307384046777	26.784598339455496	26.838867004186596	27.192669299151664	90.8373058322112	89.70275270453143	95.85746734412764	97.7942332867859	96.94394078189886	96.87603876369464	102.18326914730092	95.75956952451706	108.85999919635154	96.22112014636288	96.594617249677	107.78474846754273	104.94904456565904	95.90753235285356
879	20250206	2	1	117	23.541078647825003	118.43569589716552	15.79355289058074	114.82214819728956	16.397669181206947	115.772947895915	21.667502279254908	116.51365011630854	157	14	0.1847307326946576	16.22816737579442	16.642668006536095	17.18437492520941	18.579831916596618	19.297397861549353	19.789725478683433	20.396848322705335	20.865744980619137	21.284615754301516	21.667502279254908	21.738291605652357	21.998800197914328	22.34727118483017	22.369779843278874	22.467869596419625	22.567026818416856	22.593271617863216	22.70128947488946	23.00188490675261	23.541078647825003	115.52627803338952	115.52627803338952	116.97041745706592	117.61769311128212	117.61769311128212	117.77705352122295	117.4704503467654	118.11923813500312	118.11923813500312	118.41879497065295	115.84631554139878	115.84631554139878	115.68710943084788	116.51365011630854
882	20250206	2	2	95	25.977112400324597	123.62942364952424	21.9456518075707	124.00089428751696	22.721690451167703	123.97844201184152	25.383437480120644	123.62722231156091	150	11	0.08155377727412329	22.95975861975772	23.63771648605093	24.112197523254036	24.40950060872932	25.1673272066418	25.231244095572677	25.270985873819008	25.326243918165144	25.37075769878425	25.383437480120644	25.467414377516914	25.500266624300735	25.548442519383748	25.621067773399083	25.655671324545107	25.682445007731	25.75802158364148	25.84780048106296	25.895299778958567	25.977112400324597	123.27120218581524	124.66322956219236	124.15817679900648	123.73124067363956	123.23962224400536	123.81257702539544	123.49769311701051	122.8880768005682	122.26435751988444	123.65782502390113	123.7223427421524	123.41447431269722	123.62938250302024	124.14858966357755
890	20250206	3	1	15	25.05494573650616	112.25691055273704	18.98004974911852	102.37618453124298	19.840974495753255	102.28995174551268	23.61318269818853	106.05587523627771	88	27	0.07863996655391979	20.271436869070627	21.13518171111308	21.721524182453287	22.278108882221176	22.86427601328659	22.93076937799932	23.088747675976435	23.48398749894347	23.582030628571765	23.61318269818853	23.70649154700512	23.877113140525697	24.012743593062105	24.114802177892862	24.142870875202927	24.21427603681224	24.309822699989397	24.48725553760788	24.774367119001937	25.05494573650616	102.7776406840161	103.05421719718932	103.22723824645378	104.1628994604874	105.54659466980722	105.35317524119132	106.05587523627771	105.8574565074274	107.02953524674317	105.7846374819968	105.37145457558744	106.28685113640758	104.96086389892923	111.5792687785786
892	20250206	3	1	23	23.34945523276646	101.5917470059868	15.244261337989036	88.4556021686918	15.868722629057578	88.81017873792264	20.801932425684477	91.32695951628004	116	26	0.19180450251158188	15.59908614918214	16.299507159530798	17.05928345630463	18.176212425648096	18.51436635118055	18.768175159009974	19.04642997225928	19.79966730198874	20.3085133446253	20.801932425684477	21.307609303471068	21.42460105906281	21.535270082028635	22.147631524921756	22.31604172895168	22.58406053718227	22.707061071609104	22.81758128023347	22.96298003014411	23.34945523276646	88.4556021686918	89.57529112180636	90.3320679097574	91.00599621193106	90.25571028498392	90.71115065098772	90.02605107298164	91.12512562759882	91.34207056986918	90.75926120077428	91.31184846269088	91.14118305077967	92.48639599224585	94.09835143243237
894	20250206	3	1	32	24.40763890011651	105.30912790867345	20.67497046098115	102.03131510807768	21.179558367780057	100.90610566567824	23.783486060406076	100.42500702556336	148	25	0.08788561693414215	21.1970243137246	22.360115693542916	22.931319903030165	23.2058327527272	23.361807068945364	23.55897659316093	23.63006291468731	23.684160422408898	23.705394832739294	23.783486060406076	23.83976971707277	23.944115439630835	23.957313833442495	24.068655137757208	24.089063404671347	24.095253624210866	24.1739826021235	24.230260803589815	24.26754144090086	24.40763890011651	100.42500702556336	99.30291100196555	98.77150390297616	99.4087192369676	99.4809930712204	100.7164991464318	98.78362154840028	99.69043906313917	100.32978372871192	99.65596857942424	106.45018218398316	99.16772416311696	98.55480583972974	105.99261248639804
907	20250206	3	2	11	20.6678941084259	104.3918900417999	13.595163390486652	99.873283840230485	15.010338142318515	99.63779211128808	18.950694205071343	102.56301023259502	113	21	0.14231675087509602	15.683472064331372	16.24208622828452	16.990699219140964	17.375798603476017	17.495260257827475	17.654275584053693	17.827481320634455	17.870055014579016	18.84596953390065	18.950694205071343	19.08646734432424	19.624913139146525	19.63937040368283	19.653920944368853	19.680654866908593	19.75662952502879	19.958599255830094	20.08076000358777	20.39427636882556	20.6678941084259	99.70266986144924	99.3374226321845	100.18042191923988	98.67082869434648	98.79335269659316	101.80012318880192	102.35098229755108	102.94138319663156	101.82906975435662	104.97078020639006	101.58876388444776	103.2807389882626	105.9110806887482	101.51997721640784
908	20250206	3	2	15	23.137896779695406	113.99884779901784	14.260058712750457	115.73014867401808	16.50534444779421	114.2405560789376	20.666533386193375	117.49935062250312	131	27	0.13127679167061568	17.340202980401937	18.476479044629837	19.377130650707446	19.87371837409129	19.97620826083864	20.050912629253936	20.380201155723217	20.47924007374168	20.525989986283612	20.666533386193375	20.878259600130495	20.997723258632675	21.302521730109003	21.40142089378207	21.451716799453607	21.71480073738486	21.868672714392417	21.98293047432499	22.74126443872443	23.137896779695406	114.0722223022523	112.9192972605424	113.55682119331377	125.38059828595006	124.42313971142944	125.52088729129302	115.64546916881324	123.9989604018296	119.30253958328124	117.33092255174618	118.71214897082676	122.62233210456952	117.5781821808288	119.9300649155838
909	20250206	3	2	17	24.401112578757623	99.22037111496807	10.444325718903958	102.1693513423274	11.681851301144244	100.7942866122188	22.709656260071817	97.84053339039704	147	20	0.268529808191655	12.044745282071757	14.178332530072032	16.270466354318145	17.798911412063603	20.045346637652035	21.28691625365458	21.90772704204057	22.46826130064936	22.564649881262817	22.709656260071817	23.07458260344761	23.20813571580025	23.30584496471939	23.476271078138495	23.589541828939193	23.693504829117614	23.750171987714857	23.820769297489097	23.825822322797528	24.401112578757623	99.83870020362956	97.6060703240543	97.26856612510264	95.93739442812198	93.70056760514004	94.56287488919124	93.80871090424333	94.7206100122246	94.09168569878648	94.31275557808152	101.22576942627629	95.93682866369215	103.27490647132248	103.22521178113244
910	20250206	3	2	23	25.387468313215717	140.8433001847962	15.757227628151355	106.41933259261904	16.779763422442592	105.85709990439288	24.142961204876457	114.889247858666	160	28	0.173275859746043	17.23626721823022	19.472945069046173	20.49857691103288	21.802063366788992	22.1367624924585	22.546736863138843	23.038064304249502	23.68659338793052	24.07065979055415	24.142961204876457	24.19905608311717	24.225053493748536	24.236256602676946	24.317365237548103	24.3278572334592	24.38092532420236	24.405313357947428	24.488608130735123	24.666350405735432	25.387468313215717	104.8762666867324	104.99234097447912	105.76861091869394	107.33442055465927	109.65080414309968	107.86789526547402	110.36416108271868	142.06976431575646	121.89158048039012	113.28576859830076	124.8141343655639	112.03611841234394	120.265923254376	116.49272711903126
912	20250206	3	2	33	26.02795848956359	101.0145438480601	16.356905431599507	102.5262355446568	18.52526030843647	102.56684371521644	25.227033730863297	101.0092976688018	175	10	0.23315477168625	18.79724405307679	20.93696095016763	22.52678814566345	23.52384872864181	23.966368039541575	24.24498900488186	24.760028299991593	25.08991422210712	25.131880702243095	25.227033730863297	25.479336658327224	25.506601420819425	25.533804361378387	25.619465195007717	25.675391646591585	25.699906972126133	25.722148435661833	25.81552380693139	25.90212843550226	26.02795848956359	102.86006741812764	102.31422818286488	99.94601028602712	99.9115192290602	101.37532668164228	100.92778644440396	100.92678864168228	101.53867830246983	100.22476756391164	101.50117326408588	101.0092976688018	100.43838992598506	100.57013074512476	100.4825092648849
913	20250206	3	3	1	24.05481093174385	122.86218536293453	14.484630740784622	120.4913649497196	15.89803625303577	120.31769241414202	21.519824684821845	121.50638748331777	53	22	0.2079556512699703	16.149443230392514	17.19086227985912	17.87887869340433	18.684761338569967	18.86295728162927	19.356065777642605	20.004685479416484	20.81795581296166	21.08702143686178	21.519824684821845	22.094257419646027	22.53038807748667	22.6049564843141	22.903372985393915	23.088630232527407	23.17004759639761	23.403354844065213	23.714772478870874	23.95994385284249	24.05481093174385	120.08837608967298	120.1768410732446	120.3733362030335	121.42800339322294	119.97800059272842	120.90317973487142	120.0534529944142	122.4024966203941	121.79869224763992	123.33037085854824	121.90630064219138	122.22885837356984	121.18523901970086	122.31452539487034
915	20250206	3	3	4	23.52145301846701	113.55112240251158	11.664632429292078	107.81141140212615	16.300261128363243	108.54610623293765	22.777365240679284	113.3573429419858	147	14	0.21638320344236375	18.082252556550145	19.98917017361048	21.07651383134196	21.46958865644724	21.944479661462356	22.22722318133975	22.29629102623781	22.5230827661907	22.690176439629973	22.777365240679284	22.830071966671223	23.002244294818016	23.126827310366124	23.17553530599502	23.224860716654906	23.335825759537293	23.395773552651377	23.47248119174366	23.49977559419279	23.52145301846701	108.26523676784846	109.56167052883828	120.11653058502594	110.57796860406005	110.69725231911774	111.42180110782114	111.69339889401196	120.28254644198664	112.13761655105336	113.3573429419858	119.70539471718992	109.43091722579426	118.46129930927133	119.47611611034954
916	20250206	3	3	11	24.6567126737148	101.1933768410127	19.43425240927733	106.66888613929892	19.856015834202896	105.82307860334645	23.436933184610577	101.24876003537892	155	23	0.23913868803208815	19.466921766597384	20.28261919325524	21.708255893026013	21.96042809955831	22.749936073351943	23.013496485560143	23.2501725020324	23.301159641649637	23.382079101654465	23.436933184610577	23.45643726253408	23.485727819326637	23.568034522628047	23.606303089610694	23.626895760565912	23.665171895595016	23.78263408578532	23.903310051174973	24.15613068364582	24.6567126737148	106.66888613929892	105.19167521304315	103.71397052873952	102.8110413586274	102.3359432503439	98.0552255615741	102.544391439541	99.39309385207862	101.12224482224552	102.82009358950448	98.91051736669554	99.20365534772344	101.30414322974514	101.1401126916018
917	20250206	3	3	15	26.07877512177731	119.34298659670029	18.529483156682247	126.56485639044588	20.25476801801304	124.93829394134406	25.145408961613544	120.65230950006396	170	18	0.20756286210109043	20.968516460677893	22.763216458622697	23.39143609526012	24.19657245041249	24.77698412684135	24.90768505310987	25.029992944205603	25.095279059112997	25.118614905279188	25.145408961613544	25.205748523982688	25.250456687644167	25.353389357259683	25.45948465140911	25.48297222035977	25.52105927352067	25.626459861552817	25.763932413428172	25.82719177539731	26.07877512177731	124.4964010617779	123.55209908190704	123.42448319979202	120.76494805472778	120.93598378517488	118.60072423803057	120.18036938596146	120.28110631434711	118.484022466098	119.90344312750436	120.89404521098636	117.5046945247084	121.35406312555868	120.65471657054718
918	20250206	3	4	1	23.72862529644413	122.53852696257442	16.34693946627087	125.29717374911684	17.29509860632389	124.63869595919024	21.578564987745935	119.5643650747752	94	19	0.23841300616557504	16.999394682304455	17.433404182981743	18.76002569648932	20.00735646133602	20.386941468899984	20.610533182086577	20.99124896087856	21.3095012741897	21.565036187846772	21.578564987745935	21.682887143614646	21.99488437526425	22.271920031605983	22.65623140427693	23.01793009508819	23.213866692222105	23.29967688846094	23.42419508987538	23.566758823730424	23.72862529644413	124.53269227829426	122.75008171282252	124.0862218501596	119.71534188452873	119.02023341942788	118.76200824703275	118.55888853010198	117.93984966424672	118.35403037337774	118.87240431722934	119.61815384211194	118.45243223766217	118.9400594564096	117.3227241108268
920	20250206	3	5	1	21.093856955000284	121.2626355937	8.760637076319396	124.72439384036872	11.06064985596486	124.8152624655482	20.195666777865515	122.7323269963522	142	17	0.2005202705375268	11.303147800531734	12.585660597993613	14.432702449595675	16.09713544143326	17.320006994186105	18.218885151235927	19.04496569929544	19.825132558279144	19.881290193983837	20.195666777865515	20.584854831677667	20.644275192103983	20.686033133771883	20.707547985074896	20.73052296570375	20.752822009447815	20.815007962806114	20.96637415951836	21.038117614216024	21.093856955000284	125.02515421126016	124.69623934501575	123.97834600333222	123.5264236634193	123.5264236634193	124.49658622104585	122.7323269963522	123.23490068267289	121.27971139285454	121.98807931886512	122.73522782488328	122.28977577272228	122.14405542885306	122.3354998252776
922	20250206	3	6	1	23.737584255351383	125.18406200965715	17.527815886730057	126.00743441431084	17.927676042845004	126.56886131683392	21.591402266411173	124.54257772587708	173	22	0.186650280908623	17.707332171761852	18.74130034689163	18.98434530604726	19.25111141753277	19.529965137586508	19.89060031489599	20.724877914650815	21.22656537326551	21.31507018503036	21.591402266411173	21.91499801307679	22.154832278121543	22.220727232225155	22.56420724220929	23.037850531381252	23.212271031812445	23.33274422757867	23.38208728829279	23.436230714568826	23.737584255351383	126.00743441431084	124.0491179901895	125.80672176786328	123.70782831287106	124.6481287952292	125.49772180954848	125.86069569446794	125.1559280875562	123.23184555475186	123.0467068600633	122.87584600225814	122.30072074278276	122.1053159953495	123.826391964109
924	20250206	4	1	2	25.04555396780341	133.51892416299347	17.49028926558259	121.54705051588272	16.83932364688079	121.97355803183314	21.910015487272585	127.62636418692313	55	25	0.2160421177241763	17.30252066105146	17.55101724527406	17.773540916848646	17.94488604634959	18.476708147819934	19.21783646437448	19.40028402748198	19.710114884085705	20.680971255750027	21.910015487272585	22.999431173293736	23.71215220484761	23.95649349919475	24.115105838534905	24.53331920101847	24.67124674315818	24.751730195992444	24.912057493127794	25.002148568204845	25.04555396780341	122.91066623125695	121.54705051588272	122.22048506000851	121.95093431239106	124.22964827643156	124.70022026927649	125.04044013749126	126.74164234482514	126.03114508723324	128.36603431584166	128.3379003937407	130.18216899543663	129.56499200888678	130.4197489094564
[truncated: 35 more columns]
