# Supplementary material for: The origin of septin ring size control in budding yeast
Source: EMBO J. 2025 Oct 2;44(22):6466–98. doi: 10.1038/s44318-025-00571-5 (PMC12623784; doi:10.1038/s44318-025-00571-5)
Supplement: Supplementary file 8 — Source data Fig. 6 [file 44318_2025_571_MOESM8_ESM.zip › Figure_6/6d/README.md]

# Fig. 6d

Data is provided in a tidy format in a csv-file(s). The plot uses the file `microscope_quant_wt_bem2hz_cdc10_ring.csv` and the file is produced from experiments are described in the manuscript. Plotted variables are `x=strain_type` and `y=ring_diameter` (septin ring diameter in µm).
